# Supplementary material for: Balancing Selection of the Intracellular Pathogen Response in Natural Caenorhabditis elegans Populations
Source: Front Cell Infect Microbiol. 2022 Jan 31;11:758331. doi: 10.3389/fcimb.2021.758331 (PMC8841876; doi:10.3389/fcimb.2021.758331)
Supplement: Supplementary file 4 [file Table_3.xlsx]

## Sheet: Sheet 1
strain	pals_number	chr	sstart	send	length	length_N2	cov	pident	qseq
N2	pals-1	I	11579856	11581989	2133	2133			TGTTATAATAAACTTTTATTATGGAAATTGTAATTTAAAACTTTAAAACTTCACAATAAATAAATACGTAAATGGAAATTAATTCTCAATTGTTAGAGTAGACGAAGAAGGAATATCACGCTCCGGAGCCTTCAACCGAAGCCTATGAAAATCGGACGTTGAACCATTACTGATCGATTCGAATTTCTGGGTGAATTTGTCGATAAAAATCTCGCAAGTTTTAATAATTTCGCCATTTTTTCCTTCGATAGCAGCTTGAAGTTGATCGCACAGCAAATTTAATTCCTTACAATCGGCAATGCGCTCGAGTTTTTTTACGTAAATCTGAAAAGTAAGTAGATTTCAATTGTTTCTGTTGCTGTTCTATTTAATTGTACTCTTTTTTAATAACTTTCTTTT…
QX1794	pals-1	I	11579856	11581989	2144	2133	1	99.067	TGTTATAATAAACTTTTATTATGGAAATTGTAATTTAAAACTTTAAAACTTCACAATAAATAAATACGTAAATGGAAATTAATTCTCAATTGTTAGAGTAGACGAAGAAGGAATATCACGCTCCGGAGCCTTCAACCGAAGCCTATGAAAATCGGACGTTGAACCATTACTGATCGATTCGAATTTCTGGGTGAATTTGTCGATAAAAATCTCGCAAGTTTTAATAATTTCGCCATTTTTTCCTTCGATAGCAGCTTGAAGTTGATCGCACAGCAAATTTAATTCCTTACAATCGGCAATGCGCTCGAGTTTTTTTACGTAAATCTGAAAAGTAAGTAGATTTCAATTGTTTCTGTTGCTGTTCTATTTAATTGTACTCTTTTTTAATAACTTTCTTTT…
MY2693	pals-1	I	11579856	11581989	2134	2133	1	100	TGTTATAATAAACTTTTATTATGGAAATTGTAATTTAAAACTTTAAAACTTCACAATAAATAAATACGTAAATGGAAATTAATTCTCAATTGTTAGAGTAGACGAAGAAGGAATATCACGCTCCGGAGCCTTCAACCGAAGCCTATGAAAATCGGACGTTGAACCATTACTGATCGATTCGAATTTCTGGGTGAATTTGTCGATAAAAATCTCGCAAGTTTTAATAATTTCGCCATTTTTTCCTTCGATAGCAGCTTGAAGTTGATCGCACAGCAAATTTAATTCCTTACAATCGGCAATGCGCTCGAGTTTTTTTACGTAAATCTGAAAAGTAAGTAGATTTCAATTGTTTCTGTTGCTGTTCTATTTAATTGTACTCTTTTTTAATAACTTTCTTTT…
NIC526	pals-1	I	11579856	11581989	2145	2133	1	98.881	TGTTATAATAAACTTTTATTATGGAAATTGTAATTTAAAACTTTAAAACTTCACAATAAATAAATACGTAAATGGAAATTAATTCTCAATTGTTAGAGTAGACGAAGAAGGAATATCACGCTCCGGAGCCTTCAACCGAAGCCTATGAAAATCGGACGTTGAACCATTACTGATCGATTCGAATTTCTGGGTGAATTTGTCGATAAAAATCTCGCAAGTTTTAATAATTTCGCCATTTTTTCCTTCGATAGCAGCTTGAAGTTGATCGCACAGCAAATTTAATTCCTTACAATCGGCAATGCGCTCGAGTTTTTTTACGTAAATCTGAAAAGTAAGTAGATTTCAATTGTTTCTGTTGCTGTTCTATTTAATTGTACTCTTTTTTAATAACTTTCTTTT…
XZ1516	pals-1	I	11579856	11581989	2141	2133	1	99.066	TGTTATAATAAACTTTTATTATGGAAATTGTAATTTAAAACTTTAAAACTTCACAATAAATAAATACGTAAATGGAAATTAATTCTCAATTGTTAGAGTAGACGAAGAAGGAATATCACGCTCCGGAGCCTTCAACCGAAGCCTATGAAAATCGGACGTTGAACCATTACTGATCGATTCGAATTTCTGGGTGAATTTGTCGATAAAAATCTCGCAAGTTTTAATAATTTCGCCATTTTTTCCTTCGATAGCAGCTTGAAGTTGATCGCACAGCAAATTTAATTCCTTACAATCGGCAATGCGCTCGAGTTTTTTTACGTAAATCTGAAAAGTAAGTAGATTTCAACTGTTTCTGTTGCTGTTCTATTTAATTGTACTCTTTTTTAATAACTTTCTTTT…
NIC2	pals-1	I	11579856	11581989	2134	2133	1	100	TGTTATAATAAACTTTTATTATGGAAATTGTAATTTAAAACTTTAAAACTTCACAATAAATAAATACGTAAATGGAAATTAATTCTCAATTGTTAGAGTAGACGAAGAAGGAATATCACGCTCCGGAGCCTTCAACCGAAGCCTATGAAAATCGGACGTTGAACCATTACTGATCGATTCGAATTTCTGGGTGAATTTGTCGATAAAAATCTCGCAAGTTTTAATAATTTCGCCATTTTTTCCTTCGATAGCAGCTTGAAGTTGATCGCACAGCAAATTTAATTCCTTACAATCGGCAATGCGCTCGAGTTTTTTTACGTAAATCTGAAAAGTAAGTAGATTTCAATTGTTTCTGTTGCTGTTCTATTTAATTGTACTCTTTTTTAATAACTTTCTTTT…
MY2147	pals-1	I	11579856	11581989	2145	2133	1	98.881	TGTTATAATAAACTTTTATTATGGAAATTGTAATTTAAAACTTTAAAACTTCACAATAAATAAATACGTAAATGGAAATTAATTCTCAATTGTTAGAGTAGACGAAGAAGGAATATCACGCTCCGGAGCCTTCAACCGAAGCCTATGAAAATCGGACGTTGAACCATTACTGATCGATTCGAATTTCTGGGTGAATTTGTCGATAAAAATCTCGCAAGTTTTAATAATTTCGCCATTTTTTCCTTCGATAGCAGCTTGAAGTTGATCGCACAGCAAATTTAATTCCTTACAATCGGCAATGCGCTCGAGTTTTTTTACGTAAATCTGAAAAGTAAGTAGATTTCAATTGTTTCTGTTGCTGTTCTATTTAATTGTACTCTTTTTTAATAACTTTCTTTT…
JU2600	pals-1	I	11579856	11581989	2134	2133	1	100	TGTTATAATAAACTTTTATTATGGAAATTGTAATTTAAAACTTTAAAACTTCACAATAAATAAATACGTAAATGGAAATTAATTCTCAATTGTTAGAGTAGACGAAGAAGGAATATCACGCTCCGGAGCCTTCAACCGAAGCCTATGAAAATCGGACGTTGAACCATTACTGATCGATTCGAATTTCTGGGTGAATTTGTCGATAAAAATCTCGCAAGTTTTAATAATTTCGCCATTTTTTCCTTCGATAGCAGCTTGAAGTTGATCGCACAGCAAATTTAATTCCTTACAATCGGCAATGCGCTCGAGTTTTTTTACGTAAATCTGAAAAGTAAGTAGATTTCAATTGTTTCTGTTGCTGTTCTATTTAATTGTACTCTTTTTTAATAACTTTCTTTT…
JU310	pals-1	I	11579856	11581989	2145	2133	1	98.881	TGTTATAATAAACTTTTATTATGGAAATTGTAATTTAAAACTTTAAAACTTCACAATAAATAAATACGTAAATGGAAATTAATTCTCAATTGTTAGAGTAGACGAAGAAGGAATATCACGCTCCGGAGCCTTCAACCGAAGCCTATGAAAATCGGACGTTGAACCATTACTGATCGATTCGAATTTCTGGGTGAATTTGTCGATAAAAATCTCGCAAGTTTTAATAATTTCGCCATTTTTTCCTTCGATAGCAGCTTGAAGTTGATCGCACAGCAAATTTAATTCCTTACAATCGGCAATGCGCTCGAGTTTTTTTACGTAAATCTGAAAAGTAAGTAGATTTCAATTGTTTCTGTTGCTGTTCTATTTAATTGTACTCTTTTTTAATAACTTTCTTTT…
JU2526	pals-1	I	11579856	11581989	2134	2133	1	100	TGTTATAATAAACTTTTATTATGGAAATTGTAATTTAAAACTTTAAAACTTCACAATAAATAAATACGTAAATGGAAATTAATTCTCAATTGTTAGAGTAGACGAAGAAGGAATATCACGCTCCGGAGCCTTCAACCGAAGCCTATGAAAATCGGACGTTGAACCATTACTGATCGATTCGAATTTCTGGGTGAATTTGTCGATAAAAATCTCGCAAGTTTTAATAATTTCGCCATTTTTTCCTTCGATAGCAGCTTGAAGTTGATCGCACAGCAAATTTAATTCCTTACAATCGGCAATGCGCTCGAGTTTTTTTACGTAAATCTGAAAAGTAAGTAGATTTCAATTGTTTCTGTTGCTGTTCTATTTAATTGTACTCTTTTTTAATAACTTTCTTTT…
EG4725	pals-1	I	11579856	11581989	2134	2133	1	100	TGTTATAATAAACTTTTATTATGGAAATTGTAATTTAAAACTTTAAAACTTCACAATAAATAAATACGTAAATGGAAATTAATTCTCAATTGTTAGAGTAGACGAAGAAGGAATATCACGCTCCGGAGCCTTCAACCGAAGCCTATGAAAATCGGACGTTGAACCATTACTGATCGATTCGAATTTCTGGGTGAATTTGTCGATAAAAATCTCGCAAGTTTTAATAATTTCGCCATTTTTTCCTTCGATAGCAGCTTGAAGTTGATCGCACAGCAAATTTAATTCCTTACAATCGGCAATGCGCTCGAGTTTTTTTACGTAAATCTGAAAAGTAAGTAGATTTCAATTGTTTCTGTTGCTGTTCTATTTAATTGTACTCTTTTTTAATAACTTTCTTTT…
JU1400	pals-1	I	11579856	11581989	2134	2133	1	100	TGTTATAATAAACTTTTATTATGGAAATTGTAATTTAAAACTTTAAAACTTCACAATAAATAAATACGTAAATGGAAATTAATTCTCAATTGTTAGAGTAGACGAAGAAGGAATATCACGCTCCGGAGCCTTCAACCGAAGCCTATGAAAATCGGACGTTGAACCATTACTGATCGATTCGAATTTCTGGGTGAATTTGTCGATAAAAATCTCGCAAGTTTTAATAATTTCGCCATTTTTTCCTTCGATAGCAGCTTGAAGTTGATCGCACAGCAAATTTAATTCCTTACAATCGGCAATGCGCTCGAGTTTTTTTACGTAAATCTGAAAAGTAAGTAGATTTCAATTGTTTCTGTTGCTGTTCTATTTAATTGTACTCTTTTTTAATAACTTTCTTTT…
ECA396	pals-1	I	11579856	11581989	2141	2133	1	98.972	TGTTATAATAAACTTTTATTATGGAAATTGTAATTTAAAACTTTAAAACTTCACAATAAATAAATACGTAAATGGAAATTAATTCTCAATTGTTAGAGTAGACGAAGAAGGAATATCACGCTCCGGAGCCTTCAACCGAAGCCTATGAAAATCGGACGTTGAACCATTACTGATCGATTCGAATTTCTGGGTGAATTTGTCGATAAAAATCTCGCAAGTTTTAATAATTTCGCCATTTTTTCCTTCGATAGCAGCTTGAAGTTGATCGCACAGCAAATTTAATTCCTTACAATCGGCAATGCGCTCGAGTTTTTTTACGTAAATCTGAAAAGTAAGTAGATTTCAATTGTTTCTGTTGTTGTTCTATTTAATTGTACTCTTTTTTAATAACTTTCTTTT…
ECA36	pals-1	I	11579856	11581989	2141	2133	1	99.066	TGTTATAATAAACTTTTATTATGGAAATTGTAATTTAAAACTTTAAAACTTCACAATAAATAAATACGTAAATGGAAATTAATTCTCAATTGTTAGAGTAGACGAAGAAGGAATATCACGCTCCGGAGCCTTCAACCGAAGCCTATGAAAATCGGACGTTGAACCATTACTGATCGATTCGAATTTCTGGGTGAATTTGTCGATAAAAATCTCGCAAGTTTTAATAATTTCGCCATTTTTTCCTTCGATAGCAGCTTGAAGTTGATCGCACAGCAAATTTAATTCCTTACAATCGGCAATGCGCTCGAGTTTTTTTACGTAAATCTGAAAAGTAAGTAGATTTCAACTGTTTCTGTTGCTGTTCTATTTAATTGTACTCTTTTTTAATAACTTTCTTTT…
DL238	pals-1	I	11579856	11581989	2138	2133	1	99.719	TGTTATAATAAACTTTTATTATGGAAATTGTAATTTAAAACTTTAAAACTTCACAATAAATAAATACGTAAATGGAAATTAATTCTCAATTGTTAGAGTAGACGAAGAAGGAATATCACGCTCCGGAGCCTTCAACCGAAGCCTATGAAAATCGGACGTTGAACCATTACTGATCGATTCGAATTTCTGGGTGAATTTGTCGATAAAAATCTCGCAAGTTTTAATAATTTCGCCATTTTTTCCTTCGATAGCAGCTTGAAGTTGATCGCACAGCAAATTTAATTCCTTACAATCGGCAATGCGCTCGAGTTTTTTTACGTAAATCTGAAAAGTAAGTAGATTTCAATTGTTTCTGTTGCTGTTCTATTTAATTGTACTCTTTTTTAATAACTTTCTTTT…
CB4856	pals-1	I	11579856	11581989	2141	2133	1	99.113	TGTTATAATAAACTTTTATTATGGAAATTGTAATTTAAAACTTTAAAACTTCACAATAAATAAATACGTAAATGGAAATTAATTCTCAATTGTTAGAGTAGACGAAGAAGGAATATCACGCTCCGGAGCCTTCAACCGAAGCCTATGAAAATCGAACGTTGAACCATTACTGATCGATTCGAATTTCTGGGTGAATTTGTCGATAAAAATCACGCAAGTTTTAATAATTTCGCCATTTTTTCCTTCGATAGCAGCTTGAAGTTGATCGCACAGCAAATTTAATTCCTTACAATCGGCAATGCGCTCGAGTTTTTTTACGTAAATCTGAAAAGTAAGTAGATTTCAACTGTTTCTGTTGCTGTTCTATTTAATTGTACTCTTTTTTAATAACTTTCTTTT…
N2	pals-10	I	13107136	13107453	317	317			TTTTAGGACGACCCAAAAAAATAATAAAATGGGTGACGCGGCCTACTACCGCGCTGTGGAAGCTTCTGAACGACGGTTGAGCGAACTTCGGGCTGCTAATCGAGAAAGTGTTAGGTACGTTTCGCGTTGAGGGCCATCAGTTCTGCTTGTTTCAGAAGAGTGCAAGACAAAATAACCAACGAGCAAACGCAACATCAGGCACGTATGGCGGAAAAAGAACAAAAGATCCATGATGACCAGTTACGGAATTCAAATTCCAACGTTGCGAAGAAGAATGCCGCAGATATATGATAAATAACCATGAATAAATTTTCATAA
QX1794	pals-10	I	13107136	13107453	318	317	1	100	TTTTAGGACGACCCAAAAAAATAATAAAATGGGTGACGCGGCCTACTACCGCGCTGTGGAAGCTTCTGAACGACGGTTGAGCGAACTTCGGGCTGCTAATCGAGAAAGTGTTAGGTACGTTTCGCGTTGAGGGCCATCAGTTCTGCTTGTTTCAGAAGAGTGCAAGACAAAATAACCAACGAGCAAACGCAACATCAGGCACGTATGGCGGAAAAAGAACAAAAGATCCATGATGACCAGTTACGGAATTCAAATTCCAACGTTGCGAAGAAGAATGCCGCAGATATATGATAAATAACCATGAATAAATTTTCATAA
MY2693	pals-10	I	13107136	13107453	318	317	1	100	TTTTAGGACGACCCAAAAAAATAATAAAATGGGTGACGCGGCCTACTACCGCGCTGTGGAAGCTTCTGAACGACGGTTGAGCGAACTTCGGGCTGCTAATCGAGAAAGTGTTAGGTACGTTTCGCGTTGAGGGCCATCAGTTCTGCTTGTTTCAGAAGAGTGCAAGACAAAATAACCAACGAGCAAACGCAACATCAGGCACGTATGGCGGAAAAAGAACAAAAGATCCATGATGACCAGTTACGGAATTCAAATTCCAACGTTGCGAAGAAGAATGCCGCAGATATATGATAAATAACCATGAATAAATTTTCATAA
NIC526	pals-10	I	13107136	13107453	318	317	1	100	TTTTAGGACGACCCAAAAAAATAATAAAATGGGTGACGCGGCCTACTACCGCGCTGTGGAAGCTTCTGAACGACGGTTGAGCGAACTTCGGGCTGCTAATCGAGAAAGTGTTAGGTACGTTTCGCGTTGAGGGCCATCAGTTCTGCTTGTTTCAGAAGAGTGCAAGACAAAATAACCAACGAGCAAACGCAACATCAGGCACGTATGGCGGAAAAAGAACAAAAGATCCATGATGACCAGTTACGGAATTCAAATTCCAACGTTGCGAAGAAGAATGCCGCAGATATATGATAAATAACCATGAATAAATTTTCATAA
XZ1516	pals-10	I	13107136	13107453	318	317	1	100	TTTTAGGACGACCCAAAAAAATAATAAAATGGGTGACGCGGCCTACTACCGCGCTGTGGAAGCTTCTGAACGACGGTTGAGCGAACTTCGGGCTGCTAATCGAGAAAGTGTTAGGTACGTTTCGCGTTGAGGGCCATCAGTTCTGCTTGTTTCAGAAGAGTGCAAGACAAAATAACCAACGAGCAAACGCAACATCAGGCACGTATGGCGGAAAAAGAACAAAAGATCCATGATGACCAGTTACGGAATTCAAATTCCAACGTTGCGAAGAAGAATGCCGCAGATATATGATAAATAACCATGAATAAATTTTCATAA
NIC2	pals-10	I	13107136	13107453	318	317	1	100	TTTTAGGACGACCCAAAAAAATAATAAAATGGGTGACGCGGCCTACTACCGCGCTGTGGAAGCTTCTGAACGACGGTTGAGCGAACTTCGGGCTGCTAATCGAGAAAGTGTTAGGTACGTTTCGCGTTGAGGGCCATCAGTTCTGCTTGTTTCAGAAGAGTGCAAGACAAAATAACCAACGAGCAAACGCAACATCAGGCACGTATGGCGGAAAAAGAACAAAAGATCCATGATGACCAGTTACGGAATTCAAATTCCAACGTTGCGAAGAAGAATGCCGCAGATATATGATAAATAACCATGAATAAATTTTCATAA
MY2147	pals-10	I	13107136	13107453	318	317	1	100	TTTTAGGACGACCCAAAAAAATAATAAAATGGGTGACGCGGCCTACTACCGCGCTGTGGAAGCTTCTGAACGACGGTTGAGCGAACTTCGGGCTGCTAATCGAGAAAGTGTTAGGTACGTTTCGCGTTGAGGGCCATCAGTTCTGCTTGTTTCAGAAGAGTGCAAGACAAAATAACCAACGAGCAAACGCAACATCAGGCACGTATGGCGGAAAAAGAACAAAAGATCCATGATGACCAGTTACGGAATTCAAATTCCAACGTTGCGAAGAAGAATGCCGCAGATATATGATAAATAACCATGAATAAATTTTCATAA
JU2600	pals-10	I	13107136	13107453	318	317	1	100	TTTTAGGACGACCCAAAAAAATAATAAAATGGGTGACGCGGCCTACTACCGCGCTGTGGAAGCTTCTGAACGACGGTTGAGCGAACTTCGGGCTGCTAATCGAGAAAGTGTTAGGTACGTTTCGCGTTGAGGGCCATCAGTTCTGCTTGTTTCAGAAGAGTGCAAGACAAAATAACCAACGAGCAAACGCAACATCAGGCACGTATGGCGGAAAAAGAACAAAAGATCCATGATGACCAGTTACGGAATTCAAATTCCAACGTTGCGAAGAAGAATGCCGCAGATATATGATAAATAACCATGAATAAATTTTCATAA
JU310	pals-10	I	13107136	13107453	318	317	1	100	TTTTAGGACGACCCAAAAAAATAATAAAATGGGTGACGCGGCCTACTACCGCGCTGTGGAAGCTTCTGAACGACGGTTGAGCGAACTTCGGGCTGCTAATCGAGAAAGTGTTAGGTACGTTTCGCGTTGAGGGCCATCAGTTCTGCTTGTTTCAGAAGAGTGCAAGACAAAATAACCAACGAGCAAACGCAACATCAGGCACGTATGGCGGAAAAAGAACAAAAGATCCATGATGACCAGTTACGGAATTCAAATTCCAACGTTGCGAAGAAGAATGCCGCAGATATATGATAAATAACCATGAATAAATTTTCATAA
JU2526	pals-10	I	13107136	13107453	318	317	1	100	TTTTAGGACGACCCAAAAAAATAATAAAATGGGTGACGCGGCCTACTACCGCGCTGTGGAAGCTTCTGAACGACGGTTGAGCGAACTTCGGGCTGCTAATCGAGAAAGTGTTAGGTACGTTTCGCGTTGAGGGCCATCAGTTCTGCTTGTTTCAGAAGAGTGCAAGACAAAATAACCAACGAGCAAACGCAACATCAGGCACGTATGGCGGAAAAAGAACAAAAGATCCATGATGACCAGTTACGGAATTCAAATTCCAACGTTGCGAAGAAGAATGCCGCAGATATATGATAAATAACCATGAATAAATTTTCATAA
EG4725	pals-10	I	13107136	13107453	318	317	1	100	TTTTAGGACGACCCAAAAAAATAATAAAATGGGTGACGCGGCCTACTACCGCGCTGTGGAAGCTTCTGAACGACGGTTGAGCGAACTTCGGGCTGCTAATCGAGAAAGTGTTAGGTACGTTTCGCGTTGAGGGCCATCAGTTCTGCTTGTTTCAGAAGAGTGCAAGACAAAATAACCAACGAGCAAACGCAACATCAGGCACGTATGGCGGAAAAAGAACAAAAGATCCATGATGACCAGTTACGGAATTCAAATTCCAACGTTGCGAAGAAGAATGCCGCAGATATATGATAAATAACCATGAATAAATTTTCATAA
JU1400	pals-10	I	13107136	13107453	318	317	1	100	TTTTAGGACGACCCAAAAAAATAATAAAATGGGTGACGCGGCCTACTACCGCGCTGTGGAAGCTTCTGAACGACGGTTGAGCGAACTTCGGGCTGCTAATCGAGAAAGTGTTAGGTACGTTTCGCGTTGAGGGCCATCAGTTCTGCTTGTTTCAGAAGAGTGCAAGACAAAATAACCAACGAGCAAACGCAACATCAGGCACGTATGGCGGAAAAAGAACAAAAGATCCATGATGACCAGTTACGGAATTCAAATTCCAACGTTGCGAAGAAGAATGCCGCAGATATATGATAAATAACCATGAATAAATTTTCATAA
ECA396	pals-10	I	13107155	13107450	301	317	0.930599	86.047	AATAAGACAATGGGTGACGCGGCCTATTACCGCGCTCTGGAAGCTTCTCAACGACGATTAAACGAACTTCGGGCTGCTACTAGAGAAAAAATTAGGTACATGTCGCGTTGAGGTCCGCAACATCAGTTCTGCCAATTTCAGAAGAGTGGAAGACGAAATATCCAA---GC--A-G---CATCTGGCACGTATGGCGGAAAAAGAACAAAAGATCCATGATGGCCAGTTTCGGAATTCGAATTCCAACGCTGCGAAGAAGAATGCCGCAGATATATGATAAATGACCGTGAATAAATTTTCA
ECA36	pals-10	I	13107155	13107450	301	317	0.930599	86.047	AATAAGACAATGGGTGACGCGGCCTATTACCGCGCTCTGGAAGCTTCTCAACGACGATTAAACGAACTTCGGGCTGCTACTAGAGAAAAAATTAGGTACATGTCGCGTTGAGGTCCGCAACATCAGTTCTGCCAATTTCAGAAGAGTGGAAGACGAAATATCCAA---GC--A-G---CATCTGGCACGTATGGCGGAAAAAGAACAAAAGATCCATGATGGCCAGTTTCGGAATTCGAATTCCAACGCTGCGAAGAAGAATGCCGCAGATATATGATAAATGACCGTGAATAAATTTTCA
DL238	pals-10	I	13107136	13107453	318	317	1	100	TTTTAGGACGACCCAAAAAAATAATAAAATGGGTGACGCGGCCTACTACCGCGCTGTGGAAGCTTCTGAACGACGGTTGAGCGAACTTCGGGCTGCTAATCGAGAAAGTGTTAGGTACGTTTCGCGTTGAGGGCCATCAGTTCTGCTTGTTTCAGAAGAGTGCAAGACAAAATAACCAACGAGCAAACGCAACATCAGGCACGTATGGCGGAAAAAGAACAAAAGATCCATGATGACCAGTTACGGAATTCAAATTCCAACGTTGCGAAGAAGAATGCCGCAGATATATGATAAATAACCATGAATAAATTTTCATAA
CB4856	pals-10	I	13107136	13107453	318	317	1	100	TTTTAGGACGACCCAAAAAAATAATAAAATGGGTGACGCGGCCTACTACCGCGCTGTGGAAGCTTCTGAACGACGGTTGAGCGAACTTCGGGCTGCTAATCGAGAAAGTGTTAGGTACGTTTCGCGTTGAGGGCCATCAGTTCTGCTTGTTTCAGAAGAGTGCAAGACAAAATAACCAACGAGCAAACGCAACATCAGGCACGTATGGCGGAAAAAGAACAAAAGATCCATGATGACCAGTTACGGAATTCAAATTCCAACGTTGCGAAGAAGAATGCCGCAGATATATGATAAATAACCATGAATAAATTTTCATAA
N2	pals-11	I	13124168	13126650	2482	2482			AATGAACTTCAATTCAAGAGACTTTTCGAATTTTGTGCACTTTCGCAATCCTTCTTCCATTCATATAAAATCAGTTCCATATTTCTGATTTCAATGTCAGCATGTTTCTTTAGTTTAATGTTACGCAGCTTGCTGACTGCATAATTTAACATATTCATCCTATCCTTGAAAGCTTTGAAAGCCGTGATTGATTTGTCCAGCTCAGAGAATGTGCTCAAAAATGTGTTCAAACTATTTCGAACATCAACGATCTTGTTGAGAATCTGTTTTACCACATTTGTATTCGCACCGCCTTTCATACCATCATATCCTTTGAAATTCGACACTTTTTCTGATGCTTCTTCCAAATTATCCATTTTATTCTTTACAAGAGTCACGAGAATCTGAAGAAAACTGTGC…
QX1794	pals-11	I	13124168	13126650	2483	2482	1	99.96	AATGAACTTCAATTCAAGAGACTTTTCGAATTTTGTGCACTTTCGCAATCCTTCTTCCATTCATATAAAATCAGTTCCATATTTCTGATTTCAATGTCAGCATGTTTCTTTAGTTTAATGTTACGCAGCTTGCTGACTGCATAATTTAACATATTCATCCTATCCTTGAAAGCTTTGAAAGCCGTGATTGATTTGTCCAGCTCAGAGAATGTGCTCAAAAATGTGTTCAAACTATTTCGAACATCAACGATCTTGTTGAGAATCTGTTTTACCACATTTGTATTCGCACCGCCTTTCATACCATCATATCCTTTGAAATTCGACACTTTTTCTGATGCTTCTTCCAAATTATCCATTTTATTCTTTACAAGAGTCACGAGAATCTGAAGAAAACTGTGC…
MY2693	pals-11	I	13124168	13126650	2483	2482	1	100	AATGAACTTCAATTCAAGAGACTTTTCGAATTTTGTGCACTTTCGCAATCCTTCTTCCATTCATATAAAATCAGTTCCATATTTCTGATTTCAATGTCAGCATGTTTCTTTAGTTTAATGTTACGCAGCTTGCTGACTGCATAATTTAACATATTCATCCTATCCTTGAAAGCTTTGAAAGCCGTGATTGATTTGTCCAGCTCAGAGAATGTGCTCAAAAATGTGTTCAAACTATTTCGAACATCAACGATCTTGTTGAGAATCTGTTTTACCACATTTGTATTCGCACCGCCTTTCATACCATCATATCCTTTGAAATTCGACACTTTTTCTGATGCTTCTTCCAAATTATCCATTTTATTCTTTACAAGAGTCACGAGAATCTGAAGAAAACTGTGC…
NIC526	pals-11	I	13124168	13126650	2483	2482	1	100	AATGAACTTCAATTCAAGAGACTTTTCGAATTTTGTGCACTTTCGCAATCCTTCTTCCATTCATATAAAATCAGTTCCATATTTCTGATTTCAATGTCAGCATGTTTCTTTAGTTTAATGTTACGCAGCTTGCTGACTGCATAATTTAACATATTCATCCTATCCTTGAAAGCTTTGAAAGCCGTGATTGATTTGTCCAGCTCAGAGAATGTGCTCAAAAATGTGTTCAAACTATTTCGAACATCAACGATCTTGTTGAGAATCTGTTTTACCACATTTGTATTCGCACCGCCTTTCATACCATCATATCCTTTGAAATTCGACACTTTTTCTGATGCTTCTTCCAAATTATCCATTTTATTCTTTACAAGAGTCACGAGAATCTGAAGAAAACTGTGC…
XZ1516	pals-11	I	13124168	13125528	1361	2482	0.547945	99.853	AATGAACTTCAATTCAAGAGACTTTTCGAATTTTGTGCACTTTCGCAATCCTTCTTCCATTCATTTAAAATCAGTTCCATATTTCTGATTTCAATGTCAGCATGTTTCTTTAGTTTAATGTTACGCAGCTTGCTGACTGCATAATTTAACATATTCATCCTATCCTTGAAAGCTTTGAAAGCCGTGATTGATTTGTCCAGCTCAGAGAATGTGCTCAAAAATGTGTTCAAACTATTTCGAACATCAACGATCTTGTTGAGAATCTGTTTTACCACATTTGTATTCGCACCGCCTTTCATACCATCATATCCTTTGAAATTCGACACTTTTTCTGATGCTTCTTCCAAATTATCCATTTTATTCTTTACAAGAGTCACGAGAATCTGAAGAAAACTGTGC…
NIC2	pals-11	I	13124168	13126650	2483	2482	1	99.96	AATGAACTTCAATTCAAGAGACTTTTCGAATTTTGTGCACTTTCGCAATCCTTCTTCCATTCATATAAAATCAGTTCCATATTTCTGATTTCAATGTCAGCATGTTTCTTTAGTTTAATGTTACGCAGCTTGCTGACTGCATAATTTAACATATTCATCCTATCCTTGAAAGCTTTGAAAGCCGTGATTGATTTGTCCAGCTCAGAGAATGTGCTCAAAAATGTGTTCAAACTATTTCGAACATCAACGATCTTGTTGAGAATCTGTTTTACCACATTTGTATTCGCACCGCCTTTCATACCATCATATCCTTTGAAATTCGACACTTTTTCTGATGCTTCTTCCAAATTATCCATTTTATTCTTTACAAGAGTCACGAGAATCTGAAGAAAACTGTGC…
MY2147	pals-11	I	13124168	13126650	2483	2482	1	100	AATGAACTTCAATTCAAGAGACTTTTCGAATTTTGTGCACTTTCGCAATCCTTCTTCCATTCATATAAAATCAGTTCCATATTTCTGATTTCAATGTCAGCATGTTTCTTTAGTTTAATGTTACGCAGCTTGCTGACTGCATAATTTAACATATTCATCCTATCCTTGAAAGCTTTGAAAGCCGTGATTGATTTGTCCAGCTCAGAGAATGTGCTCAAAAATGTGTTCAAACTATTTCGAACATCAACGATCTTGTTGAGAATCTGTTTTACCACATTTGTATTCGCACCGCCTTTCATACCATCATATCCTTTGAAATTCGACACTTTTTCTGATGCTTCTTCCAAATTATCCATTTTATTCTTTACAAGAGTCACGAGAATCTGAAGAAAACTGTGC…
JU2600	pals-11	I	13124168	13126650	2483	2482	1	100	AATGAACTTCAATTCAAGAGACTTTTCGAATTTTGTGCACTTTCGCAATCCTTCTTCCATTCATATAAAATCAGTTCCATATTTCTGATTTCAATGTCAGCATGTTTCTTTAGTTTAATGTTACGCAGCTTGCTGACTGCATAATTTAACATATTCATCCTATCCTTGAAAGCTTTGAAAGCCGTGATTGATTTGTCCAGCTCAGAGAATGTGCTCAAAAATGTGTTCAAACTATTTCGAACATCAACGATCTTGTTGAGAATCTGTTTTACCACATTTGTATTCGCACCGCCTTTCATACCATCATATCCTTTGAAATTCGACACTTTTTCTGATGCTTCTTCCAAATTATCCATTTTATTCTTTACAAGAGTCACGAGAATCTGAAGAAAACTGTGC…
JU310	pals-11	I	13124168	13126650	2483	2482	1	100	AATGAACTTCAATTCAAGAGACTTTTCGAATTTTGTGCACTTTCGCAATCCTTCTTCCATTCATATAAAATCAGTTCCATATTTCTGATTTCAATGTCAGCATGTTTCTTTAGTTTAATGTTACGCAGCTTGCTGACTGCATAATTTAACATATTCATCCTATCCTTGAAAGCTTTGAAAGCCGTGATTGATTTGTCCAGCTCAGAGAATGTGCTCAAAAATGTGTTCAAACTATTTCGAACATCAACGATCTTGTTGAGAATCTGTTTTACCACATTTGTATTCGCACCGCCTTTCATACCATCATATCCTTTGAAATTCGACACTTTTTCTGATGCTTCTTCCAAATTATCCATTTTATTCTTTACAAGAGTCACGAGAATCTGAAGAAAACTGTGC…
JU2526	pals-11	I	13124168	13126650	2483	2482	1	100	AATGAACTTCAATTCAAGAGACTTTTCGAATTTTGTGCACTTTCGCAATCCTTCTTCCATTCATATAAAATCAGTTCCATATTTCTGATTTCAATGTCAGCATGTTTCTTTAGTTTAATGTTACGCAGCTTGCTGACTGCATAATTTAACATATTCATCCTATCCTTGAAAGCTTTGAAAGCCGTGATTGATTTGTCCAGCTCAGAGAATGTGCTCAAAAATGTGTTCAAACTATTTCGAACATCAACGATCTTGTTGAGAATCTGTTTTACCACATTTGTATTCGCACCGCCTTTCATACCATCATATCCTTTGAAATTCGACACTTTTTCTGATGCTTCTTCCAAATTATCCATTTTATTCTTTACAAGAGTCACGAGAATCTGAAGAAAACTGTGC…
EG4725	pals-11	I	13124168	13126650	2483	2482	1	100	AATGAACTTCAATTCAAGAGACTTTTCGAATTTTGTGCACTTTCGCAATCCTTCTTCCATTCATATAAAATCAGTTCCATATTTCTGATTTCAATGTCAGCATGTTTCTTTAGTTTAATGTTACGCAGCTTGCTGACTGCATAATTTAACATATTCATCCTATCCTTGAAAGCTTTGAAAGCCGTGATTGATTTGTCCAGCTCAGAGAATGTGCTCAAAAATGTGTTCAAACTATTTCGAACATCAACGATCTTGTTGAGAATCTGTTTTACCACATTTGTATTCGCACCGCCTTTCATACCATCATATCCTTTGAAATTCGACACTTTTTCTGATGCTTCTTCCAAATTATCCATTTTATTCTTTACAAGAGTCACGAGAATCTGAAGAAAACTGTGC…
JU1400	pals-11	I	13124168	13126650	2483	2482	1	99.919	AATGAACTTCAATTCAAGAGACTTTTCGAATTTTGTGCACTTTCGCAATCCTTCTTCCATTCATATAAAATCAGTTCCATATTTCTGATTTCAATGTCAGCATGTTTCTTTAGTTTAATGTTACGCAGCTTGCTGACTGCATAATTTAACATATTCATCCTATCCTTGAAAGCTTTGAAAGCCGTGATTGATTTGTCCAGCTCAGAGAATGTGCTCAAAAATGTGTTCAAACTATTTCGAACATCAACGATCTTGTTGAGAATCTGTTTTACCACATTTGTATTCGCACCGCCTTTCATACCATCATATCCTTTGAAATTCGACACTTTTTCTGATGCTTCTTCCAAATTATCCATTTTATTCTTTACAAGAGTCACGAGAATCTGAAGAAAACTGTGC…
ECA396	pals-11					2482
ECA36	pals-11					2482
DL238	pals-11	I	13124168	13126650	2483	2482	1	99.96	AATGAACTTCAATTCAAGAGACTTTTCGAATTTTGTGCACTTTCGCAATCCTTCTTCCATTCATATAAAATCAGTTCCATATTTCTGATTTCAATGTCAGCATGTTTCTTTAGTTTAATGTTACGCAGCTTGCTGACTGCATAATTTAACATATTCATCCTATCCTTGAAAGCTTTGAAAGCCGTGATTGATTTGTCCAGCTCAGAGAATGTGCTCAAAAATGTGTTCAAACTATTTCGAACATCAACGATCTTGTTGAGAATCTGTTTTACCACATTTGTATTCGCACCGCCTTTCATACCATCATATCCTTTGAAATTCGACACTTTTTCTGATGCTTCTTCCAAATTATCCATTTTATTCTTTACAAGAGTCACGAGAATCTGAAGAAAACTGTGC…
CB4856	pals-11	I	13124168	13126650	2483	2482	1	100	AATGAACTTCAATTCAAGAGACTTTTCGAATTTTGTGCACTTTCGCAATCCTTCTTCCATTCATATAAAATCAGTTCCATATTTCTGATTTCAATGTCAGCATGTTTCTTTAGTTTAATGTTACGCAGCTTGCTGACTGCATAATTTAACATATTCATCCTATCCTTGAAAGCTTTGAAAGCCGTGATTGATTTGTCCAGCTCAGAGAATGTGCTCAAAAATGTGTTCAAACTATTTCGAACATCAACGATCTTGTTGAGAATCTGTTTTACCACATTTGTATTCGCACCGCCTTTCATACCATCATATCCTTTGAAATTCGACACTTTTTCTGATGCTTCTTCCAAATTATCCATTTTATTCTTTACAAGAGTCACGAGAATCTGAAGAAAACTGTGC…
N2	pals-12	I	13107492	13109778	2286	2286			TCAATCTTCAATAGCACCAGTACAACATTCGAACAATTCCAAATTACTCTTCTCGATTGCGTTTACAACATGGTTTTGTAGGGCAATTTCGAGAAGAATGTCAACAGCTAATGAAGATAAAAAAGAAGTTTTCTCGCTGAGCATTTGAAAAGTTTCCAACAAAGTTTCCTCATCAGAGTTTACAAGCTGGCTCAAACATTCTCTGGCAGTACCAATATCGTCTAGAATTTGTGTAGAAATTTCTTTGTTTGTGCTGTCCTCCTCAACGTCGAGCCCATGCAGTCTTAATATGTTTTCTGCTGCTTCCGACAGATCATTCAAGCCATGATTCACCCGAGTTATGCCAATCTAGAATAAAGATATGATTTGTTTAAATTATATTTTTCCAACTGAACAGTT…
QX1794	pals-12	I	13107492	13109778	2287	2286	1	100	TCAATCTTCAATAGCACCAGTACAACATTCGAACAATTCCAAATTACTCTTCTCGATTGCGTTTACAACATGGTTTTGTAGGGCAATTTCGAGAAGAATGTCAACAGCTAATGAAGATAAAAAAGAAGTTTTCTCGCTGAGCATTTGAAAAGTTTCCAACAAAGTTTCCTCATCAGAGTTTACAAGCTGGCTCAAACATTCTCTGGCAGTACCAATATCGTCTAGAATTTGTGTAGAAATTTCTTTGTTTGTGCTGTCCTCCTCAACGTCGAGCCCATGCAGTCTTAATATGTTTTCTGCTGCTTCCGACAGATCATTCAAGCCATGATTCACCCGAGTTATGCCAATCTAGAATAAAGATATGATTTGTTTAAATTATATTTTTCCAACTGAACAGTT…
MY2693	pals-12	I	13107492	13109778	2287	2286	1	99.913	TCAATCTTCAATAGCACCAGTACAACATTCGAACAATTCCAAATTACTCTTCTCGATTGCGTTTACAACATGGTTTTGTAGGGCAATTTCGAGAAGAATGTCAACAGCTAATGAAGATAAAAAAGAAGTTTTCTCGCTGAGCATTTGAAAAGTTTCCAACAAAGTTTCCTCATCAGAGTTTACAAGCTGGCTCAAACATTCTCTGGCAGTACCAATATCGTCTAGAATTTGTGTAGAAATTTCTTTGTTTGTGCTGTCCTCCTCAACGTCGAGCCCATGCAGTCTTAATATGTTTTCTGCTGCTTCCGACAGATCATTCAAGCCATGATTCACCCGAGTTATGCCAATCTAGAATAAAGATATGATTTGTTTAAATTAAATTTTTTCAACTGAACAGTT…
NIC526	pals-12	I	13107492	13109778	2287	2286	1	100	TCAATCTTCAATAGCACCAGTACAACATTCGAACAATTCCAAATTACTCTTCTCGATTGCGTTTACAACATGGTTTTGTAGGGCAATTTCGAGAAGAATGTCAACAGCTAATGAAGATAAAAAAGAAGTTTTCTCGCTGAGCATTTGAAAAGTTTCCAACAAAGTTTCCTCATCAGAGTTTACAAGCTGGCTCAAACATTCTCTGGCAGTACCAATATCGTCTAGAATTTGTGTAGAAATTTCTTTGTTTGTGCTGTCCTCCTCAACGTCGAGCCCATGCAGTCTTAATATGTTTTCTGCTGCTTCCGACAGATCATTCAAGCCATGATTCACCCGAGTTATGCCAATCTAGAATAAAGATATGATTTGTTTAAATTATATTTTTCCAACTGAACAGTT…
XZ1516	pals-12	I	13107492	13109778	2287	2286	1	99.913	TCAATCTTCAATAGCACCAGTACAACATTCGAACAATTCCAAATTACTCTTCTCGATTGCGTTTACAACATGGTTTTGTAGGGCAATTTCGAGAAGAATGTCAACAGCTAATGAAGATAAAAAAGAAGTTTTCTCGCTGAGCATTTGAAAAGTTTCCAACAAAGTTTCCTCATCAGAGTTTACAAGCTGGCTCAAACATTCTCTGGCAGTACCAATATCGTCTAGAATTTGTGTAGAAATTTCTTTGTTTGTGCTGTCCTCCTCAACGTCGAGCCCATGCAGTCTTAATATGTTTTCTGCTGCTTCCGACAGATCATTCAAGCCATGATTCACCCGAGTTATGCCAATCTAGAATAAAGATATGATTTGTTTAAATTATATTTTTCCAACTGAACAGTT…
NIC2	pals-12	I	13107492	13109778	2287	2286	1	100	TCAATCTTCAATAGCACCAGTACAACATTCGAACAATTCCAAATTACTCTTCTCGATTGCGTTTACAACATGGTTTTGTAGGGCAATTTCGAGAAGAATGTCAACAGCTAATGAAGATAAAAAAGAAGTTTTCTCGCTGAGCATTTGAAAAGTTTCCAACAAAGTTTCCTCATCAGAGTTTACAAGCTGGCTCAAACATTCTCTGGCAGTACCAATATCGTCTAGAATTTGTGTAGAAATTTCTTTGTTTGTGCTGTCCTCCTCAACGTCGAGCCCATGCAGTCTTAATATGTTTTCTGCTGCTTCCGACAGATCATTCAAGCCATGATTCACCCGAGTTATGCCAATCTAGAATAAAGATATGATTTGTTTAAATTATATTTTTCCAACTGAACAGTT…
MY2147	pals-12	I	13107492	13109778	2287	2286	1	100	TCAATCTTCAATAGCACCAGTACAACATTCGAACAATTCCAAATTACTCTTCTCGATTGCGTTTACAACATGGTTTTGTAGGGCAATTTCGAGAAGAATGTCAACAGCTAATGAAGATAAAAAAGAAGTTTTCTCGCTGAGCATTTGAAAAGTTTCCAACAAAGTTTCCTCATCAGAGTTTACAAGCTGGCTCAAACATTCTCTGGCAGTACCAATATCGTCTAGAATTTGTGTAGAAATTTCTTTGTTTGTGCTGTCCTCCTCAACGTCGAGCCCATGCAGTCTTAATATGTTTTCTGCTGCTTCCGACAGATCATTCAAGCCATGATTCACCCGAGTTATGCCAATCTAGAATAAAGATATGATTTGTTTAAATTATATTTTTCCAACTGAACAGTT…
JU2600	pals-12	I	13107492	13109778	2287	2286	1	100	TCAATCTTCAATAGCACCAGTACAACATTCGAACAATTCCAAATTACTCTTCTCGATTGCGTTTACAACATGGTTTTGTAGGGCAATTTCGAGAAGAATGTCAACAGCTAATGAAGATAAAAAAGAAGTTTTCTCGCTGAGCATTTGAAAAGTTTCCAACAAAGTTTCCTCATCAGAGTTTACAAGCTGGCTCAAACATTCTCTGGCAGTACCAATATCGTCTAGAATTTGTGTAGAAATTTCTTTGTTTGTGCTGTCCTCCTCAACGTCGAGCCCATGCAGTCTTAATATGTTTTCTGCTGCTTCCGACAGATCATTCAAGCCATGATTCACCCGAGTTATGCCAATCTAGAATAAAGATATGATTTGTTTAAATTATATTTTTCCAACTGAACAGTT…
JU310	pals-12	I	13107492	13109778	2287	2286	1	100	TCAATCTTCAATAGCACCAGTACAACATTCGAACAATTCCAAATTACTCTTCTCGATTGCGTTTACAACATGGTTTTGTAGGGCAATTTCGAGAAGAATGTCAACAGCTAATGAAGATAAAAAAGAAGTTTTCTCGCTGAGCATTTGAAAAGTTTCCAACAAAGTTTCCTCATCAGAGTTTACAAGCTGGCTCAAACATTCTCTGGCAGTACCAATATCGTCTAGAATTTGTGTAGAAATTTCTTTGTTTGTGCTGTCCTCCTCAACGTCGAGCCCATGCAGTCTTAATATGTTTTCTGCTGCTTCCGACAGATCATTCAAGCCATGATTCACCCGAGTTATGCCAATCTAGAATAAAGATATGATTTGTTTAAATTATATTTTTCCAACTGAACAGTT…
JU2526	pals-12	I	13107492	13109778	2287	2286	1	100	TCAATCTTCAATAGCACCAGTACAACATTCGAACAATTCCAAATTACTCTTCTCGATTGCGTTTACAACATGGTTTTGTAGGGCAATTTCGAGAAGAATGTCAACAGCTAATGAAGATAAAAAAGAAGTTTTCTCGCTGAGCATTTGAAAAGTTTCCAACAAAGTTTCCTCATCAGAGTTTACAAGCTGGCTCAAACATTCTCTGGCAGTACCAATATCGTCTAGAATTTGTGTAGAAATTTCTTTGTTTGTGCTGTCCTCCTCAACGTCGAGCCCATGCAGTCTTAATATGTTTTCTGCTGCTTCCGACAGATCATTCAAGCCATGATTCACCCGAGTTATGCCAATCTAGAATAAAGATATGATTTGTTTAAATTATATTTTTCCAACTGAACAGTT…
EG4725	pals-12	I	13107492	13109778	2287	2286	1	100	TCAATCTTCAATAGCACCAGTACAACATTCGAACAATTCCAAATTACTCTTCTCGATTGCGTTTACAACATGGTTTTGTAGGGCAATTTCGAGAAGAATGTCAACAGCTAATGAAGATAAAAAAGAAGTTTTCTCGCTGAGCATTTGAAAAGTTTCCAACAAAGTTTCCTCATCAGAGTTTACAAGCTGGCTCAAACATTCTCTGGCAGTACCAATATCGTCTAGAATTTGTGTAGAAATTTCTTTGTTTGTGCTGTCCTCCTCAACGTCGAGCCCATGCAGTCTTAATATGTTTTCTGCTGCTTCCGACAGATCATTCAAGCCATGATTCACCCGAGTTATGCCAATCTAGAATAAAGATATGATTTGTTTAAATTATATTTTTCCAACTGAACAGTT…
JU1400	pals-12	I	13107492	13109778	2287	2286	1	99.913	TCAATCTTCAATAGCACCAGTACAACATTCGAACAATTCCAAATTACTCTTCTCGATTGCGTTTACAACATGGTTTTGTAGGGCAATTTCGAGAAGAATGTCAACAGCTAATGAAGATAAAAAAGAAGTTTTCTCGCTGAGCATTTGAAAAGTTTCCAACAAAGTTTCCTCATCAGAGTTTACAAGCTGGCTCAAACATTCTCTGGCAGTACCAATATCGTCTAGAATTTGTGTAGAAATTTCTTTGTTTGTGCTGTCCTCCTCAACGTCGAGCCCATGCAGTCTTAATATGTTTTCTGCTGCTTCCGACAGATCATTCAAGCCATGATTCACCCGAGTTATGCCAATCTAGAATAAAGATATGATTTGTTTAAATTATATTTTTCCAACTGAACAGTT…
ECA396	pals-12	I	13107492	13108770	1284	2286	0.559055	91.822	TCAATCTTCAATAGCACCAGTACAACATTCAAACAATTCCAAACTACTCTTCTCGATTGCTTTTTCAGCATGATTCTGTAGGGAAATCTCAAGAAGTATGTCAACAGCCAATGAAGATAAAAAGGAAGTTTTCTCGCTGAGAATTTGAAAAGTTTCCAACAAAGTTTCATTATCAGAGCTCACAAGCTGGCTCAAACATTCTCTGGCAGTACCGATATCGTCTAGAATTTTTGTTGCGATTTCCTTGTTTGTCATGTCTTCTTCAACGTCAAGCCCTTGCATTCTTAGTATATTTTCTGCTGCTTCCGCCAGATCATTCAAGCCATGATTCACACGAGTTATGCCAATCTAGAATACAGATATGATTTGTTTAAATTATATGTTTCCAACTGAACAATT…
ECA36	pals-12	I	13107492	13108770	1284	2286	0.559055	91.978	TCAATCTTCAATAGCACCAGTACAACATTCAAACAATTCCAAACTACTCTTCTCGATTGCTTTTTCAGCATGATTCTGTAGGGAAATCTCAAGAAGTATGTCAACAGCCAATGAAGATAAAAAGGAAGTTTTCTCGCTGAGAATTTGAAAAGTTTCCAACAAAGTTTCATTATCAGAGCTCACAAGCTGGCTCAAACATTCTCTGGCAGTACCGATATCGTCTAGAATTTTTGTTGCGATTTCCTTGTTTGTCATGTCTTCTTCAACGTCAAGCCCTTGCATTCTTAGTATATTTTCTGCTGCTTCCGCCAGATCATTCAAGCCATGATTCACACGAGTTATGCCAATCTAGAATAAAGATATGATTTGTTTAAATTATATGTTTCCAACTGAACAATT…
DL238	pals-12	I	13107492	13109778	2287	2286	1	99.956	TCAATCTTCAATAGCACCAGTACAACATTCGAACAATTCCAAATTACTCTTCTCGATTGCGTTTACAACATGGTTTTGTAGGGCAATTTCGAGAAGAATGTCAACAGCTAATGAAGATAAAAAAGAAGTTTTCTCGCTGAGCATTTGAAAAGTTTCCAACAAAGTTTCCTCATCAGAGTTTACAAGCTGGCTCAAACATTCTCTGGCAGTACCAATATCGTCTAGAATTTGTGTAGAAATTTCTTTGTTTGTGCTGTCCTCCTCAACGTCGAGCCCATGCAGTCTTAATATGTTTTCTGCTGCTTCCGACAGATCATTCAAGCCATGATTCACCCGAGTTATGCCAATCTAGAATAAAGATATGATTTGTTTAAATTATATTTTTCCAACTGAACAGTT…
CB4856	pals-12	I	13107492	13109778	2287	2286	1	99.869	TCAATCTTCAATAGCACCAGTACAACATTCGAACAATTCCAAATTACTCTTCTCGATTGCGTTTACAACATGGTTTTGTAGGGCAATTTCGAGAAGAATGTCAACAGCTAATGAAGATAAAAAAGAAGTTTTCTCGCTGAGCATTTGAAAAGTTTCCAACAAAGTTTCCTCATCAGAGTTTACAAGCTGGCTCAAACATTCTCTGGCAGTGCCAATATCGTCTAGAATTTGTGTAGAAATTTCTTTGTTTGTGCTGTCCTCCTCAACGTCGAGCCCATGCAGTCTTAATATGTTTTCTGCTGCTTCCGACAGATCATTCAAGCCATGATTCACCCGAGTTATGCCAATCTAGAATAAAGATATGATTTGTTTAAATTATATTTTTCCAACTGAACAGTT…
N2	pals-13	I	13083321	13085505	2184	2184			TTAAGCATCGTCGTTTTCGGAATCACAATTTTCAATGAAACCTTCCTGCTCATCTTCTCTGATTTCTTCTTTCTTTTCCTCTTTTCTTTCTTCTTTGTTTTCTTCCGAATGCTCTTGAGGTATCGATTCTGCCGCCTCAAGACTTAATAGTTCACTTCCTGAGGAACCATAAGCCAAGTGTTCAGTGGTTTTCCTCACACATGCCAGAGCATGGTTAGTCTTTCTGACTACTGGGATCTTGTTTACTGTAGCATACAGGATACGGCTATGTTTTTGAAGTTCTTTGAAGAGATCGATCGAGTTGTCAATCGGATCCCTGCTCAGTGATTCACTAAACGCAGTCAAGCTGGAATTGATGGTCTCAATCATTTTTTGGATGCTTCGAGCGTGGCCTTGTAG…
QX1794	pals-13	I	13083321	13085505	2185	2184	1	100	TTAAGCATCGTCGTTTTCGGAATCACAATTTTCAATGAAACCTTCCTGCTCATCTTCTCTGATTTCTTCTTTCTTTTCCTCTTTTCTTTCTTCTTTGTTTTCTTCCGAATGCTCTTGAGGTATCGATTCTGCCGCCTCAAGACTTAATAGTTCACTTCCTGAGGAACCATAAGCCAAGTGTTCAGTGGTTTTCCTCACACATGCCAGAGCATGGTTAGTCTTTCTGACTACTGGGATCTTGTTTACTGTAGCATACAGGATACGGCTATGTTTTTGAAGTTCTTTGAAGAGATCGATCGAGTTGTCAATCGGATCCCTGCTCAGTGATTCACTAAACGCAGTCAAGCTGGAATTGATGGTCTCAATCATTTTTTGGATGCTTCGAGCGTGGCCTTGTAG…
MY2693	pals-13	I	13083321	13085505	2185	2184	1	100	TTAAGCATCGTCGTTTTCGGAATCACAATTTTCAATGAAACCTTCCTGCTCATCTTCTCTGATTTCTTCTTTCTTTTCCTCTTTTCTTTCTTCTTTGTTTTCTTCCGAATGCTCTTGAGGTATCGATTCTGCCGCCTCAAGACTTAATAGTTCACTTCCTGAGGAACCATAAGCCAAGTGTTCAGTGGTTTTCCTCACACATGCCAGAGCATGGTTAGTCTTTCTGACTACTGGGATCTTGTTTACTGTAGCATACAGGATACGGCTATGTTTTTGAAGTTCTTTGAAGAGATCGATCGAGTTGTCAATCGGATCCCTGCTCAGTGATTCACTAAACGCAGTCAAGCTGGAATTGATGGTCTCAATCATTTTTTGGATGCTTCGAGCGTGGCCTTGTAG…
NIC526	pals-13	I	13083321	13085505	2185	2184	1	100	TTAAGCATCGTCGTTTTCGGAATCACAATTTTCAATGAAACCTTCCTGCTCATCTTCTCTGATTTCTTCTTTCTTTTCCTCTTTTCTTTCTTCTTTGTTTTCTTCCGAATGCTCTTGAGGTATCGATTCTGCCGCCTCAAGACTTAATAGTTCACTTCCTGAGGAACCATAAGCCAAGTGTTCAGTGGTTTTCCTCACACATGCCAGAGCATGGTTAGTCTTTCTGACTACTGGGATCTTGTTTACTGTAGCATACAGGATACGGCTATGTTTTTGAAGTTCTTTGAAGAGATCGATCGAGTTGTCAATCGGATCCCTGCTCAGTGATTCACTAAACGCAGTCAAGCTGGAATTGATGGTCTCAATCATTTTTTGGATGCTTCGAGCGTGGCCTTGTAG…
XZ1516	pals-13	I	13083321	13085093	1776	2184	0.811355	99.775	TTAAGCATCGTCGTTTTCGGAATCACAATTTTCAATGAAACCTTCCTGCTCATCTTCTCTGATTTCTTCTTTCTTTTCCTCTTTTCTTTCTTCTTTGTTTTCTTCCGAATGCTCTTGAGGTATCGATTCTGCCGCCTCAAGACTTAATAGTTCACTTCCTGAGGAACCATAAGCCAAGTGTTCAGTGGTTTTCCTCACACATGCCAGAGCATGGTTAGTCTTTCTGACTACTGGGATCTTGTTTACTGTAGCATACAGGATACGGCTATGTTTTTGAAGTTCTTTGAAGAGATCGATCGAGTTGTCAATCGGATCCCTGCTCAGTGATTCACTAAACGCAGTCAAGCTGGAATTGATGGTCTCAATCATTTTTTGGATGCTTCGAGCGTGGCCTTGTAG…
NIC2	pals-13	I	13083321	13085505	2185	2184	1	100	TTAAGCATCGTCGTTTTCGGAATCACAATTTTCAATGAAACCTTCCTGCTCATCTTCTCTGATTTCTTCTTTCTTTTCCTCTTTTCTTTCTTCTTTGTTTTCTTCCGAATGCTCTTGAGGTATCGATTCTGCCGCCTCAAGACTTAATAGTTCACTTCCTGAGGAACCATAAGCCAAGTGTTCAGTGGTTTTCCTCACACATGCCAGAGCATGGTTAGTCTTTCTGACTACTGGGATCTTGTTTACTGTAGCATACAGGATACGGCTATGTTTTTGAAGTTCTTTGAAGAGATCGATCGAGTTGTCAATCGGATCCCTGCTCAGTGATTCACTAAACGCAGTCAAGCTGGAATTGATGGTCTCAATCATTTTTTGGATGCTTCGAGCGTGGCCTTGTAG…
MY2147	pals-13	I	13083321	13085505	2185	2184	1	100	TTAAGCATCGTCGTTTTCGGAATCACAATTTTCAATGAAACCTTCCTGCTCATCTTCTCTGATTTCTTCTTTCTTTTCCTCTTTTCTTTCTTCTTTGTTTTCTTCCGAATGCTCTTGAGGTATCGATTCTGCCGCCTCAAGACTTAATAGTTCACTTCCTGAGGAACCATAAGCCAAGTGTTCAGTGGTTTTCCTCACACATGCCAGAGCATGGTTAGTCTTTCTGACTACTGGGATCTTGTTTACTGTAGCATACAGGATACGGCTATGTTTTTGAAGTTCTTTGAAGAGATCGATCGAGTTGTCAATCGGATCCCTGCTCAGTGATTCACTAAACGCAGTCAAGCTGGAATTGATGGTCTCAATCATTTTTTGGATGCTTCGAGCGTGGCCTTGTAG…
JU2600	pals-13	I	13083321	13085505	2185	2184	1	100	TTAAGCATCGTCGTTTTCGGAATCACAATTTTCAATGAAACCTTCCTGCTCATCTTCTCTGATTTCTTCTTTCTTTTCCTCTTTTCTTTCTTCTTTGTTTTCTTCCGAATGCTCTTGAGGTATCGATTCTGCCGCCTCAAGACTTAATAGTTCACTTCCTGAGGAACCATAAGCCAAGTGTTCAGTGGTTTTCCTCACACATGCCAGAGCATGGTTAGTCTTTCTGACTACTGGGATCTTGTTTACTGTAGCATACAGGATACGGCTATGTTTTTGAAGTTCTTTGAAGAGATCGATCGAGTTGTCAATCGGATCCCTGCTCAGTGATTCACTAAACGCAGTCAAGCTGGAATTGATGGTCTCAATCATTTTTTGGATGCTTCGAGCGTGGCCTTGTAG…
JU310	pals-13	I	13083321	13085505	2185	2184	1	100	TTAAGCATCGTCGTTTTCGGAATCACAATTTTCAATGAAACCTTCCTGCTCATCTTCTCTGATTTCTTCTTTCTTTTCCTCTTTTCTTTCTTCTTTGTTTTCTTCCGAATGCTCTTGAGGTATCGATTCTGCCGCCTCAAGACTTAATAGTTCACTTCCTGAGGAACCATAAGCCAAGTGTTCAGTGGTTTTCCTCACACATGCCAGAGCATGGTTAGTCTTTCTGACTACTGGGATCTTGTTTACTGTAGCATACAGGATACGGCTATGTTTTTGAAGTTCTTTGAAGAGATCGATCGAGTTGTCAATCGGATCCCTGCTCAGTGATTCACTAAACGCAGTCAAGCTGGAATTGATGGTCTCAATCATTTTTTGGATGCTTCGAGCGTGGCCTTGTAG…
JU2526	pals-13	I	13083321	13085505	2185	2184	1	100	TTAAGCATCGTCGTTTTCGGAATCACAATTTTCAATGAAACCTTCCTGCTCATCTTCTCTGATTTCTTCTTTCTTTTCCTCTTTTCTTTCTTCTTTGTTTTCTTCCGAATGCTCTTGAGGTATCGATTCTGCCGCCTCAAGACTTAATAGTTCACTTCCTGAGGAACCATAAGCCAAGTGTTCAGTGGTTTTCCTCACACATGCCAGAGCATGGTTAGTCTTTCTGACTACTGGGATCTTGTTTACTGTAGCATACAGGATACGGCTATGTTTTTGAAGTTCTTTGAAGAGATCGATCGAGTTGTCAATCGGATCCCTGCTCAGTGATTCACTAAACGCAGTCAAGCTGGAATTGATGGTCTCAATCATTTTTTGGATGCTTCGAGCGTGGCCTTGTAG…
EG4725	pals-13	I	13083321	13085505	2185	2184	1	100	TTAAGCATCGTCGTTTTCGGAATCACAATTTTCAATGAAACCTTCCTGCTCATCTTCTCTGATTTCTTCTTTCTTTTCCTCTTTTCTTTCTTCTTTGTTTTCTTCCGAATGCTCTTGAGGTATCGATTCTGCCGCCTCAAGACTTAATAGTTCACTTCCTGAGGAACCATAAGCCAAGTGTTCAGTGGTTTTCCTCACACATGCCAGAGCATGGTTAGTCTTTCTGACTACTGGGATCTTGTTTACTGTAGCATACAGGATACGGCTATGTTTTTGAAGTTCTTTGAAGAGATCGATCGAGTTGTCAATCGGATCCCTGCTCAGTGATTCACTAAACGCAGTCAAGCTGGAATTGATGGTCTCAATCATTTTTTGGATGCTTCGAGCGTGGCCTTGTAG…
JU1400	pals-13	I	13083926	13085505	1583	2184	0.722985	99.81	TGAACCCTACCTGACAAACCGCCAGTTGGCCTTTCACCCTTGACTTCTCAATCCCTTTTTTCAACCCAGCTACCGGACGATCCAGCGTATCAACCACTTTCGGAAGTTCCTGTCCAGCACTAATCATATTACTGGCAGCAGTGATGAAGTGATTCTCAGTGATATCTTGCTTGATAGCAATCGAAACATTACTCTTGGTTATCTCGGAGACCTTCGCAAATCCTTCCATCCGACGATCATGATCCTTTTGGTTCTGATAATTCACTAGTTCAATAGCCGATGTGCTTTGTATCTCCAGAGAAAGCTTAGCACCGTTCTCTTTAAGTTTTTGCAACTTTTTCTCTGCGAACACCTTCTTCTCCTGATGACTCTGTGTTTGGTATTGTAGATTCTGAAAAT…
ECA396	pals-13	I	13083323	13084355	1033	2184	0.472527	95.644	AAGCATCATCGTTTTCGGAATCACAATTTTCAATGAAACCCTCCTGCTCATCTTCTCTGACTTTTTCTTTCTTTTCCTCTTTTCTTTCTTCTTTTTTTTCTTCCGAATTATCTTGAGGGACTGCTTCTGCCGCCTCAAGACTTAATAGTTCACTTCCTGAGGAACCATAAGCCAAGTGTTCAGTGGTTTTCCTCACACATGCCAGAGCATGGTTAGTCTTTCTGACTACTGGGATCTTGTTTACTGTAGTATACAGGATACGGCTATGTTTTTGAAGTTCTTTGAAGAGATCGATCGAGTTGTCAATCGGATTCACGCTCAGTGATTCACTGAACGTAGTCAAGCTGGAATTGATCGTCTCAATCATTTTTTGGATGCTTCGAGCGTGGCCTTGTAGTT…
ECA36	pals-13	I	13083323	13084355	1033	2184	0.472527	95.741	AAGCATCATCGTTTTCGGAATCACAATTTTCAATGAAACCCTCCTGCTCATCTTCTCTGACTTTTTCTTTCTTTTCCTCTTTTCTTTCTTCTTTTTTTTCTTCCGAATTATCTTGAGGGACTGCTTCTGCCGCCTCAAGACTTAATAGTTCACTTCCTGAGGAACCATAAGCCAAGTGTTCAGTGGTTTTCCTCACACATGCCAGAGCATGGTTAGTCTTTCTGACTACTGGGATCTTGTTTACTGTAGTATACAGGATACGGCTATGTTTTTGAAGTTCTTTGAAGAGATCGATCGAGTTGTCAATCGGATTCACGCTCAGTGATTCACTGAACGTAGTCAAGCTGGAATTGATCGTCTCAATCATTTTTTGGATGCTTCGAGCGTGGCCTTGTAGTT…
DL238	pals-13	I	13083321	13085505	2188	2184	1	99.817	TTAAGCATCGTCGTTTTCGGAATCACAATTTTCAATGAAACCTTCCTGCTCATCTTCTCTGATTTCTTCTTTCTTTTCCTCTTTTCTTTCTTCTTTGTTTTCTTCCGAATGCTCTTGAGGTATCGATTCTGCCGCCTCAAGACTTAATAGTTCACTTCCTGAGGAACCATAAGCCAAGTGTTCAGTGGTTTTCCTCACACATGCCAGAGCATGGTTAGTCTTTCTGACTACTGGGATCTTGTTTACTGTAGCATACAGGATACGGCTATGTTTTTGAAGTTCTTTGAAGAGATCGATCGAGTTGTCAATCGGATCCCTGCTCAGTGATTCACTAAACGCAGTCAAGCTGGAATTGATGGTCTCAATCATTTTTTGGATGCTTCGAGCGTGGCCTTGTAG…
CB4856	pals-13	I	13083321	13085505	2188	2184	1	99.817	TTAAGCATCGTCGTTTTCGGAATCACAATTTTCAATGAAACCTTCCTGCTCATCTTCTCTGATTTCTTCTTTCTTTTCCTCTTTTCTTTCTTCTTTGTTTTCTTCCGAATGCTCTTGAGGTATCGATTCTGCCGCCTCAAGACTTAATAGTTCACTTCCTGAGGAACCATAAGCCAAGTGTTCAGTGATTTTCCTCACACATGCCAGAGCATGGTTAGTCTTTCTGACTACTGGGATCTTGTTTACTGTAGCATACAGGATACGGCTATGTTTTTGAAGTTCTTTGAAGAGATCGATCGAGTTGTCAATCGGATCCCTGCTCAGTGATTCACTAAACGCAGTCAAGCTGGAATTGATGGTCTCAATCATTTTTTGGATGCTTCGAGCGTGGCCTTGTAG…
N2	pals-14	I	13139122	13141898	2776	2776			TTCTTAGAAGATGGGCGATGATGCATATAACAGCGCCGTGGAGGCTTCTGAAAGACGTTTGAGCAATCTTCGTGCTTTTAATCGGGAAAGCATCAAGTTCGTTTCGCAACAAGGTACCAAAATTCGGTTTTGATTATTTCAGTGAACTGCAAAACAAGATAGTCAACGAGCAAACGCAACATGTGGAACGTATCGCACAGAAAGAGGAAAACCATCGGCAAGATATGCTACAGAATTTTAAATCCAGTTTAGCAGAGAGAAAAGCGGCAGAGGAGAGGCACAACAAAGCGGTATGATCATGCTTACCAATATTGTGCGTAGAACGCTGTAGTTTGTAGTTTTAGAAGCAATTTTCATTAAGGTGTAGACGTTTCCAGAGGCAACTTCTTTTACGAGAAA…
QX1794	pals-14	I	13139122	13141898	2777	2776	1	100	TTCTTAGAAGATGGGCGATGATGCATATAACAGCGCCGTGGAGGCTTCTGAAAGACGTTTGAGCAATCTTCGTGCTTTTAATCGGGAAAGCATCAAGTTCGTTTCGCAACAAGGTACCAAAATTCGGTTTTGATTATTTCAGTGAACTGCAAAACAAGATAGTCAACGAGCAAACGCAACATGTGGAACGTATCGCACAGAAAGAGGAAAACCATCGGCAAGATATGCTACAGAATTTTAAATCCAGTTTAGCAGAGAGAAAAGCGGCAGAGGAGAGGCACAACAAAGCGGTATGATCATGCTTACCAATATTGTGCGTAGAACGCTGTAGTTTGTAGTTTTAGAAGCAATTTTCATTAAGGTGTAGACGTTTCCAGAGGCAACTTCTTTTACGAGAAA…
MY2693	pals-14	I	13139122	13141898	2777	2776	1	100	TTCTTAGAAGATGGGCGATGATGCATATAACAGCGCCGTGGAGGCTTCTGAAAGACGTTTGAGCAATCTTCGTGCTTTTAATCGGGAAAGCATCAAGTTCGTTTCGCAACAAGGTACCAAAATTCGGTTTTGATTATTTCAGTGAACTGCAAAACAAGATAGTCAACGAGCAAACGCAACATGTGGAACGTATCGCACAGAAAGAGGAAAACCATCGGCAAGATATGCTACAGAATTTTAAATCCAGTTTAGCAGAGAGAAAAGCGGCAGAGGAGAGGCACAACAAAGCGGTATGATCATGCTTACCAATATTGTGCGTAGAACGCTGTAGTTTGTAGTTTTAGAAGCAATTTTCATTAAGGTGTAGACGTTTCCAGAGGCAACTTCTTTTACGAGAAA…
NIC526	pals-14	I	13139122	13141898	2777	2776	1	100	TTCTTAGAAGATGGGCGATGATGCATATAACAGCGCCGTGGAGGCTTCTGAAAGACGTTTGAGCAATCTTCGTGCTTTTAATCGGGAAAGCATCAAGTTCGTTTCGCAACAAGGTACCAAAATTCGGTTTTGATTATTTCAGTGAACTGCAAAACAAGATAGTCAACGAGCAAACGCAACATGTGGAACGTATCGCACAGAAAGAGGAAAACCATCGGCAAGATATGCTACAGAATTTTAAATCCAGTTTAGCAGAGAGAAAAGCGGCAGAGGAGAGGCACAACAAAGCGGTATGATCATGCTTACCAATATTGTGCGTAGAACGCTGTAGTTTGTAGTTTTAGAAGCAATTTTCATTAAGGTGTAGACGTTTCCAGAGGCAACTTCTTTTACGAGAAA…
XZ1516	pals-14	I	13139122	13141898	2777	2776	1	99.928	TTCTTAGAAGATGGGCGATGATGCATATAACAGCGCCGTGGAGGCTTCTGAAAGACGTTTGAGCAATCTTCGTGCTTTTAATCGGGAAAGCATCAAGTTCGTTTCGCAACAAGGTACCAAAATTCGGTTTTGATTATTTCAGTGAACTGCAAAACAAGATAGTCAACGAGCAAACGCAACATGTGGAACGTATCGCACAGAAAGAGGAAAACCATCGGCAAGATATGCTACAGAATTTTAAATCCAGTTTAGCAGAGAGAAAAGCGGCAGAGGAGAGGCACAACAAAGCGGTATGATCATGCTTACCAATATTGTGCGTAGAACGCTGTAGTTTGTAGTTTTAGAAGCAATTTTCATTAAGGTGTAGACGTTTCCAGAGGCAACTTCTTTTACGAGAAA…
NIC2	pals-14	I	13139122	13141898	2777	2776	1	99.928	TTCTTAGAAGATGGGCGATGATGCATATAACAGCGCCGTGGAGGCTTCTGAAAGACGTTTGAGCAATCTTCGTGCTTTTAATCGGGAAAGCATCAAGTTCGTTTCGCAACAAGGTACCAAAATTCGGTTTTGATTATTTCAGTGAACTGCAAAACAAGATAGTCAACGAGCAAACGCAACATGTGGAACGTATCGCACAGAAAGAGGAAAACCATCGGCAAGATATGCTACAGAATTTTAAATCCAGTTTAGCAGAGAGAAAAGCGGCAGAGGAGAGGCACAACAAAGCGGTATGATCATGCTTACCAATATTGTGCGTAGAACGCTGTAGTTTGTAGTTTTAGAAGCAATTTTCATTAAGGTGTAGACGTTTCCAGAGGCAACTTCTTTTACGAGAAA…
MY2147	pals-14	I	13139122	13141898	2777	2776	1	100	TTCTTAGAAGATGGGCGATGATGCATATAACAGCGCCGTGGAGGCTTCTGAAAGACGTTTGAGCAATCTTCGTGCTTTTAATCGGGAAAGCATCAAGTTCGTTTCGCAACAAGGTACCAAAATTCGGTTTTGATTATTTCAGTGAACTGCAAAACAAGATAGTCAACGAGCAAACGCAACATGTGGAACGTATCGCACAGAAAGAGGAAAACCATCGGCAAGATATGCTACAGAATTTTAAATCCAGTTTAGCAGAGAGAAAAGCGGCAGAGGAGAGGCACAACAAAGCGGTATGATCATGCTTACCAATATTGTGCGTAGAACGCTGTAGTTTGTAGTTTTAGAAGCAATTTTCATTAAGGTGTAGACGTTTCCAGAGGCAACTTCTTTTACGAGAAA…
JU2600	pals-14	I	13139122	13141898	2777	2776	1	100	TTCTTAGAAGATGGGCGATGATGCATATAACAGCGCCGTGGAGGCTTCTGAAAGACGTTTGAGCAATCTTCGTGCTTTTAATCGGGAAAGCATCAAGTTCGTTTCGCAACAAGGTACCAAAATTCGGTTTTGATTATTTCAGTGAACTGCAAAACAAGATAGTCAACGAGCAAACGCAACATGTGGAACGTATCGCACAGAAAGAGGAAAACCATCGGCAAGATATGCTACAGAATTTTAAATCCAGTTTAGCAGAGAGAAAAGCGGCAGAGGAGAGGCACAACAAAGCGGTATGATCATGCTTACCAATATTGTGCGTAGAACGCTGTAGTTTGTAGTTTTAGAAGCAATTTTCATTAAGGTGTAGACGTTTCCAGAGGCAACTTCTTTTACGAGAAA…
JU310	pals-14	I	13139122	13141898	2777	2776	1	100	TTCTTAGAAGATGGGCGATGATGCATATAACAGCGCCGTGGAGGCTTCTGAAAGACGTTTGAGCAATCTTCGTGCTTTTAATCGGGAAAGCATCAAGTTCGTTTCGCAACAAGGTACCAAAATTCGGTTTTGATTATTTCAGTGAACTGCAAAACAAGATAGTCAACGAGCAAACGCAACATGTGGAACGTATCGCACAGAAAGAGGAAAACCATCGGCAAGATATGCTACAGAATTTTAAATCCAGTTTAGCAGAGAGAAAAGCGGCAGAGGAGAGGCACAACAAAGCGGTATGATCATGCTTACCAATATTGTGCGTAGAACGCTGTAGTTTGTAGTTTTAGAAGCAATTTTCATTAAGGTGTAGACGTTTCCAGAGGCAACTTCTTTTACGAGAAA…
JU2526	pals-14	I	13139122	13141898	2777	2776	1	100	TTCTTAGAAGATGGGCGATGATGCATATAACAGCGCCGTGGAGGCTTCTGAAAGACGTTTGAGCAATCTTCGTGCTTTTAATCGGGAAAGCATCAAGTTCGTTTCGCAACAAGGTACCAAAATTCGGTTTTGATTATTTCAGTGAACTGCAAAACAAGATAGTCAACGAGCAAACGCAACATGTGGAACGTATCGCACAGAAAGAGGAAAACCATCGGCAAGATATGCTACAGAATTTTAAATCCAGTTTAGCAGAGAGAAAAGCGGCAGAGGAGAGGCACAACAAAGCGGTATGATCATGCTTACCAATATTGTGCGTAGAACGCTGTAGTTTGTAGTTTTAGAAGCAATTTTCATTAAGGTGTAGACGTTTCCAGAGGCAACTTCTTTTACGAGAAA…
EG4725	pals-14	I	13139122	13141898	2777	2776	1	100	TTCTTAGAAGATGGGCGATGATGCATATAACAGCGCCGTGGAGGCTTCTGAAAGACGTTTGAGCAATCTTCGTGCTTTTAATCGGGAAAGCATCAAGTTCGTTTCGCAACAAGGTACCAAAATTCGGTTTTGATTATTTCAGTGAACTGCAAAACAAGATAGTCAACGAGCAAACGCAACATGTGGAACGTATCGCACAGAAAGAGGAAAACCATCGGCAAGATATGCTACAGAATTTTAAATCCAGTTTAGCAGAGAGAAAAGCGGCAGAGGAGAGGCACAACAAAGCGGTATGATCATGCTTACCAATATTGTGCGTAGAACGCTGTAGTTTGTAGTTTTAGAAGCAATTTTCATTAAGGTGTAGACGTTTCCAGAGGCAACTTCTTTTACGAGAAA…
JU1400	pals-14	I	13139122	13141898	2777	2776	1	99.964	TTCTTAGAAGATGGGCGATGATGCATATAACAGCGCCGTGGAGGCTTCTGAAAGACGTTTGAGCAATCTTCGTGCTTTTAATCGGGAAAGCATCAAGTTCGTTTCGCAACAAGGTACCAAAATTCGGTTTTGATTATTTCAGTGAACTGCAAAACAAGATAGTCAACGAGCAAACGCAACATGTGGAACGTATCGCACAGAAAGAGGAAAACCATCGGCAAGATATGCTACAGAATTTTAAATCCAGTTTAGCAGAGAGAAAAGCGGCAGAGGAGAGGCACAACAAAGCGGTATGATCATGCTTACCAATATTGTGCGTAGAACGCTGTAGTTTGTAGTTTTAGAAGCAATTTTCATTAAGGTGTAGACGTTTCCAGAGGCAACTTCTTTTACGAGAAA…
ECA396	pals-14					2776
ECA36	pals-14					2776
DL238	pals-14	I	13139122	13141898	2777	2776	1	100	TTCTTAGAAGATGGGCGATGATGCATATAACAGCGCCGTGGAGGCTTCTGAAAGACGTTTGAGCAATCTTCGTGCTTTTAATCGGGAAAGCATCAAGTTCGTTTCGCAACAAGGTACCAAAATTCGGTTTTGATTATTTCAGTGAACTGCAAAACAAGATAGTCAACGAGCAAACGCAACATGTGGAACGTATCGCACAGAAAGAGGAAAACCATCGGCAAGATATGCTACAGAATTTTAAATCCAGTTTAGCAGAGAGAAAAGCGGCAGAGGAGAGGCACAACAAAGCGGTATGATCATGCTTACCAATATTGTGCGTAGAACGCTGTAGTTTGTAGTTTTAGAAGCAATTTTCATTAAGGTGTAGACGTTTCCAGAGGCAACTTCTTTTACGAGAAA…
CB4856	pals-14	I	13139122	13141898	2777	2776	1	99.892	TTCTTAGAAGATGGGCGATGATGCATATAACAGCGCCGTGGAGGCTTCTGAAAAACGTTTGAGCAATCTTCGTGCTTTTAATCGGGAAAGCATCAAGTTCGTTTCGCAACAAGGTACCAAAATTCGGTTTTGATTATTTCAGTGAACTGCAAAACAAGATAGTCAACGAGCAAACGCAACATGTGGAACGTATCGCACAGAAAGAGGAAAACCATCGGCAAGATATGCTACAGAATTTTAAATCCAGTTTAGCAGAGAGAAAAGCGGCAGAGGAGAGGCACAACAAAGCGGTATGATCATGCTTACCAATATTGTGCGTAGAACGCTGTAGTTTGTAGTTTTAGAAGCAATTTTCATTAAGGTGTAGACGTTTCCAGAGGCAACTTCTTTTACGAGAAA…
N2	pals-16	III	1399970	1401401	1431	1431			ATAGAAACATCACGGGTCCTCATGCTGTGTAGAAACGTTTCTGCACAGTTTTGCGCAATCAATGAAACAGTGGATGGAATCATTGACAAATTGCAGAACATCAACACCTTGGTAGGTTGAAGAAGTTATTATTGGAATTTGAAATTATTGAAATTTTGCAGCTTAATCCCCTGATCGGCGAACCAAAATCAAACCACGGTGCATATGATGATGACATTTTACAGCTGGACTTGCTGAGAGAAAAACTTCGTCTACAAATTGACAAGTTTCGAGAGATCTCTTATGATAGAAATGTTAGCTTTGCTAAGTTGGTAAGAGTTGAATTTATTTAACATTGACAATTTCTTTCTGCTTTCCAGAACTTCATCGCGCAATTCAACACTATCATACAAGGACAAC…
QX1794	pals-16					1431
MY2693	pals-16					1431
NIC526	pals-16	III	1399970	1401401	1432	1431	1	100	ATAGAAACATCACGGGTCCTCATGCTGTGTAGAAACGTTTCTGCACAGTTTTGCGCAATCAATGAAACAGTGGATGGAATCATTGACAAATTGCAGAACATCAACACCTTGGTAGGTTGAAGAAGTTATTATTGGAATTTGAAATTATTGAAATTTTGCAGCTTAATCCCCTGATCGGCGAACCAAAATCAAACCACGGTGCATATGATGATGACATTTTACAGCTGGACTTGCTGAGAGAAAAACTTCGTCTACAAATTGACAAGTTTCGAGAGATCTCTTATGATAGAAATGTTAGCTTTGCTAAGTTGGTAAGAGTTGAATTTATTTAACATTGACAATTTCTTTCTGCTTTCCAGAACTTCATCGCGCAATTCAACACTATCATACAAGGACAAC…
XZ1516	pals-16	III	1399970	1400914	962	1431	0.659679	90.541	ATAGAAACATCACGGGTCCTCATGCTGTGTAGAAACGTTTCTGCACAGTTTTGCGCAATAACTGAAACAGTGGATGGAATCATTGACAAATTGCAGAACATCAACACTTTGGTAAGTAGAAGTACTTATTATTGAAATTTGAAATTAAAATAGAGGAAAAAATTGAAATTTTGCAGCTTAATCCCCTGATCGGAGAACCAAAATCAAATCACGGTGCATATGATGATGACGTATCACATTTGGACTCGTTGAGAGAGAAACTTCGTCTACAAATTGACAAGTTTCGAGAGGTCTCCTATGATAGAAATGTTAGCTATGCTAAATTGGTAAGAGTTTAATTTATTTAACATTGACA-GTT-TTTCTTGATTTCCAGAACTTCATCGCGCAATTCAACACT…
NIC2	pals-16	III	1399970	1400916	947	1431	0.661076	96.621	ATAGAAACATCACGGGTCCTCATGCTGTGTAGAAACGTTTCTGCACAGTTTTGCGCAATCAATGAAACAGTGGATGGAATCATTGACAAATTGCAGAACATCAACACCTTGGTAGGTTGAAGAAGTTATTATAGGAATTTGAAATTATTGAAATTTTGCAGCTTAATCCCCTGATCGGCGAACCAAAATCAAACCACGGTGCATATGATGATGACATTTTACAGCTGGACTTGCTGAGAGAAAAACTTCGTCTACAAATTGACAAGTTTCGAGAGATCTCTTATGATAGAAATGTTAGCTTTGCTAAGTTGGTAAGAGTTGAATTTATTTAACATTGACAATTTCTTTCTGCTTTCCAGAACTTCATCGCGCAATTCAACACTATCATACAAGGACAAC…
MY2147	pals-16	III	1399970	1401401	1432	1431	1	100	ATAGAAACATCACGGGTCCTCATGCTGTGTAGAAACGTTTCTGCACAGTTTTGCGCAATCAATGAAACAGTGGATGGAATCATTGACAAATTGCAGAACATCAACACCTTGGTAGGTTGAAGAAGTTATTATTGGAATTTGAAATTATTGAAATTTTGCAGCTTAATCCCCTGATCGGCGAACCAAAATCAAACCACGGTGCATATGATGATGACATTTTACAGCTGGACTTGCTGAGAGAAAAACTTCGTCTACAAATTGACAAGTTTCGAGAGATCTCTTATGATAGAAATGTTAGCTTTGCTAAGTTGGTAAGAGTTGAATTTATTTAACATTGACAATTTCTTTCTGCTTTCCAGAACTTCATCGCGCAATTCAACACTATCATACAAGGACAAC…
JU2600	pals-16					1431
JU310	pals-16					1431
JU2526	pals-16	III	1399970	1401401	1432	1431	1	100	ATAGAAACATCACGGGTCCTCATGCTGTGTAGAAACGTTTCTGCACAGTTTTGCGCAATCAATGAAACAGTGGATGGAATCATTGACAAATTGCAGAACATCAACACCTTGGTAGGTTGAAGAAGTTATTATTGGAATTTGAAATTATTGAAATTTTGCAGCTTAATCCCCTGATCGGCGAACCAAAATCAAACCACGGTGCATATGATGATGACATTTTACAGCTGGACTTGCTGAGAGAAAAACTTCGTCTACAAATTGACAAGTTTCGAGAGATCTCTTATGATAGAAATGTTAGCTTTGCTAAGTTGGTAAGAGTTGAATTTATTTAACATTGACAATTTCTTTCTGCTTTCCAGAACTTCATCGCGCAATTCAACACTATCATACAAGGACAAC…
EG4725	pals-16					1431
JU1400	pals-16	III	1399970	1401401	1432	1431	1	100	ATAGAAACATCACGGGTCCTCATGCTGTGTAGAAACGTTTCTGCACAGTTTTGCGCAATCAATGAAACAGTGGATGGAATCATTGACAAATTGCAGAACATCAACACCTTGGTAGGTTGAAGAAGTTATTATTGGAATTTGAAATTATTGAAATTTTGCAGCTTAATCCCCTGATCGGCGAACCAAAATCAAACCACGGTGCATATGATGATGACATTTTACAGCTGGACTTGCTGAGAGAAAAACTTCGTCTACAAATTGACAAGTTTCGAGAGATCTCTTATGATAGAAATGTTAGCTTTGCTAAGTTGGTAAGAGTTGAATTTATTTAACATTGACAATTTCTTTCTGCTTTCCAGAACTTCATCGCGCAATTCAACACTATCATACAAGGACAAC…
ECA396	pals-16	III	1399970	1400916	947	1431	0.661076	96.621	ATAGAAACATCACGGGTCCTCATGCTGTGTAGAAACGTTTCTGCACAGTTTTGCGCAATCAATGAAACAGTGGATGGAATCATTGACAAATTGCAGAACATCAACACCTTGGTAGGTTGAAGAAGTTATTATAGGAATTTGAAATTATTGAAATTTTGCAGCTTAATCCCCTGATCGGCGAACCAAAATCAAACCACGGTGCATATGATGATGACATTTTACAGCTGGACTTGCTGAGAGAAAAACTTCGTCTACAAATTGACAAGTTTCGAGAGATCTCTTATGATAGAAATGTTAGCTTTGCTAAGTTGGTAAGAGTTGAATTTATTTAACATTGACAATTTCTTTCTGCTTTCCAGAACTTCATCGCGCAATTCAACACTATCATACAAGGACAAC…
ECA36	pals-16	III	1399970	1400914	963	1431	0.659679	90.239	ATAGAAACATCACGGGTCCTCATGCTGTGTAGAAACGTTTCTGCACAGTTTTGCGCAATAACTGAAACAGTGGATGGAATCATTGACAAATTGCAGAACATCAACACTTTGGTAGGTAATAGAAGCAGTGTTTATGGAAATTTGAAATTCAATAATTGTAATAATTAAAATTCTGCAGCTTAATCCCCTGATCGGCAAACCAAAATCAAATCACGGCGCATATGATGATGACGTATTACATTTGGACTCGTTGAGAGAGAAACTTCGTCTACAAATTGACAAGTTTCGAGAGGTCTCCTATGATAGAAATGTAAGCTATGCTAAGTTGGTAAGTGTTGAATTTATTTAACATTGACGATTTCTTCTTGATTTCCAGAACTTCATCGCGCAATTCAACAC…
DL238	pals-16	III	1399970	1400916	947	1431	0.661076	96.621	ATAGAAACATCACGGGTCCTCATGCTGTGTAGAAACGTTTCTGCACAGTTTTGCGCAATCAATGAAACAGTGGATGGAATCATTGACAAATTGCAGAACATCAACACCTTGGTAGGTTGAAGAAGTTATTATAGGAATTTGAAATTATTGAAATTTTGCAGCTTAATCCCCTGATCGGCGAACCAAAATCAAACCACGGTGCATATGATGATGACATTTTACAGCTGGACTTGCTGAGAGAAAAACTTCGTCTACAAATTGACAAGTTTCGAGAGATCTCTTATGATAGAAATGTTAGCTTTGCTAAGTTGGTAAGAGTTGAATTTATTTAACATTGACAATTTCTTTCTGCTTTCCAGAACTTCATCGCGCAATTCAACACTATCATACAAGGACAAC…
CB4856	pals-16	III	1399970	1400916	947	1431	0.661076	96.621	ATAGAAACATCACGGGTCCTCATGCTGTGTAGAAACGTTTCTGCACAGTTTTGCGCAATCAATGAAACAGTGGATGGAATCATTGACAAATTGCAGAACATCAACACCTTGGTAGGTTGAAGAAGTTATTATAGGAATTTGAAATTATTGAAATTTTGCAGCTTAATCCCCTGATCGGCGAACCAAAATCAAACCACGGTGCATATGATGATGACATTTTACAGCTGGACTTGCTGAGAGAAAAACTTCGTCTACAAATTGACAAGTTTCGAGAGATCTCTTATGATAGAAATGTTAGCTTTGCTAAGTTGGTAAGAGTTGAATTTATTTAACATTGACAATTTCTTTCTGCTTTCCAGAACTTCATCGCGCAATTCAACACTATCATACAAGGACAAC…
N2	pals-17	III	1390450	1391852	1402	1402			AACACGTTAAAGATCTTTATTTAAGACCATATTAGGTAAGTTTTCAGATAAAAAGTCGGTAATTGTTTACAAAAAAAAACAAAAAGATATTCTTCATTATACATTAAAATCCGAACAAATATCAGCCATTTCCTGTAAATCGAGATGAAAGTTTCTCAGATCATCCTTGTACAGCTCCACTCTCTCGGCATCGTTATTGCTACAAGCTATTTGGTAATGAACGCACAAAGATCGGAGATTCGAGTAGTTAACAAGTTCTCCCATTTTGAGAACTTGGTCCTGTAATTTAAATAAATGTTTACTGAATCAATAAATTGTACATACCGATAACTTTTCAAATATATCCGCATCAATGTAGCTAGATCTTATCATAAAACTTTCAAAGTACTCAGTTTCTTC…
QX1794	pals-17					1402
MY2693	pals-17					1402
NIC526	pals-17	III	1390450	1391852	1403	1402	1	99.929	AACACGTTAAAGATCTTTATTTAAGACCATATTAGGTAAGTTTTCAGATAAAAAGTCGGTAATTGTTTACAAAAAAAAACAAAAAGATATTCTTCATTATACATTAAAATCCGAACAAATATCAGCCATTTCCTGTAAATCGAGATGAAAGTTTCTCAGATCATCCTTGTACAGCTCCACTCTCTCGGCATCGTTATTGCTACAAGCTATTTGGTAATGAACGCACAAAGATCGGAGATTCGAGTAGTTAACAAGTTCTCCCATTTTGAGAACTTGGTCCTGTAATTTAAATAAATGTTTACTGAATCAATAAATTGTACTTACCGATAACTTTTCAAATATATCCGCATCAATGTAGCTAGATCTTATCATAAAACTTTCAAAGTACTCAGTTTCTTC…
XZ1516	pals-17	III	1390450	1391852	1408	1402	1	95.668	AACACGTTAAAGATCTTCATTTAA-ACCATATTAGGTAAGTTATTAGATAAAGAGTCGGTAATTGTTTTCAA-GAATCCTGGATATATATTCTTCATTATACATTAAAATCCGAACAAATATCAGCCATCTCCTGTAAATCGAGATGAAAGTTTCTTAGATCATCCTTGTACAGCTCCACTCTTTCGACATCGTTATTGTTACAAGCTATTTGATAATGAATGCACAAAGATCGGAGATTCGAGTAGTTGACAAGTTCTCCCATTTTAAGAACTTGGTCCTGTAATTTAATTAAATGGTTAATAAATGATTAATTAGAATTGCGCCTACCGATAACTTTTCAAATAGATCCGCATCAATGTAGCTAGATCTCAACATAAAACTTTCGAAACATTCAGTT…
NIC2	pals-17	III	1390450	1391852	1403	1402	1	98.574	AACACGTTAAAGATCTTTATTTAAGACCATATTAGGTAAGTTTTCAGATAAAAAGTCGGTAATTGTTTACAAAAAAAAACAAAAAGATATTCTTCATTATACATTAAAATCCGAACAAATATCAGCCATTTCCTGTAAATCGAGATGAAAGTTTCTCAGATCATCCTTGTACAGCTCCACTCTCTCGGCATCGTTATTGCTACAAGCTATTTGGTAATGAACGCACAAAGATCGGAGATTCGAGTAGTTAACAAGTTCTCCCATTTTGAGAACTTGGTCCTGTAATTTAAATAAATGTTTACTGAATCAATAAATTGTACATACCGATAACTTTTCAAATATATCCGCATCAATGTAGCTAGATCTTATCATAAAACTTTCAAAGTACTCAGTTTCTTC…
MY2147	pals-17	III	1390450	1391852	1403	1402	1	99.929	AACACGTTAAAGATCTTTATTTAAGACCATATTAGGTAAGTTTTCAGATAAAAAGTCGGTAATTGTTTACAAAAAAAAACAAAAAGATATTCTTCATTATACATTAAAATCCGAACAAATATCAGCCATTTCCTGTAAATCGAGATGAAAGTTTCTCAGATCATCCTTGTACAGCTCCACTCTCTCGGCATCGTTATTGCTACAAGCTATTTGGTAATGAACGCACAAAGATCGGAGATTCGAGTAGTTAACAAGTTCTCCCATTTTGAGAACTTGGTCCTGTAATTTAAATAAATGTTTACTGAATCAATAAATTGTACATACCGATAACTTTTCAAATATATCCGCATCAATGTAGCTAGATCTTATCATAAAACTTTCAAAGTACTCAGTTTCTTC…
JU2600	pals-17					1402
JU310	pals-17					1402
JU2526	pals-17	III	1390450	1391852	1403	1402	1	99.929	AACACGTTAAAGATCTTTATTTAAGACCATATTAGGTAAGTTTTCAGATAAAAAGTCGGTAATTGTTTACAAAAAAAAACAAAAAGATATTCTTCATTATACATTAAAATCCGAACAAATATCAGCCATTTCCTGTAAATCGAGATGAAAGTTTCTCAGATCATCCTTGTACAGCTCCACTCTCTCGGCATCGTTATTGCTACAAGCTATTTGGTAATGAACGCACAAAGATCGGAGATTCGAGTAGTTAACAAGTTCTCCCATTTTGAGAACTTGGTCCTGTAATTTAAATAAATGTTTACTGAATCAATAAATTGTACTTACCGATAACTTTTCAAATATATCCGCATCAATGTAGCTAGATCTTATCATAAAACTTTCAAAGTACTCAGTTTCTTC…
EG4725	pals-17					1402
JU1400	pals-17	III	1390450	1391852	1403	1402	1	99.929	AACACGTTAAAGATCTTTATTTAAGACCATATTAGGTAAGTTTTCAGATAAAAAGTCGGTAATTGTTTACAAAAAAAAACAAAAAGATATTCTTCATTATACATTAAAATCCGAACAAATATCAGCCATTTCCTGTAAATCGAGATGAAAGTTTCTCAGATCATCCTTGTACAGCTCCACTCTCTCGGCATCGTTATTGCTACAAGCTATTTGGTAATGAACGCACAAAGATCGGAGATTCGAGTAGTTAACAAGTTCTCCCATTTTGAGAACTTGGTCCTGTAATTTAAATAAATGTTTACTGAATCAATAAATTGTACTTACCGATAACTTTTCAAATATATCCGCATCAATGTAGCTAGATCTTATCATAAAACTTTCAAAGTACTCAGTTTCTTC…
ECA396	pals-17	III	1390450	1391852	1406	1402	1	93.03	AACACGTTAAAGATCTTCATTTAAAACCATATTAGGTAAGTTATTAGATAAAGAGTCGGTAATTGTTTTCAA-GAATCCTGGATATATATTCTTCATTATACATTAAAATCCGAACAAATATCAGCCATCTCCTGTAAATCGAGATGAAAGTTTCTTAGATCATCCTTGTACAGCTCCACTCTTTCGACATCGTTATTGTTACAAGCTAATTGATAATGAACGCACAAAGATCGAAGATTCGAGTAGTTAACAAGTTCTCCCATTTTGAGAACTCGGTCCTGTAATTTGAATAAATGTTTACTGAATCAATAAATTGTACATACCGATAACTTTTCAAAGAGATCCGCATCGATATAACTAGATCTCAACATAAAACTTTCAAAGTACTCAGTTTCTTC…
ECA36	pals-17	III	1390450	1391209	772	1402	0.541369	88.472	AACACGTTAAAGATCTTCATTTAAAACCAAATTAGGTAAGTTTTCAGATAAAAAGTCGGTAATTGTTTTC---AAAAATCCTGGATATATTCTTCATTATACATTAAAATCCGAACAAATATCAGCCATTTCCTGTAAATCGAGATGAAAGTTTCTCAGATCATCCTTGTACAGCTCCACTCTTTCGACATCGTTATTGTTACAAGCTATTTGATAATGAATGCACAAAGATCGAAGATTCGAGTAGTTGACAAGTTCTCCCATTTTGAGAACTTGGTCCTGTAATTTAATTAAATGATTAATAAATGATTAATTAGAATTGCACCTACCGATAACTTTTCAAATAGATCCGCATCCATGTAGCTAGATCTCAACATAAAACTTTCAAAGCACTCAGTT…
DL238	pals-17	III	1390450	1391852	1406	1402	1	92.888	AACACGTTAAAGATCTTCATTTAAAACCATATTAGGTAAGTTATTAGATAAAGAGTCGGTAATTGTTTTCAA-GAATCCTGGATATATATTCTTCATTATACATTAAAATCCGAACAAATATCAGCCATCTCCTGTAAATCGAGATGAAAGTTTCTTAGATCATCCTTGTACAGCTCCACTCTTTCGACATCGTTATTGTTACAAGCTAATTGATAATGAACGCACAAAGATCGAAGATTCGAGTAGTTAACAAGTTCTCCCATTTTGAGAACTCGGTCCTGTAATTTGAATAAATGTTTACTGAATCAATAAATTGTACATACCGATAACTTTTCAAAGAGATCCGCATCGATATAACTAGATCTCAACATAAAACTTTCAAAGTACTCAGTTTCTTC…
CB4856	pals-17	III	1390450	1391852	1406	1402	1	92.888	AACACGTTAAAGATCTTCATTTAAAACCATATTAGGTAAGTTATTAGATAAAGAGTCGGTAATTGTTTTCAA-GAATCCTGGATATATATTCTTCATTATACATTAAAATCCGAACAAATATCAGCCATCTCCTGTAAATCGAGATGAAAGTTTCTTAGATCATCCTTGTACAGCTCCACTCTTTCGACATCGTTATTGTTACAAGCTAATTGATAATGAACGCACAAAGATCGAAGATTCGAGTAGTTAACAAGTTCTCCCATTTTGAGAACTCGGTCCTGTAATTTGAATAAATGTTTACTGAATCAATAAATTGTACATACCGATAACTTTTCAAAGAGATCCGCATCGATATAACTAGATCTCAACATAAAACTTTCAAAGTACTCAGTTTCTTC…
N2	pals-18	III	1403408	1406263	2855	2855			GTAGTTTATATTTTGACCTCAACTTCTGTTTGATTTAACATTTTAAGACATTATTTACAGGGTCTTAGATGTCGTGTAGAAATGTGTCTTCTCAATTTTGCGAAATTATTGAAATCCAGAATTTTTGGCTTCTATGGAAATTATTTTTAATTTTTTGATTTATAATATTGTTGAGAAGCACCATCCGCATTGAAAATTTGTAAAATTATGAAATTTGGCCCAAAACGGAAGATTTTACACAAAGCATTCATTACAGTCTTTTAAAAATGTATCAGGATCGTCAGTTTTTCGATTTATGTGCCGTAAAATATGTCATTTTGTAGAGAAAAGTCTGTTACACAAAAATCCATGTTTGAAAATTTAAAATTGTTTTTATTAAATACTAAAAAATTGTAAAAA…
QX1794	pals-18					2855
MY2693	pals-18					2855
NIC526	pals-18	III	1403408	1406263	2857	2855	1	99.93	GTAGTTTATATTTTGACCTCAACTTCTGTTTGATTTAACATTTTAAGACATTATTTACAGGGTCTTAGATGTCGTGTAGAAATGTGTCTTCTCAATTTTGCGAAATTATTGAAATCCAGAATTTTTGGCTTCTATGGAAATTATTTTTAATTTTTTGATTTATAATATTGTTGAGAAGCACCATCCGCATTGAAAATTTGTAAAATTATGAAATTTGGCCCAAAACGGAAGATTTTACACAAAGCATTCATTACAGTCTTTTAAAAATGTATCAGGATCGTCAGTTTTTCGATTTATGTGCCGTAAAATATGTCATTTTGTAGAGAAAAGTCTGTTACACAAAAATCCATGTTTGAAAATTTAAAATTGTTTTTATTAAATACTAAAAAATTGTAAAAA…
XZ1516	pals-18	III	1404181	1404694	515	2855	0.179685	97.476	CAGGGGTGGGCGGCTAATAGCCGAATTAGCCGAATTAGTCGACCGGCTAATTCGGCTGATTCGGCTAATATTAGCCGAATTAGCCGTTAGCCGACCTTTTTACCGATTATCCGAATTAGCCGTTAGCCGAGTTTCAATATTAGCAGACATTAGCCGAATTAGCCGAAATATTCGTTCGGCTAATTCGGCTAATTCGGCTAACAACAAATTATTATTGTTTAATTGCTTTCAGTGTGTTTTTGTTTCTGTTACCAATTGAATTATTGCTACTTACTTGATAACCCACAAAATTAGTGAAAAACTTGCTGAATCAAC--AAAAAAATCTGAAACTGATAAAGTTAGCCGAATTAGCCGAATTTCAGCCGACCGGCTAACTCGGCTAATATTAGCCGAATTA…
NIC2	pals-18	III	1404755	1405627	878	2855	0.305429	91.686	CGGCTCG-GGTTTATTGTAATTGTCCGTATGTTACAGCTGAATCCCATATTCGGCGATCCCCGGGTTAATCCTGGGGCCCATGACGCTGACCTGCACCAGCTGAACTATTTTCGAGAAAAACTTCAACTACAAATTGCCGACTTTCGAAAGGCCGCTAGGAATGATGGTTATAGTATGAAATTAGTATGTTGCATGTCATTTAAAGAAACTCCCATCAAATCGCCCAATTCAATTCCAGAACCTTATCTCGAAATTCAATACCATTCTTCAAGGTCAGCCACTCAGAGCCATTTGCTTAACACTACAAAACGTCGTGGACAGAGCTGACCCAGAAGAAATTTCTAGATACGGACAGCTTACGAAGAGCTTATTACAGCAGATCACGGAGTTACAAGGGG…
MY2147	pals-18	III	1403408	1406263	2856	2855	1	100	GTAGTTTATATTTTGACCTCAACTTCTGTTTGATTTAACATTTTAAGACATTATTTACAGGGTCTTAGATGTCGTGTAGAAATGTGTCTTCTCAATTTTGCGAAATTATTGAAATCCAGAATTTTTGGCTTCTATGGAAATTATTTTTAATTTTTTGATTTATAATATTGTTGAGAAGCACCATCCGCATTGAAAATTTGTAAAATTATGAAATTTGGCCCAAAACGGAAGATTTTACACAAAGCATTCATTACAGTCTTTTAAAAATGTATCAGGATCGTCAGTTTTTCGATTTATGTGCCGTAAAATATGTCATTTTGTAGAGAAAAGTCTGTTACACAAAAATCCATGTTTGAAAATTTAAAATTGTTTTTATTAAATACTAAAAAATTGTAAAAA…
JU2600	pals-18					2855
JU310	pals-18					2855
JU2526	pals-18	III	1403408	1406263	2857	2855	1	99.93	GTAGTTTATATTTTGACCTCAACTTCTGTTTGATTTAACATTTTAAGACATTATTTACAGGGTCTTAGATGTCGTGTAGAAATGTGTCTTCTCAATTTTGCGAAATTATTGAAATCCAGAATTTTTGGCTTCTATGGAAATTATTTTTAATTTTTTGATTTATAATATTGTTGAGAAGCACCATCCGCATTGAAAATTTGTAAAATTATGAAATTTGGCCCAAAACGGAAGATTTTACACAAAGCATTCATTACAGTCTTTTAAAAATGTATCAGGATCGTCAGTTTTTCGATTTATGTGCCGTAAAATATGTCATTTTGTAGAGAAAAGTCTGTTACACAAAAATCCATGTTTGAAAATTTAAAATTGTTTTTATTAAATACTAAAAAATTGTAAAAA…
EG4725	pals-18					2855
JU1400	pals-18	III	1403408	1406263	2857	2855	1	99.93	GTAGTTTATATTTTGACCTCAACTTCTGTTTGATTTAACATTTTAAGACATTATTTACAGGGTCTTAGATGTCGTGTAGAAATGTGTCTTCTCAATTTTGCGAAATTATTGAAATCCAGAATTTTTGGCTTCTATGGAAATTATTTTTAATTTTTTGATTTATAATATTGTTGAGAAGCACCATCCGCATTGAAAATTTGTAAAATTATGAAATTTGGCCCAAAACGGAAGATTTTACACAAAGCATTCATTACAGTCTTTTAAAAATGTATCAGGATCGTCAGTTTTTCGATTTATGTGCCGTAAAATATGTCATTTTGTAGAGAAAAGTCTGTTACACAAAAATCCATGTTTGAAAATTTAAAATTGTTTTTATTAAATACTAAAAAATTGTAAAAA…
ECA396	pals-18	III	1404755	1405627	878	2855	0.305429	91.686	CGGCTCG-GGTTTATTGTAATTGTCCGTATGTTACAGCTGAATCCCATATTCGGCGATCCCCGGGTTAATCCTGGGGCCCATGACGCTGACCTGCACCAGCTGAACTATTTTCGAGAAAAACTTCAACTACAAATTGCCGACTTTCGAAAGGCCGCTAGGAATGATGGTTATAGTATGAAATTAGTATGTTGCATGTCATTTAAAGAAACTCCCATCAAATCGCCCAATTCAATTCCAGAACCTTATCTCGAAATTCAATACCATTCTTCAAGGTCAGCCACTCAGAGCCATTTGCTTAACACTACAAAACGTCGTGGACAGAGCTGACCCAGAAGAAATTTCTAGATACGGACAGCTTACGAAGAGCTTATTACAGCAGATCACGGAGTTACAAGGGG…
ECA36	pals-18	III	1404695	1405578	890	2855	0.309282	90.562	GTGTACAACTTCCCACGGCCACGGCTGGCGTGTCGATTTACGGCGCGTCGCG----GC-T--C-G---G-GTTTTATTGTAATTGTCCGTATGTTACAGCTGAATCCCATATTCGGCGATCCACGGGTTAATCCTGGGGCTCATGACGCTGACGTGAACCAGCTGAACTCATTTCGGGTAAAACTTCAACGACAAATTGCCGAGTTCCGGAAGGCCGCTAGGAATGATGGCTAAAGTATGAAATTAGTATGTTACATGACATTTAAAGAAAC-----GC-TATCGCTCAATTCAATTCCAGAACCTTATCTCGAAATTCAATAACATTCTTCAAGGTCAGCCCCTGAGAGCCATTTGCTTAACACTACAAAACGTCGTGGACAGAGCTGACCCAGAAGA…
DL238	pals-18	III	1404695	1405627	940	2855	0.326445	91.915	GTGTACAACTCCCCACGGCCACGGCTGGCGTGTCGATTTACGGCGCGTCGCGTGTCGCGTCGCGGCTCG-GGTTTATTGTAATTGTCCGTATGTTACAGCTGAATCCCATATTCGGCGATCCCCGGGTTAATCCTGGGGCCCATGACGCTGACCTGCACCAGCTGAACTATTTTCGAGAAAAACTTCAACTACAAATTGCCGACTTTCGAAAGGCCGCTAGGAATGATGGTTATAGTATGAAATTAGTATGTTGCATGTCATTTAAAGAAACTCCCATCAAATCGCCCAATTCAATTCCAGAACCTTATCTCGAAATTCAATACCATTCTTCAAGGTCAGCCACTCAGAGCCATTTGCTTAACACTACAAAACGTCGTGGACAGAGCTGACCCAGAAGA…
CB4856	pals-18	III	1404695	1405627	940	2855	0.326445	91.915	GTGTACAACTCCCCACGGCCACGGCTGGCGTGTCGATTTACGGCGCGTCGCGTGTCGCGTCGCGGCTCG-GGTTTATTGTAATTGTCCGTATGTTACAGCTGAATCCCATATTCGGCGATCCCCGGGTTAATCCTGGGGCCCATGACGCTGACCTGCACCAGCTGAACTATTTTCGAGAAAAACTTCAACTACAAATTGCCGACTTTCGAAAGGCCGCTAGGAATGATGGTTATAGTATGAAATTAGTATGTTGCATGTCATTTAAAGAAACTCCCATCAAATCGCCCAATTCAATTCCAGAACCTTATCTCGAAATTCAATACCATTCTTCAAGGTCAGCCACTCAGAGCCATTTGCTTAACACTACAAAACGTCGTGGACAGAGCTGACCCAGAAGA…
N2	pals-19	III	1401940	1403460	1520	1520			GTTTGCAGAATCATCAACACACAGACATGAGCTACCCTTATTCCAACCACCACAGTGTATCATCTTCTAGTGGTATCCCATTTCAGTCAGACGAAACGAACTATTTTTCCAGCAGTCGTGAGCCCGGAAAAGAAGTGTAAGAAAAAAGTTGAAACCTAAAAACTTGAAAATATATTCAATTTTAAATACACTCAGTCAAGAGCGAGTCACGGCAACATGGTCCAAAACCATGCCTAATTAGTAAACCATAACTAAATAGCTTAAAACCATTGCTAAATTAGCAAAAAAACATTGTTAATTAGCAAAAAAGGCTAATTAGCAATGATTTTCAGCTATTTAGTTATGGTTTACTAATTAGGCATGGTTTTGGACCATGTTGCCGTGACTCGCTCTTGACTG…
QX1794	pals-19					1520
MY2693	pals-19					1520
NIC526	pals-19	III	1401940	1403460	1521	1520	1	99.869	GTTTGCAGAACAATCAACACACAGACATGAGCTACCCTTATTCCAACCACCACAGTGTATCATCTTCTAGTGGTATCCCATTTCAGTCAGACGAAACGAACTATTTTTCCAGCAGTCGTGAGCCCGGAAAAGAAGTGTAAGAAAAAAGTTGAAACCTAAAAACTTGAAAATATATTCAATTTTAAATACACTCAGTCAAGAGCGAGTCACGGCAACATGGTCCAAAACCATGCCTAATTAGTAAACCATAACTAAATAGCTTAAAACCATTGCTAAATTAGCAAAAAAACATTGTTAATTAGCAAAAAAGGCTAATTAGCAATGATTTTCAGCTATTTAGTTATGGTTTACTAATTAGGCATGGTTTTGGACCATGTTGCCGTGACTCGCTCTTGACTG…
XZ1516	pals-19					1520
NIC2	pals-19	III	1402341	1403262	923	1520	0.605921	94.475	CAGGCCGAATATATTGAAAGTAGAAAGCAGATCTTCCAATATCCCAATGTACAGTAGACATCAACAAAGTGAAATACCATCTTTCATGGAAAAAACAATAAGCATACGGGATTATCGGCCAGATGAAAAAGAGGTGGGGGGAATTGATGATTTTTCT-AAAATTTATAAGAATTTTGCAGTTAAGAGTAGAGGGCTATTACCCGAGGAGAGATGTGAAAAAGTTTCAAGAGGTCAGAGAAGGAAACGATCTGGATATTCTTCAAAGTTTTGACGATGAGAGGTTTGTATAAATCAAAAGCACTAGTGTTCAAATCGACTGTAAAAAAGTTACTATAATATTGGTTGAAATTTACATTCTTTAATTACGTGCTATCTTTTTGTCGCAGCTGACATTAGTA…
MY2147	pals-19	III	1401940	1403460	1521	1520	1	100	GTTTGCAGAATCATCAACACACAGACATGAGCTACCCTTATTCCAACCACCACAGTGTATCATCTTCTAGTGGTATCCCATTTCAGTCAGACGAAACGAACTATTTTTCCAGCAGTCGTGAGCCCGGAAAAGAAGTGTAAGAAAAAAGTTGAAACCTAAAAACTTGAAAATATATTCAATTTTAAATACACTCAGTCAAGAGCGAGTCACGGCAACATGGTCCAAAACCATGCCTAATTAGTAAACCATAACTAAATAGCTTAAAACCATTGCTAAATTAGCAAAAAAACATTGTTAATTAGCAAAAAAGGCTAATTAGCAATGATTTTCAGCTATTTAGTTATGGTTTACTAATTAGGCATGGTTTTGGACCATGTTGCCGTGACTCGCTCTTGACTG…
JU2600	pals-19					1520
JU310	pals-19					1520
JU2526	pals-19	III	1401940	1403460	1521	1520	1	99.869	GTTTGCAGAACAATCAACACACAGACATGAGCTACCCTTATTCCAACCACCACAGTGTATCATCTTCTAGTGGTATCCCATTTCAGTCAGACGAAACGAACTATTTTTCCAGCAGTCGTGAGCCCGGAAAAGAAGTGTAAGAAAAAAGTTGAAACCTAAAAACTTGAAAATATATTCAATTTTAAATACACTCAGTCAAGAGCGAGTCACGGCAACATGGTCCAAAACCATGCCTAATTAGTAAACCATAACTAAATAGCTTAAAACCATTGCTAAATTAGCAAAAAAACATTGTTAATTAGCAAAAAAGGCTAATTAGCAATGATTTTCAGCTATTTAGTTATGGTTTACTAATTAGGCATGGTTTTGGACCATGTTGCCGTGACTCGCTCTTGACTG…
EG4725	pals-19					1520
JU1400	pals-19	III	1401940	1403460	1521	1520	1	99.869	GTTTGCAGAACAATCAACACACAGACATGAGCTACCCTTATTCCAACCACCACAGTGTATCATCTTCTAGTGGTATCCCATTTCAGTCAGACGAAACGAACTATTTTTCCAGCAGTCGTGAGCCCGGAAAAGAAGTGTAAGAAAAAAGTTGAAACCTAAAAACTTGAAAATATATTCAATTTTAAATACACTCAGTCAAGAGCGAGTCACGGCAACATGGTCCAAAACCATGCCTAATTAGTAAACCATAACTAAATAGCTTAAAACCATTGCTAAATTAGCAAAAAAACATTGTTAATTAGCAAAAAAGGCTAATTAGCAATGATTTTCAGCTATTTAGTTATGGTTTACTAATTAGGCATGGTTTTGGACCATGTTGCCGTGACTCGCTCTTGACTG…
ECA396	pals-19	III	1402341	1403262	923	1520	0.605921	94.475	CAGGCCGAATATATTGAAAGTAGAAAGCAGATCTTCCAATATCCCAATGTACAGTAGACATCAACAAAGTGAAATACCATCTTTCATGGAAAAAACAATAAGCATACGGGATTATCGGCCAGATGAAAAAGAGGTGGGGGGAATTGATGATTTTTCT-AAAATTTATAAGAATTTTGCAGTTAAGAGTAGAGGGCTATTACCCGAGGAGAGATGTGAAAAAGTTTCAAGAGGTCAGAGAAGGAAACGATCTGGATATTCTTCAAAGTTTTGACGATGAGAGGTTTGTATAAATCAAAAGCACTAGTGTTCAAATCGACTGTAAAAAAGTTACTATAATATTGGTTGAAATTTACATTCTTTAATTACGTGCTATCTTTTTGTCGCAGCTGACATTAGTA…
ECA36	pals-19	III	1402779	1403457	683	1520	0.446053	88.58	TTTTTCAGAGAATACTTGGATGAGGAACACAACTCAAGAATCCGCGATTTAGAAACTAAGAAGAGAAACTGCATTGCTAATTTCAAGTTGAAAAACAAAAAGGAAGTCGAAGAGTTATTCGCGAAGCTGATCAACATTTTACGTGCCATCGAGCATGAATTAGCTCATACTTTGGAATACAAAACTTCGATTTATTCCTCCGACCGTATAGAACATCAAATTGAGGAATTCAACAAGCAGTCCGAGTACTTAGATCGATTCATGTTACGATCTAACTATCTCGATCAAGACTTTTTTGAAAATATTTCGGTGTGAAATTATGCCTACTTTTGATTAAGTACCATGTGATAAATTACAGGAACAAATCATAAAAATTGATGGTATTGTCAACGACTCAAA…
DL238	pals-19	III	1402341	1403262	923	1520	0.605921	94.475	CAGGCCGAATATATTGAAAGTAGAAAGCAGATCTTCCAATATCCCAATGTACAGTAGACATCAACAAAGTGAAATACCATCTTTCATGGAAAAAACAATAAGCATACGGGATTATCGGCCAGATGAAAAAGAGGTGGGGGGAATTGATGATTTTTCT-AAAATTTATAAGAATTTTGCAGTTAAGAGTAGAGGGCTATTACCCGAGGAGAGATGTGAAAAAGTTTCAAGAGGTCAGAGAAGGAAACGATCTGGATATTCTTCAAAGTTTTGACGATGAGAGGTTTGTATAAATCAAAAGCACTAGTGTTCAAATCGACTGTAAAAAAGTTACTATAATATTGGTTGAAATTTACATTCTTTAATTACGTGCTATCTTTTTGTCGCAGCTGACATTAGTA…
CB4856	pals-19	III	1402341	1403262	923	1520	0.605921	94.475	CAGGCCGAATATATTGAAAGTAGAAAGCAGATCTTCCAATATCCCAATGTACAGTAGACATCAACAAAGTGAAATACCATCTTTCATGGAAAAAACAATAAGCATACGGGATTATCGGCCAGATGAAAAAGAGGTGGGGGGAATTGATGATTTTTCT-AAAATTTATAAGAATTTTGCAGTTAAGAGTAGAGGGCTATTACCCGAGGAGAGATGTGAAAAAGTTTCAAGAGGTCAGAGAAGGAAACGATCTGGATATTCTTCAAAGTTTTGACGATGAGAGGTTTGTATAAATCAAAAGCACTAGTGTTCAAATCGACTGTAAAAAAGTTACTATAATATTGGTTGAAATTTACATTCTTTAATTACGTGCTATCTTTTTGTCGCAGCTGACATTAGTA…
N2	pals-2	I	13104251	13106465	2214	2214			AAATGACAAAAGTCACCGAGCACCTTGAGAAACAGCTGGCAGAGAACAGAGTGAAGCAGGAAGAGGCTAGAAGGGCACGTGAAGAAGGTATGCTCATAGTTTCAGATAACTTATTAAAAACACTTTTTTGCAGAAAAACAAAGAAGTGACAATGCCTTCAACAATGCTGAGCGAGCTTTTGAAAGAAAATTGGAAGAGCAGCGAAAGGAAAATCAAGAAAATCAAAAGTAAGGCGAGAAGATTGTATTTTTCGAATCAGCAAACTTCAGAGAATTGGAACTTGAAATGGACAACTCGAGATTGAAGCATGAGATGCTTTACAGAGAAAAACAAAAAGAGCATGAAGATGTAATGGGAGCAATGAGAAATGCCAGCTCTGCAGAGAGGTCGGCTGCAGCT…
QX1794	pals-2	I	13104251	13106465	2215	2214	1	99.955	AAATGACAAAAGTCACCGAGCACCTTGAGAAACAGCTGGCAGAGAACAGAGTGAAGCAGGAAGAGGCTAGAAGGGCACGTGAAGAAGGTATGCTCATAGTTTCAGATAACTTATTAAAAACACTTTTTTGCAGAAAAACAAAGAAGTGACAATGCCTTCAACAATGCTGAGCGAGCTTTTGAAAGAAAATTGGAAGAGCAGCGAAAGGAAAATCAAGAAAATCAAAAGTAAGGCGAGAAGATTGTATTTTTCGAATCAGCAAACTTCAGAGAATTGGAACTTGAAATGGACAACTCGAGATTGAAGCATGAGATGCTTTACAGAGAAAAACAAAAAGAGCATGAAGATGTAATGGGAGCAATGAGAAATGCCAGCTCTGCAGAGAGGTCGGCTGCAGCT…
MY2693	pals-2	I	13104251	13106465	2215	2214	1	100	AAATGACAAAAGTCACCGAGCACCTTGAGAAACAGCTGGCAGAGAACAGAGTGAAGCAGGAAGAGGCTAGAAGGGCACGTGAAGAAGGTATGCTCATAGTTTCAGATAACTTATTAAAAACACTTTTTTGCAGAAAAACAAAGAAGTGACAATGCCTTCAACAATGCTGAGCGAGCTTTTGAAAGAAAATTGGAAGAGCAGCGAAAGGAAAATCAAGAAAATCAAAAGTAAGGCGAGAAGATTGTATTTTTCGAATCAGCAAACTTCAGAGAATTGGAACTTGAAATGGACAACTCGAGATTGAAGCATGAGATGCTTTACAGAGAAAAACAAAAAGAGCATGAAGATGTAATGGGAGCAATGAGAAATGCCAGCTCTGCAGAGAGGTCGGCTGCAGCT…
NIC526	pals-2	I	13104251	13106465	2215	2214	1	100	AAATGACAAAAGTCACCGAGCACCTTGAGAAACAGCTGGCAGAGAACAGAGTGAAGCAGGAAGAGGCTAGAAGGGCACGTGAAGAAGGTATGCTCATAGTTTCAGATAACTTATTAAAAACACTTTTTTGCAGAAAAACAAAGAAGTGACAATGCCTTCAACAATGCTGAGCGAGCTTTTGAAAGAAAATTGGAAGAGCAGCGAAAGGAAAATCAAGAAAATCAAAAGTAAGGCGAGAAGATTGTATTTTTCGAATCAGCAAACTTCAGAGAATTGGAACTTGAAATGGACAACTCGAGATTGAAGCATGAGATGCTTTACAGAGAAAAACAAAAAGAGCATGAAGATGTAATGGGAGCAATGAGAAATGCCAGCTCTGCAGAGAGGTCGGCTGCAGCT…
XZ1516	pals-2	I	13104251	13106465	2215	2214	1	99.91	AAATGACAAAAGTCACCGAGCACCTTGAGAAACAGCTGGCAGAGAACAGAGTGAAGCAGGAAGAGGCTAGAAGGGCACGTGAAGAAGGTATGCTCATAGTTTCAGATAACTTATTAAAAACACTTTTTTGCAGAAAAACAAAGAAGTGACAATGCCTTCAACAATGCTGAGCGAGCTTTTGAAAGAAAATTGGAAGAGCAGCGAAAGGAAAATCAAGAAAATCAAAAGTAAGGCGAGAAGATTGTATTTTTCGAATCAGCAAACTTCAGAGAATTGGAACTTGAAATGGACAACTCGAGATTGAAGCATGAGATGCTTTACAGAGAAAAACAAAAAGAGCATGAAGATGTAATGGGAGCAATGAGAAATGCCAGCTCTGCAGAGAGGTCGGCTGCAGCT…
NIC2	pals-2	I	13104251	13106465	2215	2214	1	100	AAATGACAAAAGTCACCGAGCACCTTGAGAAACAGCTGGCAGAGAACAGAGTGAAGCAGGAAGAGGCTAGAAGGGCACGTGAAGAAGGTATGCTCATAGTTTCAGATAACTTATTAAAAACACTTTTTTGCAGAAAAACAAAGAAGTGACAATGCCTTCAACAATGCTGAGCGAGCTTTTGAAAGAAAATTGGAAGAGCAGCGAAAGGAAAATCAAGAAAATCAAAAGTAAGGCGAGAAGATTGTATTTTTCGAATCAGCAAACTTCAGAGAATTGGAACTTGAAATGGACAACTCGAGATTGAAGCATGAGATGCTTTACAGAGAAAAACAAAAAGAGCATGAAGATGTAATGGGAGCAATGAGAAATGCCAGCTCTGCAGAGAGGTCGGCTGCAGCT…
MY2147	pals-2	I	13104251	13106465	2215	2214	1	100	AAATGACAAAAGTCACCGAGCACCTTGAGAAACAGCTGGCAGAGAACAGAGTGAAGCAGGAAGAGGCTAGAAGGGCACGTGAAGAAGGTATGCTCATAGTTTCAGATAACTTATTAAAAACACTTTTTTGCAGAAAAACAAAGAAGTGACAATGCCTTCAACAATGCTGAGCGAGCTTTTGAAAGAAAATTGGAAGAGCAGCGAAAGGAAAATCAAGAAAATCAAAAGTAAGGCGAGAAGATTGTATTTTTCGAATCAGCAAACTTCAGAGAATTGGAACTTGAAATGGACAACTCGAGATTGAAGCATGAGATGCTTTACAGAGAAAAACAAAAAGAGCATGAAGATGTAATGGGAGCAATGAGAAATGCCAGCTCTGCAGAGAGGTCGGCTGCAGCT…
JU2600	pals-2	I	13104251	13106465	2215	2214	1	100	AAATGACAAAAGTCACCGAGCACCTTGAGAAACAGCTGGCAGAGAACAGAGTGAAGCAGGAAGAGGCTAGAAGGGCACGTGAAGAAGGTATGCTCATAGTTTCAGATAACTTATTAAAAACACTTTTTTGCAGAAAAACAAAGAAGTGACAATGCCTTCAACAATGCTGAGCGAGCTTTTGAAAGAAAATTGGAAGAGCAGCGAAAGGAAAATCAAGAAAATCAAAAGTAAGGCGAGAAGATTGTATTTTTCGAATCAGCAAACTTCAGAGAATTGGAACTTGAAATGGACAACTCGAGATTGAAGCATGAGATGCTTTACAGAGAAAAACAAAAAGAGCATGAAGATGTAATGGGAGCAATGAGAAATGCCAGCTCTGCAGAGAGGTCGGCTGCAGCT…
JU310	pals-2	I	13104251	13106465	2215	2214	1	100	AAATGACAAAAGTCACCGAGCACCTTGAGAAACAGCTGGCAGAGAACAGAGTGAAGCAGGAAGAGGCTAGAAGGGCACGTGAAGAAGGTATGCTCATAGTTTCAGATAACTTATTAAAAACACTTTTTTGCAGAAAAACAAAGAAGTGACAATGCCTTCAACAATGCTGAGCGAGCTTTTGAAAGAAAATTGGAAGAGCAGCGAAAGGAAAATCAAGAAAATCAAAAGTAAGGCGAGAAGATTGTATTTTTCGAATCAGCAAACTTCAGAGAATTGGAACTTGAAATGGACAACTCGAGATTGAAGCATGAGATGCTTTACAGAGAAAAACAAAAAGAGCATGAAGATGTAATGGGAGCAATGAGAAATGCCAGCTCTGCAGAGAGGTCGGCTGCAGCT…
JU2526	pals-2	I	13104251	13106465	2215	2214	1	100	AAATGACAAAAGTCACCGAGCACCTTGAGAAACAGCTGGCAGAGAACAGAGTGAAGCAGGAAGAGGCTAGAAGGGCACGTGAAGAAGGTATGCTCATAGTTTCAGATAACTTATTAAAAACACTTTTTTGCAGAAAAACAAAGAAGTGACAATGCCTTCAACAATGCTGAGCGAGCTTTTGAAAGAAAATTGGAAGAGCAGCGAAAGGAAAATCAAGAAAATCAAAAGTAAGGCGAGAAGATTGTATTTTTCGAATCAGCAAACTTCAGAGAATTGGAACTTGAAATGGACAACTCGAGATTGAAGCATGAGATGCTTTACAGAGAAAAACAAAAAGAGCATGAAGATGTAATGGGAGCAATGAGAAATGCCAGCTCTGCAGAGAGGTCGGCTGCAGCT…
EG4725	pals-2	I	13104251	13106465	2215	2214	1	100	AAATGACAAAAGTCACCGAGCACCTTGAGAAACAGCTGGCAGAGAACAGAGTGAAGCAGGAAGAGGCTAGAAGGGCACGTGAAGAAGGTATGCTCATAGTTTCAGATAACTTATTAAAAACACTTTTTTGCAGAAAAACAAAGAAGTGACAATGCCTTCAACAATGCTGAGCGAGCTTTTGAAAGAAAATTGGAAGAGCAGCGAAAGGAAAATCAAGAAAATCAAAAGTAAGGCGAGAAGATTGTATTTTTCGAATCAGCAAACTTCAGAGAATTGGAACTTGAAATGGACAACTCGAGATTGAAGCATGAGATGCTTTACAGAGAAAAACAAAAAGAGCATGAAGATGTAATGGGAGCAATGAGAAATGCCAGCTCTGCAGAGAGGTCGGCTGCAGCT…
JU1400	pals-2	I	13104251	13106465	2215	2214	1	99.955	AAATGACAAAAGTCACCGAGCACCTTGAGAAACAGCTGGCAGAGAACAGAGTGAAGCAGGAAGAGGCTAGAAGGGCACGTGAAGAAGGTATGCTCATAGTTTCAGATAACTTATTAAAAACACTTTTTTGCAGAAAAACAAAGAAGTGACAATGCCTTCAACAATGCTGAGCGAGCTTTTGAAAGAAAATTGGAAGAGCAGCGAAAGGAAAATCAAGAAAATCAAAAGTAAGGCGAGAAGATTGTATTTTTCGAATCAGCAAACTTCAGAGAATTGGAACTTGAAATGGACAACTCGAGATTGAAGCATGAGATGCTTTACAGAGAAAAACAAAAAGAGCATGAAGATGTAATGGGAGCAATGAGAAATGCCAGCTCTGCAGAGAGGTCGGCTGCAGCT…
ECA396	pals-2	I	13104833	13105565	740	2214	0.330623	83.243	TAAAAGTGGAATTCCTAAAAATTTCTAATTGAGCATAAACAGTCGAACTTAAATTAAGAAGAATCCTTGATCGATGCACCATGCTTAAAGCTAGACTTACTCGAGCACCGTACCTTTAATAGCATAACATGTA---GTA-T--AT---TGTTAAATTGATCAGGTCTACCGCAAACTTAACATCGTAAACTGTAGCCCTCCATTTTCTAGCTGGACGTGCTAAGAAAAACCCACGAGTCTGAGATGAAAAATTGCGAGGCGCAAATGGAGGCGATCAGACAGAAGGGAGATCGTGAAGTACGGGAGGTCGAAGATCAAATGGCAAAACTACGACAAGAAAGAGATGTCAAGCTTGACAAGCACCACGAGGAGATGTTGAAGATGGTGGA-AAAAGACCA…
ECA36	pals-2	I	13104833	13105565	740	2214	0.330623	83.243	TAAAAGTGGAATTCCTAAAAATTTCTAATTGAGCATAAACAGTCGAACTTAAATTAAGAAGAATCCTTGATCGATGCACCATGCTTAAAGCTAGACTTACTCGAGCACCGTACCTTTAATAGCATAACATGTA---GTA-T--AT---TGTTAAATTGATCAGGTCTACCGCAAACTTAACATCGTAAACTGTAGCCCTCCATTTTCTAGCTGGACGTGCTAAGAAAAACCCACGAGTCTGAGATGAAAAATTGCGAGGCGCAAATGGAGGCGATCAGACAGAAGGGAGATCGTGAAGTACGGGAGGTCGAAGATCAAATGGCAAAACTACGACAAGAAAGAGATGTCGAGCTTGACAAGCACCACGAGGAGATGTTGAAGATGGTGGA-AAAAGACCA…
DL238	pals-2	I	13104251	13106465	2215	2214	1	99.955	AAATGACAAAAGTCACCGAGCACCTTGAGAAACAGCTGGCAGAGAACAGAGTGAAGCAGGAAGAGGCTAGAAGGGCACGTGAAGAAGGTATGCTCATAGTTTCAGATAACTTATTAAAAACACTTTTTTGCAGAAAAACAAAGAAGTGACAATGCCTTCAACAATGCTGAGCGAGCTTTTGAAAGAAAATTGGAAGAGCAGCGAAAGGAAAATCAAGAAAATCAAAAGTAAGGCGAGAAGATTGTATTTTTCGAATCAGCAAACTTCAGAGAATTGGAACTTGAAATGGACAACTCGAGATTGAAGCATGAGATGCTTTACAGAGAAAAACAAAAAGAGCATGAAGATGTAATGGGAGCAATGAGAAATGCCAGCTCTGCAGAGAGGTCGGCTGCAGCT…
CB4856	pals-2	I	13104251	13106465	2215	2214	1	99.955	AAATGACAAAAGTCACCGAGCACCTTGAGAAACAGCTGGCAGAGAACAGAGTGAAGCAGGAAGAGGCTAGAAGGGCACGTGAAGAAGGTATGCTCATAGTTTCAGATAACTTATTAAAAACACTTTTTTGCAGAAAAACAAAGAAGTGACAATGCCTTCAACAATGCTGAGCGAGCTTTTGAAAGAAAATTGGAAGAGCAGCGAAAGGAAAATCAAGAAAATCAAAAGTAAGGCGAGAAGATTGTATTTTTCGAATCAGCAAACTTCAGAGAATTGGAACTTGAAATGGACAACTCGAGATTGAAGCATGAGATGCTTTACAGAGAAAAACAAAAAGAGCATGAAGATGTAATGGGAGCAATGAGAAATGCCAGCTCTGCAGAGAGGTCGGCTGCAGCT…
N2	pals-20	III	1386993	1388324	1331	1331			CTAAACATGCTCATTCATCATAGTATTAGGCTTTACGACGTGCTCCAGTTTCATATTTTTCAGCTCTTTTCCAATGTTTATTCTCAATGCAGAAAAATCCTTGTAGAGCACTTTTGTCATATTCCCAAAACGTAGGATCACGTCGTTGTTTTGATCAAAAATCGCATTGGACAGGTTATTGCAAATTAATTTAATTTCCCGTTCAGTGATGAGATGTTCCATTTTGGACGCGATACCCTGCAACTTTCACTTAAAAAAAAAAATATATATATACATATATATAACTAATTTTAGCTGATAATTATACAGCTGACAGAAAATAAAAATAGGAGGAACTATTTTTATTTGCATTCTACAATGTCTTTTTGTTCCCTTAATCAATATTTTTACACAAAAACC…
QX1794	pals-20					1331
MY2693	pals-20					1331
NIC526	pals-20	III	1386993	1388324	1332	1331	1	99.775	CTAAACATGCTCATTCATCATAGTATTAGGCTTTACGACGTGCTCCAGTTTCATATTTTTCAGCTCTTTTCCAATGTTTATTCTCAATGCAGAAAAATCCTTGTAGAGCACTTTTGTCATATTCCCAAAACGTAGGATCACGTCGTTGTTTTGATCAAAAATCGCATTGGACAGGTTATTGCAAATTAATTTAATTTCCCGTTCAGTGATGAGATGTTCCATTTTGGACGCGATACCCTGCAACTTTCACTTAAAAAAAAATATATATATATACATATATATAACTAATTTTAGCTGATAATTATACAGCTGACAGAAAATAAAAATAGGAGGAACTATTTTTATTTGCATTCTACAATGTCTTTTTGTTCCCTTAATCAATATTTTTACACAAAAACC…
XZ1516	pals-20	III	1387375	1388324	960	1331	0.712998	91.562	ATTTTTCAAAAAAAAACCTACAACGCATGAATTAAATAGTTCCGGCGACGAGTAATCCACAAAACAATTAAATTCGTTCAGGATCATCTCGAAATGCTCGACTTCAACTTGAATTGCTTGAAAATTTATATCCAGCTTCCCAACTGTAACACGTGGAGATTCCCCGTAAAACGAGCAACACTGTAAGTATTTTATTTGAGTTTTTTTTTTTTTTGAAAAAAAAAACATTACATACATGGCTTGAAATTGTATCAAGATGGTTTCTAATCACAGTGAAAGAGTTCAGTAATGGACGTAGCTTCTCAAAGACAATCCTTGCATTTTCAATTCTGAGCCGAGTTTTTTTAATCTCAAGAGTGGTCTCGAGTCGTTTTTTAGCCTCATTTTCAAACAGCTCAT…
NIC2	pals-20	III	1386993	1388324	1333	1331	1	99.925	CTAAACATGCTCATTCATCATAGTATTAGGCTTTACGACGTGCTCCAGTTTCATATTTTTCAGCTCTTTTCCAATGTTTATTCTCAATGCAGAAAAATCCTTGTAGAGCACTTTTGTCATATTCCCAAAACGTAGGATCACGTCGTTGTTTTGATCAAAAATCGCATTGGACAGGTTATTGCAAATTAATTTAATTTCCCGTTCAGTGATGAGATGTTCCATTTTGGACGCGATACCCTGCAACTTTCACTTAAAAAAAAAAATATATATATACATATATATAACTAATTTTAGCTGATAATTATACAGCTGACAGAAAATAAAAATAGGAGGAACTATTTTTATTTGCATTCTACAATGTCTTTTTGTTCCCTTAATCAATATTTTTACACAAAAACC…
MY2147	pals-20	III	1386993	1388324	1332	1331	1	100	CTAAACATGCTCATTCATCATAGTATTAGGCTTTACGACGTGCTCCAGTTTCATATTTTTCAGCTCTTTTCCAATGTTTATTCTCAATGCAGAAAAATCCTTGTAGAGCACTTTTGTCATATTCCCAAAACGTAGGATCACGTCGTTGTTTTGATCAAAAATCGCATTGGACAGGTTATTGCAAATTAATTTAATTTCCCGTTCAGTGATGAGATGTTCCATTTTGGACGCGATACCCTGCAACTTTCACTTAAAAAAAAAAATATATATATACATATATATAACTAATTTTAGCTGATAATTATACAGCTGACAGAAAATAAAAATAGGAGGAACTATTTTTATTTGCATTCTACAATGTCTTTTTGTTCCCTTAATCAATATTTTTACACAAAAACC…
JU2600	pals-20					1331
JU310	pals-20					1331
JU2526	pals-20	III	1386993	1388324	1332	1331	1	99.775	CTAAACATGCTCATTCATCATAGTATTAGGCTTTACGACGTGCTCCAGTTTCATATTTTTCAGCTCTTTTCCAATGTTTATTCTCAATGCAGAAAAATCCTTGTAGAGCACTTTTGTCATATTCCCAAAACGTAGGATCACGTCGTTGTTTTGATCAAAAATCGCATTGGACAGGTTATTGCAAATTAATTTAATTTCCCGTTCAGTGATGAGATGTTCCATTTTGGACGCGATACCCTGCAACTTTCACTTAAAAAAAAATATATATATATACATATATATAACTAATTTTAGCTGATAATTATACAGCTGACAGAAAATAAAAATAGGAGGAACTATTTTTATTTGCATTCTACAATGTCTTTTTGTTCCCTTAATCAATATTTTTACACAAAAACC…
EG4725	pals-20					1331
JU1400	pals-20	III	1386993	1388324	1332	1331	1	99.775	CTAAACATGCTCATTCATCATAGTATTAGGCTTTACGACGTGCTCCAGTTTCATATTTTTCAGCTCTTTTCCAATGTTTATTCTCAATGCAGAAAAATCCTTGTAGAGCACTTTTGTCATATTCCCAAAACGTAGGATCACGTCGTTGTTTTGATCAAAAATCGCATTGGACAGGTTATTGCAAATTAATTTAATTTCCCGTTCAGTGATGAGATGTTCCATTTTGGACGCGATACCCTGCAACTTTCACTTAAAAAAAAATATATATATATACATATATATAACTAATTTTAGCTGATAATTATACAGCTGACAGAAAATAAAAATAGGAGGAACTATTTTTATTTGCATTCTACAATGTCTTTTTGTTCCCTTAATCAATATTTTTACACAAAAACC…
ECA396	pals-20	III	1386993	1388324	1342	1331	1	94.039	CTAAACATGCTCATTCATCATAGTATTAGGCTTTACGACGTGCTCCAGTTTCATATTTTTCAGCTCTTTTCCAATGTTTATTCTCAATGTTGAAAAATCCTTGTAGAGCACTTTCGTCATATTCCCAAAACGTAGGATCACGTCGTTGTTCTGATCAGAAATTGCATTGAGCAGGCTTTTGCAAATTGATTTAATTTCCCGTTCGGTGATGAGATGCTCCATTTTGGACGCGATACCCTGCAATTTTCACTTAAAAGACAAAAAAAATATATATATATACATATATATGTATAACTAATTTTAGCTGATAATTATACAGCTGACAGAAAATAAAAATAGGAGAAACTATTTCTATTTGCATTCAACAATGTCTTTTTGTTCCCTTTATCAATATTTTTA…
ECA36	pals-20	III	1387375	1388324	952	1331	0.712998	91.912	ATTTTTCAAAAAAAAACCTACAACGCATGAATTAAATAGTTCCGGCGACGAGTAATCCACAAAACAATTGAAACCGTTCAGGATCATCTCGAAATGCTCGACTTCAACTTGAATTGCTTGAAAATTTATATCCAGCTTCCCGACTGCAACACGTGGAATTTCCTCGTAAAACGAGCAACACTGTAAGTATTTTATTTAAAG--CTTTTTC-TG---GAAA-AA-ATTACATACATGGCTTGAAATTGTATCAAGATGGTTTCTAATCACATTGAAAGAGTTCAGTAATGGACGTAGCTTCTCAAAGACAATCCTTGCATTTTCAATTCTGAGCCGAGATTTTTTAATCTGAAGAGTGCTCTCGAGTAGTTTCTTGGCCTCATTTTCAAACAGCTCATTC…
DL238	pals-20	III	1386993	1388324	1339	1331	1	97.013	CTAAACATGCTCATTCATCATAGTATTAGGCTTTACGACGTGCTCCAGTTTCATATTTTTCAGCTCTTTTCCAATGTTTATTCTCAATGTAGAAAAATCCTTGTAGAGCACTTTTGTCATAGCCCCATAACGTAGGATCACGTCGTTGTTTTGATCAGAAATCGCATTGGTCAGGTTATTGCAAATTGATTTAATTTCCCGTTCAGTGATGAGATGTTCCATTTTGGACGCGATACCCTGCAATTTTCACTTAAAAAAAAATATATATATATACATATATATAACTAATTTTAGCTGATAATTATACAGCTGACAGAAAATAAAAATAGGAGGAACTATTTTTATTTGCATTCTACAATGTCTTTTTGTTCCCTTAATCAATATTTTTACACAAAAACC…
CB4856	pals-20	III	1386993	1388324	1339	1331	1	97.013	CTAAACATGCTCATTCATCATAGTATTAGGCTTTACGACGTGCTCCAGTTTCATATTTTTCAGCTCTTTTCCAATGTTTATTCTCAATGTAGAAAAATCCTTGTAGAGCACTTTTGTCATAGCCCCATAACGTAGGATCACGTCGTTGTTTTGATCAGAAATCGCATTGGTCAGGTTATTGCAAATTGATTTAATTTCCCGTTCAGTGATGAGATGTTCCATTTTGGACGCGATACCCTGCAATTTTCACTTAAAAAAAAATATATATATATACATATATATAACTAATTTTAGCTGATAATTATACAGCTGACAGAAAATAAAAATAGGAGGAACTATTTTTATTTGCATTCTACAATGTCTTTTTGTTCCCTTAATCAATATTTTTACACAAAAACC…
N2	pals-22	III	132418	134401	1983	1983			AAATCCAATGTCTTCAAATGAAAATTCAGATGATGTTCCTGAGCAACGACAAATAGTAAGACGTTCTCGTGTTTATAACCCCAGGGATCCATCTTCACCTGAACCTCCTTATGACCCTTATCCACCTGGGATTCATGCTCAAGCGGGATGTGCGACTCGACCTATCAGTGCTCATATCGTGCCTCAAGCGCTCATTGAACCAATCAGGTTGCATAGAGAAGAAGATGAACTCGCCGGTACCTCGTCTTGCAGGCCAGTACCTCAATGTGATTTTAATCTTGGTAAGTTTCCACAGGTTATCGAGTATTTTGAATTTGCCAGTTTCAGAAAGTGACCGCTGGGAAGAAGATCAACTGGAAAATCCGCAAATCAAGTCACAGTGGAAAGGTTCCGAAACAA…
QX1794	pals-22	III	133720	134401	682	1983	0.343419	96.921	CAATTTGCCGGAAATTTCAATTCCGGCAATTTACCAATTTGCCAGAAAGTTCAATTCCGGCAATTTACCAATTTGCCAAAAATTTCAATTCCGGCAATTTGGCGAGTTTCCAAAAATTTCGATTGCGGCAATTTGCCGATTTGCC-GAAAATAATCGTTTGTCGCCCACCTCTCCTTTGAACGCTACGGCAAATACTGTGTAGATCTTCAAACTTAAATTAAAATCCCAATCTCGACAGTTTTTCAGAATCCCGAT---ATAGCTATGTGGCTACTAAAATTTTATACAACTTCCCTAACAGAATACCTTGAGGATTTTGAATCGAGAGCAGAGTATTTTAATGAAATGTTACTCGAGCTCGACGGAATTCACCCGGATCTGTTCACAGAGTGCTCGGT…
MY2693	pals-22	III	133928	134401	474	1983	0.238527	89.873	CAAAATTAATTCAAAATCCCAATCTCAACCGTTTTTCAGAAGCTCGATATCAGAAATATGTGGCTACTAAAATCCTATACAACTTCCCTAGCAGAGTACATTGAAAATTTTGAGTTCAGAGCAGAATACTTTAATGAAATGTTACTCGAGCTCGACGGAATTCACCCGGAACTGTTCACAGAGTGCTCGGTAAGCATG-TATTGAGCAGTTATAGTCTATCAATTACCTCTTATAGAATTATATTTCTCAACTGGAAGATGTAATACACAGCAGAGAGCTCCAAGCTGTTCAAGTGCACCTCCCGAAGGCTGTGAAGAATTCTGATGCCCAGAAAATTCGGTTTTACCAGCAATTGGCTGGAGAAGCAAAGAAAGACATTGCTGCTGTGTTAAATAACA…
NIC526	pals-22	III	132418	134401	1986	1983	1	99.648	AAATCCAATGTCTTCAAATGAAAATTCAGATGATGTTCCTGAGCAACGACAAATAGTAAGACGTTCTCGTGTTTATAACCCCAGGGATCCATCTTCACCTGAACCTCCTTATGACCCTTATCCACCTGGGATTCATGCTCAAGCGGGATGTGCGACTCGACCTATCAGTGCTCATATCGTGCCTCAAGCGCTCATTGAACCAATCAGGTTGCATAGAGAAGAAGATGAACTCGCCGGTACCTCGTCTTGCAGGCCAGTACCTCAATGTGATTTTAATCTTGGTAAGTTTCCACAGGTTATCGAGTATTTTGAATTTGCCAGTTTCAGAAAGTGACCGCTGGGAAGAAGATCAACTGGAAAATCCGCAAATCAAGTCACAGTGGAAAGGTTCCGAAACAA…
XZ1516	pals-22	III	132576	133768	1207	1983	0.601109	94.2	GACCTATCAGTGATCATATCAAGCCTCAAGCGCTCATTGAACCAATCAGGTTGCATAGAGAAGAAGATGAACTCGCCGGTACCTCGTCTTGCAGGCCAGTACCTCAATGTGATTTTAATCTTGGTAAGTTTCCACAGGTTATCGAGTATTTTGAATTTGCCAGTTTCAGAAAGTGACCGCTGGGAAGTAGATCAACTGGAAAATCCGCAAATCAAGTCACAGTGGAAAGGTTCCGAAACAAGACCTGTGGCGAATTTTGCAAGACGACAACAGAGAGTTCTCAGAACTGATTGGAAACATGTGTGCGTGCAGATTACAGTTTGGGAAGAACTTAAAAAGGTGTTGGAAGCGGCTGAAGGAGTTGATATGACACTAAATATGATGAAAACATTGGTGAGT…
NIC2	pals-22	III	132418	134401	1984	1983	1	99.899	AAATCCAATGTCTTCAAATGAAAATTCAGATGATGTTCCTGAGCAACGACAAATAGTAAGACGTTCTCGTGTTTATAACCCCAGGGATCCATCTTCACCTGAACCTCCTTATGACCCTTATCCACCTGGGATTCATGCTCAAGCGGGATGTGCGACTCGACCTATCAGTGCTCATATCGTGCCTCAAGCGCTCATTGAACCAATCAGGTTGCATAGAGAAGAAGATGAACTCGCCGGTACCTCGTCTTGCAGGCCAGTACCTCAATGTGATTTTAATCTTGGTAAGTTTCCACAGGTTATCGAGTATTTTGAATTTGCCAGTTTCAGAAAGTGACCGCTGGGAAGAAGATCAACTGGAAAATCCGCAAATCAAGTCACAGTGGAAAGGTTCCGAAACAA…
MY2147	pals-22	III	132418	134401	1987	1983	1	99.849	AAATCCAATGTCTTCAAATGAAAATTCAGATGATGTTCCTGAGCAACGACAAATAGTAAGACGTTCTCGTGTTTATAACCCCAGGGATCCATCTTCACCTGAACCTCCTTATGACCCTTATCCACCTGGGATTCATGCTCAAGCGGGATGTGCGACTCGACCTATCAGTGCTCATATCGTGCCTCAAGCGCTCATTGAACCAATCAGGTTGCATAGAGAAGAAGATGAACTCGCCGGTACCTCGTCTTGCAGGCCAGTACCTCAATGTGATTTTAATCTTGGTAAGTTTCCACAGGTTATCGAGTATTTTGAATTTGCCAGTTTCAGAAAGTGACCGCTGGGAAGAAGATCAACTGGAAAATCCGCAAATCAAGTCACAGTGGAAAGGTTCCGAAACAA…
JU2600	pals-22	III	132418	134401	1991	1983	1	99.397	AAATCCAATGTCTTCAAATGAAAATTCAGATGATGTTCCTGAGCAACGACAAATAGTAAGACGTTCTCGTGTTTATAACCCCAGGGATCCATCTTCACCTGAACCTCCTTATGACCCTTATCCACCTGGGATTCATGCTCAAGCGGGATGTGCGACTCGACCTATCAGTGCTCATATCGTGCCTCAAGCGCTCATTGAACCAATCAGGTTGCATAGAGAAGAAGATGAACTCGCCGGTACCTCGTCTTGCAGGCCAGTACCTCAATGTGATTTTAATCTTGGTAAGTTTCCACAGGTTATCGAGTATTTTGAATTTGCCAGTTTCAGAAAGTGACCGCTGGGAAGAAGATCAACTGGAAAATCCGCAAATCAAGTCACAGTGGAAAGGTTCCGAAACAA…
JU310	pals-22	III	132418	134401	1987	1983	1	99.648	AAATCCAATGTCTTCAAATGAAAATTCAGATGATGTTCCTGAGCAACGACAAATAGTAAGACGTTCTCGTGTTTATAACCCCAGGGATCCATCTTCACCTGAACCTCCTTATGACCCTTATCCACCTGGGATTCATGCTCAAGCGGGATGTGCGACTCGACCTATCAGTGCTCATATCGTGCCTCAAGCGCTCATTGAACCAATCAGGTTGCATAGAGAAGAAGATGAACTCGCCGGTACCTCGTCTTGCAGGCCAGTACCTCAATGTGATTTTAATCTTGGTAAGTTTCCACAGGTTATCGAGTATTTTGAATTTGCCAGTTTCAGAAAGTGACCGCTGGGAAGAAGATCAACTGGAAAATCCGCAAATCAAGTCACAGTGGAAAGGTTCCGAAACAA…
JU2526	pals-22	III	133720	134401	682	1983	0.343419	96.921	CAATTTGCCGGAAATTTCAATTCCGGCAATTTACCAATTTGCCAGAAAGTTCAATTCCGGCAATTTACCAATTTGCCAAAAATTTCAATTCCGGCAATTTGGCGAGTTTCCAAAAATTTCAATTGCGGCAATTTGCCGATTTGCC-GAAAATAATCGTTTGTCGCCCACCTCTCCTTTGAACGCTACGGCAAATACTGTGTAGATCTTCAAACTTAAATTAAAATCCCAATCTCGACAGTTTTTCAGAATCCCAATAT---AGCTATGTGGCTACTAAAATTTTATACAACTTCCCTAACAGAATACCTTGAGGATTTTGAATCGAGAGCAGAGTATTTTAATGAAATGTTACTCGAGCTCGACGGAATTTACCCGGATCTGTTCACAGAGTGCTCGGT…
EG4725	pals-22	III	133928	134401	474	1983	0.238527	89.873	CAAAATTAATTCAAAATCCCAATCTCAACCGTTTTTCAGAAGCTCGATATCAGAAATATGTGGCTACTAAAATCCTATACAACTTCCCTAGCAGAGTACATTGAAAATTTTGAGTTCAGAGCAGAATACTTTAATGAAATGTTACTCGAGCTCGACGGAATTCACCCGGAACTGTTCACAGAGTGCTCGGTAAGCATG-TATTGAGCAGTTATAGTCTATCAATTACCTCTTATAGAATTATATTTCTCAACTGGAAGATGTAATACACAGCAGAGAGCTCCAAGCTGTTCAAGTGCACCTCCCGAAGGCTGTGAAGAATTCTGATGCCCAGAAAATTCGGTTTTACCAGCAATTGGCTGGAGAAGCAAAGAAAGACATTGCTGCTGTGTTAAATAACA…
JU1400	pals-22	III	133720	134401	682	1983	0.343419	96.921	CAATTTGCCGGAAATTTCAATTCCGGCAATTTACCAATTTGCCAGAAAGTTCAATTCCGGCAATTTACCAATTTGCCAAAAATTTCAATTCCGGCAATTTGGCGAGTTTCCAAAAATTTCAATTGCGGCAATTTGCCGATTTGCC-GAAAATAATCGTTTGTCGCCCACCTCTCCTTTGAACGCTACGGCAAATACTGTGTAGATCTTCAAACTTAAATTAAAATCCCAATCTCGACAGTTTTTCAGAATCCCAATAT---AGCTATGTGGCTACTAAAATTTTATACAACTTCCCTAACAGAATACCTTGAGGATTTTGAATCGAGAGCAGAGTATTTTAATGAAATGTTACTCGAGCTCGACGGAATTTACCCGGATCTGTTCACAGAGTGCTCGGT…
ECA396	pals-22	III	132576	133768	1207	1983	0.601109	93.786	GACCTATCAGTGATCATATCAAGCCTCAAGCGCTCATTGAACCAATCAAGTTGCATAGAGAATAAGATGAACTCGCCGGTACCTCGTCTTGCAGGCCAGTACCTCAATGTGATTTTAATCTTGGTAAGTTTCCACAGGTTATCGAGTATTTTGAATTTGCCAGTTTCAGAAAGTGACCGCTGGGAAGTAGATCAACTGGAAAATCCGCAAATCAAGTCACAGTGGAAAGGTTCCGAAATAAGACCTGTGGCGAATTTTGCAAGACGACAACAGAGAGTTCTCAGAACTGATTGGAAACATGTGTGCGTGCAGATTACAGTTTGGGAAGAACTTAAAAAGGTGTTGGAAGCGGCTGAAGGAGTTGATATGACACTAAATATGATGAAAACATTGGTGAGT…
ECA36	pals-22	III	133720	134401	682	1983	0.343419	96.921	CAATTTGCCGGAAATTTCAATTCCGGCAATTTACCAATTTGCCAGAAAGTTCAATTCCGGCAATTTACCAATTTGCCAAAAATTTCAATTCCGGCAATTTGGCGAGTTTCCAAAAATTTCGATTGCGGCAATTTGCCGATTTGCC-GAAAATAATCGTTTGTCGCCCACCTCTCCTTTGAACGCTACGGCAAATACTGTGTAGATCTTCAAACTTAAATTAAAATCCCAATCTCGACAGTTTTTCAGAATCCCGAT---ATAGCTATGTGGCTACTAAAATTTTATACAACTTCCCTAACAGAATACCTTGAGGATTTTGAATCGAGAGCAGAGTATTTTAATGAAATGTTACTCGAGCTCGACGGAATTCACCCGGATCTGTTCACAGAGTGCTCGGT…
DL238	pals-22	III	132418	134401	1988	1983	1	99.698	AAATCCAATGTCTTCAAATGAAAATTCAGATGATGTTCCTGAGCAACGACAAATAGTAAGACGTTCTCGTGTTTATAACCCCAGGGATCCATCTTCACCTGAACCTCCTTATGACCCTTATCCACCTGGGATTCATGCTCAAGCGGGATGTGCGACTCGACCTATCAGTGCTCATATCGTGCCTCAAGCGCTCATTGAACCAATCAGGTTGCATAGAGAAGAAGATGAACTCGCCGGTACCTCGTCTTGCAGGCCAGTACCTCAATGTGATTTTAATCTTGGTAAGTTTCCACAGGTTATCGAGTATTTTGAATTTGCCAGTTTCAGAAAGTGACCGCTGGGAAGAAGATCAACTGGAAAATCCGCAAATCAAGTCACAGTGGAAAGGTTCCGAAACAA…
CB4856	pals-22	III	132576	133768	1207	1983	0.601109	93.952	GACCTATCAGTGATCATATCAAGCCTCAAGCGCTCATTGAACCAATCAAGTTGCATAGAGAATAAGATGAACTCGCCGGTACCTCGTCTTGCAGGCCAGTACCTCAATGTGATTTTAATCTTGGTAAGTTTCCACAGGTTATCGAGTATTTTGAATTTGCCAGTTTCAGAAAGTGACCGCTGGGAAGTAGATCAACTGGAAAATCCGCAAATCAAGTCACAGTGGAAAGGTTCCGAAATAAGACCTGTGGCGAATTTTGCAAGACGACAACAGAGAGTTCTCAGAACTGATTGGAAACATGTGTGCGTGCAGATTACAGTTTGGGAAGAACTTAAAAAGGTGTTGGAAGCGGCTGAAGGAGTTGATATGACACTAAATATGATGAAAACATTGGTGAGT…
N2	pals-23	III	124778	127971	3193	3193			TTGAGTTTTTTCGCGGATATTGATGCAATGAGCCATGAACTGCTGTTCTCGAAGGTAAAGCTCAAGATTAATCAATTTATAGATGACTTGAAGTCGACTGATAGTTTGGTGGGTTACTTTTTAACAAACAAAAATACTTTTGTACTGAAGTTCAGTGGAATGAAGTTCGCTTCGATGCTCATGTTGATAAGATATCGGACTGCAGAACTTCTATCAAGGAGCTTATCACTAATTTCTTGGAAAAAACGAACAAAAACCCCGGCCAATTCCTCACGGCGCAAGGGGTTAGTCGATTCTCTTACAATGGAAGTATTTTGAACTAATCCCGGACTTCTGAATATGTGAGTTGAAAGAAGACTTTCCAAATAAGCCCCTACAAAAAATTTAACGGCAGAGGAG…
QX1794	pals-23					3193
MY2693	pals-23	III	125467	126484	1021	3193	0.318509	88.834	ATTTTTTTCCAGTTCAAAGTGCTCCTCTGCCGCTAAATTTTTTGTAGAGGCCTATTTGGAAGGTCTTCTTTTAAATGACATAGGATTTATTCGGAAGTCCGAGCTTAAGTTAAAACAGTCCCCTTGGTGGTCCTTATTACATTACTTTTTTGCAGAACTTCGCGACCAGCATTCTTGGCATTTTTAATGATCGCCGTATGATCGCTATTGTCACGAAAGATCTGTCAAAAGCAGATGGTGACAAATTTAACAGTTATGGCGAACTCGCAGACAGTCTGATCAACAACTTCAGAGGGCAAATTTCCAGTCTCAACAGTGTAAAACAAGAACTAACAAGAAAACGAAAAAGTGTAGGAAAAGCTAAGCCAGCCATTGCTAACTTTCAAGCCATTTTATACT…
NIC526	pals-23	III	124778	127971	3194	3193	1	99.969	TTGAGTTTTTTCGCGGATATTGATGCAATGAGCCATGAACTGCTGTTCTCGAAGGTAAAGCTCAAGATTAATCAATTTATAGATGACTTGAAGTCGACTGATAGTTTGGTGGGTTACTTTTTAACAAACAAAAATACTTTTGTACTGAAGTTCAGTGGAATGAAGTTCGCTTCGATGCTCATGTTGATAAGATATCGGACTGCAGAACTTCTATCAAGGAGCTTATCACTAATTTCTTGGAAAAAACGAACAAAAACCCCGGCCAATTCCTCACGGCGCAAGGGGTTAGTCGATTCTCTTACAATGGAAGTATTTTGAACTAATCCCGGACTTCTGAATATGTGAGTTGAAAGAAGACTTTCCAAATAAGCCCCTACAAAAAATTTAACGGCAGAGGAG…
XZ1516	pals-23					3193
NIC2	pals-23	III	124778	127971	3194	3193	1	99.969	TTGAGTTTTTTCGCGGATATTGATGCAATGAGCCATGAACTGCTGTTCTCGAAGGTAAAGCTCAAGATTAATCAATTTATAGATGACTTGAAGTCGACTGATAGTTTGGTGGGTTACTTTTTAACAAACAAAAATACTTTTGTACTGAAGTTCAGTGGAATGAAGTTCGCTTCGATGCTCATGTTGATAAGATATCGGACTGCAGAACTTCTATCAAGGAGCTTATCACTAATTTCTTGGAAAAAACGAACAAAAACCCCGGCCAATTCCTCACGGCGCAAGGGGTTAGTCGATTCTCTTACAATGGAAGTATTTTGAACTAATCCCGGACTTCTGAATATGTGAGTTGAAAGAAGACTTTCCAAATAAGCCCCTACAAAAAATTTAACGGCAGAGGAG…
MY2147	pals-23	III	124778	127971	3194	3193	1	100	TTGAGTTTTTTCGCGGATATTGATGCAATGAGCCATGAACTGCTGTTCTCGAAGGTAAAGCTCAAGATTAATCAATTTATAGATGACTTGAAGTCGACTGATAGTTTGGTGGGTTACTTTTTAACAAACAAAAATACTTTTGTACTGAAGTTCAGTGGAATGAAGTTCGCTTCGATGCTCATGTTGATAAGATATCGGACTGCAGAACTTCTATCAAGGAGCTTATCACTAATTTCTTGGAAAAAACGAACAAAAACCCCGGCCAATTCCTCACGGCGCAAGGGGTTAGTCGATTCTCTTACAATGGAAGTATTTTGAACTAATCCCGGACTTCTGAATATGTGAGTTGAAAGAAGACTTTCCAAATAAGCCCCTACAAAAAATTTAACGGCAGAGGAG…
JU2600	pals-23	III	124778	127971	3194	3193	1	99.969	TTGAGTTTTTTCGCGGATATTGATGCAATGAGCCATGAACTGCTGTTCTCGAAGGTAAAGCTCAAGATTAATCAATTTATAGATGACTTGAAGTCGACTGATAGTTTGGTGGGTTACTTTTTAACAAACAAAAATACTTTTGTACTGAAGTTCAGTGGAATGAAGTTCGCTTCGATGCTCATGTTGATAAGATATCGGACTGCAGAACTTCTATCAAGGAGCTTATCACTAATTTCTTGGAAAAAACGAACAAAAACCCCGGCCAATTCCTCACGGCGCAAGGGGTTAGTCGATTCTCTTACAATGGAAGTATTTTGAACTAATCCCGGACTTCTGAATATGTGAGTTGAAAGAAGACTTTCCAAATAAGCCCCTACAAAAAATTTAACGGCAGAGGAG…
JU310	pals-23	III	124778	127971	3194	3193	1	99.969	TTGAGTTTTTTCGCGGATATTGATGCAATGAGCCATGAACTGCTGTTCTCGAAGGTAAAGCTCAAGATTAATCAATTTATAGATGACTTGAAGTCGACTGATAGTTTGGTGGGTTACTTTTTAACAAACAAAAATACTTTTGTACTGAAGTTCAGTGGAATGAAGTTCGCTTCGATGCTCATGTTGATAAGATATCGGACTGCAGAACTTCTATCAAGGAGCTTATCACTAATTTCTTGGAAAAAACGAACAAAAACCCCGGCCAATTCCTCACGGCGCAAGGGGTTAGTCGATTCTCTTACAATGGAAGTATTTTGAACTAATCCCGGACTTCTGAATATGTGAGTTGAAAGAAGACTTTCCAAATAAGCCCCTACAAAAAATTTAACGGCAGAGGAG…
JU2526	pals-23					3193
EG4725	pals-23	III	125467	126484	1021	3193	0.318509	88.834	ATTTTTTTCCAGTTCAAAGTGCTCCTCTGCCGCTAAATTTTTTGTAGAGGCCTATTTGGAAGGTCTTCTTTTAAATGACATAGGATTTATTCGGAAGTCCGAGCTTAAGTTAAAACAGTCCCCTTGGTGGTCCTTATTACATTACTTTTTTGCAGAACTTCGCGACCAGCATTCTTGGCATTTTTAATGATCGCCGTATGATCGCTATTGTCACGAAAGATCTGTCAAAAGCAGATGGTGACAAATTTAACAGTTATGGCGAACTCGCAGACAGTCTGATCAACAACTTCAGAGGGCAAATTTCCAGTCTCAACAGTGTAAAACAAGAACTAACAAGAAAACGAAAAAGTGTAGGAAAAGCTAAGCCAGCCATTGCTAACTTTCAAGCCATTTTATACT…
JU1400	pals-23					3193
ECA396	pals-23					3193
ECA36	pals-23					3193
DL238	pals-23	III	124778	127971	3199	3193	1	99.75	TTGAGTTTTTTTCGCGGATATTGATGCAATGAGCCATGAACTGCTGTTCTCGAAGGTAAAGCTCAAGATTAATCAATTTATAGATGACTTGAAGTCGACTGATAGTTTGGTGGGTTACTTTTTAACAAACAAAAATACTTTTGTACTGAAGTTCAGTGGAATGAAGTTCGCTTCGATGCTCATGTTGATAAGATATCGGACTGCAGAACTTCTATCAAGGAGCTTATCACTAATTTCTTGGAAAAAACGAACAAAAACCCCGGCCAATTCCTCACGGCGCAAAGGGTTAGTCGATTCTCTTACAATGGAAGTATTTTGAACTAATCCCGGACTTCTGAATATGTGAGTTGAAAGAAGACTTTCCAAATAAGCCCCTACAAAAAATTTAACGGCAGAGGA…
CB4856	pals-23					3193
N2	pals-24	III	120435	124690	4255	4255			TTCCAAACATTATGTTTACTTATTTCCTTGTGATAATTTATGTTTCAGCACACAGCTATGACTGCTCGAAAAAATGACGAAGGTTTGTGCTCTGTTTGTTCTTGTTGTAAATATGTATAGTTTTAGATGCTCTACAAAACCTTTCAAAAATAAATTTGGTTGGTTTTGACCAGCAACCCTTCAAATATTTGATTTTTAACAGGAAAACACGAATTCTGAAAGTAATGTTAAATATTTGTTGTTTTTGCAAAACTTGGAAAAACAGTAAGTCGAAAAAAAATTTGTCGATTAAAATTTTGGTGATTTTCAGCGAGAAGATGATGGAGACGGAACAAGCGGAGGTAACAAAAAAACTGTATTTTTTTTGAGATTTTCAATTTTCCCAAACTACAGTAATCC…
QX1794	pals-24					4255
MY2693	pals-24					4255
NIC526	pals-24	III	120435	124690	4256	4255	1	99.93	TTCCAAACATTATGTTTACTTATTTCCTTGTGATAATTTATGTTTCAGCACACAGCTATGACTGCTCGAAAAAATGACGAAGGTTTGTGCTCTGTTTGTTCTTGTTGTAAATATGTATAGTTTTAGATGCTCTACAAAACCTTTCAAAAATAAATTTGGTTGGTTTTGACCAGCAACCCTTCAAATATTTGATTTTTAACAGGAAAACACGAATTCTGAAAGTAATGTTAAATATTTGTTGTTTTTGCAAAACTTGGAAAAACAGTAAGTCGAAAAAAAATTTGTCGATTAAAATTTTGGTGATTTTCAGCGAGAAGATGATGGAGACGGAACAAGCGGAGGTAACAAAAAAACTGTATTTTTTTTGAGATTTTCAATTTTCCCAAACTACAGTAATCC…
XZ1516	pals-24					4255
NIC2	pals-24	III	120435	124690	4256	4255	1	99.953	TTCCAAACATTATGTTTACTTATTTCCTTGTGATAATTTATGTTTCAGCACACAGCTATGACTGCTCGAAAAAATGACGAAGGTTTGTGCTCTGTTTGTTCTTGTTGTAAATATGTATAGTTTTAGATGCTCTACAAAACCTTTCAAAAATAAATTTGGTTGGTTTTGACCAGCAACCCTTCAAATATTTGATTTTTAACAGGAAAACACGAATTCTGAAAGTAATGTTAAATATTTGTTGTTTTTGCAAAACTTGGAAAAACAGTAAGTCGAAAAAAAATTTGTCGATTAAAATTTTGGTGATTTTCAGCGAGAAGATGATGGAGACGGAACAAGCGGAGGTAACAAAAAAACTGTATTTTTTTTGAGATTTTCAATTTTCCCAAACTACAGTAATCC…
MY2147	pals-24	III	120435	124690	4256	4255	1	99.977	TTCCAAACATTATGTTTACTTATTTCCTTGTGATAATTTATGTTTCAGCACACAGCTATGACTGCTCGAAAAAATGACGAAGGTTTGTGCTCTGTTTGTTCTTGTTGTAAATATGTATAGTTTTAGATGCTCTACAAAACCTTTCAAAAATAAATTTGGTTGGTTTTGACCAGCAACCCTTCAAATATTTGATTTTTAACAGGAAAACACGAATTCTGAAAGTAATGTTAAATATTTGTTGTTTTTGCAAAACTTGGAAAAACAGTAAGTCGAAAAAAAATTTGTCGATTAAAATTTTGGTGATTTTCAGCGAGAAGATGATGGAGACGGAACAAGCGGAGGTAACAAAAAAACTGTATTTTTTTTGAGATTTTCAATTTTCCCAAACTACAGTAATCC…
JU2600	pals-24	III	120435	124690	4256	4255	1	99.93	TTCCAAACATTATGTTTACTTATTTCCTTGTGATAATTTATGTTTCAGCACACAGCTATGACTGCTCGAAAAAATGACGAAGGTTTGTGCTCTGTTTGTTCTTGTTGTAAATATGTATAGTTTTAGATGCTCTACAAAACCTTTCAAAAATAAATTTGGTTGGTTTTGACCAGCAACCCTTCAAATATTTGATTTTTAACAGGAAAACACGAATTCTGAAAGTAATGTTAAATATTTGTTGTTTTTGCAAAACTTGGAAAAACAGTAAGTCGAAAAAAAATTTGTCGATTAAAATTTTGGTGATTTTCAGCGAGAAGATGATGGAGACGGAACAAGCGGAGGTAACAAAAAAACTGTATTTTTTTTGAGATTTTCAATTTTCCCAAACTACAGTAATCC…
JU310	pals-24	III	120435	124690	4256	4255	1	99.953	TTCCAAACATTATGTTTACTTATTTCCTTGTGATAATTTATGTTTCAGCACACAGCTATGACTGCTCGAAAAAATGACGAAGGTTTGTGCTCTGTTTGTTCTTGTTGTAAATATGTATAGTTTTAGATGCTCTACAAAACCTTTCAAAAATAAATTTGGTTGGTTTTGACCAGCAACCCTTCAAATATTTGATTTTTAACAGGAAAACACGAATTCTGAAAGTAATGTTAAATATTTGTTGTTTTTGCAAAACTTGGAAAAACAGTAAGTCGAAAAAAAATTTGTCGATTAAAATTTTGGTGATTTTCAGCGAGAAGATGATGGAGACGGAACAAGCGGAGGTAACAAAAAAACTGTATTTTTTTTGAGATTTTCAATTTTCCCAAACTACAGTAATCC…
JU2526	pals-24					4255
EG4725	pals-24					4255
JU1400	pals-24					4255
ECA396	pals-24					4255
ECA36	pals-24					4255
DL238	pals-24	III	120435	124690	4256	4255	1	99.836	TTCCAAACATTATGTTTACTTATTTCCTTGTGATAATTTATGTTTCAGCACACAGCTATGACTGCTCGAAAAAATGACGAAGGTTTGTGCTCTGTTTGTTCTTGTTGTAAATATGTATAGTTTTAGATGCTCTACAAAACCTTTCAAAAATAAATTTGGTTGGTTTTGACCAGCAACCCTTCAAATATTTGATTTTTAACAGGAAAACACGAATTCTGAAAGTAATGTTAAATATTTGTTGTTTTTGCAAAACTTGGAAAAACAGTAAGTCGAAAAAAAATTTGTCGATTAAAATTTTGGTGATTTTCAGCGAGAAGATGATGGAGACGGAACAAGCGGAGGTAACAAAAAAACTGTATTTTTTTTGAGATTTTCAATTTTCCCAAACTACAGTAATCC…
CB4856	pals-24					4255
N2	pals-25	III	134494	137975	3481	3481			CTGCTATGGTAGACCTCAGACTCGATGTGATCAGGAAGAAAGTTCACCATATTGTTGAAAGCCTGCAACGGATCAGTACTTTGGTGAGAATAAATCTTTTTAATTTTTAAAATTTATATGTATACATACATATATACAGTGCGTCCAACTTCTATAGCACCCCCCTCCAATTCGGCCGTTTGGAGCTTTTCAAAATATTTTTCGGATAAGTGTTAGTGCAGTTCGATAGCAAATGTTGAAAAACCTATGCTCCCCAATTTTTATCATGATATCTCAAAAATCACGGAAATTAGGTCAAAATATCGGAAAAATGGCCGTCCAACTTCTATAGCACCCCCTCTGATTTTTGACAAATTTCTGTAAATTCGGGGTTTTCTTCGTAGTTAATGAATTTATTTT…
QX1794	pals-25	III	136074	137975	1903	3481	0.546107	98.371	TATGCATATATATTTTTCATTTTTCAGTGCAATCCGAAGATTGGTGAGCCCTCTGTGAACCCGGGTGGCCATGAAGGAGACGTTGAAGTTCTAGTAGCTGGTAGAGAAGACCTACGTGATAAAATATACGAACTTATGACTAACAATTCTGGAAGGATCCATGCTGAGCAAGTTGTAAGAGACAAAGAAATCAAAAGATATTTCAACGTTTCAAATAATAATTTCAGAGAATTTTGTCTAATATTTAATACATTACTCAAGAAACTTATTACTCTACAATTTGCCTTCATCTCTCACATTGTGTTGATCGGGGTGACTGTGAAGATTTGAAGAAGTATGGGGAGTTTGCGGAGTTGCTGGTTCAGCAAATACTCGAACAACTGAGGAATTTTGATTCCG…
MY2693	pals-25					3481
NIC526	pals-25	III	134494	137975	3482	3481	1	99.971	CTGCTATGGTAGACCTCAGACTCGATGTGATCAGGAAGAAAGTTCACCATATTGTTGAAAGCCTGCAACGGATCAGTACTTTGGTGAGAATAAATCTTTTTAATTTTTAAAATTTATATGTATACATACATATATACAGTGCGTCCAACTTCTATAGCACCCCCCTCCAATTCGGCCGTTTGGAGCTTTTCAAAATATTTTTCGGATAAGTGTTAGTGCAGTTCGATAGCAAATGTTGAAAAACCTATGCTCCCCAATTTTTATCATGATATCTCAAAAATCACGGAAATTAGGTCAAAATATCGGAAAAATGGCCGTCCAACTTCTATAGCACCCCCTCTGATTTTTGACAAATTTCTGTAAATTCGGGGTTTTCTTCGTAGTTAATGAATTTATTTT…
XZ1516	pals-25	III	136072	137975	1905	3481	0.546682	98.163	TACATACATATATATTTTTCATTTTTCAGTGCAATCCGAAGATTGGTGAGCCCTCTGTGAACCCGGGTGGCCATGAAGGAGACGTTGAAGTTCTAGTAGCTGGTAGAGAAGACCTACGTGATAAAATATACGAACTTATGACTAACAATTCTGGAAGGATCCATGCTGAGCAAGTTGTAAGAGACAAAGAAATCAAAAGATATTTCAACGTTTCAAATAATAATTTCAGAGAATTTTGTCTAATATTTAATACATTACTCAAGAAACTTATTACTCTACAATTTGCCTTCATCTCTCACATTGTGTTGATCGGGGTGACTGTGAAGATTTGAAGAAGTATGGGGAGTTTGCGGAGTTGCTGGTTCAGCAAATACTCGAACAACTGAGGAATTTTGATTC…
NIC2	pals-25	III	134494	137975	3482	3481	1	100	CTGCTATGGTAGACCTCAGACTCGATGTGATCAGGAAGAAAGTTCACCATATTGTTGAAAGCCTGCAACGGATCAGTACTTTGGTGAGAATAAATCTTTTTAATTTTTAAAATTTATATGTATACATACATATATACAGTGCGTCCAACTTCTATAGCACCCCCCTCCAATTCGGCCGTTTGGAGCTTTTCAAAATATTTTTCGGATAAGTGTTAGTGCAGTTCGATAGCAAATGTTGAAAAACCTATGCTCCCCAATTTTTATCATGATATCTCAAAAATCACGGAAATTAGGTCAAAATATCGGAAAAATGGCCGTCCAACTTCTATAGCACCCCCTCTGATTTTTGACAAATTTCTGTAAATTCGGGGTTTTCTTCGTAGTTAATGAATTTATTTT…
MY2147	pals-25	III	134494	137063	2570	3481	0.738006	100	CTGCTATGGTAGACCTCAGACTCGATGTGATCAGGAAGAAAGTTCACCATATTGTTGAAAGCCTGCAACGGATCAGTACTTTGGTGAGAATAAATCTTTTTAATTTTTAAAATTTATATGTATACATACATATATACAGTGCGTCCAACTTCTATAGCACCCCCCTCCAATTCGGCCGTTTGGAGCTTTTCAAAATATTTTTCGGATAAGTGTTAGTGCAGTTCGATAGCAAATGTTGAAAAACCTATGCTCCCCAATTTTTATCATGATATCTCAAAAATCACGGAAATTAGGTCAAAATATCGGAAAAATGGCCGTCCAACTTCTATAGCACCCCCTCTGATTTTTGACAAATTTCTGTAAATTCGGGGTTTTCTTCGTAGTTAATGAATTTATTTT…
JU2600	pals-25	III	134494	137975	3482	3481	1	99.971	CTGCTATGGTAGACCTCAGACTCGATGTGATCAGGAAGAAAGTTCACCATATTGTTGAAAGCCTGCAACGGATCAGTACTTTGGTGAGAATAAATCTTTTTAATTTTTAAAATTTATATGTATACATACATATATACAGTGCGTCCAACTTCTATAGCACCCCCCTCCAATTCGGCCGTTTGGAGCTTTTCAAAATATTTTTCGGATAAGTGTTAGTGCAGTTCGATAGCAAATGTTGAAAAACCTATGCTCCCCAATTTTTATCATGATATCTCAAAAATCACGGAAATTAGGTCAAAATATCGGAAAAATGGCCGTCCAACTTCTATAGCACCCCCTCTGATTTTTGACAAATTTCTGTAAATTCGGGGTTTTCTTCGTAGTTAATGAATTTATTTT…
JU310	pals-25	III	134494	137975	3482	3481	1	100	CTGCTATGGTAGACCTCAGACTCGATGTGATCAGGAAGAAAGTTCACCATATTGTTGAAAGCCTGCAACGGATCAGTACTTTGGTGAGAATAAATCTTTTTAATTTTTAAAATTTATATGTATACATACATATATACAGTGCGTCCAACTTCTATAGCACCCCCCTCCAATTCGGCCGTTTGGAGCTTTTCAAAATATTTTTCGGATAAGTGTTAGTGCAGTTCGATAGCAAATGTTGAAAAACCTATGCTCCCCAATTTTTATCATGATATCTCAAAAATCACGGAAATTAGGTCAAAATATCGGAAAAATGGCCGTCCAACTTCTATAGCACCCCCTCTGATTTTTGACAAATTTCTGTAAATTCGGGGTTTTCTTCGTAGTTAATGAATTTATTTT…
JU2526	pals-25	III	136072	137975	1905	3481	0.546682	98.373	TATATGCATATATATTTTTCATTTTTCAGTGCAATCCGAAGATTGGTGAGCCCTCTGTGAACCCGGGTGGCCATGAAGGAGACGTTGAAGTTCTAGTAGCTGGTAGAGAAGACCTACGTGATAAAATATACGAACTTATGACTAACAATTCTGGAAGGATCCATGCTGAGCAAGTTGTAAGAGACAAAGAAATCAAAAGATATTTCAACGTTTCAAATAATAATTTCAGAGAATTTTGTCTAATATTTAATACATTACTCAAGAAACTTATTACTCTACAATTTGCCTTCATCTCTCACATTGTGTTGATCGGGGTGACTGTGAAGATTTGAAGAAGTATGGGGAGTTTGCGGAGTTGCTGGTTCAGCAAATACTCGAACAACTGAGGAATTTTGATTC…
EG4725	pals-25					3481
JU1400	pals-25	III	136072	137975	1905	3481	0.546682	98.373	TATATGCATATATATTTTTCATTTTTCAGTGCAATCCGAAGATTGGTGAGCCCTCTGTGAACCCGGGTGGCCATGAAGGAGACGTTGAAGTTCTAGTAGCTGGTAGAGAAGACCTACGTGATAAAATATACGAACTTATGACTAACAATTCTGGAAGGATCCATGCTGAGCAAGTTGTAAGAGACAAAGAAATCAAAAGATATTTCAACGTTTCAAATAATAATTTCAGAGAATTTTGTCTAATATTTAATACATTACTCAAGAAACTTATTACTCTACAATTTGCCTTCATCTCTCACATTGTGTTGATCGGGGTGACTGTGAAGATTTGAAGAAGTATGGGGAGTTTGCGGAGTTGCTGGTTCAGCAAATACTCGAACAACTGAGGAATTTTGATTC…
ECA396	pals-25	III	136074	137975	1903	3481	0.546107	98.318	TATGCATATATATTTTTCATTTTTCAGTGCAATCCGAAGATTGGTGAGCCCTCTGTGAACCCGGGTGGCCATGAAGGAGACGTTGAAGTTCTAGTAGCTGGTAGAGAAGACCTACGTGATAAAATATACGAACTTATGACTAACAATTCTGGAAGGATCCATGCTGAGCAAGTTGTAAGAGACAAAGAAATCAAAAGATATTTCAACGTTTCAAATAATAATTTCAGAGAATTTTGTCTAATATTTAATACATTACTCAAGAAACTTATTACTCTACAATTTGCCTTCATCTCTCACATTGTGTTGATCGGGGTGACTGTGAAGATTTGAAGAAGTATGGGGAGTTTGCGGAGTTGCTGGTTCAGCAAATACTCGAACAACTGAGGAATTTTGATTCCG…
ECA36	pals-25	III	136074	137975	1903	3481	0.546107	98.318	TATGCATATATATTTTTCATTTTTCAGTGCAATCCGAAGATTGGTGAGCCCTCTGTGAACCCGGGTGGCCATGAAGGAGACGTTGAAGTTCTAGTAGCTGGTAGAGAAGACCTACGTGATAAAATATACGAACTTATGACTAACAATTCTGGAAGGATCCATGCTGAGCAAGTTGTAAGAGACAAAGAAATCAAAAGATATTTCAACGTTTCAAATAATAATTTCAGAGAATTTTGTCTAATATTTAATACATTACTCAAGAAACTTATTACTCTACAATTTGCCTTCATCTCTCACATTGTGTTGATCGGGGTGACTGTGAAGATTTGAAGAAGTATGGGGAGTTTGCGGAGTTGCTGGTTCAGCAAATACTCGAACAACTGAGGAATTTTGATTCCG…
DL238	pals-25	III	134494	137975	3482	3481	1	99.856	CTGCTATGGTAGACCTCAGACTCGATGTGATCAGGAAGAAAGTTCACCATATTGTTGAAAGCCTGCAACGGATCAGTACTTTGGTGAGAATAAATCTTTTTAATTTTTAAAATTTATATGTATACATACATATATACAGTGCGTCCAACTTCTATAGCACCCCCCTCCAATTCGGCCGTTTGGAGCTTTTCAAAATATTTTTCGGATAAGTGTTAGTGCAGTTCGATAGCAAATGTTGAAAAACCTATGCTCCCCAATTTTTATCATGATATCTCAAAAATCACGGAAATTAGGTCAAAATATCGGAAAAATGGCCGTCCAACTTCTATAGCACCCCCTCTGATTTTTGACAAATTTCTGTAAATTCGGGGTTTTCTTCGTAGTTAATGAATTTATTTT…
CB4856	pals-25	III	136074	137975	1903	1903	0.546107	98.424	TATGCATATATATTTTTCATTTTTCAGTGCAATCCGAAGATTGGTGAGCCCTCTGTGAACCCGGGTGGCCATGAAGGAGACGTTGAAGTTCTAGTAGCTGGTAGAGAAGACCTACGTGATAAAATATACGAACTTATGACTAACAATTCTGGAAGGATCCATGCTGAGCAAGTTGTAAGAGACAAAGAAATCAAAAGATATTTCAACGTTTCAAATAATAATTTCAGAGAATTTTGTCTAATATTTAATACATTACTCAAGAAACTTATTACTCTACAATTTGCCTTCATCTCTCACATTGTGTTGATCGGGGTGACTGTGAAGATTTGAAGAAGTATGGGGAGTTTGCGGAGTTGCTGGTTCAGCAAATACTCGAACAACTGAGGAATTTTGATTCCG…
N2	pals-27	III	4381643	4384166	2523	1903			TTTCATTAATGCATTTCTAACTGTAACTTCCATCTCTCCTGTTTTTTTGGCTAATTTCCTTTGAATATTGCTTCTACTTAGCAGGGAGCCGTAAGAATGAGTGTAAGTTCTGAGAGAGGACTCCGTTTTTACGATACAAGATTATTTGAAAATTTATAATAGCAGTGGCACGGCCACCTCTTCCATTTTCGAACAAGAGAAGGAGAACGATACCTTTCTTTTTGAAAATTTTAGAAGCTATATATTATATTGTCTCTAAAGTTTTTGTATTGTATAAAATTTTTTTAAAAAGTGGAGTCCCTGAAAATTCACCCAAATTTCAAAACCGAAAACGATTTCAGGGAGGAAATTCCGCAGACAAAAAAGCGATTGCTGATGATCTTCGACAAAATGCGATTG…
QX1794	pals-27	III	4381643	4384166	2524	1903	1	100	TTTCATTAATGCATTTCTAACTGTAACTTCCATCTCTCCTGTTTTTTTGGCTAATTTCCTTTGAATATTGCTTCTACTTAGCAGGGAGCCGTAAGAATGAGTGTAAGTTCTGAGAGAGGACTCCGTTTTTACGATACAAGATTATTTGAAAATTTATAATAGCAGTGGCACGGCCACCTCTTCCATTTTCGAACAAGAGAAGGAGAACGATACCTTTCTTTTTGAAAATTTTAGAAGCTATATATTATATTGTCTCTAAAGTTTTTGTATTGTATAAAATTTTTTTAAAAAGTGGAGTCCCTGAAAATTCACCCAAATTTCAAAACCGAAAACGATTTCAGGGAGGAAATTCCGCAGACAAAAAAGCGATTGCTGATGATCTTCGACAAAATGCGATTG…
MY2693	pals-27	III	4381643	4384166	2524	1903	1	100	TTTCATTAATGCATTTCTAACTGTAACTTCCATCTCTCCTGTTTTTTTGGCTAATTTCCTTTGAATATTGCTTCTACTTAGCAGGGAGCCGTAAGAATGAGTGTAAGTTCTGAGAGAGGACTCCGTTTTTACGATACAAGATTATTTGAAAATTTATAATAGCAGTGGCACGGCCACCTCTTCCATTTTCGAACAAGAGAAGGAGAACGATACCTTTCTTTTTGAAAATTTTAGAAGCTATATATTATATTGTCTCTAAAGTTTTTGTATTGTATAAAATTTTTTTAAAAAGTGGAGTCCCTGAAAATTCACCCAAATTTCAAAACCGAAAACGATTTCAGGGAGGAAATTCCGCAGACAAAAAAGCGATTGCTGATGATCTTCGACAAAATGCGATTG…
NIC526	pals-27	III	4381643	4384166	2524	1903	1	100	TTTCATTAATGCATTTCTAACTGTAACTTCCATCTCTCCTGTTTTTTTGGCTAATTTCCTTTGAATATTGCTTCTACTTAGCAGGGAGCCGTAAGAATGAGTGTAAGTTCTGAGAGAGGACTCCGTTTTTACGATACAAGATTATTTGAAAATTTATAATAGCAGTGGCACGGCCACCTCTTCCATTTTCGAACAAGAGAAGGAGAACGATACCTTTCTTTTTGAAAATTTTAGAAGCTATATATTATATTGTCTCTAAAGTTTTTGTATTGTATAAAATTTTTTTAAAAAGTGGAGTCCCTGAAAATTCACCCAAATTTCAAAACCGAAAACGATTTCAGGGAGGAAATTCCGCAGACAAAAAAGCGATTGCTGATGATCTTCGACAAAATGCGATTG…
XZ1516	pals-27	III	4381643	4384166	2533	1903	1	99.408	TTTCATTAATGCATTTCTAACTGTAACTTCCATCTCTCCTGTTTTTTTGGCTAATTTCCTTTGAATATTGCTTCTACTTAGCAGGGAGCCGTAAGAATGAGTGTAAGTTCTGAGAGAGGACTCCGTTTTTACGATACAAGATTATTTGAAAATTTATAATAGCAGTGGCACGGCCACCTCTTCCATTTTCGAACAAGAGAAGGAGAACGATACCTTTCTTTTTGAAAATTTTAGAAGCTATATATTATATTGTCTCTAAAGTTTTTGTATTGTATAAAATTTTTTTAAAAAGTGGAGTCCCTGAAAATTCACCCAAATTTCAAAACCGAAAACGATTTCAGGGAGGAAATTCCGCAGACAAAAAAGCGATTGCTGATGATCTTCGACAAAATGCGATTG…
NIC2	pals-27	III	4381643	4384166	2524	1903	1	100	TTTCATTAATGCATTTCTAACTGTAACTTCCATCTCTCCTGTTTTTTTGGCTAATTTCCTTTGAATATTGCTTCTACTTAGCAGGGAGCCGTAAGAATGAGTGTAAGTTCTGAGAGAGGACTCCGTTTTTACGATACAAGATTATTTGAAAATTTATAATAGCAGTGGCACGGCCACCTCTTCCATTTTCGAACAAGAGAAGGAGAACGATACCTTTCTTTTTGAAAATTTTAGAAGCTATATATTATATTGTCTCTAAAGTTTTTGTATTGTATAAAATTTTTTTAAAAAGTGGAGTCCCTGAAAATTCACCCAAATTTCAAAACCGAAAACGATTTCAGGGAGGAAATTCCGCAGACAAAAAAGCGATTGCTGATGATCTTCGACAAAATGCGATTG…
MY2147	pals-27	III	4381643	4384166	2524	1903	1	100	TTTCATTAATGCATTTCTAACTGTAACTTCCATCTCTCCTGTTTTTTTGGCTAATTTCCTTTGAATATTGCTTCTACTTAGCAGGGAGCCGTAAGAATGAGTGTAAGTTCTGAGAGAGGACTCCGTTTTTACGATACAAGATTATTTGAAAATTTATAATAGCAGTGGCACGGCCACCTCTTCCATTTTCGAACAAGAGAAGGAGAACGATACCTTTCTTTTTGAAAATTTTAGAAGCTATATATTATATTGTCTCTAAAGTTTTTGTATTGTATAAAATTTTTTTAAAAAGTGGAGTCCCTGAAAATTCACCCAAATTTCAAAACCGAAAACGATTTCAGGGAGGAAATTCCGCAGACAAAAAAGCGATTGCTGATGATCTTCGACAAAATGCGATTG…
JU2600	pals-27	III	4381643	4384166	2524	1903	1	99.96	TTTCATTAATGCATTTCTAACTGTAACTTCCATCTCTCCTGTTTTTTTGGCTAATTTCCTTTGAATATTGCTTCTACTTAGCAGGGAGCCGTAAGAATGAGTGTAAGTTCTGAGAGAGGACTCCGTTTTTACGATACAAGATTATTTGAAAATTTATAATAGCAGTGGCACGGCCACCTCTTCCATTTTCGAACAAGAGAAGGAGAACGATACCTTTCTTTTTGAAAATTTTAGAAGCTATATATTATATTGTCTCTAAAGTTTTTGTATTGTATAAAATTTTTTTAAAAAGTGGAGTCCCTGAAAATTCACCCAAATTTCAAAACCGAAAACGATTTCAGGGAGGAAATTCCGCAGACAAAAAAGCGATTGCTGATGATCTTCGACAAAATGCGATTG…
JU310	pals-27	III	4381643	4384166	2524	1903	1	100	TTTCATTAATGCATTTCTAACTGTAACTTCCATCTCTCCTGTTTTTTTGGCTAATTTCCTTTGAATATTGCTTCTACTTAGCAGGGAGCCGTAAGAATGAGTGTAAGTTCTGAGAGAGGACTCCGTTTTTACGATACAAGATTATTTGAAAATTTATAATAGCAGTGGCACGGCCACCTCTTCCATTTTCGAACAAGAGAAGGAGAACGATACCTTTCTTTTTGAAAATTTTAGAAGCTATATATTATATTGTCTCTAAAGTTTTTGTATTGTATAAAATTTTTTTAAAAAGTGGAGTCCCTGAAAATTCACCCAAATTTCAAAACCGAAAACGATTTCAGGGAGGAAATTCCGCAGACAAAAAAGCGATTGCTGATGATCTTCGACAAAATGCGATTG…
JU2526	pals-27	III	4381643	4384166	2533	1903	1	99.605	TTTCATTAATGCATTTCTAACTGTAACTTCCATCTCTCCTGTTTTTTTGGCTAATTTCCTTTGAATATTGCTTCTACTTAGCAGGGAGCCGTAAGAATGAGTGTAAGTTCTGAGAGAGGACTCCGTTTTTACGATACAAGATTATTTGAAAATTTATAATAGCAGTGGCACGGCCACCTCTTCCATTTTCGAACAAGAGAAGGAGAACGATACCTTTCTTTTTGAAAATTTTAGAAGCTATATATTATATTGTCTCTAAAGTTTTTGTATTGTATAAAATTTTTTTAAAAAGTGGAGTCCCTGAAAATTCACCCAAATTTCAAAACCGAAAACGATTTCAGGGAGGAAATTCCGCAGACAAAAAAGCGATTGCTGATGATCTTCGACAAAATGCGATTG…
EG4725	pals-27	III	4381643	4384166	2524	1903	1	100	TTTCATTAATGCATTTCTAACTGTAACTTCCATCTCTCCTGTTTTTTTGGCTAATTTCCTTTGAATATTGCTTCTACTTAGCAGGGAGCCGTAAGAATGAGTGTAAGTTCTGAGAGAGGACTCCGTTTTTACGATACAAGATTATTTGAAAATTTATAATAGCAGTGGCACGGCCACCTCTTCCATTTTCGAACAAGAGAAGGAGAACGATACCTTTCTTTTTGAAAATTTTAGAAGCTATATATTATATTGTCTCTAAAGTTTTTGTATTGTATAAAATTTTTTTAAAAAGTGGAGTCCCTGAAAATTCACCCAAATTTCAAAACCGAAAACGATTTCAGGGAGGAAATTCCGCAGACAAAAAAGCGATTGCTGATGATCTTCGACAAAATGCGATTG…
JU1400	pals-27	III	4381643	4384166	2533	1903	1	99.605	TTTCATTAATGCATTTCTAACTGTAACTTCCATCTCTCCTGTTTTTTTGGCTAATTTCCTTTGAATATTGCTTCTACTTAGCAGGGAGCCGTAAGAATGAGTGTAAGTTCTGAGAGAGGACTCCGTTTTTACGATACAAGATTATTTGAAAATTTATAATAGCAGTGGCACGGCCACCTCTTCCATTTTCGAACAAGAGAAGGAGAACGATACCTTTCTTTTTGAAAATTTTAGAAGCTATATATTATATTGTCTCTAAAGTTTTTGTATTGTATAAAATTTTTTTAAAAAGTGGAGTCCCTGAAAATTCACCCAAATTTCAAAACCGAAAACGATTTCAGGGAGGAAATTCCGCAGACAAAAAAGCGATTGCTGATGATCTTCGACAAAATGCGATTG…
ECA396	pals-27	III	4381643	4384166	2533	1903	1	99.487	TTTCATTAATGCATTTCTAACTGTAACTTCCATCTCTCCTGTTTTTTTGGCTAATTTCCTTTGAATATTGCTTCTACTTAGCAGGGAGCCGTAAGAATGAGTGTAAGTTCTGAGAGAGGACTCCGTTTTTACGATACAAGATTATTTGAAAATTTATAATAGCAGTGGCACGGCCACCTCTTCCATTTTCGAACAAGAGAAGGAGAACGATACCTTTCTTTTTGAAAATTTTAGAAGCTATATATTATATTGTCTCTAAAGTTTTTGTATTGTATAAAATTTTTTTTAAAAGTGGAGTCCCTGAAAATTCACCCAAATTTCAAAACCGAAAACGATTTCAGGGAGGAAATTCCGCAGACAAAAAAGCGATTGCTGATGATCTTCGACAAAATGCGATTG…
ECA36	pals-27	III	4381643	4384166	2533	1903	1	99.447	TTTCATTAATGCATTTCTAACTGTAACTTCCATCTCTCCTGTTTTTTTGGCTAATTTCCTTTGAATATTGCTTCTACTTAGCAGGGAGCCGTAAGAATGAGTGTAAGTTCTGAGAGAGGACTCCGTTTTTACGATACAAGATTATTTGAAAATTTATAATAGCAGTGGCACGGCCACCTCTTCCATTTTCGAACAAGAGAAGGAGAACGATACCTTTCTTTTTGAAAATTTTAGAAGCTATATATTATATTGTCTCTAAAGTTTTTGTATTGTATAAAATTTTTTTAAAAAGTGGAGTCCCTGAAAATTCACCCAAATTTCAAAACCGAAAACGATTTCAGGGAGGAAATTCCGCAGACAAAAAAGCGATTGCTGATGATCTTCGACAAAATGCGATTG…
DL238	pals-27	III	4381643	4384166	2524	1903	1	100	TTTCATTAATGCATTTCTAACTGTAACTTCCATCTCTCCTGTTTTTTTGGCTAATTTCCTTTGAATATTGCTTCTACTTAGCAGGGAGCCGTAAGAATGAGTGTAAGTTCTGAGAGAGGACTCCGTTTTTACGATACAAGATTATTTGAAAATTTATAATAGCAGTGGCACGGCCACCTCTTCCATTTTCGAACAAGAGAAGGAGAACGATACCTTTCTTTTTGAAAATTTTAGAAGCTATATATTATATTGTCTCTAAAGTTTTTGTATTGTATAAAATTTTTTTAAAAAGTGGAGTCCCTGAAAATTCACCCAAATTTCAAAACCGAAAACGATTTCAGGGAGGAAATTCCGCAGACAAAAAAGCGATTGCTGATGATCTTCGACAAAATGCGATTG…
CB4856	pals-27	III	4381643	4384166	2524	1903	1	100	TTTCATTAATGCATTTCTAACTGTAACTTCCATCTCTCCTGTTTTTTTGGCTAATTTCCTTTGAATATTGCTTCTACTTAGCAGGGAGCCGTAAGAATGAGTGTAAGTTCTGAGAGAGGACTCCGTTTTTACGATACAAGATTATTTGAAAATTTATAATAGCAGTGGCACGGCCACCTCTTCCATTTTCGAACAAGAGAAGGAGAACGATACCTTTCTTTTTGAAAATTTTAGAAGCTATATATTATATTGTCTCTAAAGTTTTTGTATTGTATAAAATTTTTTTAAAAAGTGGAGTCCCTGAAAATTCACCCAAATTTCAAAACCGAAAACGATTTCAGGGAGGAAATTCCGCAGACAAAAAAGCGATTGCTGATGATCTTCGACAAAATGCGATTG…
N2	pals-28	III	4384787	4387757	2970	2970			ATGGGCGCTGTAAGTTGTTTTATTTTTATTCTAAACTGAATTTTCAAAAATGAATTGACTTTTCGTTCCGCATGCTTAACCATATGCTTAACCCCGCCAAACTTTAGTTCCTACATTTTCATTTCAAATTAGTTATTGGAAAAAATGAAAAAAGTGTTATACTTCATAAGTAGGCAGGTAGTAGGCGTATGCGGCCTTTATGGAAGGCAAGTATTGTTGTGCCTGCAACTAATTCTACTGAAAATTTTTTAATAATATTAAACATTTTATTTTCAGAATGGAAGCACAGAAGATTATAATGCCATCGCGGAAGAAACTCGAAATTATCAGATCCAAGAAGCAGCACGTCGGAAAGAACATTTAGAGGCACTTGAAAGGCAAGACGCTAAACGAAGAGAA…
QX1794	pals-28	III	4384787	4387757	2971	2970	1	99.966	ATGGGCGCTGTAAGTTGTTTTATTTTTATTCTAAACTGAATTTTCAAAAATGAATTGACTTTTCGTTCCGCATGCTTAACCATATGCTTAACCCCGCCAAACTTTAGTTCCTACATTTTCATTTCAAATTAGTTATTGGAAAAAATGAAAAAAGTGTTATACTTCATAAGTAGGCAGGTAGTAGGCGTATGCGGCCTTTATGGAAGGCAAGTATTGTTGTGCCTGCAACTAATTCTACTGAAAATTTTTTAATAATATTAAACATTTTATTTTCAGAATGGAAGCACAGAAGATTATAATGCCATCGCGGAAGAAACTCGAAATTATCAGATCCAAGAAGCAGCACGTCGGAAAGAACATTTAGAGGCACTTGAAAGGCAAGACGCTAAACGAAGAGAA…
MY2693	pals-28	III	4384787	4387757	2971	2970	1	100	ATGGGCGCTGTAAGTTGTTTTATTTTTATTCTAAACTGAATTTTCAAAAATGAATTGACTTTTCGTTCCGCATGCTTAACCATATGCTTAACCCCGCCAAACTTTAGTTCCTACATTTTCATTTCAAATTAGTTATTGGAAAAAATGAAAAAAGTGTTATACTTCATAAGTAGGCAGGTAGTAGGCGTATGCGGCCTTTATGGAAGGCAAGTATTGTTGTGCCTGCAACTAATTCTACTGAAAATTTTTTAATAATATTAAACATTTTATTTTCAGAATGGAAGCACAGAAGATTATAATGCCATCGCGGAAGAAACTCGAAATTATCAGATCCAAGAAGCAGCACGTCGGAAAGAACATTTAGAGGCACTTGAAAGGCAAGACGCTAAACGAAGAGAA…
NIC526	pals-28	III	4384787	4387757	2971	2970	1	99.966	ATGGGCGCTGTAAGTTGTTTTATTTTTATTCTAAACTGAATTTTCAAAAATGAATTGACTTTTCGTTCCGCATGCTTAACCATATGCTTAACCCCGCCAAACTTTAGTTCCTACATTTTCATTTCAAATTAGTTATTGGAAAAAATGAAAAAAGTGTTATACTTCATAAGTAGGCAGGTAGTAGGCGTATGCGGCCTTTATGGAAGGCAAGTATTGTTGTGCCTGCAACTAATTCTACTGAAAATTTTTTAATAATATTAAACATTTTATTTTCAGAATGGAAGCACAGAAGATTATAATGCCATCGCGGAAGAAACTCGAAATTATCAGATCCAAGAAGCAGCACGTCGGAAAGAACATTTAGAGGCACTTGAAAGGCAAGACGCTAAACGAAGAGAA…
XZ1516	pals-28	III	4384787	4387757	2971	2970	1	99.731	ATGGGCGCTGTAAGTTGTTTTATTTTTATTCTAAACTGAATTTTCAAAAATGAATTGACTTTTCGTTCCGCATGCTTAACCATATGCTTAACCCCGCCAAACTTTAGTTCCTACATTTTCATTTCAAATTAGTTATTGGAAAAAATGAAAAAAGTGTTATACTTCATAAGTAGGCAGGTAGTAGGCGTATGCGGCCTTTATGGAAGGCAAGTATTGTTGTGCCTGCAACTAATTCTACTGAAAATTTTTTAATAATATTAAACATTTTATTTTCAGAATGGAAGCACAGAAGATTATAATGCCATCGCGGAAGAAACTCGAAATTATCAGATCCAAGAAGCAGCACGTCGGAAAGAACATTTAGAGGCACTTGAAAGGCAAGACGCTAAACGAAGAGAA…
NIC2	pals-28	III	4384787	4387757	2971	2970	1	100	ATGGGCGCTGTAAGTTGTTTTATTTTTATTCTAAACTGAATTTTCAAAAATGAATTGACTTTTCGTTCCGCATGCTTAACCATATGCTTAACCCCGCCAAACTTTAGTTCCTACATTTTCATTTCAAATTAGTTATTGGAAAAAATGAAAAAAGTGTTATACTTCATAAGTAGGCAGGTAGTAGGCGTATGCGGCCTTTATGGAAGGCAAGTATTGTTGTGCCTGCAACTAATTCTACTGAAAATTTTTTAATAATATTAAACATTTTATTTTCAGAATGGAAGCACAGAAGATTATAATGCCATCGCGGAAGAAACTCGAAATTATCAGATCCAAGAAGCAGCACGTCGGAAAGAACATTTAGAGGCACTTGAAAGGCAAGACGCTAAACGAAGAGAA…
MY2147	pals-28	III	4384787	4387757	2971	2970	1	100	ATGGGCGCTGTAAGTTGTTTTATTTTTATTCTAAACTGAATTTTCAAAAATGAATTGACTTTTCGTTCCGCATGCTTAACCATATGCTTAACCCCGCCAAACTTTAGTTCCTACATTTTCATTTCAAATTAGTTATTGGAAAAAATGAAAAAAGTGTTATACTTCATAAGTAGGCAGGTAGTAGGCGTATGCGGCCTTTATGGAAGGCAAGTATTGTTGTGCCTGCAACTAATTCTACTGAAAATTTTTTAATAATATTAAACATTTTATTTTCAGAATGGAAGCACAGAAGATTATAATGCCATCGCGGAAGAAACTCGAAATTATCAGATCCAAGAAGCAGCACGTCGGAAAGAACATTTAGAGGCACTTGAAAGGCAAGACGCTAAACGAAGAGAA…
JU2600	pals-28	III	4384787	4387757	2971	2970	1	99.966	ATGGGCGCTGTAAGTTGTTTTATTTTTATTCTAAACTGAATTTTCAAAAATGAATTGACTTTTCGTTCCGCATGCTTAACCATATGCTTAACCCCGCCAAACTTTAGTTCCTACATTTTCATTTCAAATTAGTTATTGGAAAAAATGAAAAAAGTGTTATACTTCATAAGTAGGCAGGTAGTAGGCGTATGCGGCCTTTATGGAAGGCAAGTATTGTTGTGCCTGCAACTAATTCTACTGAAAATTTTTTAATAATATTAAACATTTTATTTTCAGAATGGAAGCACAGAAGATTATAATGCCATCGCGGAAGAAACTCGAAATTATCAGATCCAAGAAGCAGCACGTCGGAAAGAACATTTAGAGGCACTTGAAAGGCAAGACGCTAAACGAAGAGAA…
JU310	pals-28	III	4384787	4387757	2971	2970	1	100	ATGGGCGCTGTAAGTTGTTTTATTTTTATTCTAAACTGAATTTTCAAAAATGAATTGACTTTTCGTTCCGCATGCTTAACCATATGCTTAACCCCGCCAAACTTTAGTTCCTACATTTTCATTTCAAATTAGTTATTGGAAAAAATGAAAAAAGTGTTATACTTCATAAGTAGGCAGGTAGTAGGCGTATGCGGCCTTTATGGAAGGCAAGTATTGTTGTGCCTGCAACTAATTCTACTGAAAATTTTTTAATAATATTAAACATTTTATTTTCAGAATGGAAGCACAGAAGATTATAATGCCATCGCGGAAGAAACTCGAAATTATCAGATCCAAGAAGCAGCACGTCGGAAAGAACATTTAGAGGCACTTGAAAGGCAAGACGCTAAACGAAGAGAA…
JU2526	pals-28	III	4384787	4387757	2971	2970	1	99.966	ATGGGCGCTGTAAGTTGTTTTATTTTTATTCTAAACTGAATTTTCAAAAATGAATTGACTTTTCGTTCCGCATGCTTAACCATATGCTTAACCCCGCCAAACTTTAGTTCCTACATTTTCATTTCAAATTAGTTATTGGAAAAAATGAAAAAAGTGTTATACTTCATAAGTAGGCAGGTAGTAGGCGTATGCGGCCTTTATGGAAGGCAAGTATTGTTGTGCCTGCAACTAATTCTACTGAAAATTTTTTAATAATATTAAACATTTTATTTTCAGAATGGAAGCACAGAAGATTATAATGCCATCGCGGAAGAAACTCGAAATTATCAGATCCAAGAAGCAGCACGTCGGAAAGAACATTTAGAGGCACTTGAAAGGCAAGACGCTAAACGAAGAGAA…
EG4725	pals-28	III	4384787	4387757	2971	2970	1	100	ATGGGCGCTGTAAGTTGTTTTATTTTTATTCTAAACTGAATTTTCAAAAATGAATTGACTTTTCGTTCCGCATGCTTAACCATATGCTTAACCCCGCCAAACTTTAGTTCCTACATTTTCATTTCAAATTAGTTATTGGAAAAAATGAAAAAAGTGTTATACTTCATAAGTAGGCAGGTAGTAGGCGTATGCGGCCTTTATGGAAGGCAAGTATTGTTGTGCCTGCAACTAATTCTACTGAAAATTTTTTAATAATATTAAACATTTTATTTTCAGAATGGAAGCACAGAAGATTATAATGCCATCGCGGAAGAAACTCGAAATTATCAGATCCAAGAAGCAGCACGTCGGAAAGAACATTTAGAGGCACTTGAAAGGCAAGACGCTAAACGAAGAGAA…
JU1400	pals-28	III	4384787	4387757	2971	2970	1	99.966	ATGGGCGCTGTAAGTTGTTTTATTTTTATTCTAAACTGAATTTTCAAAAATGAATTGACTTTTCGTTCCGCATGCTTAACCATATGCTTAACCCCGCCAAACTTTAGTTCCTACATTTTCATTTCAAATTAGTTATTGGAAAAAATGAAAAAAGTGTTATACTTCATAAGTAGGCAGGTAGTAGGCGTATGCGGCCTTTATGGAAGGCAAGTATTGTTGTGCCTGCAACTAATTCTACTGAAAATTTTTTAATAATATTAAACATTTTATTTTCAGAATGGAAGCACAGAAGATTATAATGCCATCGCGGAAGAAACTCGAAATTATCAGATCCAAGAAGCAGCACGTCGGAAAGAACATTTAGAGGCACTTGAAAGGCAAGACGCTAAACGAAGAGAA…
ECA396	pals-28	III	4384787	4387757	2971	2970	1	99.865	ATGGGCGCTGTAAGTTGTTTTATTTTTATTCTAAACTGAATTTTCAAAAATGAATTGACTTTTCGTTCCGCATGCTTAACCATATGCTTAACCCCGCCAAACTTTAGTTCCTACATTTTCATTTCAAATTAGTTATTGGAAAAAATGAAAAAAGTGTTATACTTCATAAGTAGGCAGGTAGTAGGCGTATGCGGCCTTTATGGAAGGCAAGTATTGTTGTGCCTGCAACTAATTCTACTGAAAATTTTTTAATAATATTAAACATTTTATTTTCAGAATGGAAGCACAGAAGATTATAATGCCATCGCGGAAGAAACTCGAAATTATCAGATCCAAGAAGCAGCACGTCGGAAAGAACATTTAGAGGCACTTGAAAGGCAAGACGCTAAACGAAGAGAA…
ECA36	pals-28	III	4384787	4387757	2971	2970	1	99.832	ATGGGCGCTGTAAGTTGTTTTATTTTTATTCTAAACTGAATTTTCAAAAATGAATTGACTTTTCGTTCCGCATGCTTAACCATATGCTTAACCCCGCCAAACTTTAGTTCCTACATTTTCATTTCAAATTAGTTATTGGAAAAAATGAAAAAAGTGTTATACTTCATAAGTAGGCAGGTAGTAGGCGTATGCGGCCTTTATGGAAGGCAAGTATTGTTGTGCCTGCAACTAATTCTACTGAAAATTTTTTAATAATATTAAACATTTTATTTTCAGAATGGAAGCACAGAAGATTATAATGCCATCGCGGAAGAAACTCGAAATTATCAGATCCAAGAAGCAGCACGTCGGAAAGAACATTTAGAGGCACTTGAAAGGCAAGACGCTAAACGAAGAGAA…
DL238	pals-28	III	4384787	4387757	2971	2970	1	99.966	ATGGGCGCTGTAAGTTGTTTTATTTTTATTCTAAACTGAATTTTCAAAAATGAATTGACTTTTCGTTCCGCATGCTTAACCATATGCTTAACCCCGCCAAACTTTAGTTCCTACATTTTCATTTCAAATTAGTTATTGGAAAAAATGAAAAAAGTGTTATACTTCATAAGTAGGCAGGTAGTAGGCGTATGCGGCCTTTATGGAAGGCAAGTATTGTTGTGCCTGCAACTAATTCTACTGAAAATTTTTTAATAATATTAAACATTTTATTTTCAGAATGGAAGCACAGAAGATTATAATGCCATCGCGGAAGAAACTCGAAATTATCAGATCCAAGAAGCAGCACGTCGGAAAGAACATTTAGAGGCACTTGAAAGGCAAGACGCTAAACGAAGAGAA…
CB4856	pals-28	III	4384787	4387757	2971	2970	1	99.966	ATGGGCGCTGTAAGTTGTTTTATTTTTATTCTAAACTGAATTTTCAAAAATGAATTGACTTTTCGTTCCGCATGCTTAACCATATGCTTAACCCCGCCAAACTTTAGTTCCTACATTTTCATTTCAAATTAGTTATTGGAAAAAATGAAAAAAGTGTTATACTTCATAAGTAGGCAGGTAGTAGGCGTATGCGGCCTTTATGGAAGGCAAGTATTGTTGTGCCTGCAACTAATTCTACTGAAAATTTTTTAATAATATTAAACATTTTATTTTCAGAATGGAAGCACAGAAGATTATAATGCCATCGCGGAAGAAACTCGAAATTATCAGATCCAAGAAGCAGCACGTCGGAAAGAACATTTAGAGGCACTTGAAAGGCAAGACGCTAAACGAAGAGAA…
N2	pals-29	IV	14539685	14542617	2932	2932			GGTTAATCAAAATTTATTGGCTTATAGAAACAGAAAATATTTAAATTCGAAATTCAAGAGTTGTTCAGCAATTATATTCAATTCTGAATTGCCGCTTGATTCGATCTATCAATGGCATAAGTTTTCGAAACATTGGAAAACCCGGCAGCAAGATGCTGTACTTCTTGAGAGAATTGGTTGTTCAACTTGCTCGCCATGTCAGCATAATATTTGATTTTCTTGAAATCTTGATTTTCAACGGCCTTAGGAAGATGATGACAGACTAATTTCATATCTTGTTTGTCCATTATTTTCTCAAAGTCGGAAACTGTGGTCTGAAAAAATGTAGAAGTCAACAAGTTTGTGTAAGAATTAATAGTAAAATACGAACATTTTCAGAAATTATTTCTAAATGAAATT…
QX1794	pals-29	IV	14539685	14542617	2934	2932	1	99.761	GGTTAATCAAAATTTATTGGCTTATAGAAACAGAAAATATTTAAATTCGAAATTCAAGAGTTGTTCAGCAATTATATTCAATTCTGAATTGCCGCTTGATTCGATCTATCAATGGCATAAGTTTTCGAAACATTGGAAAACCCGGCAGCAAGATGCTGTACTTCTTGAGAGAATTGGTTGTTCAACTTGCTCGCCATGTCAGCATAATATTTGATTTTCTTGAAATCTTGATTTTCAACGGCCTTAGGAAGATGATGACAGACTAATTTCATATCTTGTTTGTCCATTATTTTCTCAAAGTCGGAAACTGTGGTCTGAAAAAATGTAGAAGTCAACAAGTTTGTGTAAGAATTAATAGTAAAATACGAACATTTTCAGAAATTATTTCTAAATGAAATT…
MY2693	pals-29	IV	14539685	14542617	2933	2932	1	100	GGTTAATCAAAATTTATTGGCTTATAGAAACAGAAAATATTTAAATTCGAAATTCAAGAGTTGTTCAGCAATTATATTCAATTCTGAATTGCCGCTTGATTCGATCTATCAATGGCATAAGTTTTCGAAACATTGGAAAACCCGGCAGCAAGATGCTGTACTTCTTGAGAGAATTGGTTGTTCAACTTGCTCGCCATGTCAGCATAATATTTGATTTTCTTGAAATCTTGATTTTCAACGGCCTTAGGAAGATGATGACAGACTAATTTCATATCTTGTTTGTCCATTATTTTCTCAAAGTCGGAAACTGTGGTCTGAAAAAATGTAGAAGTCAACAAGTTTGTGTAAGAATTAATAGTAAAATACGAACATTTTCAGAAATTATTTCTAAATGAAATT…
NIC526	pals-29	IV	14539685	14542617	2935	2932	1	99.693	GGTTAATCAAAATTTATTGGCTTATAGAAACAGAAAATATTTAAATTCGAAATTCAAGAGTTGTTCAGCAATTATATTCAATTCTGAATTGCCGCTTGATTCGATCTATCAATGGCATAAGTTTTCGAAACATTGGAAAACCCGGCAGCAAGATGCTGTACTTCTTGAGAGAATTGGTTGTTCAACTTGCTCGCCATGTCAGCATAATATTTGATTTTCTTGAAATCTTGATTTTCAACGGCCTTAGGAAGATGATGACAGACTAATTTCATATCTTGTTTGTCCATTATTTTCTCAAAGTCGGAAACTGTGGTCTGAAAAAATGTAGAAGTCAACAAGTTTGTGTAAGAATTAATAGTAAAATACGAACATTTTCAGAAATTATTTCTAAATGAAATT…
XZ1516	pals-29	IV	14539685	14542617	2934	2932	1	99.796	GGTTAATCAAAATTTATTGGCTTATAGAAACAGAAAATATTTAAATTCGAAATTCAAGAGTTGTTCAGCAATTATATTCAATTCTGAATTGCCGCTTGATTCGATCTATCAATGGCATAAGTTTTCGAAACATTGGAAAACCCGGCAGCAAGATGCTGTACTTCTTGAGAGAATTGGTTGTTCAACTTGCTCGCCATGTCAGCATAATATTTGATTTTCTTGAAATCTTGATTTTCAACGGCCTTAGGAAGATGATGACAGACTAATTTCATATCTTGTTTGTCCATTATTTTCTCAAAGTCGGAAACTGTGGTCTGAAAAAATGTAGAAGTCAACAAGTTTGTGTAAGAATTAATAGTAAAATACGAACATTTTCAGAAATTATTTCTAAATGAAATT…
NIC2	pals-29	IV	14539685	14542617	2933	2932	1	100	GGTTAATCAAAATTTATTGGCTTATAGAAACAGAAAATATTTAAATTCGAAATTCAAGAGTTGTTCAGCAATTATATTCAATTCTGAATTGCCGCTTGATTCGATCTATCAATGGCATAAGTTTTCGAAACATTGGAAAACCCGGCAGCAAGATGCTGTACTTCTTGAGAGAATTGGTTGTTCAACTTGCTCGCCATGTCAGCATAATATTTGATTTTCTTGAAATCTTGATTTTCAACGGCCTTAGGAAGATGATGACAGACTAATTTCATATCTTGTTTGTCCATTATTTTCTCAAAGTCGGAAACTGTGGTCTGAAAAAATGTAGAAGTCAACAAGTTTGTGTAAGAATTAATAGTAAAATACGAACATTTTCAGAAATTATTTCTAAATGAAATT…
MY2147	pals-29	IV	14539685	14542617	2934	2932	1	99.932	GGTTAATCAAAATTTATTGGCTTATAGAAACAGAAAATATTTAAATTCGAAATTCAAGAGTTGTTCAGCAATTATATTCAATTCTGAATTGCCGCTTGATTCGATCTATCAATGGCATAAGTTTTCGAAACATTGGAAAACCCGGCAGCAAGATGCTGTACTTCTTGAGAGAATTGGTTGTTCAACTTGCTCGCCATGTCAGCATAATATTTGATTTTCTTGAAATCTTGATTTTCAACGGCCTTAGGAAGATGATGACAGACTAATTTCATATCTTGTTTGTCCATTATTTTCTCAAAGTCGGAAACTGTGGTCTGAAAAAATGTAGAAGTCAACAAGTTTGTGTAAGAATTAATAGTAAAATACGAACATTTTCAGAAATTATTTCTAAATGAAATT…
JU2600	pals-29	IV	14539685	14542617	2934	2932	1	99.727	GGTTAATCAAAATTTATTGGCTTATAGAAACAGAAAATATTTAAATTCGAAATTCAAGAGTTGTTCAGCAATTATATTCAATTCTGAATTGCCGCTTGATTCGATCTATCAATGGCATAAGTTTTCGAAACATTGGAAAACCCGGCAGCAAGATGCTGTACTTCTTGAGAGAATTGGTTGTTCAACTTGCTCGCCATGTCAGCATAATATTTGATTTTCTTGAAATCTTGATTTTCAACGGCCTTAGGAAGATGATGACAGACTAATTTCATATCTTGTTTGTCCATTATTTTCTCAAAGTCGGAAACTGTGGTCTGAAAAAATGTAGAAGTCAACAAGTTTGTGTAAGAATTAATAGTAAAATACGAACATTTTCAGAAATTATTTCTAAATGAAATT…
JU310	pals-29	IV	14539685	14542617	2933	2932	1	100	GGTTAATCAAAATTTATTGGCTTATAGAAACAGAAAATATTTAAATTCGAAATTCAAGAGTTGTTCAGCAATTATATTCAATTCTGAATTGCCGCTTGATTCGATCTATCAATGGCATAAGTTTTCGAAACATTGGAAAACCCGGCAGCAAGATGCTGTACTTCTTGAGAGAATTGGTTGTTCAACTTGCTCGCCATGTCAGCATAATATTTGATTTTCTTGAAATCTTGATTTTCAACGGCCTTAGGAAGATGATGACAGACTAATTTCATATCTTGTTTGTCCATTATTTTCTCAAAGTCGGAAACTGTGGTCTGAAAAAATGTAGAAGTCAACAAGTTTGTGTAAGAATTAATAGTAAAATACGAACATTTTCAGAAATTATTTCTAAATGAAATT…
JU2526	pals-29	IV	14539685	14542617	2933	2932	1	100	GGTTAATCAAAATTTATTGGCTTATAGAAACAGAAAATATTTAAATTCGAAATTCAAGAGTTGTTCAGCAATTATATTCAATTCTGAATTGCCGCTTGATTCGATCTATCAATGGCATAAGTTTTCGAAACATTGGAAAACCCGGCAGCAAGATGCTGTACTTCTTGAGAGAATTGGTTGTTCAACTTGCTCGCCATGTCAGCATAATATTTGATTTTCTTGAAATCTTGATTTTCAACGGCCTTAGGAAGATGATGACAGACTAATTTCATATCTTGTTTGTCCATTATTTTCTCAAAGTCGGAAACTGTGGTCTGAAAAAATGTAGAAGTCAACAAGTTTGTGTAAGAATTAATAGTAAAATACGAACATTTTCAGAAATTATTTCTAAATGAAATT…
EG4725	pals-29	IV	14539685	14542617	2934	2932	1	99.727	GGTTAATCAAAATTTATTGGCTTATAGAAACAGAAAATATTTAAATTCGAAATTCAAGAGTTGTTCAGCAATTATATTCAATTCTGAATTGCCGCTTGATTCGATCTATCAATGGCATAAGTTTTCGAAACATTGGAAAACCCGGCAGCAAGATGCTGTACTTCTTGAGAGAATTGGTTGTTCAACTTGCTCGCCATGTCAGCATAATATTTGATTTTCTTGAAATCTTGATTTTCAACGGCCTTAGGAAGATGATGACAGACTAATTTCATATCTTGTTTGTCCATTATTTTCTCAAAGTCGGAAACTGTGGTCTGAAAAAATGTAGAAGTCAACAAGTTTGTGTAAGAATTAATAGTAAAATACGAACATTTTCAGAAATTATTTCTAAATGAAATT…
JU1400	pals-29	IV	14539685	14542617	2933	2932	1	100	GGTTAATCAAAATTTATTGGCTTATAGAAACAGAAAATATTTAAATTCGAAATTCAAGAGTTGTTCAGCAATTATATTCAATTCTGAATTGCCGCTTGATTCGATCTATCAATGGCATAAGTTTTCGAAACATTGGAAAACCCGGCAGCAAGATGCTGTACTTCTTGAGAGAATTGGTTGTTCAACTTGCTCGCCATGTCAGCATAATATTTGATTTTCTTGAAATCTTGATTTTCAACGGCCTTAGGAAGATGATGACAGACTAATTTCATATCTTGTTTGTCCATTATTTTCTCAAAGTCGGAAACTGTGGTCTGAAAAAATGTAGAAGTCAACAAGTTTGTGTAAGAATTAATAGTAAAATACGAACATTTTCAGAAATTATTTCTAAATGAAATT…
ECA396	pals-29	IV	14539685	14542617	2934	2932	1	99.761	GGTTAATCAAAATTTATTGGCTTATAGAAACAGAAAATATTTAAATTCGAAATTCAAGAGTTGTTCAGCAATTATATTCAATTCTGAATTGCCGCTTGATTCGATCTATCAATGGCATAAGTTTTCGAAACATTGGAAAACCCGGCAGCAAGATGCTGTACTTCTTGAGAGAATTGGTTGTTCAACTTGCTCGCCATGTCAGCATAATATTTGATTTTCTTGAAATCTTGATTTTCAACGGCCTTAGGAAGATGATGACAGACTAATTTCATATCTTTTTTGTCCATTATTTTCTCAAAGTCGGAAACTGTGGTCTGAAAAAATGTAGAAGTCAACAAGTTTGTGTAAGAATTAATAGTAAAATACGAACATTTTCAGAAATTATTTCTAAATGAAATT…
ECA36	pals-29	IV	14539685	14540941	1262	2932	0.428377	85.42	GGTTAAACAAAATTTACTGGCTTAAAGAAACAGAAAA-AATAAAATTTAAAATTAAGGACTTATTTAGTAAATAGATTAAATTCTGGATAGCCGCTTGATTCGTTCTATCAATGACATACGTTTTGGAGACATTGGCAAACCCGACAGCAAGATGTTGTACTTCTTGAGAGAATTGGTTGTTCAACTTGCTCGCCATGTCAGCATAATATTTGATTTTCTTCGAATCTTGGCTTTCAACTGCCTTGGGAAGATGATGACAGACTAATTTCATATCTTGTTTGTCCATTATTTTTTCAAAGTCGGAAACTGTGGTCTGAAAAAATGCATGTTTCAAAAAACTTGTATAAGATATTAATA-T--ATTAC-TA-A-TTTCA-AAA-TA----AAATTGAAAT…
DL238	pals-29	IV	14539685	14542617	2934	2932	1	99.693	GGTTAATCAAAATTTATTGGCTTATAGAAACAGAAAATATTTAAATTCGAAATTCAAGAGTTGTTCAGCAATTATATTCAATTCTGAATTGCCGCTTGATTCGATCTATCAATGGCATAAGTTTTCGAAACATTGGAAAACCCGGCAGCAAGATGCTGTACTTCTTGAGAGAATTGGTTGTTCAACTTGCTCGCCATGTCAGCATAATATTTGATTTTCTTGAAATCTTGATTTTCAACGGCCTTAGGAAGATGATGACAGACTAATTTCATATCTTGTTTGTCCATTATTTTCTCAAAGTCGGAAACTGTGGTCTGAAAAAATGTAGAAGTCAACAAGTTTGTGTAAGAATTAATAGTAAAATACGAACATTTTCAGAAATTATTTCTAAATGAAATT…
CB4856	pals-29	IV	14539685	14542617	2934	2932	1	99.796	GGTTAATCAAAATTTATTGGCTTATAGAAACAGAAAATATTTAAATTCGAAATTCAAGAGTTGTTCAGCAATTATATTCAATTCTGAATTGCCGCTTGATTCGATCTATCAATGGCATAAGTTTTCGAAACATTGGAAAACCCGGCAGCAAGATGCTGTACTTCTTGAGAGAATTGGTTGTTCAACTTGCTCGCCATGTCAGCATAATATTTGATTTTCTTGAAATCTTGATTTTCAACGGCCTTAGGAAGATGATGACAGACTAATTTCATATCTTGTTTGTCCATTATTTTCTCAAAGTCGGAAACTGTGGTCTGAAAAAATGTAGAAGTCAACAAGTTTGTGTAAGAATTAATAGTAAAATACGAACATTTTCAGAAATTATTTCTAAATGAAATT…
N2	pals-3	I	13110416	13114188	3772	3772			GAAAAAAAAATTTTATTACAAAAAAAAAAAAATCGAAAAGACAATCAATATGTTTATTTCTTATCCTCCAAAGATTCTTGAGCTTTTCTCTTTTCTGCAGTACTTTCAGTACCCTGAGCTAGTGTTTCAGTGTGTTTCTCAGATACGAGTTTTTCCTTATTGCTTCAACCATGGTATGATCGGTAATATCGTAGTTTAAAAAAACTGAGCAACTCTCTTGTAGTTTCACTATTTTGCTGCTGATTTTGGTAGCAATATACTGAAATATGAATACAAATTGTTTCAACTTGGGTTTAAAAACTATACAACATTTTCAAAAAATGTTGTCGTAACTAGGTTGAGAAATTTCAGAATTTTTCAGATGGTCACGTCCCCGACCCATTTTCGGAAAAAGTCTAG…
QX1794	pals-3	I	13110416	13114188	3773	3772	1	99.973	GAAAAAAAAATTTTATTACAAAAAAAAAAAAATCGAAAAGACAATCAATATGTTTATTTCTTATCCTCCAAAGATTCTTGAGCTTTTCTCTTTTCTGCAGTACTTTCAGTACCCTGAGCTAGTGTTTCAGTGTGTTTCTCAGATACGAGTTTTTCCTTATTGCTTCAACCATGGTATGATCGGTAATATCGTAGTTTAAAAAAACTGAGCAACTCTCTTGTAGTTTCACTATTTTGCTGCTGATTTTGGTAGCAATATACTGAAATATGAATACAAATTGTTTCAACTTGGGTTTAAAAACTATACAACATTTTCAAAAAATGTTGTCGTAACTAGGTTGAGAAATTTCAGAATTTTTCAGATGGTCACGTCCCCGACCCATTTTCGGAAAAAGTCTAG…
MY2693	pals-3	I	13110416	13114188	3773	3772	1	99.973	GAAAAAAAAATTTTATTACAAAAAAAAAAAAATCGAAAAGACAATCAATATGTTTATTTCTTATCCTCCAAAGATTCTTGAGCTTTTCTCTTTTCTGCAGTACTTTCAGTACCCTGAGCTAGTGTTTCAGTGTGTTTCTCAGATACGAGTTTTTCCTTATTGCTTCAACCATGGTATGATCGGTAATATCGTAGTTTAAAAAAACTGAGCAACTCTCTTGTAGTTTCACTATTTTGCTGCTGATTTTGGTAGCAATATACTGAAATATGAATACAAATTGTTTCAACTTGGGTTTAAAAACTATACAACATTTTCAAAAAATGTTGTCGTAACTAGGTTGAGAAATTTCAGAATTTTTCAGATGGTCACGTCCCCGACCCATTTTCGGAAAAAGTCTAG…
NIC526	pals-3	I	13110416	13114188	3773	3772	1	100	GAAAAAAAAATTTTATTACAAAAAAAAAAAAATCGAAAAGACAATCAATATGTTTATTTCTTATCCTCCAAAGATTCTTGAGCTTTTCTCTTTTCTGCAGTACTTTCAGTACCCTGAGCTAGTGTTTCAGTGTGTTTCTCAGATACGAGTTTTTCCTTATTGCTTCAACCATGGTATGATCGGTAATATCGTAGTTTAAAAAAACTGAGCAACTCTCTTGTAGTTTCACTATTTTGCTGCTGATTTTGGTAGCAATATACTGAAATATGAATACAAATTGTTTCAACTTGGGTTTAAAAACTATACAACATTTTCAAAAAATGTTGTCGTAACTAGGTTGAGAAATTTCAGAATTTTTCAGATGGTCACGTCCCCGACCCATTTTCGGAAAAAGTCTAG…
XZ1516	pals-3	I	13110564	13114188	3625	3772	0.960764	99.228	GTTTTTCCTTATTGCTTCAACCATGGTATGATCGGTAATATCGTAGTTTAAAAAAACTGAGCAACTCTCTTGTAGTTTCACTATTTTGCTGCTGATTTTGGTAGCAATATACTGAAATATGAATACAAATTGTTTCAACTTGGGTTTAAAAACTATACAACATTTTCAAAAAATGTTGTCGTAACTAGGTTGAGAAATTTCAGAATTTTTCAGATGGTCACGTCCCCGACCCATTTTCGGAAAAAGTCTAGAATTGAGAAAACGTGTTTAAACGTTGTATCTCAAACTTGTTTGTATTGAAAAACGTATGTGTCTTTTTAAATTTGATAAAAATACAATAATTTTATAATTTTCAGCTTTTACACGTGATTTTTCGACAAAAATAATTTTTAAGTTTTT…
NIC2	pals-3	I	13110416	13114188	3773	3772	1	100	GAAAAAAAAATTTTATTACAAAAAAAAAAAAATCGAAAAGACAATCAATATGTTTATTTCTTATCCTCCAAAGATTCTTGAGCTTTTCTCTTTTCTGCAGTACTTTCAGTACCCTGAGCTAGTGTTTCAGTGTGTTTCTCAGATACGAGTTTTTCCTTATTGCTTCAACCATGGTATGATCGGTAATATCGTAGTTTAAAAAAACTGAGCAACTCTCTTGTAGTTTCACTATTTTGCTGCTGATTTTGGTAGCAATATACTGAAATATGAATACAAATTGTTTCAACTTGGGTTTAAAAACTATACAACATTTTCAAAAAATGTTGTCGTAACTAGGTTGAGAAATTTCAGAATTTTTCAGATGGTCACGTCCCCGACCCATTTTCGGAAAAAGTCTAG…
MY2147	pals-3	I	13110416	13114188	3773	3772	1	99.973	GAAAAAAAAATTTTATTACAAAAAAAAAAAAATCGAAAAGACAATCAATATGTTTATTTCTTATCCTCCAAAGATTCTTGAGCTTTTCTCTTTTCTGCAGTACTTTCAGTACCCTGAGCTAGTGTTTCAGTGTGTTTCTCAGATACGAGTTTTTCCTTATTGCTTCAACCATGGTATGATCGGTAATATCGTAGTTTAAAAAAACTGAGCAACTCTCTTGTAGTTTCACTATTTTGCTGCTGATTTTGGTAGCAATATACTGAAATATGAATACAAATTGTTTCAACTTGGGTTTAAAAACTATACAACATTTTCAAAAAATGTTGTCGTAACTAGGTTGAGAAATTTCAGAATTTTTCAGATGGTCACGTCCCCGACCCATTTTCGGAAAAAGTCTAG…
JU2600	pals-3	I	13110416	13114188	3773	3772	1	100	GAAAAAAAAATTTTATTACAAAAAAAAAAAAATCGAAAAGACAATCAATATGTTTATTTCTTATCCTCCAAAGATTCTTGAGCTTTTCTCTTTTCTGCAGTACTTTCAGTACCCTGAGCTAGTGTTTCAGTGTGTTTCTCAGATACGAGTTTTTCCTTATTGCTTCAACCATGGTATGATCGGTAATATCGTAGTTTAAAAAAACTGAGCAACTCTCTTGTAGTTTCACTATTTTGCTGCTGATTTTGGTAGCAATATACTGAAATATGAATACAAATTGTTTCAACTTGGGTTTAAAAACTATACAACATTTTCAAAAAATGTTGTCGTAACTAGGTTGAGAAATTTCAGAATTTTTCAGATGGTCACGTCCCCGACCCATTTTCGGAAAAAGTCTAG…
JU310	pals-3	I	13110416	13114188	3773	3772	1	99.973	GAAAAAAAAATTTTATTACAAAAAAAAAAAAATCGAAAAGACAATCAATATGTTTATTTCTTATCCTCCAAAGATTCTTGAGCTTTTCTCTTTTCTGCAGTACTTTCAGTACCCTGAGCTAGTGTTTCAGTGTGTTTCTCAGATACGAGTTTTTCCTTATTGCTTCAACCATGGTATGATCGGTAATATCGTAGTTTAAAAAAACTGAGCAACTCTCTTGTAGTTTCACTATTTTGCTGCTGATTTTGGTAGCAATATACTGAAATATGAATACAAATTGTTTCAACTTGGGTTTAAAAACTATACAACATTTTCAAAAAATGTTGTCGTAACTAGGTTGAGAAATTTCAGAATTTTTCAGATGGTCACGTCCCCGACCCATTTTCGGAAAAAGTCTAG…
JU2526	pals-3	I	13110416	13114188	3773	3772	1	100	GAAAAAAAAATTTTATTACAAAAAAAAAAAAATCGAAAAGACAATCAATATGTTTATTTCTTATCCTCCAAAGATTCTTGAGCTTTTCTCTTTTCTGCAGTACTTTCAGTACCCTGAGCTAGTGTTTCAGTGTGTTTCTCAGATACGAGTTTTTCCTTATTGCTTCAACCATGGTATGATCGGTAATATCGTAGTTTAAAAAAACTGAGCAACTCTCTTGTAGTTTCACTATTTTGCTGCTGATTTTGGTAGCAATATACTGAAATATGAATACAAATTGTTTCAACTTGGGTTTAAAAACTATACAACATTTTCAAAAAATGTTGTCGTAACTAGGTTGAGAAATTTCAGAATTTTTCAGATGGTCACGTCCCCGACCCATTTTCGGAAAAAGTCTAG…
EG4725	pals-3	I	13110416	13114188	3773	3772	1	100	GAAAAAAAAATTTTATTACAAAAAAAAAAAAATCGAAAAGACAATCAATATGTTTATTTCTTATCCTCCAAAGATTCTTGAGCTTTTCTCTTTTCTGCAGTACTTTCAGTACCCTGAGCTAGTGTTTCAGTGTGTTTCTCAGATACGAGTTTTTCCTTATTGCTTCAACCATGGTATGATCGGTAATATCGTAGTTTAAAAAAACTGAGCAACTCTCTTGTAGTTTCACTATTTTGCTGCTGATTTTGGTAGCAATATACTGAAATATGAATACAAATTGTTTCAACTTGGGTTTAAAAACTATACAACATTTTCAAAAAATGTTGTCGTAACTAGGTTGAGAAATTTCAGAATTTTTCAGATGGTCACGTCCCCGACCCATTTTCGGAAAAAGTCTAG…
JU1400	pals-3	I	13110416	13114188	3773	3772	1	99.92	GAAAAAAAAATTTTATTAC-AAAAAAAAAAAATCGAAAAGACAATCAATATGTTTATTTCTTATCCTCCAAAGATTCTTGAGCTTTTCTCTTTTCTGCAGTACTTTCAGTACCCTGAGCTAGTGTTTCAGTGTGTTTCTCAGATACGAGTTTTTCCTTATTGCTTCAACCATGGTATGATCGGTAATATCGTAGTTTAAAAAAACTGAGCAACTCTCTTGTAGTTTCACTATTTTGCTGCTGATTTTGGTAGCAATATACTGAAATATGAATACAAATTGTTTCAACTTGGGTTTAAAAACTATACAACATTTTCAAAAAATGTTGTCGTAACTAGGTTGAGAAATTTCAGAATTTTTCAGATGGTCACGTCCCCGACCCATTTTCGGAAAAAGTCTAG…
ECA396	pals-3					3772
ECA36	pals-3					3772
DL238	pals-3	I	13110416	13114188	3774	3772	1	99.709	GAAAAAAAAATTTTATTACAAAAAAAAAAAAATCGAAAAGACAATCAATATGTTTATTTCTTATCCTCCAAAGATTCTTGAGCTTTTCTCTTTTCTGCAGTACTTTCAGTACCCTGAGCTAGTGTTTCAGTGTGTTTCTCAGATACGAGTTTTTCCTTATTGCTTCAACCATGGTATGATCGGTAATATCGTAGTTTAAAAAAACTGAGCAACTCTCTTGTAGTTTCACTATTTTGCTGCTGATTTTGGTAGCAATATACTGAAATATGAATACAAATTGTTTCAACTTGGGTTTAAAAACTATACAACATTTTCAAAAAATGTTGTCGTAACTAGGTTGAGAAATTTCAGAATTTTTCAGATGGTCACGTCCCCGACCCATTTTCGGAAAAAGTCTAG…
CB4856	pals-3	I	13110416	13114188	3774	3772	1	99.894	GAAAAAAAAATTTTATTACAAAAAAAAAAAAAATCGAAAAGACAATCAATATGTTTATTTCTTATCCTCCAAAGATTCTTGAGCTTTTCTCTTTTCTGCAGTACTTTCAGTACCCTGAGCTAGTGTTTCAGTGTGTTTCTCAGATACGAGTTTTTCCTTATTGCTTCAACCATGGTATGACCGGTAATATCGTAGTTTAAAAAAACTGAGCAACTCTCTTGTAGTTTCACTATTTTGCTGCTGATTTTGGTAGCAATATACTGAAATATGAATACAAATTGTTTCAACTTGGGTTTAAAAACTATACAACATTTTCAAAAAATGTTGTCGTAACTAGGTTGAGAAATTTCAGAATTTTTCAGATGGTCACGTCCCCGACCCATTTTCGGAAAAAGTCTA…
N2	pals-30	IV	14549667	14551970	2303	2303			TATCCTACAATTTTTTTTCGTTAACGAGTTAAAAGTTCACTGGAAAGAAAAAAACCAATCTTAAATAGCCTTAAGAATACAATTTAATGGCAACTTGAAGCAGTTTGATTTTTTAAAAGTTAAATACATAAAAGCAAAAATAATTAATTTAGAAAAATCTTCAATTCTCGATAGCTTCCTGATGTTCTTTCTCGATGATATACATTCCGGAAGATGTAGAAAACGTGTCAATAATATTCCCCAGTTCTTGAGAAAACGTGTCGCTCAGGCTCCGTGCCATGTCAGCGTAGTGCTTGATTTTCTTCAAATCTTGTTTTTCGACTGCTCTGGGAAAATGATGGCAAACTGATAGTATATCGCTTTTGTTCATTAAAGTTTCAATGTTGGAAATAGTGGTCT…
QX1794	pals-30	IV	14550329	14551970	1661	2303	0.712549	93.679	CAGATTGTAAAATATTTTTCTAAATATGTTTGATCTACAGTAAACAAACAAATGATTATTTCAAAAGGTAAAAGCTAAATTTTTGCAAAACTACGGTAATCCTACAGTACCCCTACAGTGCTACTACAGTACCCTGATCATGTCCCCCATTTACCCCAAATCACCATCTTTTCGAATGACATAAACTCAGTTTTCCAAAACCCTACAGTACCTCGATCATATTCCCCCAATGACAACATCCCATTTTCACTTCAAAAGGGAAATAATGGTTTTTTTCCAAAACTACAGTAATCCTATAGTAATCCTACGGTAACCATACAGATATTCTCTCCAAACTGACCTCAATCTTCACCAAATCCAACAATTTCTTCACATCTTCCACTGGCTCAAAAAGTTGCT…
MY2693	pals-30	IV	14549667	14551970	2304	2303	1	100	TATCCTACAATTTTTTTTCGTTAACGAGTTAAAAGTTCACTGGAAAGAAAAAAACCAATCTTAAATAGCCTTAAGAATACAATTTAATGGCAACTTGAAGCAGTTTGATTTTTTAAAAGTTAAATACATAAAAGCAAAAATAATTAATTTAGAAAAATCTTCAATTCTCGATAGCTTCCTGATGTTCTTTCTCGATGATATACATTCCGGAAGATGTAGAAAACGTGTCAATAATATTCCCCAGTTCTTGAGAAAACGTGTCGCTCAGGCTCCGTGCCATGTCAGCGTAGTGCTTGATTTTCTTCAAATCTTGTTTTTCGACTGCTCTGGGAAAATGATGGCAAACTGATAGTATATCGCTTTTGTTCATTAAAGTTTCAATGTTGGAAATAGTGGTCT…
NIC526	pals-30	IV	14550329	14551970	1661	2303	0.712549	93.618	CAGATTGTAAAATATTTTTCTAAATATGTTTGATCTACAGTAAACAAACAAATGATTATTTCAAAAGGTAAAAGCTAAATTTTTGCAAAACTACGGTAATCCTACAGTACCCCTACAGTGCTACTACAGTACCCTGATCATGTCCCCCATTTACCCCAAATCACCATCTTTTCGAATGACATAAACTCAGTTTTCCAAAACCCTACAGTACCTCGATCATATTCCCCCAATGACAACATCCCATTTTCACTTCAAAAGGGAAATAATGTTTTTTTTCCAAAACTACAGTAATCCTATAGTAATCCTACGGTAACCATACAGATATTCTCTCCAAACTGACCTCAATCTTCACCAAATCCAACAATTTCTTCACATCTTCCACTGGCTCAAAAAGTTGCT…
XZ1516	pals-30	IV	14550329	14551970	1661	2303	0.712549	93.679	CAGATTGTAAAATATTTTTCTAAATATGTTTGATCTACAGTAAACAAACAAATGATTATTTCAAAAGGTAAAAGCTAAATTTTTGCAAAACTACGGTAATCCTACAGTACCCCTACAGTGCTACTACAGTACCCTGATCATGTCCCCCATTTACCCCAAATCACCATCTTTTCGAATGACATAAACTCAGTTTTCCAAAACCCTACAGTACCTCGATCATATTCCCCCAATGACAACATCCCATTTTCACTTCAAAAGGGAAATAATGTTTTTTTTCCAAAACTACAGTAATCCTATAGTAATCCTACGGTAACCATACAGATATTCTCTCCAAACTGACCTCAATCTTCACCAAATCCAACAATTTCTTCACATCTTCCACTGGCTCAAAAAGTTGCT…
NIC2	pals-30	IV	14549667	14551970	2304	2303	1	100	TATCCTACAATTTTTTTTCGTTAACGAGTTAAAAGTTCACTGGAAAGAAAAAAACCAATCTTAAATAGCCTTAAGAATACAATTTAATGGCAACTTGAAGCAGTTTGATTTTTTAAAAGTTAAATACATAAAAGCAAAAATAATTAATTTAGAAAAATCTTCAATTCTCGATAGCTTCCTGATGTTCTTTCTCGATGATATACATTCCGGAAGATGTAGAAAACGTGTCAATAATATTCCCCAGTTCTTGAGAAAACGTGTCGCTCAGGCTCCGTGCCATGTCAGCGTAGTGCTTGATTTTCTTCAAATCTTGTTTTTCGACTGCTCTGGGAAAATGATGGCAAACTGATAGTATATCGCTTTTGTTCATTAAAGTTTCAATGTTGGAAATAGTGGTCT…
MY2147	pals-30	IV	14549667	14551970	2304	2303	1	99.957	TATCCTACAATTTTTTTTCGTTAACGAGTTAAAAGTTCACTGGAAAGAAAAAAACCAATCTTAAATAGCCTTAAGAATACAATTTAATGGCAACTTGAAGCAGTTTGATTTTTTAAAAGTTAAATACATAAAAGCAAAAATAATTAATTTAGAAAAATCTTCAATTCTCGATAGCTTCCTGATGTTCTTTCTCGATGATATACATTCCGGAAGATGTAGAAAACGTGTCAATAATATTCCCCAGTTCTTGAGAAAACGTGTCGCTCAGGCTCCGTGCCATGTCAGCGTAGTGCTTGATTTTCTTCAAATCTTGTTTTTCGACTGCTCTGGGAAAATGATGGCAAACTGATAGTATATCGCTTTTCTTCATTAAAGTTTCAATGTTGGAAATAGTGGTCT…
JU2600	pals-30	IV	14550329	14551970	1661	2303	0.712549	93.558	CAGATTGTAAAATATTTTTCTAAATATGTTTGATCTACAGTAAACAAACAAATGATTATTTCAAAAGGTAAAAGCTAAATTTTTGCAAAACTACGGTAATCCTACAGTACCCCTACAGTGCTACTACAGTACCCTGATCATGTCCCCCATTTACCCCAAATCACCATCTTTTCGAATGACATAAACTCAGTTTTCCAAAACCCTACAGTACCTCGATCATATTCCCCCAATGACAACATCCCATTTTCACTTCAAAAGGGAAATAATGGTTTTTTTCCAAAACTACAGTAATCCTATAGTAATCCTACGGTAACCATACAGATATTCTCTCCAAACTGACCTCAATCTTCACCAAATCCAACAATTTCTTCACATCTTCCACTGGCTCAAAAAGTTGCT…
JU310	pals-30	IV	14549667	14551970	2304	2303	1	100	TATCCTACAATTTTTTTTCGTTAACGAGTTAAAAGTTCACTGGAAAGAAAAAAACCAATCTTAAATAGCCTTAAGAATACAATTTAATGGCAACTTGAAGCAGTTTGATTTTTTAAAAGTTAAATACATAAAAGCAAAAATAATTAATTTAGAAAAATCTTCAATTCTCGATAGCTTCCTGATGTTCTTTCTCGATGATATACATTCCGGAAGATGTAGAAAACGTGTCAATAATATTCCCCAGTTCTTGAGAAAACGTGTCGCTCAGGCTCCGTGCCATGTCAGCGTAGTGCTTGATTTTCTTCAAATCTTGTTTTTCGACTGCTCTGGGAAAATGATGGCAAACTGATAGTATATCGCTTTTGTTCATTAAAGTTTCAATGTTGGAAATAGTGGTCT…
JU2526	pals-30	IV	14549667	14551970	2304	2303	1	100	TATCCTACAATTTTTTTTCGTTAACGAGTTAAAAGTTCACTGGAAAGAAAAAAACCAATCTTAAATAGCCTTAAGAATACAATTTAATGGCAACTTGAAGCAGTTTGATTTTTTAAAAGTTAAATACATAAAAGCAAAAATAATTAATTTAGAAAAATCTTCAATTCTCGATAGCTTCCTGATGTTCTTTCTCGATGATATACATTCCGGAAGATGTAGAAAACGTGTCAATAATATTCCCCAGTTCTTGAGAAAACGTGTCGCTCAGGCTCCGTGCCATGTCAGCGTAGTGCTTGATTTTCTTCAAATCTTGTTTTTCGACTGCTCTGGGAAAATGATGGCAAACTGATAGTATATCGCTTTTGTTCATTAAAGTTTCAATGTTGGAAATAGTGGTCT…
EG4725	pals-30	IV	14550329	14551970	1661	2303	0.712549	93.498	CAGATTGTAAAATATTTTTCTAAATATGTTTGATCTACAGTAAACAAACAAATGATTATTTCAAAAGGTAAAAGCTAAATTTTTGCAAAACTACGGTAATCCTACAGTACCCCTACAGTGCTACTACAGTACCCTGATCATGTCCCCCATTTACCCCAAATCACCATCTTTTCGAATGACATAAACTCAGTTTTCCAAAACCCTACAGTACCTCGATCATATTCCCCCAATGACAACATCCCATTTTCACTTCAAAAGGGAAATAATGGTTTTTTTCCAAAACTACAGTAATCCTATAGTAATCCTACGGTAACCATACAGATATTCTCTCCAAACTGACCTCAATCTTCACCAAATCCAACAATTTCTTCACATCTTCCACTGGCTCAAAAAGTTGCT…
JU1400	pals-30	IV	14549667	14551970	2304	2303	1	100	TATCCTACAATTTTTTTTCGTTAACGAGTTAAAAGTTCACTGGAAAGAAAAAAACCAATCTTAAATAGCCTTAAGAATACAATTTAATGGCAACTTGAAGCAGTTTGATTTTTTAAAAGTTAAATACATAAAAGCAAAAATAATTAATTTAGAAAAATCTTCAATTCTCGATAGCTTCCTGATGTTCTTTCTCGATGATATACATTCCGGAAGATGTAGAAAACGTGTCAATAATATTCCCCAGTTCTTGAGAAAACGTGTCGCTCAGGCTCCGTGCCATGTCAGCGTAGTGCTTGATTTTCTTCAAATCTTGTTTTTCGACTGCTCTGGGAAAATGATGGCAAACTGATAGTATATCGCTTTTGTTCATTAAAGTTTCAATGTTGGAAATAGTGGTCT…
ECA396	pals-30	IV	14550329	14551970	1661	2303	0.712549	93.739	CAGATTGTAAAATATTTTTCTAAATATGTTTGATCTACAGTAAACAAACAAATGATTATTTCAAAAGGTAAAAGCTAAATTTTTGCAAAACTACGGTAATCCTACAGTACCCCTACAGTGCTACTACAGTACCCTGATCATGTCCCCCATTTACCCCAAATCACCATCTTTTCGAATGACATAAACTCAGTTTTCCAAAACCCTACAGTACCTCGATCATATTCCCCCAATGACAACATCCCATTTTCACTTCAAAAGGGAAATAATGTTTTTTTTCCAAAACTACAGTAATCCTATAGTAATCCTACGGTAACCATACAGATATTCTCTCCAAACTGACCTCAATCTTCACCAAATCCAACAATTTCTTCACATCTTCCACTGGCTCAAAAAGTTGCT…
ECA36	pals-30	IV	14550329	14551970	1661	2303	0.712549	93.679	CAGATTGTAAAATATTTTTCTAAATATGTTTGATCTACAGTAAACAAACAAATGATTATTTCAAAAGGTAAAAGCTAAATTTTTGCAAAACTACGGTAATCCTACAGTACCCCTACAGTGCTACTACAGTACCCTGATCATGTCCCCCATTTAGCCCAAATCACCATCTTTTCGAATGACATAAACTCAGTTTTCCAAAACCCTACAGTACCTCGATCATATTCCCCCAATGACAACATCCCATTTTCACTTCAAAAGGGAAATAATGTTTTTTTTCCAAAACTACAGTAATCCTATAGTAATCCTACGGTAACCATACAGATATTCTCTCCAAACTGACCTCAATCTTCACCAAATCCAACAATTTCTTCACATCTTCCACTGGCTCAAAAAGTTGCT…
DL238	pals-30	IV	14550329	14551970	1661	2303	0.712549	93.558	CAGATTGTAAAATATTTTTCTAAATATGTTTGATCTACAGTAAACAAACAAATGATTATTTCAAAAGGTAAAAGCTAAATTTTTGCAAAACTACGGTAATCCTACAGTACCCCTACAGTGCTACTACAGTACCCTGATCATGTCCCCCATTTACCCCAAATCACCATCTTTTCGAATGACATAAACTCAGTTTTCCAAAACCCTACAGTACCTCGATCATATTCCCCCAATGACAACATCCCATTTTCACTTCAAAAGGGAAATAATGGTTTTTTTCCAAAACTACAGTAATCCTATAGTAATCCTACGGTAACCATACAGATATTCTCTCCAAACTGACCTCAATCTTCACCAAATCCAACAATTTCTTCACATCTTCCACTGGCTCAAAAAGTTGCT…
CB4856	pals-30	IV	14550329	14551970	1661	2303	0.712549	93.739	CAGATTGTAAAATATTTTTCTAAATATGTTTGATCTACAGTAAACAAACAAATGATTATTTCAAAAGGTAAAAGCTAAATTTTTGCAAAACTACGGTAATCCTACAGTACCCCTACAGTGCTACTACAGTACCCTGATCATGTCCCCCATTTACCCCAAATCACCATCTTTTCGAATGACATAAACTCAGTTTTCCAAAACCCTACAGTACCTCGATCATATTCCCCCAATGACAACATCCCATTTTCACTTCAAAAGGGAAATAATGTTTTTTTTCCAAAACTACAGTAATCCTATAGTAATCCTACGGTAACCATACAGATATTCTCTCCAAACTGACCTCAATCTTCACCAAATCCAACAATTTCTTCACATCTTCCACTGGCTCAAAAAGTTGCT…
N2	pals-31	V	12445164	12446995	1831	1831			ATGTGCAATTTTCATCGTGAATTGAGCAAAATAAAAAATTTTAAAAGGACGAATTGTGATTTTAACCACTTGAAAAAGTAAGTGAACAATCGATCTGTACACGTGTAAAACACAAAAAAAAGTTAAGTCCTTGAATAATTTATTGCACATTCTTTAATTCTGCCATTGTTGGAATCGCATTGGTTGCTTGCAAAAGAACTGAATAGCAGTCTTCAATTCTTTTTGCGTTGCCCGGTTCATTCTGTAAAATAAATATTTTATTCCTAACTGGAAATAGATGAAATATACCTGCAGAACATAACTCAATCGATCACATTCAGCACTAACTTCTTCAACTGCCCCCTTGATTTCTAGTAAAAATGGCTTTTCGTGTTCAGCATGCAACTTCTCCATTTCGTA…
QX1794	pals-31	V	12445164	12446995	1832	1831	1	100	ATGTGCAATTTTCATCGTGAATTGAGCAAAATAAAAAATTTTAAAAGGACGAATTGTGATTTTAACCACTTGAAAAAGTAAGTGAACAATCGATCTGTACACGTGTAAAACACAAAAAAAAGTTAAGTCCTTGAATAATTTATTGCACATTCTTTAATTCTGCCATTGTTGGAATCGCATTGGTTGCTTGCAAAAGAACTGAATAGCAGTCTTCAATTCTTTTTGCGTTGCCCGGTTCATTCTGTAAAATAAATATTTTATTCCTAACTGGAAATAGATGAAATATACCTGCAGAACATAACTCAATCGATCACATTCAGCACTAACTTCTTCAACTGCCCCCTTGATTTCTAGTAAAAATGGCTTTTCGTGTTCAGCATGCAACTTCTCCATTTCGTA…
MY2693	pals-31	V	12445164	12446995	1832	1831	1	100	ATGTGCAATTTTCATCGTGAATTGAGCAAAATAAAAAATTTTAAAAGGACGAATTGTGATTTTAACCACTTGAAAAAGTAAGTGAACAATCGATCTGTACACGTGTAAAACACAAAAAAAAGTTAAGTCCTTGAATAATTTATTGCACATTCTTTAATTCTGCCATTGTTGGAATCGCATTGGTTGCTTGCAAAAGAACTGAATAGCAGTCTTCAATTCTTTTTGCGTTGCCCGGTTCATTCTGTAAAATAAATATTTTATTCCTAACTGGAAATAGATGAAATATACCTGCAGAACATAACTCAATCGATCACATTCAGCACTAACTTCTTCAACTGCCCCCTTGATTTCTAGTAAAAATGGCTTTTCGTGTTCAGCATGCAACTTCTCCATTTCGTA…
NIC526	pals-31	V	12445164	12446995	1832	1831	1	99.945	ATGTGCAATTTTCATCGTGAATTGAGCAAAATAAAAAATTTTAAAAGGACGAATTGTGATTTTAACCACTTGAAAAAGTAAGTGAACAATCGATCTGTACACGTGTAAAACACAAAAAAAAGTTAAGTCCTTGAATAATTTATTGCACATTCTTTAATTCTGCCATTGTTGGAATCGCATTGGTTGCTTGCAAAAGAACTGAATAGCAGTCTTCAATTCTTTTTGCGTTGCCCGGTTCATTCTGTAAAATAAATATTTTATTCCTAACTGGAAATAGATGAAATATACCTGCAGAACATAACTCAATCGATCACATTCAGCACTAACTTCTTCAACTGCCCCCTTGATTTCTAGTAAAAATGGCTTTTCGTGTTCAGCATGCAACTTCTCCATTTCGTA…
XZ1516	pals-31	V	12445164	12446995	1832	1831	1	99.509	ATGTGCAATTTTCATCGTGAATTGAGCAAAATAAAAAATGTTAAAAGGACGAATTGTGATTTTAACCACTTGAAAAAGTAAGTGAACAATCGATCTGTACACGTGTAAAACACAAAAAAAAGTTAAGTCCTTGAATAATTTATTGCACATTCTTTAATTCTGCCATTGTTGGAATCGCATTGGTTGCTTGCAAAAGAGCTGAATAGCAGTCTTCAATTCTTTTTGCGTTGCCCGGTTCATTCTGTAAAATAAATATTTTATTCCTAACTGGAAATAGATGAAATATACCTGCAGAACATAACCCAATCGATCACATTCAGCACTAACTTCTTCAACTGCCCCCTTGATTTCTAGTAAAAATGGCTTTTCGTGTTCAGCATGCAACTTCTCCATTTCGTA…
NIC2	pals-31	V	12445164	12446995	1832	1831	1	100	ATGTGCAATTTTCATCGTGAATTGAGCAAAATAAAAAATTTTAAAAGGACGAATTGTGATTTTAACCACTTGAAAAAGTAAGTGAACAATCGATCTGTACACGTGTAAAACACAAAAAAAAGTTAAGTCCTTGAATAATTTATTGCACATTCTTTAATTCTGCCATTGTTGGAATCGCATTGGTTGCTTGCAAAAGAACTGAATAGCAGTCTTCAATTCTTTTTGCGTTGCCCGGTTCATTCTGTAAAATAAATATTTTATTCCTAACTGGAAATAGATGAAATATACCTGCAGAACATAACTCAATCGATCACATTCAGCACTAACTTCTTCAACTGCCCCCTTGATTTCTAGTAAAAATGGCTTTTCGTGTTCAGCATGCAACTTCTCCATTTCGTA…
MY2147	pals-31	V	12445164	12446995	1832	1831	1	100	ATGTGCAATTTTCATCGTGAATTGAGCAAAATAAAAAATTTTAAAAGGACGAATTGTGATTTTAACCACTTGAAAAAGTAAGTGAACAATCGATCTGTACACGTGTAAAACACAAAAAAAAGTTAAGTCCTTGAATAATTTATTGCACATTCTTTAATTCTGCCATTGTTGGAATCGCATTGGTTGCTTGCAAAAGAACTGAATAGCAGTCTTCAATTCTTTTTGCGTTGCCCGGTTCATTCTGTAAAATAAATATTTTATTCCTAACTGGAAATAGATGAAATATACCTGCAGAACATAACTCAATCGATCACATTCAGCACTAACTTCTTCAACTGCCCCCTTGATTTCTAGTAAAAATGGCTTTTCGTGTTCAGCATGCAACTTCTCCATTTCGTA…
JU2600	pals-31	V	12445164	12446995	1832	1831	1	100	ATGTGCAATTTTCATCGTGAATTGAGCAAAATAAAAAATTTTAAAAGGACGAATTGTGATTTTAACCACTTGAAAAAGTAAGTGAACAATCGATCTGTACACGTGTAAAACACAAAAAAAAGTTAAGTCCTTGAATAATTTATTGCACATTCTTTAATTCTGCCATTGTTGGAATCGCATTGGTTGCTTGCAAAAGAACTGAATAGCAGTCTTCAATTCTTTTTGCGTTGCCCGGTTCATTCTGTAAAATAAATATTTTATTCCTAACTGGAAATAGATGAAATATACCTGCAGAACATAACTCAATCGATCACATTCAGCACTAACTTCTTCAACTGCCCCCTTGATTTCTAGTAAAAATGGCTTTTCGTGTTCAGCATGCAACTTCTCCATTTCGTA…
JU310	pals-31	V	12445164	12446995	1832	1831	1	100	ATGTGCAATTTTCATCGTGAATTGAGCAAAATAAAAAATTTTAAAAGGACGAATTGTGATTTTAACCACTTGAAAAAGTAAGTGAACAATCGATCTGTACACGTGTAAAACACAAAAAAAAGTTAAGTCCTTGAATAATTTATTGCACATTCTTTAATTCTGCCATTGTTGGAATCGCATTGGTTGCTTGCAAAAGAACTGAATAGCAGTCTTCAATTCTTTTTGCGTTGCCCGGTTCATTCTGTAAAATAAATATTTTATTCCTAACTGGAAATAGATGAAATATACCTGCAGAACATAACTCAATCGATCACATTCAGCACTAACTTCTTCAACTGCCCCCTTGATTTCTAGTAAAAATGGCTTTTCGTGTTCAGCATGCAACTTCTCCATTTCGTA…
JU2526	pals-31	V	12445164	12446995	1832	1831	1	92.249	ATGTACAATTTTCATCGTGAATTGAGCAAAATAAAAAAAGTTAAAAGGACGAATTGTGATTTTAACCACTTGAAAA-GTAA-TGAACAATCGGTCTGTGCACGTGAAAAACAC-AAAAAAAGTTAAGTTCTTGAATAATTTATTGAACATTCTTTAATTCTGCCATTGTTGGAATTGCATTGGTTGCTCGCAAAAGAGCTGAATAGCAGTCTTCAATTCTTTTTGCGTTGCCCGGTTCATTCTGTAAAATAAATATTTTATTCCTAACTGGAAAAAGATGAAATATACCTGTAGAACATAACTCAATCGATCGCATTCAGCACTAACTTCTTCAACTGCCCCCTTGATTTCTAGTAAAAATGGTTTTTCGTGTTCAGCATGCAGCTTCTCCATTTCGTA…
EG4725	pals-31	V	12445164	12446995	1832	1831	1	99.454	ATGTGCAATTTTCATCGTGAATTGAGCAAAATAAAAAATGTTAAAAGGACGAATTGTGATTTTAACCACTTGAAAAAGTAAGTGAACAATCGATCTGTACACGTGTAAAACACAAAAAAAAGTTAAGTCCTTGAATAATTTATTGCACATTCTTTAATTCTGCCATTGTTGGAATCGCATTGGTTGCTTGCAAAAGAGCTGAATAGCAGTCTTCAATTCTTTTTGCGTTGCCCGGTTCATTCTGTAAAATAAATATTTTATTCCTAACTGGAAATAGATGAAATATACCTGCAGAACATAACCCAATCGATCACATTCAGCATTAACTTCTTCAACTGCCCCCTTGATTTCTAGTAAAAATGGCTTTTCGTGTTCAGCATGCAACTTCTCCATTTCGTA…
JU1400	pals-31	V	12445164	12446995	1832	1831	1	100	ATGTGCAATTTTCATCGTGAATTGAGCAAAATAAAAAATTTTAAAAGGACGAATTGTGATTTTAACCACTTGAAAAAGTAAGTGAACAATCGATCTGTACACGTGTAAAACACAAAAAAAAGTTAAGTCCTTGAATAATTTATTGCACATTCTTTAATTCTGCCATTGTTGGAATCGCATTGGTTGCTTGCAAAAGAACTGAATAGCAGTCTTCAATTCTTTTTGCGTTGCCCGGTTCATTCTGTAAAATAAATATTTTATTCCTAACTGGAAATAGATGAAATATACCTGCAGAACATAACTCAATCGATCACATTCAGCACTAACTTCTTCAACTGCCCCCTTGATTTCTAGTAAAAATGGCTTTTCGTGTTCAGCATGCAACTTCTCCATTTCGTA…
ECA396	pals-31	V	12445164	12446995	1832	1831	1	92.085	ATGTACAATTTTCATCGTGAATTGAGCAAAATAAAAAAAGTTAAAAGGACGAATTGTGATTTTAACCACTTGAAAA-GTAA-TGAACAATCGGTCTGTGCACGTGAAAAACAC-AAAAAAAGTTAAGTTCTTGAATAATTTATTGAACATTCTTTAATTCTGCCATTGTTGGAATTGCATTGGTTGCTCGCAAAAGAGCTGAATAGCAGTCTTCAATTTTTTTTGCGTTGCCCGGTTCATTCTGTAAAATAAATATTTTATTCCTAACTGGAAAAAGATGAAATATACCTGTAGAACATAACTCAATCGATCGCATTCAGCACTAACTTCTTCAACTGCCCCCTTGATTTCTAGTAAAAATGGTTTTTCGTGTTCAGCATGCAGCTTCTCCATTTCGTA…
ECA36	pals-31	V	12445164	12446995	1832	1831	1	99.509	ATGTGCAATTTTCATCGTGAATTGAGCAAAATAAAAAATGTTAAAAGGACGAATTGTGATTTTAACCACTTGAAAAAGTAAGTGAACAATCGATCTGTACACGTGTAAAACAC-AAAAAAAGTTAAGTCCTTGAATAATTTATTGCACATTCTTTAATTCTGCCATTGTTGGAATCGCATTGGTTGCTTGCAAAAGAGCTGAATAGCAGTCTTCAATTCTTTTTGCGTTGCCCGGTTCATTCTGTAAAATAAATATTTTATTCCTAACTGGAAATAGATGAAATATACCTGCAGAACATAACCCAATCGATCACATTCAGCACTAACTTCTTCAACTGCCCCCTTGATTTCTAGTAAAAATGGCTTTTCGTGTTCAGCATGCAACTTCTCCATTTCGTA…
DL238	pals-31	V	12445164	12446995	1832	1831	1	99.945	ATGTGCAATTTTCATCGTGAATTGAGCAAAATAAAAAATTTTAAAAGGACGAATTGTGATTTTAACCACTTGAAAAAGTAAGTGAACAATCGATCTGTACACGTGTAAAACACAAAAAAAAGTTAAGTCCTTGAATAATTTATTGCACATTCTTTAATTCTGCCATTGTTGGAATCGCATTGGTTGCTTGCAAAAGAACTGAATAGCAGTCTTCAATTCTTTTTGCGTTGCCCGGTTCATTCTGTAAAATAAATATTTTATTCCTAACTGGAAATAGATGAAATATACCTGCAGAACATAACTCAATCGATCACATTCAGCACTAACTTCTTCAACTGCCCCCTTGATTTCTAGTAAAAATGGCTTTTCGTGTTCAGCATGCAACTTCTCCATTTCGTA…
CB4856	pals-31	V	12445164	12446995	1832	1831	1	92.031	ATGTACAATTTTCATCGTGAATTGAGCAAAATAAAAAAAGTTAAAAGGACGAATTGTGATTTTAACCACTTGAAAA-GTAA-TGAACAATCGGTCTGTGCACGTGAAAAACAC-AAAAAAAGTTAAGTTCTTGAATAATTTATTGAACATTCTTTAATTCTGCCATTGTTGGAATTGCATTGGTTGCTCGCAAAAGAGCTGAATAGCAGTCTTCAATTCTTTTTGCGTTGCCCGGTTCATTCTGTAAAATAAATATTTTATTCCTAACTGGAAAAAGATGAAATATACCTGTAGAACATAACTCAATCGATCGCATTCAGCACTAACTTCTTCAACTGCCCCCTTGATTTCTAGTAAAAATGGTTTTTCGTGTTCAGCATGCAGCTTCTCCATTTCGTA…
N2	pals-32	V	12437440	12441520	4080	4080			TTATTCTTAAAAATTTATTCATAAAAATTTCAGTATACATTCAAAAAACATTCAATATGTTATTCAACTTCTTCGATAATCACTGATTGAGTTGGAATGCCTTCTTCTCTCACATCACTGCTCGTATTATTTTGCATATCACTGCTATAGTTCTGCTTCAATTCAGCCAGTGTAGGAATGTTTCTCGAGAATTTTGACAGATTATCGAACTGCCACTTGATGGTTTTTGTGATAGAATCATGATCAAATGAAGTTAAGGTTTTCTGTGAAAAAAGTTTGTAAGAGATTTTCGTTAGACAAAAGTTTTTCAAAACTAACCTGTTGGATTTTATTGGAATATTCTCTCAACACATTCTCGAAAATTCCACACTCATATGCAACTATTTCAACGGATTCTTT…
QX1794	pals-32	V	12437440	12441520	4081	4080	1	100	TTATTCTTAAAAATTTATTCATAAAAATTTCAGTATACATTCAAAAAACATTCAATATGTTATTCAACTTCTTCGATAATCACTGATTGAGTTGGAATGCCTTCTTCTCTCACATCACTGCTCGTATTATTTTGCATATCACTGCTATAGTTCTGCTTCAATTCAGCCAGTGTAGGAATGTTTCTCGAGAATTTTGACAGATTATCGAACTGCCACTTGATGGTTTTTGTGATAGAATCATGATCAAATGAAGTTAAGGTTTTCTGTGAAAAAAGTTTGTAAGAGATTTTCGTTAGACAAAAGTTTTTCAAAACTAACCTGTTGGATTTTATTGGAATATTCTCTCAACACATTCTCGAAAATTCCACACTCATATGCAACTATTTCAACGGATTCTTT…
MY2693	pals-32	V	12437440	12441520	4081	4080	1	100	TTATTCTTAAAAATTTATTCATAAAAATTTCAGTATACATTCAAAAAACATTCAATATGTTATTCAACTTCTTCGATAATCACTGATTGAGTTGGAATGCCTTCTTCTCTCACATCACTGCTCGTATTATTTTGCATATCACTGCTATAGTTCTGCTTCAATTCAGCCAGTGTAGGAATGTTTCTCGAGAATTTTGACAGATTATCGAACTGCCACTTGATGGTTTTTGTGATAGAATCATGATCAAATGAAGTTAAGGTTTTCTGTGAAAAAAGTTTGTAAGAGATTTTCGTTAGACAAAAGTTTTTCAAAACTAACCTGTTGGATTTTATTGGAATATTCTCTCAACACATTCTCGAAAATTCCACACTCATATGCAACTATTTCAACGGATTCTTT…
NIC526	pals-32	V	12437440	12441520	4081	4080	1	100	TTATTCTTAAAAATTTATTCATAAAAATTTCAGTATACATTCAAAAAACATTCAATATGTTATTCAACTTCTTCGATAATCACTGATTGAGTTGGAATGCCTTCTTCTCTCACATCACTGCTCGTATTATTTTGCATATCACTGCTATAGTTCTGCTTCAATTCAGCCAGTGTAGGAATGTTTCTCGAGAATTTTGACAGATTATCGAACTGCCACTTGATGGTTTTTGTGATAGAATCATGATCAAATGAAGTTAAGGTTTTCTGTGAAAAAAGTTTGTAAGAGATTTTCGTTAGACAAAAGTTTTTCAAAACTAACCTGTTGGATTTTATTGGAATATTCTCTCAACACATTCTCGAAAATTCCACACTCATATGCAACTATTTCAACGGATTCTTT…
XZ1516	pals-32	V	12437440	12441432	3994	4080	0.978431	99.499	TTATTCTTAAAAATTTATTCATAAAAATTTCAGTATACATTCAAAAAACATTCAACATGTTATTCAACTTCTTCGATAATCACTGATTGAGTTGGAATGCCTTCTTCTCTCACATCACTGCTCGTATTATTTTGCATATCACTGCTATAGTTCTGCTTCAATTCAGCCAGTGTAGGAATGTTTCTCGAGAATTTTGACAGATTATCGAACTGCCACTTGATGGTTTTTGTGATAGAATCATGATCAAATGAAGTTAAGGTTTTCTGTGAAAAAAGTTTGTAAGAGATTTTCGTTAGACAAAAGTTTTTCAAAACTAACCTGTTGGATTTTATTGGAATATTCTCTCAACACATTCTCGAAAATTCCACACTCATATGCAACTATTTCAACGGATTCTTT…
NIC2	pals-32	V	12437440	12441520	4081	4080	1	100	TTATTCTTAAAAATTTATTCATAAAAATTTCAGTATACATTCAAAAAACATTCAATATGTTATTCAACTTCTTCGATAATCACTGATTGAGTTGGAATGCCTTCTTCTCTCACATCACTGCTCGTATTATTTTGCATATCACTGCTATAGTTCTGCTTCAATTCAGCCAGTGTAGGAATGTTTCTCGAGAATTTTGACAGATTATCGAACTGCCACTTGATGGTTTTTGTGATAGAATCATGATCAAATGAAGTTAAGGTTTTCTGTGAAAAAAGTTTGTAAGAGATTTTCGTTAGACAAAAGTTTTTCAAAACTAACCTGTTGGATTTTATTGGAATATTCTCTCAACACATTCTCGAAAATTCCACACTCATATGCAACTATTTCAACGGATTCTTT…
MY2147	pals-32	V	12437440	12441520	4081	4080	1	100	TTATTCTTAAAAATTTATTCATAAAAATTTCAGTATACATTCAAAAAACATTCAATATGTTATTCAACTTCTTCGATAATCACTGATTGAGTTGGAATGCCTTCTTCTCTCACATCACTGCTCGTATTATTTTGCATATCACTGCTATAGTTCTGCTTCAATTCAGCCAGTGTAGGAATGTTTCTCGAGAATTTTGACAGATTATCGAACTGCCACTTGATGGTTTTTGTGATAGAATCATGATCAAATGAAGTTAAGGTTTTCTGTGAAAAAAGTTTGTAAGAGATTTTCGTTAGACAAAAGTTTTTCAAAACTAACCTGTTGGATTTTATTGGAATATTCTCTCAACACATTCTCGAAAATTCCACACTCATATGCAACTATTTCAACGGATTCTTT…
JU2600	pals-32	V	12437440	12441520	4081	4080	1	100	TTATTCTTAAAAATTTATTCATAAAAATTTCAGTATACATTCAAAAAACATTCAATATGTTATTCAACTTCTTCGATAATCACTGATTGAGTTGGAATGCCTTCTTCTCTCACATCACTGCTCGTATTATTTTGCATATCACTGCTATAGTTCTGCTTCAATTCAGCCAGTGTAGGAATGTTTCTCGAGAATTTTGACAGATTATCGAACTGCCACTTGATGGTTTTTGTGATAGAATCATGATCAAATGAAGTTAAGGTTTTCTGTGAAAAAAGTTTGTAAGAGATTTTCGTTAGACAAAAGTTTTTCAAAACTAACCTGTTGGATTTTATTGGAATATTCTCTCAACACATTCTCGAAAATTCCACACTCATATGCAACTATTTCAACGGATTCTTT…
JU310	pals-32	V	12437440	12441520	4081	4080	1	100	TTATTCTTAAAAATTTATTCATAAAAATTTCAGTATACATTCAAAAAACATTCAATATGTTATTCAACTTCTTCGATAATCACTGATTGAGTTGGAATGCCTTCTTCTCTCACATCACTGCTCGTATTATTTTGCATATCACTGCTATAGTTCTGCTTCAATTCAGCCAGTGTAGGAATGTTTCTCGAGAATTTTGACAGATTATCGAACTGCCACTTGATGGTTTTTGTGATAGAATCATGATCAAATGAAGTTAAGGTTTTCTGTGAAAAAAGTTTGTAAGAGATTTTCGTTAGACAAAAGTTTTTCAAAACTAACCTGTTGGATTTTATTGGAATATTCTCTCAACACATTCTCGAAAATTCCACACTCATATGCAACTATTTCAACGGATTCTTT…
JU2526	pals-32	V	12437440	12438385	948	4080	0.231618	91.878	TTATTCGTACAAACTTTATTCATGAATATGTTGGTTTACATTCGAAAAGCATTTAACATGTTATTCAACTTCTTGGATGATCACAGATTGAGTTGGAATATCCTCTTCTCTCATATCACTGCTGGTATCATTTTGCATATCACTGCTATAGTTCTGCTTCAATTCAGCCAATGTAGGAATGCTTCTAGAGCATTTTGATAAACTCTCAAACTGCCACTTGATGGTTTTTATGATTGAATCATGATCAAATGAAGTTAAAGTTTTCTGTGAAAACAGTTTGTAAGAGATTTTCGTTAGACACAAGTTTTTCGAAACTAACCTGTTGGATTTTATTGAAATATTCTTTCAACACATTCTCGAACATTCCACACTCATATGCAACTATTTCAACGGATTCTT…
EG4725	pals-32	V	12437440	12441432	4002	4080	0.978431	98.801	TTATTCTTAAAAATTTATTCATAAAAATTTCAGTATACATTCAAAAAACATTCAACATGTTATTCAACTTCTTCGATAATCACTGATTGAGTTGGAATGCCTTCTTCTCTCACATCACTGCTCGTATTATTTTGCATATCACTGCTATAGTTCTGCTTCAATTCAGCCAGTGTAGGAATGTTTCTCGAGAATTTTGACAGATTATCGAACTGCCACTTGATGGTTTTTGTGATAGAATCATGATCAAATGAAGTTAAGGTTTTCTGTGAAAAAAGTTTGTAAGAGATTTTCGTTAGACAAAAGTTTTTCAAAACTAACCTGTTGGATTTTATTGGAATATTCTCTCAACACATTCTCGAAAATTCCACACTCATATGCAACTATTTCAACGGATTCTTT…
JU1400	pals-32	V	12437440	12441520	4081	4080	1	100	TTATTCTTAAAAATTTATTCATAAAAATTTCAGTATACATTCAAAAAACATTCAATATGTTATTCAACTTCTTCGATAATCACTGATTGAGTTGGAATGCCTTCTTCTCTCACATCACTGCTCGTATTATTTTGCATATCACTGCTATAGTTCTGCTTCAATTCAGCCAGTGTAGGAATGTTTCTCGAGAATTTTGACAGATTATCGAACTGCCACTTGATGGTTTTTGTGATAGAATCATGATCAAATGAAGTTAAGGTTTTCTGTGAAAAAAGTTTGTAAGAGATTTTCGTTAGACAAAAGTTTTTCAAAACTAACCTGTTGGATTTTATTGGAATATTCTCTCAACACATTCTCGAAAATTCCACACTCATATGCAACTATTTCAACGGATTCTTT…
ECA396	pals-32	V	12437440	12438385	948	4080	0.231618	91.772	TTATTCGTACAAACTTTATTCATGAATATGTTGGTTTACATTCGAAAAGCATTTAACATGTTATTCAACTTCTTGGATGATCACAGATTGAGTTGGAATATCCTCTTCTCTCATATCACTGCTGGTATCATTTTGCATATCACTGCTATAGTTCTGCTTCAATTCAGCCAATGTAGGAATGCTTCTAGAGCATTTTGATAAACTCTCAAACTGCCACTTGATGGTTTTTATGATTGAATCATGATCAAATGAAGTTAAAGTTTTCTGTGAAAACAGTTTGTAAGAGATTTTCGTTAGACACAAGTTTTTCGAAACTAACCTGTTGGATTTTATTGAAATATTCTTTCAACACATTCTCGAACATTCCACACTCATATGCAACTATTTCAACGGATTCTT…
ECA36	pals-32	V	12437440	12441432	3993	4080	0.978431	99.349	TTATTCTTAAAAATTTATTCATAAAAATTTCAGTATACATTCAAAAAACATTCAATATGTTATTCAACTTCTTCGATAATCACTGATTGAGTTGGAATGCCTTCTTCTCTCACATCACTGCTCGTATTATTTTGCATATCACTGCTATAGTTCTGCTTCAATTCAGCCAGTGTAGGAATGTTTCTCGAGAATTTTGACAGATTATCGAACTGCCACTTGATGGTTTTTGTGATAGAATCATGATCAAATGAAGTTAAGGTTTTCTGTGAAAAAAGTTTGTAAGAGATTTTCGTTAGACAAAAGTTTTTCAAAACTAACCTGTTGGATTTTATTGGAATATTCTCTCAACACATTCTCGAAAATTCCACACTCATATGCAACTATTTCAACGGATTCTTT…
DL238	pals-32	V	12438580	12441520	2941	4080	0.720588	99.694	TTTTCAGTATACTTTTGCAATATTTTGTAACTATGTACTTACATTTTTCTTTCATTTTCTTCAATCTCGTGCTGGCGTTGATTCTCAATGAACTGATTGTCTTGTTCCTTAATTCTCTTTTCATGCTCATTTTTTTCTCTGAAATTAGATTATATGATATATGTATTATTCTTCCACTAACTTTATTCTCCGATCCTCAATTTCTTGCCGTTCTTTTTGTCCGCCGTCTTTGAGCAATTGCAACTGTATGCTATTCTCCTGTAAATAGTTTATGATAACGAATAATGTTGTTTTTAGTGTGAAAATTTCCTCAATTTTCAGTTAGTTTAAAATCAAAATTATGTATTATTTAAACATCTCAAAAGGCTTCATTGAACATTTTTTAATTGAGTTAAATAC…
CB4856	pals-32	V	12437440	12438385	948	4080	0.231618	91.878	TTATTCGTACAAACTTTATTCATGAATATGTTGGTTTACATTCGAAAAGCATTTAACATGTTATTCAACTTCTTGGATGATCACAGATTGAGTTGGAATATCCTCTTCTCTCATATCACTGCTGGTATCATTTTGCATATCACTGCTATAGTTCTGCTTCAATTCAGCCAATGTAGGAATGCTTCTAGAGCATTTTGATAAACTCTCAAACTGCCACTTGATGGTTTTTATGATTGAATCATGATCAAATGAAGTTAAAGTTTTCTGTGAAAACAGTTTGTAAGAGATTTTCGTTAGACACAAGTTTTTCGAAACTAACCTGTTGGATTTTATTGAAATATTCTTTCAACACATTCTCGAACATTCCACACTCATATGCAACTATTTCAACGGATTCTT…
N2	pals-33	V	12441663	12443854	2191	2191			GAGAGATTACAAAATTTTTATTTAAAAAAATAATTATCGGAGAATTGAGATAATTTATGATCCAGAAATTAGTGAGCAAAGGGGTTACACAAACCAACATACAAAAACAAGTAAGAAAAACAAGAAATGAAAGAAGATGAAACTTATTCTTTAATAGAACGTTGGTTACTTGAGGGACCGTGTACATGTTTTTGAGTGATGTCTTGAACGCCATCATTCAAACTTGTTTTCATTTCATCAAAATTGGAACACAAACCACCGAGATAATTCCCATACAACTTTATATTTTTGTTATTTCTATCGTCAAGTGCTCTAGGAAGATGGGTACAAACTGATCTCAATTCCGTTTTGCTCATTAGAGTGTCCATTCGTTTTATGAATTCCTGAGAAGAAGAAAGT…
QX1794	pals-33	V	12441663	12443854	2192	2191	1	100	GAGAGATTACAAAATTTTTATTTAAAAAAATAATTATCGGAGAATTGAGATAATTTATGATCCAGAAATTAGTGAGCAAAGGGGTTACACAAACCAACATACAAAAACAAGTAAGAAAAACAAGAAATGAAAGAAGATGAAACTTATTCTTTAATAGAACGTTGGTTACTTGAGGGACCGTGTACATGTTTTTGAGTGATGTCTTGAACGCCATCATTCAAACTTGTTTTCATTTCATCAAAATTGGAACACAAACCACCGAGATAATTCCCATACAACTTTATATTTTTGTTATTTCTATCGTCAAGTGCTCTAGGAAGATGGGTACAAACTGATCTCAATTCCGTTTTGCTCATTAGAGTGTCCATTCGTTTTATGAATTCCTGAGAAGAAGAAAGT…
MY2693	pals-33	V	12441663	12443854	2192	2191	1	100	GAGAGATTACAAAATTTTTATTTAAAAAAATAATTATCGGAGAATTGAGATAATTTATGATCCAGAAATTAGTGAGCAAAGGGGTTACACAAACCAACATACAAAAACAAGTAAGAAAAACAAGAAATGAAAGAAGATGAAACTTATTCTTTAATAGAACGTTGGTTACTTGAGGGACCGTGTACATGTTTTTGAGTGATGTCTTGAACGCCATCATTCAAACTTGTTTTCATTTCATCAAAATTGGAACACAAACCACCGAGATAATTCCCATACAACTTTATATTTTTGTTATTTCTATCGTCAAGTGCTCTAGGAAGATGGGTACAAACTGATCTCAATTCCGTTTTGCTCATTAGAGTGTCCATTCGTTTTATGAATTCCTGAGAAGAAGAAAGT…
NIC526	pals-33	V	12441663	12443854	2192	2191	1	100	GAGAGATTACAAAATTTTTATTTAAAAAAATAATTATCGGAGAATTGAGATAATTTATGATCCAGAAATTAGTGAGCAAAGGGGTTACACAAACCAACATACAAAAACAAGTAAGAAAAACAAGAAATGAAAGAAGATGAAACTTATTCTTTAATAGAACGTTGGTTACTTGAGGGACCGTGTACATGTTTTTGAGTGATGTCTTGAACGCCATCATTCAAACTTGTTTTCATTTCATCAAAATTGGAACACAAACCACCGAGATAATTCCCATACAACTTTATATTTTTGTTATTTCTATCGTCAAGTGCTCTAGGAAGATGGGTACAAACTGATCTCAATTCCGTTTTGCTCATTAGAGTGTCCATTCGTTTTATGAATTCCTGAGAAGAAGAAAGT…
XZ1516	pals-33	V	12441663	12443854	2192	2191	1	99.818	GAGAGATTACAAAATTTTTATTTAAAAAAATAATTATCGGAGAATTGAGATAATTTATGATCCAGAAATTAGTGAGCAAAGGGGTTACACAAACCAACATACAAAAACAAGTAAGAAAAACAAGAAATGAAAGAAGATGAAACTTATTCTTTAATAGAACGTTGGTTACTTGAGGGACCGTGTACATGTTTTTGAGTGATGTCTTGAACGCCATCATTCAAACTTGTTTTCATTTCATCAAAATTGGAACACAAACCATCGAGATAATTCCCATACAACTTTATATTTTTGTTATTTCCATCGTCAAGTGCTCTAGGAAGATGGGTACAAACTGATCTCAATTCCGTTTTGCTCATTAGAGTGTCCATTCGTTTTATGAATTCCTGAGAAGAAGAAAGT…
NIC2	pals-33	V	12441663	12443854	2192	2191	1	100	GAGAGATTACAAAATTTTTATTTAAAAAAATAATTATCGGAGAATTGAGATAATTTATGATCCAGAAATTAGTGAGCAAAGGGGTTACACAAACCAACATACAAAAACAAGTAAGAAAAACAAGAAATGAAAGAAGATGAAACTTATTCTTTAATAGAACGTTGGTTACTTGAGGGACCGTGTACATGTTTTTGAGTGATGTCTTGAACGCCATCATTCAAACTTGTTTTCATTTCATCAAAATTGGAACACAAACCACCGAGATAATTCCCATACAACTTTATATTTTTGTTATTTCTATCGTCAAGTGCTCTAGGAAGATGGGTACAAACTGATCTCAATTCCGTTTTGCTCATTAGAGTGTCCATTCGTTTTATGAATTCCTGAGAAGAAGAAAGT…
MY2147	pals-33	V	12441663	12443854	2192	2191	1	100	GAGAGATTACAAAATTTTTATTTAAAAAAATAATTATCGGAGAATTGAGATAATTTATGATCCAGAAATTAGTGAGCAAAGGGGTTACACAAACCAACATACAAAAACAAGTAAGAAAAACAAGAAATGAAAGAAGATGAAACTTATTCTTTAATAGAACGTTGGTTACTTGAGGGACCGTGTACATGTTTTTGAGTGATGTCTTGAACGCCATCATTCAAACTTGTTTTCATTTCATCAAAATTGGAACACAAACCACCGAGATAATTCCCATACAACTTTATATTTTTGTTATTTCTATCGTCAAGTGCTCTAGGAAGATGGGTACAAACTGATCTCAATTCCGTTTTGCTCATTAGAGTGTCCATTCGTTTTATGAATTCCTGAGAAGAAGAAAGT…
JU2600	pals-33	V	12441663	12443854	2192	2191	1	100	GAGAGATTACAAAATTTTTATTTAAAAAAATAATTATCGGAGAATTGAGATAATTTATGATCCAGAAATTAGTGAGCAAAGGGGTTACACAAACCAACATACAAAAACAAGTAAGAAAAACAAGAAATGAAAGAAGATGAAACTTATTCTTTAATAGAACGTTGGTTACTTGAGGGACCGTGTACATGTTTTTGAGTGATGTCTTGAACGCCATCATTCAAACTTGTTTTCATTTCATCAAAATTGGAACACAAACCACCGAGATAATTCCCATACAACTTTATATTTTTGTTATTTCTATCGTCAAGTGCTCTAGGAAGATGGGTACAAACTGATCTCAATTCCGTTTTGCTCATTAGAGTGTCCATTCGTTTTATGAATTCCTGAGAAGAAGAAAGT…
JU310	pals-33	V	12441663	12443854	2192	2191	1	100	GAGAGATTACAAAATTTTTATTTAAAAAAATAATTATCGGAGAATTGAGATAATTTATGATCCAGAAATTAGTGAGCAAAGGGGTTACACAAACCAACATACAAAAACAAGTAAGAAAAACAAGAAATGAAAGAAGATGAAACTTATTCTTTAATAGAACGTTGGTTACTTGAGGGACCGTGTACATGTTTTTGAGTGATGTCTTGAACGCCATCATTCAAACTTGTTTTCATTTCATCAAAATTGGAACACAAACCACCGAGATAATTCCCATACAACTTTATATTTTTGTTATTTCTATCGTCAAGTGCTCTAGGAAGATGGGTACAAACTGATCTCAATTCCGTTTTGCTCATTAGAGTGTCCATTCGTTTTATGAATTCCTGAGAAGAAGAAAGT…
JU2526	pals-33	V	12441721	12443159	1446	2191	0.656321	90.733	GATCCAGAAATTAATGATGAATGGGGGAAAACAAACCAAAAAACAAGAAATGAGGAAGTTGTGGCAA-AAATCAAA-TTCATGAAACTTACTCTTCAATAAAACGTTGGTTACTTGAGGGACCGTGAACATGTTTTTGTGTGATGTCTTGAACGCCATCACTCAAACTTGTTTTCATATCATCAAAATTGGAACACAAACCATCGAGATAATTCCCATACAACTTTATATTTTTGTTATTTCCATCGTCAAGTGCTCTTGGAAGATGGGTACAAACTGACCTCAATTCAGTTTTGCTCATTAGAGTATCCATTTGTTTTATGAATTCCTAAGAAGGGGAAGAGTTGA-AC--T-C--ACAAATAAAAAATTATTT-AACTCACGGAGCAAACTTTGAAA…
EG4725	pals-33	V	12441663	12443854	2192	2191	1	99.818	GAGAGATTACAAAATTTTTATTTAAAAAAATAATTATCGGAGAATTGAGATAATTTATGATCCAGAAATTAGTGAGCAAAGGGGTTACACAAACCAACATACAAAAACAAGTAAGAAAAACAAGAAATGAAAGAAGATGAAACTTATTCTTTAATAGAACGTTGGTTACTTGAGGGACCGTGTACATGTTTTTGAGTGATGTCTTGAACGCCATCATTCAAACTTGTTTTCATTTCATCAAAATTGGAACACAAACCATCGAGATAATTCCCATACAACTTTATATTTTTGTTATTTTCATCGTCAAGTGCTCTAGGAAGATGGGTACAAACTGATCTCAATTCCGTTTTGCTCATTAGAGTGTCCATTCGTTTTATGAATTCCTGAGAAGAAGAAAGT…
JU1400	pals-33	V	12441663	12443854	2192	2191	1	100	GAGAGATTACAAAATTTTTATTTAAAAAAATAATTATCGGAGAATTGAGATAATTTATGATCCAGAAATTAGTGAGCAAAGGGGTTACACAAACCAACATACAAAAACAAGTAAGAAAAACAAGAAATGAAAGAAGATGAAACTTATTCTTTAATAGAACGTTGGTTACTTGAGGGACCGTGTACATGTTTTTGAGTGATGTCTTGAACGCCATCATTCAAACTTGTTTTCATTTCATCAAAATTGGAACACAAACCACCGAGATAATTCCCATACAACTTTATATTTTTGTTATTTCTATCGTCAAGTGCTCTAGGAAGATGGGTACAAACTGATCTCAATTCCGTTTTGCTCATTAGAGTGTCCATTCGTTTTATGAATTCCTGAGAAGAAGAAAGT…
ECA396	pals-33	V	12441721	12443159	1446	2191	0.656321	90.802	GATCCAGAAATTAATGATGAATGGGGGAAAACAAACCAAAAAACAAGAAATGAGGAAGTTGTGGCAA-AAATCAAA-TTCATGAAACTTACTCTTCAATAAAACGTTGGTTACTTGAGGGACCGTGAACATGTTTTTGTGTGATGTCTTGAACGCCATCACTCAAACTTGTTTTCATATCATCAAAATTGGAACACAAACCATCGAGATAATTCCCATACAACTTTATATTTTTGTTATTTCTATCGTCAAGTGCTCTTGGAAGATGGGTACAAACTGACCTCAATTCAGTTTTGCTCATTAGAGTATCCATTTGTTTTATGAATTCCTAAGAAGGGGAAGAGTTGA-AC--T-C--ACAAATAAAAAATTATTT-AACTCACGGAGCAAACTTTGAAA…
ECA36	pals-33	V	12441663	12443854	2192	2191	1	99.772	GAGAGATTACAAAATTTTTATTTAAAAAAATAATTATCGGAGAATTGAGATAATTTATGATCCAGAAATTAGTGAGCAAAGGGGTTACACAAACCAACATACAAAAACAAGTAAGAAAAACAAGAAATGAAAGAAGATGAAACTTATTCTTTAATAGAACGTTGGTTACTTGAGGGACCGTGTACATGTTTTTGAGTGATGTCTTGAACGCCATCATTCAAACTTGTTTTCATTTCATCAAAATTGGAACACAAACCATCGAGATAATTCCCATACAACTTTATATTTTTGTTATTTCCATCGTCAAGTGCTCTAGGAAGATGGGTACAAACTGATCTCAATTCCGTTTTGCTCATTAGAGTGTCCATTCGTTTTATGAATTCCTGAGAAGAAGAAAGT…
DL238	pals-33	V	12441663	12443854	2192	2191	1	99.909	GAGAGATTACAAAATTTTTATTTAAAAAAATAATTATCGGAGAATTGAGATAATTTATGATCCAGAAATTAGTGAGCAAAGGGGTTACACAAACCAACATACAAAAACAAGTAAGAAAAACAAGAAATGAAAGAAGATGAAACTTATTCTTTAATAGAACGTTGGTTACTTGAGGGACCGTGTACATGTTTTTGAGTGATGTCTTGAACGCCATCATTCAAACTTGTTTTCATTTCATCAAAATTGGAACACAAACCACCGAGATAATTCCCATACAACTTTATATTTTTGTTATTTCCATCGTCAAGTGCTCTAGGAAGATGGGTACAAACTGATCTCAATTCCGTTTTGCTCATTAGAGTGTCCATTCGTTTTATGAATTCCTGAGAAGAAGAAAGT…
CB4856	pals-33	V	12441721	12443159	1446	2191	0.656321	90.733	GATCCAGAAATTAATGATGAATGGGGGAAAACAAACCAAAAAACAAGAAATGAGGAAGTTGTGGCAA-AAATCAAA-TTCATGAAACTTACTCTTCAATAAAACGTTGGTTACTTGAGGGACCGTGAACATGTTTTTGTGTGATGTCTTGAACGCCATCACTCAAACTTGTTTTCATATCATCAAAATTGGAACACAAACCATCGAGATAATTCCCATACAACTTTATATTTTTGTTATTTCCATCGTCAAGTGCTCTTGGAAGATGGGTACAAACTGACCTCAATTCAGTTTTGCTCATTAGAGTATCCATTTGTTTTATGAATTCCTAAGAAGGGGAAGAGTTGA-AC--T-C--ACAAATAAAAAATTATTT-AACTCACGGAGCAAACTTTGAAA…
N2	pals-36	V	636581	637518	937	937			AGAAAAATGAATGGGTGCCAAACTAGTTCTAACGATATTTGTCAAGAGTGTGATGTATCCGAAATTGGACAACGCTCCTCAAATTGCCAAATTGCTTCGATCAGAGCCAACGAGGAAATTTTACTGCGAGCAATACAGTTGGAGGATCAGAGAATTAATGATTCGAAGAAATACTTATTTTCGACGCATACCAGAGAAGTGATTCAAAAATTCCACAAGACTTTTGAGCCGCTGGATGACGTTCTGAGAAACTTAAACGAGATTTATATAAAAGTGAGTTGTATCAGACAAAATGCAAATTTAAGTCATTCCTTGCAGTGTATACCTGAAGCTGGTTTTTTCCCAGAAGTTAAAAAAGGTGTTGTGGATGGTTTTGTAGAAAAGATTGCCGATGCTAAT…
QX1794	pals-36	V	636583	637122	541	937	0.57524	86.876	AAAAATGAATGGAAACGAAGCTAGTTCCAACGATATTTGTCAAAAATGTGATTTATCCGAAAATGGACAACGCTCCTCAAATTGCCAAATTGCTTCAATTAGAGCCAACGAAGAAATTTCACAGCGAGCAGTGCAGTTGGCGGATCAGAGAATAATTGATACTGAGAGGCACTTATTTGAGAAGCATACCAGAGAAGTTCTTGAAAAATTCCACAGTACTTTTGAGCCGATGGATGACGTTTTGAGAAACTTAAACGAGATTTATATAAAAGTGAGTTGTACCAGACAAATTAAAGATTTAAGTCATTCCTTGCAGTGTATACCTGAA-CTCGGTTTTTATCCGGAAGTTAAAAAAGGTGTTGTGGATGGTTTTGTCGGGAAAATTGCCGATGCTAAGC…
MY2693	pals-36	V	636581	637518	938	937	1	100	AGAAAAATGAATGGGTGCCAAACTAGTTCTAACGATATTTGTCAAGAGTGTGATGTATCCGAAATTGGACAACGCTCCTCAAATTGCCAAATTGCTTCGATCAGAGCCAACGAGGAAATTTTACTGCGAGCAATACAGTTGGAGGATCAGAGAATTAATGATTCGAAGAAATACTTATTTTCGACGCATACCAGAGAAGTGATTCAAAAATTCCACAAGACTTTTGAGCCGCTGGATGACGTTCTGAGAAACTTAAACGAGATTTATATAAAAGTGAGTTGTATCAGACAAAATGCAAATTTAAGTCATTCCTTGCAGTGTATACCTGAAGCTGGTTTTTTCCCAGAAGTTAAAAAAGGTGTTGTGGATGGTTTTGTAGAAAAGATTGCCGATGCTAAT…
NIC526	pals-36	V	636583	637122	542	937	0.57524	82.472	AAAAATGAATGGAAACGAAGCTAGTTCCAGCGATATTTGCCAAAAATGCGATCTATCAGAAAATGCACAGCATTCCTCAAATAACCAAATTCCTTCGAATAGAGCCAACGAGGAAATTTTACCGCAAGCAAATCTATTGGCGGATCAGAGACTAATTGACACGAAGAAACACTTATTTGAGAAGCATACCAGAGAGGTTATCGAAAAATTCCACAGTAATTTTGAGCCGATTGAAGACGTTTTGAGAAGCTTAAACGAAATTTATATAAAAGTGAGTTGTATCAG----ATTGAAAATTTAAGTCATTCCTTGCAGTGTATACCTGAA-CTCGGTTTCTATCCC-GAAGTTGAGAAAGGTGTTGTGGATGGTTACGTCGGGAAGATTGTTGATGCGAAG…
XZ1516	pals-36	V	636583	637518	936	937	0.997866	92.094	AAAAATGAATGGCGGCGAAACTGGCTCCAACGATATTTGCCAAAAATGTGATATATCCGAAATTGGACGACGCTCCTCAAATTGCCAAATTGCTTCGATCAGAGCCAACGAGGAAATTTTACTGCGAGCAATACAGTTGGAGGATCAGAGAATTATTGATTCAAAGAAATACTTATTTTCGACGCATACCAGAGAAGTGATTCAAAAATTCCACAAGACCTTTGAGCCGCTGGATGACGTTCTGAGAAACTTAAACGAGATTTATATAAAAGTGAGTTGTATCAGACAAAATGCAAATTTGAGACATTCATTACAGTGTATACCTGAAGCTGGTTTTTTCCCAGAAGTTAAAAAAGGTGTTGTGGATGGTTTTGTCGAAAAGATTGCCGATGCTAAGCT…
NIC2	pals-36	V	636581	637518	938	937	1	100	AGAAAAATGAATGGGTGCCAAACTAGTTCTAACGATATTTGTCAAGAGTGTGATGTATCCGAAATTGGACAACGCTCCTCAAATTGCCAAATTGCTTCGATCAGAGCCAACGAGGAAATTTTACTGCGAGCAATACAGTTGGAGGATCAGAGAATTAATGATTCGAAGAAATACTTATTTTCGACGCATACCAGAGAAGTGATTCAAAAATTCCACAAGACTTTTGAGCCGCTGGATGACGTTCTGAGAAACTTAAACGAGATTTATATAAAAGTGAGTTGTATCAGACAAAATGCAAATTTAAGTCATTCCTTGCAGTGTATACCTGAAGCTGGTTTTTTCCCAGAAGTTAAAAAAGGTGTTGTGGATGGTTTTGTAGAAAAGATTGCCGATGCTAAT…
MY2147	pals-36	V	636581	637518	938	937	1	99.041	AGAAAAATGAATGGGTGCCAAACTAGTTCTAACGATATTTGTCAAGAGTGTGATGTATCCGAAATTGGACAACGCTCCTCAAATTGCCAAATTGCTTCGATCAGAGCCAACGAGGAAATTTTACTGCGAGCAATACAGTTGGAGGATCAGAGAATTAATGATTCGAAGAAATACTTATTTTCGACGCATACCAGAGAAGTGATTCAAAAATTCCACAAGACTTTTGAGTCGCTGGATGACGTTCTGAGAAACTTAAACGAGATTTATATAAAAGTGAGTTGTATCAGACAAAATGCAAATTTACGTCATTCCTTGCAGTGTATACCTGAAGCTGGTTTTTTCCCAGAAGTTAAAAAAGGTGTTGTGGATGGTTTTGTAGAAAAGATTGCCGATGCTAAT…
JU2600	pals-36	V	636583	637122	541	937	0.57524	86.876	AAAAATGAATGGAAACGAAGCTAGTTCCAACGATATTTGTCAAAAATGTGATTTATCCGAAAATGGACAACGCTCCTCAAATTGCCAAATTGCTTCAATTAGAGCCAACGAAGAAATTTCACAGCGAGCAGTGCAGTTGGCGGATCAGAGAATAATTGATACTGAGAGGCACTTATTTGAGAAGCATACCAGAGAAGTTCTTGAAAAATTCCACAGTACTTTTGAGCCGATGGATGACGTTTTGAGAAACTTAAACGAGATTTATATAAAAGTGAGTTGTACCAGACAAATTAAAGATTTAAGTCATTCCTTGCAGTGTATACCTGAA-CTCGGTTTTTATCCGGAAGTTAAAAAAGGTGTTGTGGATGGTTTTGTCGGGAAAATTGCCGATGCTAAGC…
JU310	pals-36	V	636581	637518	938	937	1	99.254	AGAAAAATGAATGGGTGCCAAACTAGTTCTAACGATATTTGTCAAGAGTGTGATGTATCCGAAATTGGACAACGCTCCTCAAATTGCCAAATTGCTTCGATCAGAGCCAACGAGGAAATTTTACTGCGAGCAATACAGTTGGAGGATCAGAGAATTAATGATTCGAAGAAATACTTATTTTCGACGCATACCAGAGAAGTGATTCAAAAATTCCACAAGACTTTTGAGTCGCTGGATGACGTTCTGAGAAACTTAAACGAGATTTATATAAAAGTGAGTTGTATCAGAGAAAATGCAAATTTAAGTCATTCCTTGCAGTGTATACCTGAAGCTGGTTTTTTCCCAGAAGTTAAAAAAGGTGTTGTGGATGGTTTTGTAGAAAAGATTGCCGATGCTAAT…
JU2526	pals-36	V	636581	637518	938	937	1	99.254	AGAAAAATGAATGGGTGCCAAACTAGTTCTAACGATATTTGTCAAGAGTGTGATGTATCCGAAATTGGACAACGCTCCTCAAATTGCCAAATTGCTTCGATCAGAGCCAACGAGGAAATTTTACTGCGAGCAATACAGTTGGAGGATCAGAGAATTAATGATTCGAAGAAATACTTATTTTCGACGCATACCAGAGAAGTGATTCAAAAATTCCACAAGACTTTTGAGTCGCTGGATGACGTTCTGAGAAACTTAAACGAGATTTATATAAAAGTGAGTTGTATCAGAGAAAATGCAAATTTAAGTCATTCCTTGCAGTGTATACCTGAAGCTGGTTTTTTCCCAGAAGTTAAAAAAGGTGTTGTGGATGGTTTTGTAGAAAAGATTGCCGATGCTAAT…
EG4725	pals-36	V	636583	637122	542	937	0.57524	82.472	AAAAATGAATGGAAACGAAGCTAGTTCCAGCGATATTTGCCAAAAATGCGATCTATCAGAAAATGCACAGCATTCCTCAAATAACCAAATTCCTTCGAATAGAGCCAACGAGGAAATTTTACCGCAAGCAAATCTATTGGCGGATCAGAGACTAATTGACACGAAGAAACACTTATTTGAGAAGCATACCAGAGAGGTTATCGAAAAATTCCACAGTAATTTTGAGCCGATTGAAGACGTTTTGAGAAGCTTAAACGAAATTTATATAAAAGTGAGTTGTATCAG----ATTGAAAATTTAAGTCATTCCTTGCAGTGTATACCTGAA-CTCGGTTTCTATCCC-GAAGTTGAGAAAGGTGTTGTGGATGGTTACGTCGGGAAGATTGTTGATGCGAAG…
JU1400	pals-36	V	636583	637122	542	937	0.57524	82.472	AAAAATGAATGGAAACGAAGCTAGTTCCAGCGATATTTGCCAAAAATGCGATCTATCAGAAAATGCACAGCATTCCTCAAATAACCAAATTCCTTCGAATAGAGCCAACGAGGAAATTTTACCGCAAGCAAATCTATTGGCGGATCAGAGACTAATTGACACGAAGAAACACTTATTTGAGAAGCATACCAGAGAGGTTATCGAAAAATTCCACAGTAATTTTGAGCCGATTGAAGACGTTTTGAGAAGCTTAAACGAAATTTATATAAAAGTGAGTTGTATCAG----ATTGAAAATTTAAGTCATTCCTTGCAGTGTATACCTGAA-CTCGGTTTCTATCCC-GAAGTTGAGAAAGGTGTTGTGGATGGTTACGTCGGGAAGATTGTTGATGCGAAG…
ECA396	pals-36	V	636581	637518	938	937	1	99.68	AGAAAAATGAATGGGTGCCAAACTAGTTCTAACGATATTTGTCAAGAGTGTGATGTATCCGAAATTGGACAACGCTCCTCAAATTGCCAAATTGCTTCGATCAGAGCCAACGAGGAAATTTTACTGCGAGCAATACAGTTGGAGGATCAGAGAATTAATGATTCGAAGAAATACTTATTTTCGACGCATACCAGAGAAGTGATTCAAAAATTCCACAAGACTTTTGAGCCGCTGGATGACGTTCTGAGAAACTTAAACGAGATTTATATAAAAGTGAGTTGTATCAGACAAAATGCAAATTTAAGTCATTCCTTGCAGTGTATACCTGAAGCTGGTTTTTTCCCAGAAGTTAAAAAAGGTGTTGTGGATGGTTTTGTAGAAAAGATTGCCGATGCTAAT…
ECA36	pals-36	V	636583	637122	542	937	0.57524	82.472	AAAAATGAATGGAAACGAAGCTAGTTCCAGCGATATTTGCCAAAAATGCGATCTATCAGAAAATGCACAGCATTCCTCAAATAACCAAATTTCTTCGAATAGAGCCAACGAGGAAATTTTACCGCAAGCAAATCTATTGGCGGATCAGAGACTAATTGACACGAAGAAACACTTATTTGAGAAGCATACCAGAGAGGTTATCGAAAAATTCCACAGTAATTTTGAGCCGATTGAAGACGTTTTGAGAAGCTTAAACGAAATTTATATAAAAGTGAGTTGTATCAG----ATTGAAAATTTAAGTCATTCCTTGCAGTGTATACCTGAA-CTCGGTTTCTATCCC-GAAGTTGAGAAAGGTGTTGTGGATGGTTACGTCGGGAAGATTGTTGATGCGAAG…
DL238	pals-36	V	636583	637122	541	937	0.57524	86.506	AAAAATGAATGGAAACGAAGCTAGTTCCAAAGATATTTGTCAAAAATGTGATTTATCCGAAAATGGACAACGCTCCTCAAATTGCCAAATTGCTTCAATTAGAGCCAACGAAGAAATTTCACAGCGAGCAGTGCAGTTGGCGGATCAGAGAATAATTGATACTGAGAGGCACTTATTTGAGAAGCATACCAGAGAAGTTCTTGAAAAATTCCACAGTACTTTTGAGCCGATGGATGACGTTTTGAGAAACTTAAACGAGATTTATATAAAAGTGAGTTATACCAGACAAATTAAAGATTTAAGTCATTCCTTGCAGTGTATACCTGAA-CTCGGTTTTTATCCGGAAGTTAAAAAAGGTGTTGTGGATGGTTTTGTCGGGAAAATTGCCGATGCTAAGC…
CB4856	pals-36	V	636581	637518	938	937	1	99.254	AGAAAAATGAATGGGTGCCAAACTAGTTCTAACGATATTTGTCAAGAGTGTGATGTATCCGAAATTGGACAACGCTCCTCAAATTGCCAAATTGCTTCGATCAGAGCCAACGAGGAAATTTTACTGCGAGCAATACAGTTGGAGGATCAGAGAATTAATGATTCGAAGAAATACTTATTTTCGACGCATACCAGAGAAGTGATTCAAAAATTCCACAAGACTTTTGAGTCGCTGGATGACGTTCTGAGAAACTTAAACGAGATTTATATAAAAGTGAGTTGTATCAGAGAAAATGCAAATTTAAGTCATTCCTTGCAGTGTATACCTGAAGCTGGTTTTTTCCCAGAAGTTAAAAAAGGTGTTGTGGATGGTTTTGTAGAAAAGATTGCCGATGCTAAT…
N2	pals-37	V	2896610	2898527	1917	1917			TTTTAGCATTTTAATACTTCAAAAGTTATGGGCAGGATTGAAAATCTCCGAGAACAACAAGATAAATGTCGTGGAGATCATGAGAACCGCCTCAGAGAGATGGAAACCGGTATCTGCCAGAACATATGAAAATCTTGGTTAATCTTGAAAAATTGTTTTTTTTTTTCAGAAAGAGAAAAATCGAATCAAGGAATAGCAGATGCAGCCAGCGCAGCTGATGGTCGTCTGAATGCTGCTCGGCAAGAAAATGATCGTCAAATTCGGTATGTAAAATTGAAAAAAAATCTTGAATGAAAAATTCCAGAGAATTGATGGCAAAAGTAGACAATGAGAATGAAATGCATTCTGATGAAATTTCAAGAAAATGCTTTGAGCATGAAGAAAAAATGCTAGAAGCGA…
QX1794	pals-37	V	2896610	2898527	1918	1917	1	100	TTTTAGCATTTTAATACTTCAAAAGTTATGGGCAGGATTGAAAATCTCCGAGAACAACAAGATAAATGTCGTGGAGATCATGAGAACCGCCTCAGAGAGATGGAAACCGGTATCTGCCAGAACATATGAAAATCTTGGTTAATCTTGAAAAATTGTTTTTTTTTTTCAGAAAGAGAAAAATCGAATCAAGGAATAGCAGATGCAGCCAGCGCAGCTGATGGTCGTCTGAATGCTGCTCGGCAAGAAAATGATCGTCAAATTCGGTATGTAAAATTGAAAAAAAATCTTGAATGAAAAATTCCAGAGAATTGATGGCAAAAGTAGACAATGAGAATGAAATGCATTCTGATGAAATTTCAAGAAAATGCTTTGAGCATGAAGAAAAAATGCTAGAAGCGA…
MY2693	pals-37	V	2896610	2898527	1918	1917	1	100	TTTTAGCATTTTAATACTTCAAAAGTTATGGGCAGGATTGAAAATCTCCGAGAACAACAAGATAAATGTCGTGGAGATCATGAGAACCGCCTCAGAGAGATGGAAACCGGTATCTGCCAGAACATATGAAAATCTTGGTTAATCTTGAAAAATTGTTTTTTTTTTTCAGAAAGAGAAAAATCGAATCAAGGAATAGCAGATGCAGCCAGCGCAGCTGATGGTCGTCTGAATGCTGCTCGGCAAGAAAATGATCGTCAAATTCGGTATGTAAAATTGAAAAAAAATCTTGAATGAAAAATTCCAGAGAATTGATGGCAAAAGTAGACAATGAGAATGAAATGCATTCTGATGAAATTTCAAGAAAATGCTTTGAGCATGAAGAAAAAATGCTAGAAGCGA…
NIC526	pals-37	V	2896610	2898527	1918	1917	1	100	TTTTAGCATTTTAATACTTCAAAAGTTATGGGCAGGATTGAAAATCTCCGAGAACAACAAGATAAATGTCGTGGAGATCATGAGAACCGCCTCAGAGAGATGGAAACCGGTATCTGCCAGAACATATGAAAATCTTGGTTAATCTTGAAAAATTGTTTTTTTTTTTCAGAAAGAGAAAAATCGAATCAAGGAATAGCAGATGCAGCCAGCGCAGCTGATGGTCGTCTGAATGCTGCTCGGCAAGAAAATGATCGTCAAATTCGGTATGTAAAATTGAAAAAAAATCTTGAATGAAAAATTCCAGAGAATTGATGGCAAAAGTAGACAATGAGAATGAAATGCATTCTGATGAAATTTCAAGAAAATGCTTTGAGCATGAAGAAAAAATGCTAGAAGCGA…
XZ1516	pals-37	V	2897125	2898493	1382	1917	0.713615	91.751	TTTTCAGATCAGTAAAATGAAAGCAGAACACAACGCGGAAATTTCAAAATTGGAAGAAAATATAAAAGAAGCTAAAAACGACGGGGAGCAGAAAGTTAAGAGCATTGAAGACAAGATAGAGTCGGTTCAAGAAGAGCGGAGCAACACTTTGGAAGCACATGGCAAAGAACTTCAAAATATCAGCGATGAATTTTATAGCAAGAGTGAAAAAATTCTAGAAGACCAATTGAATGTGCAGAAGAGAAATTTCGCAGAAAAGCGGTGGG-TTTTTTTCAGATTTGGAAATTAAG--ATGTAGGATTTTTCAAATATTAAAATAAAGTTTGTTTAACTCTCCAAC-----CAAACTTTTCTTACTA--TTTTTTTAAAAATTGTGTCTTTTTTTTTGTCCTTT…
NIC2	pals-37	V	2896610	2898527	1918	1917	1	100	TTTTAGCATTTTAATACTTCAAAAGTTATGGGCAGGATTGAAAATCTCCGAGAACAACAAGATAAATGTCGTGGAGATCATGAGAACCGCCTCAGAGAGATGGAAACCGGTATCTGCCAGAACATATGAAAATCTTGGTTAATCTTGAAAAATTGTTTTTTTTTTTCAGAAAGAGAAAAATCGAATCAAGGAATAGCAGATGCAGCCAGCGCAGCTGATGGTCGTCTGAATGCTGCTCGGCAAGAAAATGATCGTCAAATTCGGTATGTAAAATTGAAAAAAAATCTTGAATGAAAAATTCCAGAGAATTGATGGCAAAAGTAGACAATGAGAATGAAATGCATTCTGATGAAATTTCAAGAAAATGCTTTGAGCATGAAGAAAAAATGCTAGAAGCGA…
MY2147	pals-37	V	2896610	2898527	1918	1917	1	100	TTTTAGCATTTTAATACTTCAAAAGTTATGGGCAGGATTGAAAATCTCCGAGAACAACAAGATAAATGTCGTGGAGATCATGAGAACCGCCTCAGAGAGATGGAAACCGGTATCTGCCAGAACATATGAAAATCTTGGTTAATCTTGAAAAATTGTTTTTTTTTTTCAGAAAGAGAAAAATCGAATCAAGGAATAGCAGATGCAGCCAGCGCAGCTGATGGTCGTCTGAATGCTGCTCGGCAAGAAAATGATCGTCAAATTCGGTATGTAAAATTGAAAAAAAATCTTGAATGAAAAATTCCAGAGAATTGATGGCAAAAGTAGACAATGAGAATGAAATGCATTCTGATGAAATTTCAAGAAAATGCTTTGAGCATGAAGAAAAAATGCTAGAAGCGA…
JU2600	pals-37	V	2896610	2898527	1918	1917	1	100	TTTTAGCATTTTAATACTTCAAAAGTTATGGGCAGGATTGAAAATCTCCGAGAACAACAAGATAAATGTCGTGGAGATCATGAGAACCGCCTCAGAGAGATGGAAACCGGTATCTGCCAGAACATATGAAAATCTTGGTTAATCTTGAAAAATTGTTTTTTTTTTTCAGAAAGAGAAAAATCGAATCAAGGAATAGCAGATGCAGCCAGCGCAGCTGATGGTCGTCTGAATGCTGCTCGGCAAGAAAATGATCGTCAAATTCGGTATGTAAAATTGAAAAAAAATCTTGAATGAAAAATTCCAGAGAATTGATGGCAAAAGTAGACAATGAGAATGAAATGCATTCTGATGAAATTTCAAGAAAATGCTTTGAGCATGAAGAAAAAATGCTAGAAGCGA…
JU310	pals-37	V	2896610	2898527	1918	1917	1	100	TTTTAGCATTTTAATACTTCAAAAGTTATGGGCAGGATTGAAAATCTCCGAGAACAACAAGATAAATGTCGTGGAGATCATGAGAACCGCCTCAGAGAGATGGAAACCGGTATCTGCCAGAACATATGAAAATCTTGGTTAATCTTGAAAAATTGTTTTTTTTTTTCAGAAAGAGAAAAATCGAATCAAGGAATAGCAGATGCAGCCAGCGCAGCTGATGGTCGTCTGAATGCTGCTCGGCAAGAAAATGATCGTCAAATTCGGTATGTAAAATTGAAAAAAAATCTTGAATGAAAAATTCCAGAGAATTGATGGCAAAAGTAGACAATGAGAATGAAATGCATTCTGATGAAATTTCAAGAAAATGCTTTGAGCATGAAGAAAAAATGCTAGAAGCGA…
JU2526	pals-37	V	2896610	2897735	1136	1917	0.586854	98.327	TTTTAGCATTTTAATACTTCAAAAGTTATGGGCAGGATTGAAAATCTCCGAGAACAACAAGATAAATGTCGTGGAGATCATGAGAACCGTCTCAGAGAGATGGAAACCGGTATCTGCCAGAACATATGAAAATCTTGGTTAATCTTGAAAAATTG-TTTTTTTTTTCAGAAAGAGAAAAATCGAATCAAGGAATAGCAGATGCAGCCAGCGCAGCTGATGGTCGTCTGAATGCTGCTCGGCAAGAAAATGATCGTCAAATTCGGTATGTAAAATTGAAAAAAAATCTTGAATGAAAAATTCCAGAGAATTGATGGCAAAAGTAGACAATGAGAATGAAAAGCATTCTGATGAAATTTCAAGAAAATGCTTTGAGCATGAAGAAAAAATGCTAGAAGCGA…
EG4725	pals-37	V	2896610	2897735	1136	1917	0.586854	98.327	TTTTAGCATTTTAATACTTCAAAAGTTATGGGCAGGATTGAAAATCTCCGAGAACAACAAGATAAATGTCGTGGAGATCATGAGAACCGTCTCAGAGAGATGGAAACCGGTATCTGCCAGAACATATGAAAATCTTGGTTAATCTTGAAAAATTG-TTTTTTTTTTCAGAAAGAGAAAAATCGAATCAAGGAATAGCAGATGCAGCCAGCGCAGCTGATGGTCGTCTGAATGCTGCTCGGCAAGAAAATGATCGTCAAATTCGGTATGTAAAATTGAAAAAAAATCTTGAATGAAAAATTCCAGAGAATTGATGGCAAAAGTAGACAATGAGAATGAAAAGCATTCTGATGAAATTTCAAGAAAATGCTTTGAGCATGAAGAAAAAATGCTAGAAGCGA…
JU1400	pals-37	V	2896610	2897735	1136	1917	0.586854	98.327	TTTTAGCATTTTAATACTTCAAAAGTTATGGGCAGGATTGAAAATCTCCGAGAACAACAAGATAAATGTCGTGGAGATCATGAGAACCGTCTCAGAGAGATGGAAACCGGTATCTGCCAGAACATATGAAAATCTTGGTTAATCTTGAAAAATTG-TTTTTTTTTTCAGAAAGAGAAAAATCGAATCAAGGAATAGCAGATGCAGCCAGCGCAGCTGATGGTCGTCTGAATGCTGCTCGGCAAGAAAATGATCGTCAAATTCGGTATGTAAAATTGAAAAAAAATCTTGAATGAAAAATTCCAGAGAATTGATGGCAAAAGTAGACAATGAGAATGAAAAGCATTCTGATGAAATTTCAAGAAAATGCTTTGAGCATGAAGAAAAAATGCTAGAAGCGA…
ECA396	pals-37	V	2896610	2898527	1928	1917	1	97.873	TTTTAGCATTGTAATACAACAAAAGTCATGGGCAGGATTGAAAACCTCCGAGAACAGCAAGATAAATGTCGTGGAGATCATGACAACCGCCTTAGAGAGATGGAAATCGGTATCTGCAAGAACATCTGAAAATCTT-GTTAATTTTGAAAAAATG----TTTTCTTCAGAGAGGGAAAAGTCGAATCAAGGGATAACAGATGCAGCAAGCGCAGCTGATGATCGTCTGAATGCTGCTCGGCAAGAAAATGATCGTCAAATTCGGTATGTAAAATTGAAAAAAAATCTTGAATGAAAAATTCCAGAGAATTGATGGCAAAAGTAGACAATGAGAATGAAAAGCATTCTGATGAAATTTCAAGAAAATGCTTTGAGCATGAAGAAAAAATGCTAGAAGCGA…
ECA36	pals-37	V	2896610	2898525	1926	1917	0.998957	95.067	TTTTAGCATTTTAATACTTCAAAAGTTATGGGCAGGATTGAAAATCTCCGAGAACAACAAGATAAATGTCGTGGAGATCATGAGAACCGCCTCAGAGAGATGGAAACCGGTATCTGCCAGAACATATGAAAATCTTGGTTAATCTTGAAAAATTGTTTTTTTTTT--AGAAAGAGAAAAATCGAATCAAGGAATAGCAGATGCAGCCAGCGCAGCTGATGGTCGTCTGAATGCTGCTCGGCAAGAAAATGATCGTCAAATTCGGTATGTAAAATTGAAAAAAAATCTTGAATGAAAAATTCCAGAGAATTGATGGCAAAAGTAGACAATGAGAATGAAAAGCATTCTGATGAAATTTCAAGAAAATGCTTTGAGCATGAAGAAAAAATGCTAGAAGCGA…
DL238	pals-37	V	2897653	2898527	875	1917	0.455921	99.543	TAGACAAATTCCCGATCAGTTACCAAACCGCAATGGTTTTTTGTTCCCAAAAGCTTCAGTTTTGCCAGCTTTCAAAATTTTCCTTTAAAATTGAACTTAGTTTTCAGGCTCCAATTGCTCGAAGAGCACAAACAAGAAATCGATCACATCGACCGTCTGACAGCCGTAATCCAATGTCAAAGAGCTAATGCAGCTACAAAAGCCCTTCTGAATAAATTTCTAATTCTCATGAAGCCTGTCCACGAAACTGTGAAATTGTTGAAAGAAATCGAACAATACGTAAGTTCAATCAGGTTGCCAAAAAATCATTTAAAAAAATATTTTCAGTGCGCTACTGGTTCCGAAGAAAGCGATTTCAGCGTTGCAAGTAATTTAAACGAAATTGCCATTTCAAGATCT…
CB4856	pals-37	V	2896610	2898525	1929	1917	0.998957	94.816	TTTTAGCATTTTAATACTTCAAAAGTTATGGGCAGGATTGAAAATCTCCGAGAACAACAAGATAAATGTCGTGGAGATCATGAGAACCGCCTCAGAGAGATGGAAACCGGTATCTGCCAGAACATATGAAAATCTTGGTTAATCTTGAAAAATTG--TTTTTTTTTCAGAAAGAGAAAAATCGAATCAAGGAATAGCAGATGCAGCCAGCGCAGCTGATGGTCGTCTGAATGCTGCTCGGCAAGAAAATGATCGTCAAATTCGGTATGTAAAATTGAAAAAAAAATCTTGAATGAAAAATTCCAGAGAATTGATGGCAAAAGTAGACAATGAGAATGAAAAGCATTCTGATGAAATTTCAAGAAAATGCTTTGAGCATGAAGAAAAAATGCTAGAAGCG…
N2	pals-38	V	12434361	12436952	2591	2591			TTATTTAATAGATTTATGTGCGGCGGAGTTGCTAATGTACTTCGCAACCAAGTGATGTACACCGTTAGTTAAACTGTGCCTCAATTGTAAGAATTCATTACTCAATCCATCAAGTAGCTTTCCATAGGTATTGACTTTGCTCGGAATTCCATCATCGATTGCTCTAGGTAGATGAGCGCAAACCAGTTTCAAATCAGGACTACTGACGAGAGTATCCATTTGTCTTATATAACTCTAAAGGAACAATGTAAACCATTTTTAAATTTTATAAGTTTCATAAAAATTATGTTTTGCTAGAAAAATTTAAAAAATAACTTACAGCGCAAACTTCATAAAAATTGGGATCAGTATGATTATTGCTGACAATAACTTGATGAAAAGATTTGTGACGTTGATCAA…
QX1794	pals-38	V	12434361	12436952	2592	2591	1	100	TTATTTAATAGATTTATGTGCGGCGGAGTTGCTAATGTACTTCGCAACCAAGTGATGTACACCGTTAGTTAAACTGTGCCTCAATTGTAAGAATTCATTACTCAATCCATCAAGTAGCTTTCCATAGGTATTGACTTTGCTCGGAATTCCATCATCGATTGCTCTAGGTAGATGAGCGCAAACCAGTTTCAAATCAGGACTACTGACGAGAGTATCCATTTGTCTTATATAACTCTAAAGGAACAATGTAAACCATTTTTAAATTTTATAAGTTTCATAAAAATTATGTTTTGCTAGAAAAATTTAAAAAATAACTTACAGCGCAAACTTCATAAAAATTGGGATCAGTATGATTATTGCTGACAATAACTTGATGAAAAGATTTGTGACGTTGATCAA…
MY2693	pals-38	V	12434361	12436952	2592	2591	1	100	TTATTTAATAGATTTATGTGCGGCGGAGTTGCTAATGTACTTCGCAACCAAGTGATGTACACCGTTAGTTAAACTGTGCCTCAATTGTAAGAATTCATTACTCAATCCATCAAGTAGCTTTCCATAGGTATTGACTTTGCTCGGAATTCCATCATCGATTGCTCTAGGTAGATGAGCGCAAACCAGTTTCAAATCAGGACTACTGACGAGAGTATCCATTTGTCTTATATAACTCTAAAGGAACAATGTAAACCATTTTTAAATTTTATAAGTTTCATAAAAATTATGTTTTGCTAGAAAAATTTAAAAAATAACTTACAGCGCAAACTTCATAAAAATTGGGATCAGTATGATTATTGCTGACAATAACTTGATGAAAAGATTTGTGACGTTGATCAA…
NIC526	pals-38	V	12434361	12436952	2592	2591	1	100	TTATTTAATAGATTTATGTGCGGCGGAGTTGCTAATGTACTTCGCAACCAAGTGATGTACACCGTTAGTTAAACTGTGCCTCAATTGTAAGAATTCATTACTCAATCCATCAAGTAGCTTTCCATAGGTATTGACTTTGCTCGGAATTCCATCATCGATTGCTCTAGGTAGATGAGCGCAAACCAGTTTCAAATCAGGACTACTGACGAGAGTATCCATTTGTCTTATATAACTCTAAAGGAACAATGTAAACCATTTTTAAATTTTATAAGTTTCATAAAAATTATGTTTTGCTAGAAAAATTTAAAAAATAACTTACAGCGCAAACTTCATAAAAATTGGGATCAGTATGATTATTGCTGACAATAACTTGATGAAAAGATTTGTGACGTTGATCAA…
XZ1516	pals-38	V	12435618	12436892	1275	2591	0.491702	99.843	TTC-GAATTGTTCGTACATTTGTTGAAGTTTTTCTTCGTGTTCAGCTTGTTTACGCTCGAACTCCCTGAAATCGACAAAATTTTAGACATTGTTAAAAAAGTATTTTACATGCATCATATCACTTTCAAGTTCCAAATTCTGGTTCATAAGACATGTCCATTTCAAAACCAGGACAACTTTTAGATAATTTTGTTTTGTTTTAATTATCTCCAAACGTCCAATTTTTTTTAAAGATTGACAATTTGCAAAAACTTGGGCTGAAAACTTTAAAAAAACAAAGCCATTTTAGAGTGTTAGATATTTAATCTTTTGAGCCCATTTTCAGTATACTTTTGCAATATTTTGTAACTATGTACTTACATTTTTCTTTCATTTTCTTCAATCTCGTGCTGGCGTTG…
XZ1516	pals-38	V	12435618	12436892	1275	2591	0.491702	99.843	TTC-GAATTGTTCGTACATTTGTTGAAGTTTTTCTTCGTGTTCAGCTTGTTTACGCTCGAACTCCCTGAAATCGACAAAATTTTAGACATTGTTAAAAAAGTATTTTACATGCATCATATCACTTTCAAGTTCCAAATTCTGGTTCATAAGACATGTCCATTTCAAAACCAGGACAACTTTTAGATAATTTTGTTTTGTTTTAATTATCTCCAAACGTCCAATTTTTTTTAAAGATTGACAATTTGCAAAAACTTGGGCTGAAAACTTTAAAAAAACAAAGCCATTTTAGAGTGTTAGATATTTAATCTTTTGAGCCCATTTTCAGTATACTTTTGCAATATTTTGTAACTATGTACTTACATTTTTCTTTCATTTTCTTCAATCTCGTGCTGGCGTTG…
NIC2	pals-38	V	12434361	12436952	2592	2591	1	100	TTATTTAATAGATTTATGTGCGGCGGAGTTGCTAATGTACTTCGCAACCAAGTGATGTACACCGTTAGTTAAACTGTGCCTCAATTGTAAGAATTCATTACTCAATCCATCAAGTAGCTTTCCATAGGTATTGACTTTGCTCGGAATTCCATCATCGATTGCTCTAGGTAGATGAGCGCAAACCAGTTTCAAATCAGGACTACTGACGAGAGTATCCATTTGTCTTATATAACTCTAAAGGAACAATGTAAACCATTTTTAAATTTTATAAGTTTCATAAAAATTATGTTTTGCTAGAAAAATTTAAAAAATAACTTACAGCGCAAACTTCATAAAAATTGGGATCAGTATGATTATTGCTGACAATAACTTGATGAAAAGATTTGTGACGTTGATCAA…
MY2147	pals-38	V	12434361	12436952	2592	2591	1	100	TTATTTAATAGATTTATGTGCGGCGGAGTTGCTAATGTACTTCGCAACCAAGTGATGTACACCGTTAGTTAAACTGTGCCTCAATTGTAAGAATTCATTACTCAATCCATCAAGTAGCTTTCCATAGGTATTGACTTTGCTCGGAATTCCATCATCGATTGCTCTAGGTAGATGAGCGCAAACCAGTTTCAAATCAGGACTACTGACGAGAGTATCCATTTGTCTTATATAACTCTAAAGGAACAATGTAAACCATTTTTAAATTTTATAAGTTTCATAAAAATTATGTTTTGCTAGAAAAATTTAAAAAATAACTTACAGCGCAAACTTCATAAAAATTGGGATCAGTATGATTATTGCTGACAATAACTTGATGAAAAGATTTGTGACGTTGATCAA…
JU2600	pals-38	V	12434361	12436952	2592	2591	1	100	TTATTTAATAGATTTATGTGCGGCGGAGTTGCTAATGTACTTCGCAACCAAGTGATGTACACCGTTAGTTAAACTGTGCCTCAATTGTAAGAATTCATTACTCAATCCATCAAGTAGCTTTCCATAGGTATTGACTTTGCTCGGAATTCCATCATCGATTGCTCTAGGTAGATGAGCGCAAACCAGTTTCAAATCAGGACTACTGACGAGAGTATCCATTTGTCTTATATAACTCTAAAGGAACAATGTAAACCATTTTTAAATTTTATAAGTTTCATAAAAATTATGTTTTGCTAGAAAAATTTAAAAAATAACTTACAGCGCAAACTTCATAAAAATTGGGATCAGTATGATTATTGCTGACAATAACTTGATGAAAAGATTTGTGACGTTGATCAA…
JU310	pals-38	V	12434361	12436952	2592	2591	1	100	TTATTTAATAGATTTATGTGCGGCGGAGTTGCTAATGTACTTCGCAACCAAGTGATGTACACCGTTAGTTAAACTGTGCCTCAATTGTAAGAATTCATTACTCAATCCATCAAGTAGCTTTCCATAGGTATTGACTTTGCTCGGAATTCCATCATCGATTGCTCTAGGTAGATGAGCGCAAACCAGTTTCAAATCAGGACTACTGACGAGAGTATCCATTTGTCTTATATAACTCTAAAGGAACAATGTAAACCATTTTTAAATTTTATAAGTTTCATAAAAATTATGTTTTGCTAGAAAAATTTAAAAAATAACTTACAGCGCAAACTTCATAAAAATTGGGATCAGTATGATTATTGCTGACAATAACTTGATGAAAAGATTTGTGACGTTGATCAA…
JU2526	pals-38	V	12435776	12436853	1118	2591	0.41567	80.322	CATTTCGAAACCAGGATAACTTTTCGGTAATTTTTTTTTG-TTAAATTATCTCCAAACGTCCAATTTAGTTTTTCAAAGATTGACAATTTGCAAAAACTTGGACT-ACACATTTTATAAATCAAAATTAATTTTATAGTCATACATGCTCCGTCTGTTTACCCCATATTAACATTATAAGTATATTTTAGAAAAATCTTGTAAC----TACTCACATTTTTCTTTGATTCTCTTCCATCTCGTGCTGGCGCTGATTCTCGGAGAACTGATGATCTTGTTCCCTTATTCTCGTTTCATGCTCATCTTTTTCTCTGAAATCAAATCAAATACTATTTGTACCATAACTTGTTATTCTGCTAACTTTTTTCTCCGATCCTCAATTTCTTGCCGTTCTTTCTG…
JU2526	pals-38	V	12435776	12436853	1118	2591	0.41567	80.322	CATTTCGAAACCAGGATAACTTTTCGGTAATTTTTTTTTG-TTAAATTATCTCCAAACGTCCAATTTAGTTTTTCAAAGATTGACAATTTGCAAAAACTTGGACT-ACACATTTTATAAATCAAAATTAATTTTATAGTCATACATGCTCCGTCTGTTTACCCCATATTAACATTATAAGTATATTTTAGAAAAATCTTGTAAC----TACTCACATTTTTCTTTGATTCTCTTCCATCTCGTGCTGGCGCTGATTCTCGGAGAACTGATGATCTTGTTCCCTTATTCTCGTTTCATGCTCATCTTTTTCTCTGAAATCAAATCAAATACTATTTGTACCATAACTTGTTATTCTGCTAACTTTTTTCTCCGATCCTCAATTTCTTGCCGTTCTTTCTG…
EG4725	pals-38	V	12435618	12436892	1275	2591	0.491702	99.765	TTC-GAATTGTTCGTACATTTGTTGAAGTTTTTCTTCGTGTTCAGCTTGTTTACGCTCGAACTCCCTGAAATCGACAAAATTTTAGACATTGTTAAAAAAGTATTTTACATGCATCATATCACTTTCAAGTTCCAAATTCTGGTTCATAAGACATGTCCATTTCAAAACCAGGACAACTTTTAGATAATTTTGTTTTGTTTTAATTATCTCCAAACGTCCAATTTTTTTTAAAGATTGACAATTTGCAAAAACTTGGGCTGAAAACTTAAAAAAAACAAAGCCATTTTAGAGTGTTAGATATTTAATCTTTTGAGCCCATTTTCAGTATACTTTTGCAATATTTTGTAACTATGTACTTACATTTTTCTTTCATTTTCTTCAATCTCGTGCTGGCGTTG…
EG4725	pals-38	V	12435618	12436892	1275	2591	0.491702	99.765	TTC-GAATTGTTCGTACATTTGTTGAAGTTTTTCTTCGTGTTCAGCTTGTTTACGCTCGAACTCCCTGAAATCGACAAAATTTTAGACATTGTTAAAAAAGTATTTTACATGCATCATATCACTTTCAAGTTCCAAATTCTGGTTCATAAGACATGTCCATTTCAAAACCAGGACAACTTTTAGATAATTTTGTTTTGTTTTAATTATCTCCAAACGTCCAATTTTTTTTAAAGATTGACAATTTGCAAAAACTTGGGCTGAAAACTTAAAAAAAACAAAGCCATTTTAGAGTGTTAGATATTTAATCTTTTGAGCCCATTTTCAGTATACTTTTGCAATATTTTGTAACTATGTACTTACATTTTTCTTTCATTTTCTTCAATCTCGTGCTGGCGTTG…
JU1400	pals-38	V	12434361	12436952	2592	2591	1	100	TTATTTAATAGATTTATGTGCGGCGGAGTTGCTAATGTACTTCGCAACCAAGTGATGTACACCGTTAGTTAAACTGTGCCTCAATTGTAAGAATTCATTACTCAATCCATCAAGTAGCTTTCCATAGGTATTGACTTTGCTCGGAATTCCATCATCGATTGCTCTAGGTAGATGAGCGCAAACCAGTTTCAAATCAGGACTACTGACGAGAGTATCCATTTGTCTTATATAACTCTAAAGGAACAATGTAAACCATTTTTAAATTTTATAAGTTTCATAAAAATTATGTTTTGCTAGAAAAATTTAAAAAATAACTTACAGCGCAAACTTCATAAAAATTGGGATCAGTATGATTATTGCTGACAATAACTTGATGAAAAGATTTGTGACGTTGATCAA…
ECA396	pals-38	V	12435776	12436837	1099	2591	0.409494	80.528	CATTTCGAAACCAGGATAACTTTTCGGTAATTTTTTTTTG-TTAAATTATCTCCAAACGTCCAATTTAGTTTTTCAAAGATTGACAATTTGCAAAAACTTGGACT-ACACATTTTATAAATCAAAATTAATTTTATAGTCATACATGCTCCGTCTGTTTACCCCATATTAACATTATAAGTATATTTTAGAAAAATCTTGTAAC----TACTCACATTTTTCTTTGATTCTCTTCCATCTCGTGCTGGCGCTGATTCTCGGAGAACTGATGATCTTGTTCCCTTATTCTCGTTTCATGCTCATCTTTTTCTCTGAAATCAAATCAAATACTATTTGTACCATAACTTGTTATTCTGCTAACTTTTTTCTCCGATCCTCAATTTCTTGCCGTTCTTTCTG…
ECA396	pals-38	V	12435776	12436837	1099	2591	0.409494	80.528	CATTTCGAAACCAGGATAACTTTTCGGTAATTTTTTTTTG-TTAAATTATCTCCAAACGTCCAATTTAGTTTTTCAAAGATTGACAATTTGCAAAAACTTGGACT-ACACATTTTATAAATCAAAATTAATTTTATAGTCATACATGCTCCGTCTGTTTACCCCATATTAACATTATAAGTATATTTTAGAAAAATCTTGTAAC----TACTCACATTTTTCTTTGATTCTCTTCCATCTCGTGCTGGCGCTGATTCTCGGAGAACTGATGATCTTGTTCCCTTATTCTCGTTTCATGCTCATCTTTTTCTCTGAAATCAAATCAAATACTATTTGTACCATAACTTGTTATTCTGCTAACTTTTTTCTCCGATCCTCAATTTCTTGCCGTTCTTTCTG…
ECA36	pals-38	V	12434361	12436952	2592	2591	1	99.923	TTATTTAATAGATTTATGTGCGGCGGAGTTGCTAATGTACTTCGCAACCAAGTGATGTACACCGTTAGTTAAACTGTGCCTCAATTGTAAGAATTCATTACTCAATCCATCAAGTAGCTTTCCATAGGTATTGACTTTGCTCGGAATTCCATCATCGATTGCTCTAGGTAGATGAGCGCAAACCAGTTTCAAATCAGGACTACTGACGAGAGTATCCATTTGTCTTATATAACTCTAAAGGAACAATGTAAACCATTTTTAAATTTTATAAGTTTCATAAAAATTATGTTTTGCTAGAAAAATTTAAAAAATAACTTACAGCGCAAACTTCATAAAAATTGGGATCAGTATGATTATTGCTGACAATAACTTGATGAAAAGATTTGTGACGTTGATCAA…
DL238	pals-38	V	12434361	12435621	1261	2591	0.486299	100	TTATTTAATAGATTTATGTGCGGCGGAGTTGCTAATGTACTTCGCAACCAAGTGATGTACACCGTTAGTTAAACTGTGCCTCAATTGTAAGAATTCATTACTCAATCCATCAAGTAGCTTTCCATAGGTATTGACTTTGCTCGGAATTCCATCATCGATTGCTCTAGGTAGATGAGCGCAAACCAGTTTCAAATCAGGACTACTGACGAGAGTATCCATTTGTCTTATATAACTCTAAAGGAACAATGTAAACCATTTTTAAATTTTATAAGTTTCATAAAAATTATGTTTTGCTAGAAAAATTTAAAAAATAACTTACAGCGCAAACTTCATAAAAATTGGGATCAGTATGATTATTGCTGACAATAACTTGATGAAAAGATTTGTGACGTTGATCAA…
CB4856	pals-38	V	12435776	12436839	1101	2591	0.410266	80.381	CATTTC-GAACCAGGATAACTTTTCGGTAATTTTTTTTTTGTTAAATTATCTCCAAACGTCCAATTTAGTTTTTCAAAGATTGACAATTTGCAAAAACTTGGACT-ACACATTTTATAAATCAAAATTAATTTTATAGTCATACATGCTCCGTCTGTTTACCCCATATTAACATTATAAGTATATTTTAGAAAAATCTTGTAAC----TACTCACATTTTTCTTTGATTCTCTTCCATCTCGTGCTGGCGCTGATTCTCGGAGAACTGATGATCTTGTTCCCTTATTCTCGTTTCATGCTCATCTTTTTCTCTGAAATCAAATCAAATACTATTTGTACCATAACTTGTTATTCTGCTAACTTTTTTCTCCGATCCTCAATTTCTTGCCGTTCTTTCTG…
CB4856	pals-38	V	12435776	12436839	1101	2591	0.410266	80.381	CATTTC-GAACCAGGATAACTTTTCGGTAATTTTTTTTTTGTTAAATTATCTCCAAACGTCCAATTTAGTTTTTCAAAGATTGACAATTTGCAAAAACTTGGACT-ACACATTTTATAAATCAAAATTAATTTTATAGTCATACATGCTCCGTCTGTTTACCCCATATTAACATTATAAGTATATTTTAGAAAAATCTTGTAAC----TACTCACATTTTTCTTTGATTCTCTTCCATCTCGTGCTGGCGCTGATTCTCGGAGAACTGATGATCTTGTTCCCTTATTCTCGTTTCATGCTCATCTTTTTCTCTGAAATCAAATCAAATACTATTTGTACCATAACTTGTTATTCTGCTAACTTTTTTCTCCGATCCTCAATTTCTTGCCGTTCTTTCTG…
N2	pals-39	V	3673380	3676632	3252	3252			ATGGGTGCACTATTCTCGTACTGTTGTCCTTGTTGTTGCTCCCGGGAACCTAACAATAGGGAGAACTCAAATTATGGGTAAGTATTTTGCATGATTTTTTTTCTTCAAATATATACACAACTATGGAGTTTCAATATCTATAGCAGGCAAAAAATACTTATGTCTGCCTACTTGCCTACATTCCTACATTGTAAAAAATCATTACAGCCTAGATTCAGAAAAAACTCATAGTTTATCAAAAAAAAAAACCTCTCACACTTCAGAGTCACAGATTCAACTTCACGCTATCGCGGTAATATACAGTAAGCTGATTTGATCTTGAAACTTCAAAACACAAAAATTATTGCAGAGATACAGAAGCTCAGTATGGAAGTTCCAGAAACACGTCGCTTGAAATTA…
QX1794	pals-39	V	3673380	3676632	3253	3252	1	100	ATGGGTGCACTATTCTCGTACTGTTGTCCTTGTTGTTGCTCCCGGGAACCTAACAATAGGGAGAACTCAAATTATGGGTAAGTATTTTGCATGATTTTTTTTCTTCAAATATATACACAACTATGGAGTTTCAATATCTATAGCAGGCAAAAAATACTTATGTCTGCCTACTTGCCTACATTCCTACATTGTAAAAAATCATTACAGCCTAGATTCAGAAAAAACTCATAGTTTATCAAAAAAAAAAACCTCTCACACTTCAGAGTCACAGATTCAACTTCACGCTATCGCGGTAATATACAGTAAGCTGATTTGATCTTGAAACTTCAAAACACAAAAATTATTGCAGAGATACAGAAGCTCAGTATGGAAGTTCCAGAAACACGTCGCTTGAAATTA…
MY2693	pals-39	V	3673380	3676632	3253	3252	1	100	ATGGGTGCACTATTCTCGTACTGTTGTCCTTGTTGTTGCTCCCGGGAACCTAACAATAGGGAGAACTCAAATTATGGGTAAGTATTTTGCATGATTTTTTTTCTTCAAATATATACACAACTATGGAGTTTCAATATCTATAGCAGGCAAAAAATACTTATGTCTGCCTACTTGCCTACATTCCTACATTGTAAAAAATCATTACAGCCTAGATTCAGAAAAAACTCATAGTTTATCAAAAAAAAAAACCTCTCACACTTCAGAGTCACAGATTCAACTTCACGCTATCGCGGTAATATACAGTAAGCTGATTTGATCTTGAAACTTCAAAACACAAAAATTATTGCAGAGATACAGAAGCTCAGTATGGAAGTTCCAGAAACACGTCGCTTGAAATTA…
NIC526	pals-39	V	3673380	3676632	3253	3252	1	100	ATGGGTGCACTATTCTCGTACTGTTGTCCTTGTTGTTGCTCCCGGGAACCTAACAATAGGGAGAACTCAAATTATGGGTAAGTATTTTGCATGATTTTTTTTCTTCAAATATATACACAACTATGGAGTTTCAATATCTATAGCAGGCAAAAAATACTTATGTCTGCCTACTTGCCTACATTCCTACATTGTAAAAAATCATTACAGCCTAGATTCAGAAAAAACTCATAGTTTATCAAAAAAAAAAACCTCTCACACTTCAGAGTCACAGATTCAACTTCACGCTATCGCGGTAATATACAGTAAGCTGATTTGATCTTGAAACTTCAAAACACAAAAATTATTGCAGAGATACAGAAGCTCAGTATGGAAGTTCCAGAAACACGTCGCTTGAAATTA…
XZ1516	pals-39	V	3676042	3676632	593	3252	0.181427	86.172	TGGCTAATAAAAGAGTTTTTTCAGGTAGGCATATCATATCGGAGTGTAGTAAA-AACTGG-AAATTTTTTGAGGTCCTTCA-TTTTCTCACAAATTCAGATCTGCTAACAAGGACTCCTTGCGACTGGAGCACAGGTGCCTGGTCTCAAATCCACGACCTACAGATATTGAAGAATGGAAGCACGTCCTTCAAATTTTGCTCGAAAATATGGAAAATGAGTCCTCGAATATGTCGGTGATGTATGATAACACCAAAAAATCGTTTTTACTCGAAATCAAGGTTAGTATTAGTTTTTTGTGTGTGACATTTTTTTTGGTTC---AC--T--TTCCGTAAAATTCGAAATTTTGCAATTTTGGGGGTAATTATGTGCC------ATATTTCACGAGCAATT…
NIC2	pals-39	V	3673380	3676632	3253	3252	1	100	ATGGGTGCACTATTCTCGTACTGTTGTCCTTGTTGTTGCTCCCGGGAACCTAACAATAGGGAGAACTCAAATTATGGGTAAGTATTTTGCATGATTTTTTTTCTTCAAATATATACACAACTATGGAGTTTCAATATCTATAGCAGGCAAAAAATACTTATGTCTGCCTACTTGCCTACATTCCTACATTGTAAAAAATCATTACAGCCTAGATTCAGAAAAAACTCATAGTTTATCAAAAAAAAAAACCTCTCACACTTCAGAGTCACAGATTCAACTTCACGCTATCGCGGTAATATACAGTAAGCTGATTTGATCTTGAAACTTCAAAACACAAAAATTATTGCAGAGATACAGAAGCTCAGTATGGAAGTTCCAGAAACACGTCGCTTGAAATTA…
MY2147	pals-39	V	3673380	3676632	3253	3252	1	100	ATGGGTGCACTATTCTCGTACTGTTGTCCTTGTTGTTGCTCCCGGGAACCTAACAATAGGGAGAACTCAAATTATGGGTAAGTATTTTGCATGATTTTTTTTCTTCAAATATATACACAACTATGGAGTTTCAATATCTATAGCAGGCAAAAAATACTTATGTCTGCCTACTTGCCTACATTCCTACATTGTAAAAAATCATTACAGCCTAGATTCAGAAAAAACTCATAGTTTATCAAAAAAAAAAACCTCTCACACTTCAGAGTCACAGATTCAACTTCACGCTATCGCGGTAATATACAGTAAGCTGATTTGATCTTGAAACTTCAAAACACAAAAATTATTGCAGAGATACAGAAGCTCAGTATGGAAGTTCCAGAAACACGTCGCTTGAAATTA…
JU2600	pals-39	V	3673380	3676632	3253	3252	1	99.969	ATGGGTGCACTATTCTCGTACTGTTGTCCTTGTTGTTGCTCCCGGGAACCTAACAATAGGGAGAACTCAAATTATGGGTAAGTATTTTGCATGATTTTTTTTCTTCAAATATATACACAACTATGGAGTTTCAATATCTATAGCAGGCAAAAAATACTTATGTCTGCCTACTTGCCTACATTCCTACATTGTAAAAAATCATTACAGCCTAGATTCAGAAAAAACTCATAGTTTATCAAAAAAAAAAACCTCTCACACTTCAGAGTCACAGATTCAACTTCACGCTATCGCGGTAATATACAGTAAGCTGATTTGATCTTGAAACTTCAAAACACAAAAATTATTGCAGAGATACAGAAGCTCAGTATGGAAGTTCCAGAAACACGTCGCTTGAAATTA…
JU310	pals-39	V	3673380	3676632	3253	3252	1	100	ATGGGTGCACTATTCTCGTACTGTTGTCCTTGTTGTTGCTCCCGGGAACCTAACAATAGGGAGAACTCAAATTATGGGTAAGTATTTTGCATGATTTTTTTTCTTCAAATATATACACAACTATGGAGTTTCAATATCTATAGCAGGCAAAAAATACTTATGTCTGCCTACTTGCCTACATTCCTACATTGTAAAAAATCATTACAGCCTAGATTCAGAAAAAACTCATAGTTTATCAAAAAAAAAAACCTCTCACACTTCAGAGTCACAGATTCAACTTCACGCTATCGCGGTAATATACAGTAAGCTGATTTGATCTTGAAACTTCAAAACACAAAAATTATTGCAGAGATACAGAAGCTCAGTATGGAAGTTCCAGAAACACGTCGCTTGAAATTA…
JU2526	pals-39	V	3675068	3676632	1566	3252	0.480935	99.872	GGCAATTCAATTTTAAGGGATTTTTAAGCCAGTTCATATTCTCCAATTTAGAAAAGATATAAATAATCATTACATTTTCTAACAAAATTTTCATCGCCGCTAAAACATCAAAAACCTTAAAATTTTAGAACAAGAAGCCAGACTTGAAGAATTACGTCGGAGTGCGAAAATTGAAAATGATAGAAAAAATCGAGAGGACGAATTGGCGATCGAGACAATGAAATTCGAGAATTCACAGCGAAACACTGAAGTTTATAGTCCGTAAGTTTTACTCTCGTAAAAAATGCTCATGGGGTAACTGAAGATCTGATGATCTGAATTTTCATTTTACTACCTTACATTTCAGATACCTTGATAGTTTGAAAGAGAAGAGCCTAAAGCAAGACGAACAATTCCGTA…
EG4725	pals-39	V	3673380	3676632	3254	3252	1	99.877	ATGGGTGCACTATTCTCGTACTGTTGTCCTTGTTGTTGCTCCCGGGAACCTAACAATAGGGAGAACTCAAATTATGGGTAAGTATTTTGCATGATTTTTTTTCTTCAAATATATACACAACTATGGAGTTTCAATATCTATAGCAGGCAAAAAATACTTATGTCTGCCTACTTGCCTACATTCCTACATTGTAAAAAATCATTACAGCCTAGATTCAGAAAAAACTCATAGTTTATC-AAAAAAAAAACCTCTCACACTTCAGAGTCACAGATTCAACTTCACGCTATCGCGGTAATATACAGTAAGCTGATTTGATCTTGAAACTTCAAAACACAAAAATTATTGCAGAGATACAGAAGCTCAGTATGGAAGTTCCAGAAACACGTCGCTTGAAATTA…
JU1400	pals-39	V	3673380	3676632	3253	3252	1	100	ATGGGTGCACTATTCTCGTACTGTTGTCCTTGTTGTTGCTCCCGGGAACCTAACAATAGGGAGAACTCAAATTATGGGTAAGTATTTTGCATGATTTTTTTTCTTCAAATATATACACAACTATGGAGTTTCAATATCTATAGCAGGCAAAAAATACTTATGTCTGCCTACTTGCCTACATTCCTACATTGTAAAAAATCATTACAGCCTAGATTCAGAAAAAACTCATAGTTTATCAAAAAAAAAAACCTCTCACACTTCAGAGTCACAGATTCAACTTCACGCTATCGCGGTAATATACAGTAAGCTGATTTGATCTTGAAACTTCAAAACACAAAAATTATTGCAGAGATACAGAAGCTCAGTATGGAAGTTCCAGAAACACGTCGCTTGAAATTA…
ECA396	pals-39	V	3674513	3676632	2120	3252	0.651599	99.575	ATTATCAAAATTTTTTTGAAAAGTTTTATAATGATATTTGGTCATTTTGTGACCAAATGAGTGGTTTTTGACAATTTCGCTGCTGGCGCTAGCTCACCTTTAATGTTATTTTTTATTATTCTCAGCCAGCAAATCGCCAATCGCAAAACACAACGTGAACTTGATGAACAAAGGTAAGATCCAATTTTACATTAAGTAGAGTGTACTTTTATTGATCAACATAACCTTTGTAGAAAAGAGTTTGAGCATCAACAGAAGCTACAGAGAATGCAGCAAGAGTCAAGAATCAAGCAAGAGGAAGCGTTTCGACAAATTACTCAGCAAAATCAAGACTTTGAATTGAGAAGGCAGCGGAAACAAAATGGTATATCGTTGCTAAACTTTCTCGAGCAAATGACT…
ECA36	pals-39	V	3675371	3675859	501	3252	0.150062	87.425	GATCTGATGATCTGCATAATTTTTGAAATTTTC-ATTTTACATTTCAGAGAACTTGATCGCTTGAGAGAGAAGAGCCTAAAGCAGGACGAACAATTCAAAAATAATCAAATACGCTACGAAAATGAGGAAATGGATCGAGAATTGTAAATTTTAATCAACGAAATTTCTGAAACGATCCAATAAAA-AATTCCAGAAAGTATCAGCAAGCCCAAGAAGACCA-ACACCTCCGCCTCCAGAAAATTGATGAGGAATTAAAGGAAAAACTACAGAAATTGAATGAGGAAGCACAGCAAAGACAGAGGGAATTGAATCAGCAATTTGAAGAAATCAAGAAATTTATGCAGATGAGAGTTTGGAATGATATAATTGAAAGGAATTGGACGAATAGGTTGAATG…
DL238	pals-39	V	3673380	3676632	3253	3252	1	99.969	ATGGGTGCACTATTCTCGTACTGTTGTCCTTGTTGTTGCTCCCGGGAACCTAACAATAGGGAGAACTCAAATTATGGGTAAGTATTTTGCATGATTTTTTTTCTTCAAATATATACACAACTATGGAGTTTCAATATCTATAGCAGGCAAAAAATACTTATGTCTGCCTACTTGCCTACATTCCTACATTGTAAAAAATCATTACAGCCTAGATTCAGAAAAAACTCATAGTTTATC-AAAAAAAAAACCTCTCACACTTCAGAGTCACAGATTCAACTTCACGCTATCGCGGTAATATACAGTAAGCTGATTTGATCTTGAAACTTCAAAACACAAAAATTATTGCAGAGATACAGAAGCTCAGTATGGAAGTTCCAGAAACACGTCGCTTGAAATTA…
CB4856	pals-39	V	3674513	3676632	2120	3252	0.651599	99.623	ATTATCAAAATTTTTTTGAAAAGTTTTATAATGATATTTGGTCATTTTGTGACCAAATGAGTGGTTTTTGACAATTTCGCTGCTGGCGCTAGCTCACCTTTAATGTTATTTTTTATTATTCTCAGCCAGCAAATCGCCAATCGCAAAACACAACGTGAACTTGATGAACAAAGGTAAGATCCAATTTTACATTAAGTAGAGTGTACTTTTATTGATCAACATAACCTTTGTAGAAAAGAGTTTGAGCATCAACAGAAGCTACAGAGAATGCAGCAAGAGTCAAGAATCAAGCAAGAGGAAGCGTTTCGACAAATTACTCAGCAAAATCAAGACTTTGAATTGAGAAGGCAGCGGAAACAAAATGGTATATCGTTGCTAAACTTTCTCGAGCAAATGACT…
N2	pals-4	I	13113487	13116434	2947	2947			ATTCCATTCCAGCATTCATGCAACCGTCTTTTTAGTATTTTTAGAATATTTTACATAATTTTATTATTAATTTTTTTTTGCTTCAAAATTCTTAAAAAAATAATCTTTAAAATTTAAGACAAAACCCTCCATAGGTGCAAAAAAGAGAAAATGAGTGACACCGACTACTATCGAGAACTGGAAGCTTCTGAACAACGATTGAGCGATTCTCGGGCTGCTAATCGAGAAAGTATCAGGTACGTTTTGCTTTGAGGTCCACAACAGGGCTGTGCAGCGATTGTTTTTGAAAAAGCCGCACAAAACTTCTTATTTCAATATGATAATTTAACTTTTTTTAAATCCAAAATTAATATAGAAATGTAGAAAAAAGTTCGTTCCATCTTAAGAGAGCATTTATTT…
QX1794	pals-4	I	13113487	13116434	2948	2947	1	100	ATTCCATTCCAGCATTCATGCAACCGTCTTTTTAGTATTTTTAGAATATTTTACATAATTTTATTATTAATTTTTTTTTGCTTCAAAATTCTTAAAAAAATAATCTTTAAAATTTAAGACAAAACCCTCCATAGGTGCAAAAAAGAGAAAATGAGTGACACCGACTACTATCGAGAACTGGAAGCTTCTGAACAACGATTGAGCGATTCTCGGGCTGCTAATCGAGAAAGTATCAGGTACGTTTTGCTTTGAGGTCCACAACAGGGCTGTGCAGCGATTGTTTTTGAAAAAGCCGCACAAAACTTCTTATTTCAATATGATAATTTAACTTTTTTTAAATCCAAAATTAATATAGAAATGTAGAAAAAAGTTCGTTCCATCTTAAGAGAGCATTTATTT…
MY2693	pals-4	I	13113487	13116434	2948	2947	1	99.966	ATTCCATTCCAGCATTCATGCAACCGTCTTTTTAGTATTTTTAGAATATTTTACATAATTTTATTATTAATTTTTTTTTGCTTCAAAATTCTTAAAAAAATAATCTTTAAAATTTAAGACAAAACCCTCCATAGGTGCAAAAAAGAGAAAATGAGTGACACCGACTACTATCGAGAACTGGAAGCTTCTGAACAACGATTGAGCGATTCTCGGGCTGCTAATCGAGAAAGTATCAGGTACGTTTTGCTTTGAGGTCCACAACAGGGCTGTGCAGCGATTGTTTTTGAAAAAGCCGCACAAAACTTCTTATTTCAATATGATAATTTAACTTTTTTTAAATCCAAAATTAATATAGAAATGTAGAAAAAAGTTCGTTCCATCTTAAGAGAGCATTTATTT…
NIC526	pals-4	I	13113487	13116434	2948	2947	1	100	ATTCCATTCCAGCATTCATGCAACCGTCTTTTTAGTATTTTTAGAATATTTTACATAATTTTATTATTAATTTTTTTTTGCTTCAAAATTCTTAAAAAAATAATCTTTAAAATTTAAGACAAAACCCTCCATAGGTGCAAAAAAGAGAAAATGAGTGACACCGACTACTATCGAGAACTGGAAGCTTCTGAACAACGATTGAGCGATTCTCGGGCTGCTAATCGAGAAAGTATCAGGTACGTTTTGCTTTGAGGTCCACAACAGGGCTGTGCAGCGATTGTTTTTGAAAAAGCCGCACAAAACTTCTTATTTCAATATGATAATTTAACTTTTTTTAAATCCAAAATTAATATAGAAATGTAGAAAAAAGTTCGTTCCATCTTAAGAGAGCATTTATTT…
XZ1516	pals-4	I	13113487	13116434	2948	2947	1	99.966	ATTCCATTCCAGCATTCATGCAACCGTCTTTTTAGTATTTTTAGAATATTTTACATAATTTTATTATTAATTTTTTTTTGCTTCAAAATTCTTAAAAAAATAATCTTTAAAATTTAAGACAAAACCCTCCATAGGTGCAAAAAAGAGAAAATGAGTGACACCGACTACTATCGAGAACTGGAAGCTTCTGAACAACGATTGAGCGATTCTCGGGCTGCTAATCGAGAAAGTATCAGGTACGTTTTGCTTTGAGGTCCACAACAGGGCTGTGCAGCGATTGTTTTTGAAAAAGACGCACAAAACTTCTTATTTCAATATGATAATTTAACTTTTTTTAAATCCAAAATTAATATAGAAATGTAGAAAAAAGTTCGTTCCATCTTAAGAGAGCATTTATTT…
NIC2	pals-4	I	13113487	13116434	2948	2947	1	100	ATTCCATTCCAGCATTCATGCAACCGTCTTTTTAGTATTTTTAGAATATTTTACATAATTTTATTATTAATTTTTTTTTGCTTCAAAATTCTTAAAAAAATAATCTTTAAAATTTAAGACAAAACCCTCCATAGGTGCAAAAAAGAGAAAATGAGTGACACCGACTACTATCGAGAACTGGAAGCTTCTGAACAACGATTGAGCGATTCTCGGGCTGCTAATCGAGAAAGTATCAGGTACGTTTTGCTTTGAGGTCCACAACAGGGCTGTGCAGCGATTGTTTTTGAAAAAGCCGCACAAAACTTCTTATTTCAATATGATAATTTAACTTTTTTTAAATCCAAAATTAATATAGAAATGTAGAAAAAAGTTCGTTCCATCTTAAGAGAGCATTTATTT…
MY2147	pals-4	I	13113487	13116434	2948	2947	1	100	ATTCCATTCCAGCATTCATGCAACCGTCTTTTTAGTATTTTTAGAATATTTTACATAATTTTATTATTAATTTTTTTTTGCTTCAAAATTCTTAAAAAAATAATCTTTAAAATTTAAGACAAAACCCTCCATAGGTGCAAAAAAGAGAAAATGAGTGACACCGACTACTATCGAGAACTGGAAGCTTCTGAACAACGATTGAGCGATTCTCGGGCTGCTAATCGAGAAAGTATCAGGTACGTTTTGCTTTGAGGTCCACAACAGGGCTGTGCAGCGATTGTTTTTGAAAAAGCCGCACAAAACTTCTTATTTCAATATGATAATTTAACTTTTTTTAAATCCAAAATTAATATAGAAATGTAGAAAAAAGTTCGTTCCATCTTAAGAGAGCATTTATTT…
JU2600	pals-4	I	13113487	13116434	2948	2947	1	100	ATTCCATTCCAGCATTCATGCAACCGTCTTTTTAGTATTTTTAGAATATTTTACATAATTTTATTATTAATTTTTTTTTGCTTCAAAATTCTTAAAAAAATAATCTTTAAAATTTAAGACAAAACCCTCCATAGGTGCAAAAAAGAGAAAATGAGTGACACCGACTACTATCGAGAACTGGAAGCTTCTGAACAACGATTGAGCGATTCTCGGGCTGCTAATCGAGAAAGTATCAGGTACGTTTTGCTTTGAGGTCCACAACAGGGCTGTGCAGCGATTGTTTTTGAAAAAGCCGCACAAAACTTCTTATTTCAATATGATAATTTAACTTTTTTTAAATCCAAAATTAATATAGAAATGTAGAAAAAAGTTCGTTCCATCTTAAGAGAGCATTTATTT…
JU310	pals-4	I	13113487	13116434	2948	2947	1	100	ATTCCATTCCAGCATTCATGCAACCGTCTTTTTAGTATTTTTAGAATATTTTACATAATTTTATTATTAATTTTTTTTTGCTTCAAAATTCTTAAAAAAATAATCTTTAAAATTTAAGACAAAACCCTCCATAGGTGCAAAAAAGAGAAAATGAGTGACACCGACTACTATCGAGAACTGGAAGCTTCTGAACAACGATTGAGCGATTCTCGGGCTGCTAATCGAGAAAGTATCAGGTACGTTTTGCTTTGAGGTCCACAACAGGGCTGTGCAGCGATTGTTTTTGAAAAAGCCGCACAAAACTTCTTATTTCAATATGATAATTTAACTTTTTTTAAATCCAAAATTAATATAGAAATGTAGAAAAAAGTTCGTTCCATCTTAAGAGAGCATTTATTT…
JU2526	pals-4	I	13113487	13116434	2948	2947	1	100	ATTCCATTCCAGCATTCATGCAACCGTCTTTTTAGTATTTTTAGAATATTTTACATAATTTTATTATTAATTTTTTTTTGCTTCAAAATTCTTAAAAAAATAATCTTTAAAATTTAAGACAAAACCCTCCATAGGTGCAAAAAAGAGAAAATGAGTGACACCGACTACTATCGAGAACTGGAAGCTTCTGAACAACGATTGAGCGATTCTCGGGCTGCTAATCGAGAAAGTATCAGGTACGTTTTGCTTTGAGGTCCACAACAGGGCTGTGCAGCGATTGTTTTTGAAAAAGCCGCACAAAACTTCTTATTTCAATATGATAATTTAACTTTTTTTAAATCCAAAATTAATATAGAAATGTAGAAAAAAGTTCGTTCCATCTTAAGAGAGCATTTATTT…
EG4725	pals-4	I	13113487	13116434	2948	2947	1	100	ATTCCATTCCAGCATTCATGCAACCGTCTTTTTAGTATTTTTAGAATATTTTACATAATTTTATTATTAATTTTTTTTTGCTTCAAAATTCTTAAAAAAATAATCTTTAAAATTTAAGACAAAACCCTCCATAGGTGCAAAAAAGAGAAAATGAGTGACACCGACTACTATCGAGAACTGGAAGCTTCTGAACAACGATTGAGCGATTCTCGGGCTGCTAATCGAGAAAGTATCAGGTACGTTTTGCTTTGAGGTCCACAACAGGGCTGTGCAGCGATTGTTTTTGAAAAAGCCGCACAAAACTTCTTATTTCAATATGATAATTTAACTTTTTTTAAATCCAAAATTAATATAGAAATGTAGAAAAAAGTTCGTTCCATCTTAAGAGAGCATTTATTT…
JU1400	pals-4	I	13113487	13116434	2948	2947	1	100	ATTCCATTCCAGCATTCATGCAACCGTCTTTTTAGTATTTTTAGAATATTTTACATAATTTTATTATTAATTTTTTTTTGCTTCAAAATTCTTAAAAAAATAATCTTTAAAATTTAAGACAAAACCCTCCATAGGTGCAAAAAAGAGAAAATGAGTGACACCGACTACTATCGAGAACTGGAAGCTTCTGAACAACGATTGAGCGATTCTCGGGCTGCTAATCGAGAAAGTATCAGGTACGTTTTGCTTTGAGGTCCACAACAGGGCTGTGCAGCGATTGTTTTTGAAAAAGCCGCACAAAACTTCTTATTTCAATATGATAATTTAACTTTTTTTAAATCCAAAATTAATATAGAAATGTAGAAAAAAGTTCGTTCCATCTTAAGAGAGCATTTATTT…
ECA396	pals-4					2947
ECA36	pals-4					2947
DL238	pals-4	I	13113487	13116434	2949	2947	1	99.661	ATTCCATTCCAGCATTCATGCAACCGTCTTTTTAGTATTTTTAGAATATTTTACATAATTTTATTATTAATTTTTTTTTGCTTCAAAATTCTTAAAAAAATAATCTTTAAAATTTAAGACAAAACCCTCCATAGGTGCAAAAAAGAGAAAATGAGTGACACCGACTACTATCGAGAACTGGAAGCTTCTGAACAACGATTGAGCGATTTCTCGGGCTGCTAATCGAGAAAGTA---------TTTTGCTTTGAGGTCCACAACAGGGCTGTGCAGCGATTGTTTTTGAAAAAGCCGCACAAAACTTCTTATTTCAATATGATAATTTAACTTTTTTTAAATCCAAAATTAATATAGAAATGTAGAAAAAAGTTCGTTCCATCTTAAGAGAGCATTTATT…
CB4856	pals-4	I	13113487	13116434	2948	2947	1	100	ATTCCATTCCAGCATTCATGCAACCGTCTTTTTAGTATTTTTAGAATATTTTACATAATTTTATTATTAATTTTTTTTTGCTTCAAAATTCTTAAAAAAATAATCTTTAAAATTTAAGACAAAACCCTCCATAGGTGCAAAAAAGAGAAAATGAGTGACACCGACTACTATCGAGAACTGGAAGCTTCTGAACAACGATTGAGCGATTCTCGGGCTGCTAATCGAGAAAGTATCAGGTACGTTTTGCTTTGAGGTCCACAACAGGGCTGTGCAGCGATTGTTTTTGAAAAAGCCGCACAAAACTTCTTATTTCAATATGATAATTTAACTTTTTTTAAATCCAAAATTAATATAGAAATGTAGAAAAAAGTTCGTTCCATCTTAAGAGAGCATTTATTT…
N2	pals-5	I	13130813	13132466	1653	1653			GCTCAGTCAGCAAATTTATTGAGAACAAAAGAGAAAAAACAAACCAATTATAACACAGTTGAAAAGACAATTAAGATGTTTTCTTTCAATCCTCCAGATTAGTTTGAACTTTGTCCTTTGGTGCAAAACTCTAAAGATCCATCCCATTTTCTATTCGTTTTTTCAAATACGTCACTGCATAATTGGTTTCAGTGACATCTGGGATCAATTTAATCATTCTCTTCAGTCTGTCATTTTTGGTTTGAACGCTTTCAAAAAGTTTTATCGAATTGGTATTCGGATCGTCCGACAACGAAACTTGAAATCGTTCTAAATGCATTAGAATCTCCCGTGCAGACTTTCCAATCTCTTCAGCGTTTTTCTGCACTGGTTTAACCATGGTGTGATCTGTGGTACAGA…
QX1794	pals-5	I	13130813	13132466	1654	1653	1	100	GCTCAGTCAGCAAATTTATTGAGAACAAAAGAGAAAAAACAAACCAATTATAACACAGTTGAAAAGACAATTAAGATGTTTTCTTTCAATCCTCCAGATTAGTTTGAACTTTGTCCTTTGGTGCAAAACTCTAAAGATCCATCCCATTTTCTATTCGTTTTTTCAAATACGTCACTGCATAATTGGTTTCAGTGACATCTGGGATCAATTTAATCATTCTCTTCAGTCTGTCATTTTTGGTTTGAACGCTTTCAAAAAGTTTTATCGAATTGGTATTCGGATCGTCCGACAACGAAACTTGAAATCGTTCTAAATGCATTAGAATCTCCCGTGCAGACTTTCCAATCTCTTCAGCGTTTTTCTGCACTGGTTTAACCATGGTGTGATCTGTGGTACAGA…
MY2693	pals-5	I	13130813	13132466	1654	1653	1	100	GCTCAGTCAGCAAATTTATTGAGAACAAAAGAGAAAAAACAAACCAATTATAACACAGTTGAAAAGACAATTAAGATGTTTTCTTTCAATCCTCCAGATTAGTTTGAACTTTGTCCTTTGGTGCAAAACTCTAAAGATCCATCCCATTTTCTATTCGTTTTTTCAAATACGTCACTGCATAATTGGTTTCAGTGACATCTGGGATCAATTTAATCATTCTCTTCAGTCTGTCATTTTTGGTTTGAACGCTTTCAAAAAGTTTTATCGAATTGGTATTCGGATCGTCCGACAACGAAACTTGAAATCGTTCTAAATGCATTAGAATCTCCCGTGCAGACTTTCCAATCTCTTCAGCGTTTTTCTGCACTGGTTTAACCATGGTGTGATCTGTGGTACAGA…
NIC526	pals-5	I	13130813	13132466	1654	1653	1	100	GCTCAGTCAGCAAATTTATTGAGAACAAAAGAGAAAAAACAAACCAATTATAACACAGTTGAAAAGACAATTAAGATGTTTTCTTTCAATCCTCCAGATTAGTTTGAACTTTGTCCTTTGGTGCAAAACTCTAAAGATCCATCCCATTTTCTATTCGTTTTTTCAAATACGTCACTGCATAATTGGTTTCAGTGACATCTGGGATCAATTTAATCATTCTCTTCAGTCTGTCATTTTTGGTTTGAACGCTTTCAAAAAGTTTTATCGAATTGGTATTCGGATCGTCCGACAACGAAACTTGAAATCGTTCTAAATGCATTAGAATCTCCCGTGCAGACTTTCCAATCTCTTCAGCGTTTTTCTGCACTGGTTTAACCATGGTGTGATCTGTGGTACAGA…
XZ1516	pals-5	I	13130813	13132466	1663	1653	1	99.399	GCTCAGTCAGCAAATTTATTGAGAACAAAAGAGAAAAAACAAACCAATTATAACACAGTTGAAAAGACAATTAAGATGTTTTCTTTCAATCCTCCAGATTAGTTTGAACTTTGTCCTTTGGTGCAAAACTCTAAAGATCCATCCCATTTTCTATTCGTTTTTTCAAATACGTCACTGCATAATTGGTTTCAGTGACATCTGGGATCAATTTAATCATTCTCTTCAGTCTGTCATTTTTGGTTTGAACGCTTTCAAAAAGTTTTATCGAATTGGTATTCGGATCGTCCGACAACGAAACTTGAAATCGTTCTAAATGCATTAGAATCTCCCGTGCAGACTTTCCAATCTCTTCAGCGTTTTTCTGCACTGGTTTAACCATGGTGTGATCTGTGGTACAGA…
NIC2	pals-5	I	13130813	13132466	1654	1653	1	100	GCTCAGTCAGCAAATTTATTGAGAACAAAAGAGAAAAAACAAACCAATTATAACACAGTTGAAAAGACAATTAAGATGTTTTCTTTCAATCCTCCAGATTAGTTTGAACTTTGTCCTTTGGTGCAAAACTCTAAAGATCCATCCCATTTTCTATTCGTTTTTTCAAATACGTCACTGCATAATTGGTTTCAGTGACATCTGGGATCAATTTAATCATTCTCTTCAGTCTGTCATTTTTGGTTTGAACGCTTTCAAAAAGTTTTATCGAATTGGTATTCGGATCGTCCGACAACGAAACTTGAAATCGTTCTAAATGCATTAGAATCTCCCGTGCAGACTTTCCAATCTCTTCAGCGTTTTTCTGCACTGGTTTAACCATGGTGTGATCTGTGGTACAGA…
MY2147	pals-5	I	13130813	13132466	1654	1653	1	100	GCTCAGTCAGCAAATTTATTGAGAACAAAAGAGAAAAAACAAACCAATTATAACACAGTTGAAAAGACAATTAAGATGTTTTCTTTCAATCCTCCAGATTAGTTTGAACTTTGTCCTTTGGTGCAAAACTCTAAAGATCCATCCCATTTTCTATTCGTTTTTTCAAATACGTCACTGCATAATTGGTTTCAGTGACATCTGGGATCAATTTAATCATTCTCTTCAGTCTGTCATTTTTGGTTTGAACGCTTTCAAAAAGTTTTATCGAATTGGTATTCGGATCGTCCGACAACGAAACTTGAAATCGTTCTAAATGCATTAGAATCTCCCGTGCAGACTTTCCAATCTCTTCAGCGTTTTTCTGCACTGGTTTAACCATGGTGTGATCTGTGGTACAGA…
JU2600	pals-5	I	13130813	13132466	1654	1653	1	100	GCTCAGTCAGCAAATTTATTGAGAACAAAAGAGAAAAAACAAACCAATTATAACACAGTTGAAAAGACAATTAAGATGTTTTCTTTCAATCCTCCAGATTAGTTTGAACTTTGTCCTTTGGTGCAAAACTCTAAAGATCCATCCCATTTTCTATTCGTTTTTTCAAATACGTCACTGCATAATTGGTTTCAGTGACATCTGGGATCAATTTAATCATTCTCTTCAGTCTGTCATTTTTGGTTTGAACGCTTTCAAAAAGTTTTATCGAATTGGTATTCGGATCGTCCGACAACGAAACTTGAAATCGTTCTAAATGCATTAGAATCTCCCGTGCAGACTTTCCAATCTCTTCAGCGTTTTTCTGCACTGGTTTAACCATGGTGTGATCTGTGGTACAGA…
JU310	pals-5	I	13130813	13132466	1654	1653	1	100	GCTCAGTCAGCAAATTTATTGAGAACAAAAGAGAAAAAACAAACCAATTATAACACAGTTGAAAAGACAATTAAGATGTTTTCTTTCAATCCTCCAGATTAGTTTGAACTTTGTCCTTTGGTGCAAAACTCTAAAGATCCATCCCATTTTCTATTCGTTTTTTCAAATACGTCACTGCATAATTGGTTTCAGTGACATCTGGGATCAATTTAATCATTCTCTTCAGTCTGTCATTTTTGGTTTGAACGCTTTCAAAAAGTTTTATCGAATTGGTATTCGGATCGTCCGACAACGAAACTTGAAATCGTTCTAAATGCATTAGAATCTCCCGTGCAGACTTTCCAATCTCTTCAGCGTTTTTCTGCACTGGTTTAACCATGGTGTGATCTGTGGTACAGA…
JU2526	pals-5	I	13130813	13132466	1654	1653	1	100	GCTCAGTCAGCAAATTTATTGAGAACAAAAGAGAAAAAACAAACCAATTATAACACAGTTGAAAAGACAATTAAGATGTTTTCTTTCAATCCTCCAGATTAGTTTGAACTTTGTCCTTTGGTGCAAAACTCTAAAGATCCATCCCATTTTCTATTCGTTTTTTCAAATACGTCACTGCATAATTGGTTTCAGTGACATCTGGGATCAATTTAATCATTCTCTTCAGTCTGTCATTTTTGGTTTGAACGCTTTCAAAAAGTTTTATCGAATTGGTATTCGGATCGTCCGACAACGAAACTTGAAATCGTTCTAAATGCATTAGAATCTCCCGTGCAGACTTTCCAATCTCTTCAGCGTTTTTCTGCACTGGTTTAACCATGGTGTGATCTGTGGTACAGA…
EG4725	pals-5	I	13130813	13132466	1654	1653	1	100	GCTCAGTCAGCAAATTTATTGAGAACAAAAGAGAAAAAACAAACCAATTATAACACAGTTGAAAAGACAATTAAGATGTTTTCTTTCAATCCTCCAGATTAGTTTGAACTTTGTCCTTTGGTGCAAAACTCTAAAGATCCATCCCATTTTCTATTCGTTTTTTCAAATACGTCACTGCATAATTGGTTTCAGTGACATCTGGGATCAATTTAATCATTCTCTTCAGTCTGTCATTTTTGGTTTGAACGCTTTCAAAAAGTTTTATCGAATTGGTATTCGGATCGTCCGACAACGAAACTTGAAATCGTTCTAAATGCATTAGAATCTCCCGTGCAGACTTTCCAATCTCTTCAGCGTTTTTCTGCACTGGTTTAACCATGGTGTGATCTGTGGTACAGA…
JU1400	pals-5	I	13130813	13132466	1663	1653	1	99.459	GCTCAGTCAGCAAATTTATTGAGAACAAAAGAGAAAAAACAAACCAATTATAACACAGTTGAAAAGACAATTAAGATGTTTTCTTTCAATCCTCCAGATTAGTTTGAACTTTGTCCTTTGGTGCAAAACTCTAAAGATCCATCCCATTTTCTATTCGTTTTTTCAAATACGTCACTGCATAATTGGTTTCAGTGACATCTGGGATCAATTTAATCATTCTCTTCAGTCTGTCATTTTTGGTTTGAACGCTTTCAAAAAGTTTTATCGAATTGGTATTCGGATCGTCCGACAACGAAACTTGAAATCGTTCTAAATGCATTAGAATCTCCCGTGCAGACTTTCCAATCTCTTCAGCGTTTTTCTGCACTGGTTTAACCATGGTGTGATCTGTGGTACAGA…
ECA396	pals-5					1653
ECA36	pals-5					1653
DL238	pals-5	I	13130813	13132466	1663	1653	1	99.459	GCTCAGTCAGCAAATTTATTGAGAACAAAAGAGAAAAAACAAACCAATTATAACACAGTTGAAAAGACAATTAAGATGTTTTCTTTCAATCCTCCAGATTAGTTTGAACTTTGTCCTTTGGTGCAAAACTCTAAAGATCCATCCCATTTTCTATTCGTTTTTTCAAATACGTCACTGCATAATTGGTTTCAGTGACATCTGGGATCAATTTAATCATTCTCTTCAGTCTGTCATTTTTGGTTTGAACGCTTTCAAAAAGTTTTATCGAATTGGTATTCGGATCGTCCGACAACGAAACTTGAAATCGTTCTAAATGCATTAGAATCTCCCGTGCAGACTTTCCAATCTCTTCAGCGTTTTTCTGCACTGGTTTAACCATGGTGTGATCTGTGGTACAGA…
CB4856	pals-5	I	13130813	13132466	1663	1653	1	99.459	GCTCAGTCAGCAAATTTATTGAGAACAAAAGAGAAAAAACAAACCAATTATAACACAGTTGAAAAGACAATTAAGATGTTTTCTTTCAATCCTCCAGATTAGTTTGAACTTTGTCCTTTGGTGCAAAACTCTAAAGATCCATCCCATTTTCTATTCGTTTTTTCAAATACGTCACTGCATAATTGGTTTCAGTGACATCTGGGATCAATTTAATCATTCTCTTCAGTCTGTCATTTTTGGTTTGAACGCTTTCAAAAAGTTTTATCGAATTGGTATTCGGATCGTCCGACAACGAAACTTGAAATCGTTCTAAATGCATTAGAATCTCCCGTGCAGACTTTCCAATCTCTTCAGCGTTTTTCTGCACTGGTTTAACCATGGTGTGATCTGTGGTACAGA…
N2	pals-6	I	13136390	13138544	2154	2154			TGCAATAATACAACCTATTTATTTACAGAATAAAAAATGATAAAAAGTTGAACGTCGACTTCAACGAGGTACAAAAATAGAACAATGAACATTTTATTTACAGGAATACTATTGAGGATAAATATCAAAAAAGTTACAAAAACGAATAAATAAATTTATTATAACACAGTTGAAAGGACAATCAAGATGTTTTCTTTCAATCCTCTAGAGATGTTTGAACTTTGCCCTTTGGTGCAACAGTAGGAAGATTCAGAGCTAGTGTTTCTCTTTGTTTTCTCAAATACGCCACCGCATGGTTGGTTTCAGTGACAACTGGCATCGAGTTAATCTTCGTACTCAAGCTGTGACTTTCGGTTTGAACTTTTTTGTACAGTTCCATCGAATTGGTAATTGGATTGT…
QX1794	pals-6	I	13136390	13138544	2155	2154	1	100	TGCAATAATACAACCTATTTATTTACAGAATAAAAAATGATAAAAAGTTGAACGTCGACTTCAACGAGGTACAAAAATAGAACAATGAACATTTTATTTACAGGAATACTATTGAGGATAAATATCAAAAAAGTTACAAAAACGAATAAATAAATTTATTATAACACAGTTGAAAGGACAATCAAGATGTTTTCTTTCAATCCTCTAGAGATGTTTGAACTTTGCCCTTTGGTGCAACAGTAGGAAGATTCAGAGCTAGTGTTTCTCTTTGTTTTCTCAAATACGCCACCGCATGGTTGGTTTCAGTGACAACTGGCATCGAGTTAATCTTCGTACTCAAGCTGTGACTTTCGGTTTGAACTTTTTTGTACAGTTCCATCGAATTGGTAATTGGATTGT…
MY2693	pals-6	I	13136390	13138544	2155	2154	1	100	TGCAATAATACAACCTATTTATTTACAGAATAAAAAATGATAAAAAGTTGAACGTCGACTTCAACGAGGTACAAAAATAGAACAATGAACATTTTATTTACAGGAATACTATTGAGGATAAATATCAAAAAAGTTACAAAAACGAATAAATAAATTTATTATAACACAGTTGAAAGGACAATCAAGATGTTTTCTTTCAATCCTCTAGAGATGTTTGAACTTTGCCCTTTGGTGCAACAGTAGGAAGATTCAGAGCTAGTGTTTCTCTTTGTTTTCTCAAATACGCCACCGCATGGTTGGTTTCAGTGACAACTGGCATCGAGTTAATCTTCGTACTCAAGCTGTGACTTTCGGTTTGAACTTTTTTGTACAGTTCCATCGAATTGGTAATTGGATTGT…
NIC526	pals-6	I	13136390	13138544	2155	2154	1	100	TGCAATAATACAACCTATTTATTTACAGAATAAAAAATGATAAAAAGTTGAACGTCGACTTCAACGAGGTACAAAAATAGAACAATGAACATTTTATTTACAGGAATACTATTGAGGATAAATATCAAAAAAGTTACAAAAACGAATAAATAAATTTATTATAACACAGTTGAAAGGACAATCAAGATGTTTTCTTTCAATCCTCTAGAGATGTTTGAACTTTGCCCTTTGGTGCAACAGTAGGAAGATTCAGAGCTAGTGTTTCTCTTTGTTTTCTCAAATACGCCACCGCATGGTTGGTTTCAGTGACAACTGGCATCGAGTTAATCTTCGTACTCAAGCTGTGACTTTCGGTTTGAACTTTTTTGTACAGTTCCATCGAATTGGTAATTGGATTGT…
XZ1516	pals-6	I	13136390	13138544	2155	2154	1	99.814	TGCAATAATACAACCTATTTATTTACAGAATAAAAAATGATAAAAAGTTGAACGTCGACTTCAACGAGGTACAAAAATAGAACAATGAACATTTTATTTACAGGAATACTATTGAGGATAAATATCAAAAAAGTTACAAAAACGAATAAATAAATTTATTATAACACAGTTGAAAGGACAATCAAGATGTTTTCTTTCAATAATCTAGAGATGTTTGAACTTTGCCCTTTGGTGCAACAGTAGGAAGATTCAGAGCTAGTGTTTCTCTTTGTTTTCTCAAATACGCCACCGCATGGTTGGTTTCAGTGACAACTGGCATCGAGTTAATCTTCGTACTCAAGCTGTGACTTTCGGTTTGAACTTTTTTGTACAGTTCCATCGAATTGGTAATTGGATTGT…
NIC2	pals-6	I	13136390	13138544	2155	2154	1	100	TGCAATAATACAACCTATTTATTTACAGAATAAAAAATGATAAAAAGTTGAACGTCGACTTCAACGAGGTACAAAAATAGAACAATGAACATTTTATTTACAGGAATACTATTGAGGATAAATATCAAAAAAGTTACAAAAACGAATAAATAAATTTATTATAACACAGTTGAAAGGACAATCAAGATGTTTTCTTTCAATCCTCTAGAGATGTTTGAACTTTGCCCTTTGGTGCAACAGTAGGAAGATTCAGAGCTAGTGTTTCTCTTTGTTTTCTCAAATACGCCACCGCATGGTTGGTTTCAGTGACAACTGGCATCGAGTTAATCTTCGTACTCAAGCTGTGACTTTCGGTTTGAACTTTTTTGTACAGTTCCATCGAATTGGTAATTGGATTGT…
MY2147	pals-6	I	13136390	13138544	2155	2154	1	100	TGCAATAATACAACCTATTTATTTACAGAATAAAAAATGATAAAAAGTTGAACGTCGACTTCAACGAGGTACAAAAATAGAACAATGAACATTTTATTTACAGGAATACTATTGAGGATAAATATCAAAAAAGTTACAAAAACGAATAAATAAATTTATTATAACACAGTTGAAAGGACAATCAAGATGTTTTCTTTCAATCCTCTAGAGATGTTTGAACTTTGCCCTTTGGTGCAACAGTAGGAAGATTCAGAGCTAGTGTTTCTCTTTGTTTTCTCAAATACGCCACCGCATGGTTGGTTTCAGTGACAACTGGCATCGAGTTAATCTTCGTACTCAAGCTGTGACTTTCGGTTTGAACTTTTTTGTACAGTTCCATCGAATTGGTAATTGGATTGT…
JU2600	pals-6	I	13136390	13138544	2155	2154	1	100	TGCAATAATACAACCTATTTATTTACAGAATAAAAAATGATAAAAAGTTGAACGTCGACTTCAACGAGGTACAAAAATAGAACAATGAACATTTTATTTACAGGAATACTATTGAGGATAAATATCAAAAAAGTTACAAAAACGAATAAATAAATTTATTATAACACAGTTGAAAGGACAATCAAGATGTTTTCTTTCAATCCTCTAGAGATGTTTGAACTTTGCCCTTTGGTGCAACAGTAGGAAGATTCAGAGCTAGTGTTTCTCTTTGTTTTCTCAAATACGCCACCGCATGGTTGGTTTCAGTGACAACTGGCATCGAGTTAATCTTCGTACTCAAGCTGTGACTTTCGGTTTGAACTTTTTTGTACAGTTCCATCGAATTGGTAATTGGATTGT…
JU310	pals-6	I	13136390	13138544	2155	2154	1	100	TGCAATAATACAACCTATTTATTTACAGAATAAAAAATGATAAAAAGTTGAACGTCGACTTCAACGAGGTACAAAAATAGAACAATGAACATTTTATTTACAGGAATACTATTGAGGATAAATATCAAAAAAGTTACAAAAACGAATAAATAAATTTATTATAACACAGTTGAAAGGACAATCAAGATGTTTTCTTTCAATCCTCTAGAGATGTTTGAACTTTGCCCTTTGGTGCAACAGTAGGAAGATTCAGAGCTAGTGTTTCTCTTTGTTTTCTCAAATACGCCACCGCATGGTTGGTTTCAGTGACAACTGGCATCGAGTTAATCTTCGTACTCAAGCTGTGACTTTCGGTTTGAACTTTTTTGTACAGTTCCATCGAATTGGTAATTGGATTGT…
JU2526	pals-6	I	13136390	13138544	2155	2154	1	100	TGCAATAATACAACCTATTTATTTACAGAATAAAAAATGATAAAAAGTTGAACGTCGACTTCAACGAGGTACAAAAATAGAACAATGAACATTTTATTTACAGGAATACTATTGAGGATAAATATCAAAAAAGTTACAAAAACGAATAAATAAATTTATTATAACACAGTTGAAAGGACAATCAAGATGTTTTCTTTCAATCCTCTAGAGATGTTTGAACTTTGCCCTTTGGTGCAACAGTAGGAAGATTCAGAGCTAGTGTTTCTCTTTGTTTTCTCAAATACGCCACCGCATGGTTGGTTTCAGTGACAACTGGCATCGAGTTAATCTTCGTACTCAAGCTGTGACTTTCGGTTTGAACTTTTTTGTACAGTTCCATCGAATTGGTAATTGGATTGT…
EG4725	pals-6	I	13136390	13138544	2155	2154	1	100	TGCAATAATACAACCTATTTATTTACAGAATAAAAAATGATAAAAAGTTGAACGTCGACTTCAACGAGGTACAAAAATAGAACAATGAACATTTTATTTACAGGAATACTATTGAGGATAAATATCAAAAAAGTTACAAAAACGAATAAATAAATTTATTATAACACAGTTGAAAGGACAATCAAGATGTTTTCTTTCAATCCTCTAGAGATGTTTGAACTTTGCCCTTTGGTGCAACAGTAGGAAGATTCAGAGCTAGTGTTTCTCTTTGTTTTCTCAAATACGCCACCGCATGGTTGGTTTCAGTGACAACTGGCATCGAGTTAATCTTCGTACTCAAGCTGTGACTTTCGGTTTGAACTTTTTTGTACAGTTCCATCGAATTGGTAATTGGATTGT…
JU1400	pals-6	I	13136390	13138544	2155	2154	1	99.954	TGCAATAATACAACCTATTTATTTACAGAATAAAAAATGATAAAAAGTTGAACGTCGACTTCAACGAGGTACAAAAATAGAACAATGAACATTTTATTTACAGGAATACTATTGAGGATAAATATCAAAAAAGTTACAAAAACGAATAAATAAATTTATTATAACACAGTTGAAAGGACAATCAAGATGTTTTCTTTCAATCCTCTAGAGATGTTTGAACTTTGCCCTTTGGTGCAACAGTAGGAAGATTCAGAGCTAGTGTTTCTCTTTGTTTTCTCAAATACGCCACCGCATGGTTGGTTTCAGTGACAACTGGCATCGAGTTAATCTTCGTACTCAAGCTGTGACTTTCGGTTTGAACTTTTTTGTACAGTTCCATCGAATTGGTAATTGGATTGT…
ECA396	pals-6					2154
ECA36	pals-6					2154
DL238	pals-6	I	13136390	13138544	2155	2154	1	99.907	TGCAATAATACAACCTATTTATTTACAGAATAAAAAATGATAAAAAGTTGAACGTCGACTTCAACGAGGTACAAAAATAGAACAATGAACATTTTATTTACAGGAATACTATTGAGGATAAATATCAAAAAAGTTACAAAAACGAATAAATAAATTTATTATAACACAGTTGAAAGGACAATCAAGATGTTTTCTTTCAATCCTCTAGAGATGTTTGAACTTTGCCCTTTGGTGCAACAGTAGGAAGATTCAGAGCTAGTGTTTCTCTTTGTTTTCTCAAATACGCCACCGCATGGTTGGTTTCAGTGACAACTGGCATCGAGTTAATCTTCGTACTCAAGCTGTGACTTTCGGTTTGAACTTTTTTGTACAGTTCCATCGAATTGGTAATTGGATTGT…
CB4856	pals-6	I	13136390	13138544	2155	2154	1	99.907	TGCAATAATACAACCTATTTATTTACAGAATAAAAAATGATAAAAAGTTGAACGTCGACTTCAACGAGGTACAAAAATAGAACAATGAACATTTTATTTACAGGAATACTATTGAGGATAAATATC-AAAAAGTTACAAAAACGAATAAATAAATTTATTATAACACAGTTGAAAGGACAATCAAGATGTTTTCTTTCAATCCTCTAGAGATGTTTGAACTTTGCCCTTTGGTGCAACAGTAGGAAGATTCAGAGCTAGTGTTTCTCTTTGTTTTCTCAAATACGCCACCGCATGGTTGGTTTCAGTGACAACTGGCATCGAGTTAATCTTCGTACTCAAGCTGTGACTTTCGGTTTGAACTTTTTTGTACAGTTCCATCGAATTGGTAATTGGATTGT…
N2	pals-7	I	13128470	13130387	1917	1917			TCAGTTCATAAGACTTTTCGAAGTGTGTGCAAATTTGCAATCCTTCTCCCATTCATTTAAAATCAGTTCCATATTTCTGATTTCAATGTCAGCATGTTTCTGTAGTTTAATGTTACGCAGCTTGCTGACTGCATAATTTAACATATTCATCCTATCCTTGAAAGCTTTGAAAGCCTTGAGTGATTTGTCCATCTCAGAGAATGTGCTCAAAAATGTGTTCAAACTATTTCGAACATCAACGATCTTGTTGAGAATCTGTTTTACCACATTTGTATTCGCACCGCCTTTCATACCATCATATCCTTTGAAATTCAACACTTTTTCTGATGCTTCCTCCAAATTATCCATTTTATTCTTCACAAGAGTCACGAGAATCTGAAGAAAACTGTGCTCAAATTG…
QX1794	pals-7	I	13128470	13130387	1918	1917	1	100	TCAGTTCATAAGACTTTTCGAAGTGTGTGCAAATTTGCAATCCTTCTCCCATTCATTTAAAATCAGTTCCATATTTCTGATTTCAATGTCAGCATGTTTCTGTAGTTTAATGTTACGCAGCTTGCTGACTGCATAATTTAACATATTCATCCTATCCTTGAAAGCTTTGAAAGCCTTGAGTGATTTGTCCATCTCAGAGAATGTGCTCAAAAATGTGTTCAAACTATTTCGAACATCAACGATCTTGTTGAGAATCTGTTTTACCACATTTGTATTCGCACCGCCTTTCATACCATCATATCCTTTGAAATTCAACACTTTTTCTGATGCTTCCTCCAAATTATCCATTTTATTCTTCACAAGAGTCACGAGAATCTGAAGAAAACTGTGCTCAAATTG…
MY2693	pals-7	I	13128470	13130387	1918	1917	1	100	TCAGTTCATAAGACTTTTCGAAGTGTGTGCAAATTTGCAATCCTTCTCCCATTCATTTAAAATCAGTTCCATATTTCTGATTTCAATGTCAGCATGTTTCTGTAGTTTAATGTTACGCAGCTTGCTGACTGCATAATTTAACATATTCATCCTATCCTTGAAAGCTTTGAAAGCCTTGAGTGATTTGTCCATCTCAGAGAATGTGCTCAAAAATGTGTTCAAACTATTTCGAACATCAACGATCTTGTTGAGAATCTGTTTTACCACATTTGTATTCGCACCGCCTTTCATACCATCATATCCTTTGAAATTCAACACTTTTTCTGATGCTTCCTCCAAATTATCCATTTTATTCTTCACAAGAGTCACGAGAATCTGAAGAAAACTGTGCTCAAATTG…
NIC526	pals-7	I	13128470	13130387	1918	1917	1	100	TCAGTTCATAAGACTTTTCGAAGTGTGTGCAAATTTGCAATCCTTCTCCCATTCATTTAAAATCAGTTCCATATTTCTGATTTCAATGTCAGCATGTTTCTGTAGTTTAATGTTACGCAGCTTGCTGACTGCATAATTTAACATATTCATCCTATCCTTGAAAGCTTTGAAAGCCTTGAGTGATTTGTCCATCTCAGAGAATGTGCTCAAAAATGTGTTCAAACTATTTCGAACATCAACGATCTTGTTGAGAATCTGTTTTACCACATTTGTATTCGCACCGCCTTTCATACCATCATATCCTTTGAAATTCAACACTTTTTCTGATGCTTCCTCCAAATTATCCATTTTATTCTTCACAAGAGTCACGAGAATCTGAAGAAAACTGTGCTCAAATTG…
XZ1516	pals-7					1917
NIC2	pals-7	I	13128470	13130387	1918	1917	1	100	TCAGTTCATAAGACTTTTCGAAGTGTGTGCAAATTTGCAATCCTTCTCCCATTCATTTAAAATCAGTTCCATATTTCTGATTTCAATGTCAGCATGTTTCTGTAGTTTAATGTTACGCAGCTTGCTGACTGCATAATTTAACATATTCATCCTATCCTTGAAAGCTTTGAAAGCCTTGAGTGATTTGTCCATCTCAGAGAATGTGCTCAAAAATGTGTTCAAACTATTTCGAACATCAACGATCTTGTTGAGAATCTGTTTTACCACATTTGTATTCGCACCGCCTTTCATACCATCATATCCTTTGAAATTCAACACTTTTTCTGATGCTTCCTCCAAATTATCCATTTTATTCTTCACAAGAGTCACGAGAATCTGAAGAAAACTGTGCTCAAATTG…
MY2147	pals-7	I	13128470	13130387	1918	1917	1	100	TCAGTTCATAAGACTTTTCGAAGTGTGTGCAAATTTGCAATCCTTCTCCCATTCATTTAAAATCAGTTCCATATTTCTGATTTCAATGTCAGCATGTTTCTGTAGTTTAATGTTACGCAGCTTGCTGACTGCATAATTTAACATATTCATCCTATCCTTGAAAGCTTTGAAAGCCTTGAGTGATTTGTCCATCTCAGAGAATGTGCTCAAAAATGTGTTCAAACTATTTCGAACATCAACGATCTTGTTGAGAATCTGTTTTACCACATTTGTATTCGCACCGCCTTTCATACCATCATATCCTTTGAAATTCAACACTTTTTCTGATGCTTCCTCCAAATTATCCATTTTATTCTTCACAAGAGTCACGAGAATCTGAAGAAAACTGTGCTCAAATTG…
JU2600	pals-7	I	13128470	13130387	1918	1917	1	100	TCAGTTCATAAGACTTTTCGAAGTGTGTGCAAATTTGCAATCCTTCTCCCATTCATTTAAAATCAGTTCCATATTTCTGATTTCAATGTCAGCATGTTTCTGTAGTTTAATGTTACGCAGCTTGCTGACTGCATAATTTAACATATTCATCCTATCCTTGAAAGCTTTGAAAGCCTTGAGTGATTTGTCCATCTCAGAGAATGTGCTCAAAAATGTGTTCAAACTATTTCGAACATCAACGATCTTGTTGAGAATCTGTTTTACCACATTTGTATTCGCACCGCCTTTCATACCATCATATCCTTTGAAATTCAACACTTTTTCTGATGCTTCCTCCAAATTATCCATTTTATTCTTCACAAGAGTCACGAGAATCTGAAGAAAACTGTGCTCAAATTG…
JU310	pals-7	I	13128470	13130387	1918	1917	1	100	TCAGTTCATAAGACTTTTCGAAGTGTGTGCAAATTTGCAATCCTTCTCCCATTCATTTAAAATCAGTTCCATATTTCTGATTTCAATGTCAGCATGTTTCTGTAGTTTAATGTTACGCAGCTTGCTGACTGCATAATTTAACATATTCATCCTATCCTTGAAAGCTTTGAAAGCCTTGAGTGATTTGTCCATCTCAGAGAATGTGCTCAAAAATGTGTTCAAACTATTTCGAACATCAACGATCTTGTTGAGAATCTGTTTTACCACATTTGTATTCGCACCGCCTTTCATACCATCATATCCTTTGAAATTCAACACTTTTTCTGATGCTTCCTCCAAATTATCCATTTTATTCTTCACAAGAGTCACGAGAATCTGAAGAAAACTGTGCTCAAATTG…
JU2526	pals-7	I	13128470	13130387	1918	1917	1	100	TCAGTTCATAAGACTTTTCGAAGTGTGTGCAAATTTGCAATCCTTCTCCCATTCATTTAAAATCAGTTCCATATTTCTGATTTCAATGTCAGCATGTTTCTGTAGTTTAATGTTACGCAGCTTGCTGACTGCATAATTTAACATATTCATCCTATCCTTGAAAGCTTTGAAAGCCTTGAGTGATTTGTCCATCTCAGAGAATGTGCTCAAAAATGTGTTCAAACTATTTCGAACATCAACGATCTTGTTGAGAATCTGTTTTACCACATTTGTATTCGCACCGCCTTTCATACCATCATATCCTTTGAAATTCAACACTTTTTCTGATGCTTCCTCCAAATTATCCATTTTATTCTTCACAAGAGTCACGAGAATCTGAAGAAAACTGTGCTCAAATTG…
EG4725	pals-7	I	13128470	13130387	1918	1917	1	100	TCAGTTCATAAGACTTTTCGAAGTGTGTGCAAATTTGCAATCCTTCTCCCATTCATTTAAAATCAGTTCCATATTTCTGATTTCAATGTCAGCATGTTTCTGTAGTTTAATGTTACGCAGCTTGCTGACTGCATAATTTAACATATTCATCCTATCCTTGAAAGCTTTGAAAGCCTTGAGTGATTTGTCCATCTCAGAGAATGTGCTCAAAAATGTGTTCAAACTATTTCGAACATCAACGATCTTGTTGAGAATCTGTTTTACCACATTTGTATTCGCACCGCCTTTCATACCATCATATCCTTTGAAATTCAACACTTTTTCTGATGCTTCCTCCAAATTATCCATTTTATTCTTCACAAGAGTCACGAGAATCTGAAGAAAACTGTGCTCAAATTG…
JU1400	pals-7	I	13128470	13130387	1918	1917	1	100	TCAGTTCATAAGACTTTTCGAAGTGTGTGCAAATTTGCAATCCTTCTCCCATTCATTTAAAATCAGTTCCATATTTCTGATTTCAATGTCAGCATGTTTCTGTAGTTTAATGTTACGCAGCTTGCTGACTGCATAATTTAACATATTCATCCTATCCTTGAAAGCTTTGAAAGCCTTGAGTGATTTGTCCATCTCAGAGAATGTGCTCAAAAATGTGTTCAAACTATTTCGAACATCAACGATCTTGTTGAGAATCTGTTTTACCACATTTGTATTCGCACCGCCTTTCATACCATCATATCCTTTGAAATTCAACACTTTTTCTGATGCTTCCTCCAAATTATCCATTTTATTCTTCACAAGAGTCACGAGAATCTGAAGAAAACTGTGCTCAAATTG…
ECA396	pals-7	I	13128487	13129598	1139	1917	0.579551	84.987	TCGAAGTTTTTGCAATTTCGCAATCCTTGGCCCACTGATTTAATATCAGTCTCATCTTGTTGATTTCACTGTCAGCATGTTTCTGTAGTTTAATGGCACGCAGCTTGTTGACTGCATAATTTAACATATTCATCCTATCCTTGAAAGCTTTGAAAGCCATGAGTGATTTGTCCATCTCAGAGAATGTGCTCAGAAATTTGTTCAAACTTCTTTTG-ACATCAATGATCTTGTTGAGAAGGTGTTTTACAGCCTTCTTATTCGAACCGTTTTTTATAGCATCAAATCCTTCGAAATTAAACACTTTTCCTGCTGCTTCCTCCAAATTATCCATTTTATTCTTCACAAGAGTCACGAGAATCTGAAGAAAACTGTGCAGAAAGTAGTATTATTTGAATGTT…
ECA36	pals-7	I	13128487	13129598	1140	1917	0.579551	84.737	TCGAAGTTTTTGCAATTTCGCAATCCTTGGCCCACTGATTTAATATCAGTCTCATCTTGTTGATTTCACTGTCAGCATGTTTCTGTAGTTTAATGGCACGCAGCTTGTTGACTGCATAATTTAACATATTCATCCTATCCTTGAAAGCTTTGAAAGCCATGAGTGATTTGTCCATCTCAGAGAATGTGCTCAGAAATTTGTTCAAACTTCTTTTG-ACATCAATGATCTTGTTGAGAAGGTGTTTTACAGCCTTCTTATTCGAACCGTTTTTTATAGCATCAAATCCTTCGAAATTAAACACTTTTCCTGCTGCTTCCTCCAAATTATCCATTTTATTCTTCACAAGAGTCACGAGAATCTGAAGAAAACTGTGCAGAAAGTAGTATTATTTGAATGTT…
DL238	pals-7	I	13128470	13130387	1918	1917	1	100	TCAGTTCATAAGACTTTTCGAAGTGTGTGCAAATTTGCAATCCTTCTCCCATTCATTTAAAATCAGTTCCATATTTCTGATTTCAATGTCAGCATGTTTCTGTAGTTTAATGTTACGCAGCTTGCTGACTGCATAATTTAACATATTCATCCTATCCTTGAAAGCTTTGAAAGCCTTGAGTGATTTGTCCATCTCAGAGAATGTGCTCAAAAATGTGTTCAAACTATTTCGAACATCAACGATCTTGTTGAGAATCTGTTTTACCACATTTGTATTCGCACCGCCTTTCATACCATCATATCCTTTGAAATTCAACACTTTTTCTGATGCTTCCTCCAAATTATCCATTTTATTCTTCACAAGAGTCACGAGAATCTGAAGAAAACTGTGCTCAAATTG…
CB4856	pals-7	I	13128470	13130387	1918	1917	1	99.896	TCAGTTCATAAGACTTTTCGAAGTGTGTGCAAATTTGCAATCCTTCTCCCATTCATTTAAAATCAGTTCCATATTTCTGATTTCAATGTCAGCATGTTTCTGTAGTTTAATGTTACGCAGCTTGCTGACTGCATAATTTAACATATTCATCCTATCCTTGAAAGCTTTGAAAGCCTTGAGTGATTTGTCCATCTCAGAGAATGTGCTCAAAAATGTGTTCAAACTATTTCGAACATCAACGATCTTGTTGAGAATCTGTTTTACCACATTTGTATTCGCACCGCCTTTCATACCATCATATCCTTTGAAATTCAACACTTTTTCTGATGCTTCCTCCAAATTATCCATTTTATTCTTCACAAGAGTCACGAGAATCTGAAGAAAACTGTGCTCAAATTG…
N2	pals-8	I	13121092	13123513	2421	2421			GACGACCACTCTATAGGTGCAGAAAAAGAAAATGAGTGAAGCGGCCTATTATCGCGAACTGGAAGCTTCTGAACGACGGTTGAGCGAACTTCGGGCTGCTAATCGAGAAAGTGTTAAGTACGTTTCGCGTTGAGGTCCAAAATAACAGTTCTGCGAGTTTCAGAAGAGTGCAAGACAAAATAACCGACGAGAAAACGCAACATCAGGCACGTATCGCGGAAAAAGAGAGAAAGCATCGTGAAAACATGTTACGACAATGGAATTCTAGCGTTGCGGAGAGGAATGCCGCTGAGGAAATACATAGGAAATCGGTATGATTGGAGGTTGGATCTGAAGTTGTATAAAATTCATTTAAGCTTTTTTTGATGAGGTTGGTGTACAGCCTAGCTTTCTTTAAGA…
QX1794	pals-8	I	13121092	13123513	2422	2421	1	100	GACGACCACTCTATAGGTGCAGAAAAAGAAAATGAGTGAAGCGGCCTATTATCGCGAACTGGAAGCTTCTGAACGACGGTTGAGCGAACTTCGGGCTGCTAATCGAGAAAGTGTTAAGTACGTTTCGCGTTGAGGTCCAAAATAACAGTTCTGCGAGTTTCAGAAGAGTGCAAGACAAAATAACCGACGAGAAAACGCAACATCAGGCACGTATCGCGGAAAAAGAGAGAAAGCATCGTGAAAACATGTTACGACAATGGAATTCTAGCGTTGCGGAGAGGAATGCCGCTGAGGAAATACATAGGAAATCGGTATGATTGGAGGTTGGATCTGAAGTTGTATAAAATTCATTTAAGCTTTTTTTGATGAGGTTGGTGTACAGCCTAGCTTTCTTTAAGA…
MY2693	pals-8	I	13121092	13123513	2422	2421	1	99.959	GACGACCACTCTATAGGTGCAGAAAAAGAAAATGAGTGAAGCGGCCTATTATCGCGAACTGGAAGCTTCTGAACGACGGTTGAGCGAACTTCGGGCTGCTAATCGAGAAAGTGTTAAGTACGTTTCGCGTTGAGGTCCAAAATAACAGTTCTGCGAGTTTCAGAAGAGTGCAAGACAAAATAACCGACGAGAAAACGCAACATCAGGCACGTATCGCGGAAAAAGAGAGAAAGCATCGTGAAAACATGTTACGACAATGGAATTCTAGCGTTGCGGAGAGGAATGCCGCTGAGGAAATACATAGGAAATCGGTATGATTGGAGGTTGGATCTGAAGTTGTATAAAATTCATTTAAGCTTTTTTTGATGAGGTTGGTGTACAGCCTAGCTTTCTTTAAGA…
NIC526	pals-8	I	13121092	13123513	2422	2421	1	100	GACGACCACTCTATAGGTGCAGAAAAAGAAAATGAGTGAAGCGGCCTATTATCGCGAACTGGAAGCTTCTGAACGACGGTTGAGCGAACTTCGGGCTGCTAATCGAGAAAGTGTTAAGTACGTTTCGCGTTGAGGTCCAAAATAACAGTTCTGCGAGTTTCAGAAGAGTGCAAGACAAAATAACCGACGAGAAAACGCAACATCAGGCACGTATCGCGGAAAAAGAGAGAAAGCATCGTGAAAACATGTTACGACAATGGAATTCTAGCGTTGCGGAGAGGAATGCCGCTGAGGAAATACATAGGAAATCGGTATGATTGGAGGTTGGATCTGAAGTTGTATAAAATTCATTTAAGCTTTTTTTGATGAGGTTGGTGTACAGCCTAGCTTTCTTTAAGA…
XZ1516	pals-8	I	13121092	13123513	2422	2421	1	100	GACGACCACTCTATAGGTGCAGAAAAAGAAAATGAGTGAAGCGGCCTATTATCGCGAACTGGAAGCTTCTGAACGACGGTTGAGCGAACTTCGGGCTGCTAATCGAGAAAGTGTTAAGTACGTTTCGCGTTGAGGTCCAAAATAACAGTTCTGCGAGTTTCAGAAGAGTGCAAGACAAAATAACCGACGAGAAAACGCAACATCAGGCACGTATCGCGGAAAAAGAGAGAAAGCATCGTGAAAACATGTTACGACAATGGAATTCTAGCGTTGCGGAGAGGAATGCCGCTGAGGAAATACATAGGAAATCGGTATGATTGGAGGTTGGATCTGAAGTTGTATAAAATTCATTTAAGCTTTTTTTGATGAGGTTGGTGTACAGCCTAGCTTTCTTTAAGA…
NIC2	pals-8	I	13121092	13123513	2422	2421	1	100	GACGACCACTCTATAGGTGCAGAAAAAGAAAATGAGTGAAGCGGCCTATTATCGCGAACTGGAAGCTTCTGAACGACGGTTGAGCGAACTTCGGGCTGCTAATCGAGAAAGTGTTAAGTACGTTTCGCGTTGAGGTCCAAAATAACAGTTCTGCGAGTTTCAGAAGAGTGCAAGACAAAATAACCGACGAGAAAACGCAACATCAGGCACGTATCGCGGAAAAAGAGAGAAAGCATCGTGAAAACATGTTACGACAATGGAATTCTAGCGTTGCGGAGAGGAATGCCGCTGAGGAAATACATAGGAAATCGGTATGATTGGAGGTTGGATCTGAAGTTGTATAAAATTCATTTAAGCTTTTTTTGATGAGGTTGGTGTACAGCCTAGCTTTCTTTAAGA…
MY2147	pals-8	I	13121092	13123513	2422	2421	1	100	GACGACCACTCTATAGGTGCAGAAAAAGAAAATGAGTGAAGCGGCCTATTATCGCGAACTGGAAGCTTCTGAACGACGGTTGAGCGAACTTCGGGCTGCTAATCGAGAAAGTGTTAAGTACGTTTCGCGTTGAGGTCCAAAATAACAGTTCTGCGAGTTTCAGAAGAGTGCAAGACAAAATAACCGACGAGAAAACGCAACATCAGGCACGTATCGCGGAAAAAGAGAGAAAGCATCGTGAAAACATGTTACGACAATGGAATTCTAGCGTTGCGGAGAGGAATGCCGCTGAGGAAATACATAGGAAATCGGTATGATTGGAGGTTGGATCTGAAGTTGTATAAAATTCATTTAAGCTTTTTTTGATGAGGTTGGTGTACAGCCTAGCTTTCTTTAAGA…
JU2600	pals-8	I	13121092	13123513	2422	2421	1	100	GACGACCACTCTATAGGTGCAGAAAAAGAAAATGAGTGAAGCGGCCTATTATCGCGAACTGGAAGCTTCTGAACGACGGTTGAGCGAACTTCGGGCTGCTAATCGAGAAAGTGTTAAGTACGTTTCGCGTTGAGGTCCAAAATAACAGTTCTGCGAGTTTCAGAAGAGTGCAAGACAAAATAACCGACGAGAAAACGCAACATCAGGCACGTATCGCGGAAAAAGAGAGAAAGCATCGTGAAAACATGTTACGACAATGGAATTCTAGCGTTGCGGAGAGGAATGCCGCTGAGGAAATACATAGGAAATCGGTATGATTGGAGGTTGGATCTGAAGTTGTATAAAATTCATTTAAGCTTTTTTTGATGAGGTTGGTGTACAGCCTAGCTTTCTTTAAGA…
JU310	pals-8	I	13121092	13123513	2422	2421	1	100	GACGACCACTCTATAGGTGCAGAAAAAGAAAATGAGTGAAGCGGCCTATTATCGCGAACTGGAAGCTTCTGAACGACGGTTGAGCGAACTTCGGGCTGCTAATCGAGAAAGTGTTAAGTACGTTTCGCGTTGAGGTCCAAAATAACAGTTCTGCGAGTTTCAGAAGAGTGCAAGACAAAATAACCGACGAGAAAACGCAACATCAGGCACGTATCGCGGAAAAAGAGAGAAAGCATCGTGAAAACATGTTACGACAATGGAATTCTAGCGTTGCGGAGAGGAATGCCGCTGAGGAAATACATAGGAAATCGGTATGATTGGAGGTTGGATCTGAAGTTGTATAAAATTCATTTAAGCTTTTTTTGATGAGGTTGGTGTACAGCCTAGCTTTCTTTAAGA…
JU2526	pals-8	I	13121092	13123513	2422	2421	1	100	GACGACCACTCTATAGGTGCAGAAAAAGAAAATGAGTGAAGCGGCCTATTATCGCGAACTGGAAGCTTCTGAACGACGGTTGAGCGAACTTCGGGCTGCTAATCGAGAAAGTGTTAAGTACGTTTCGCGTTGAGGTCCAAAATAACAGTTCTGCGAGTTTCAGAAGAGTGCAAGACAAAATAACCGACGAGAAAACGCAACATCAGGCACGTATCGCGGAAAAAGAGAGAAAGCATCGTGAAAACATGTTACGACAATGGAATTCTAGCGTTGCGGAGAGGAATGCCGCTGAGGAAATACATAGGAAATCGGTATGATTGGAGGTTGGATCTGAAGTTGTATAAAATTCATTTAAGCTTTTTTTGATGAGGTTGGTGTACAGCCTAGCTTTCTTTAAGA…
EG4725	pals-8	I	13121092	13123513	2422	2421	1	100	GACGACCACTCTATAGGTGCAGAAAAAGAAAATGAGTGAAGCGGCCTATTATCGCGAACTGGAAGCTTCTGAACGACGGTTGAGCGAACTTCGGGCTGCTAATCGAGAAAGTGTTAAGTACGTTTCGCGTTGAGGTCCAAAATAACAGTTCTGCGAGTTTCAGAAGAGTGCAAGACAAAATAACCGACGAGAAAACGCAACATCAGGCACGTATCGCGGAAAAAGAGAGAAAGCATCGTGAAAACATGTTACGACAATGGAATTCTAGCGTTGCGGAGAGGAATGCCGCTGAGGAAATACATAGGAAATCGGTATGATTGGAGGTTGGATCTGAAGTTGTATAAAATTCATTTAAGCTTTTTTTGATGAGGTTGGTGTACAGCCTAGCTTTCTTTAAGA…
JU1400	pals-8	I	13121092	13123513	2422	2421	1	99.959	GACGACCACTCTATAGGTGCAGAAAAAGAAAATGAGTGAAGCGGCCTATTATCGCGAACTGGAAGCTTCTGAACGACGGTTGAGCGAACTTCGGGCTGCTAATCGAGAAAGTGTTAAGTACGTTTCGCGTTGAGGTCCAAAATAACAGTTCTGCGAGTTTCAGAAGAGTGCAAGACAAAATAACCGACGAGAAAACGCAACATCAGGCACGTATCGCGGAAAAAGAGAGAAAGCATCGTGAAAACATGTTACGACAATGGAATTCTAGCGTTGCGGAGAGGAATGCCGCTGAGGAAATACATAGGAAATCGGTATGATTGGAGGTTGGATCTGAAGTTGTATAAAATTCATTTAAGCTTTTTTTGATGAGGTTGGTGTACAGCCTAGCTTTCTTTAAGA…
ECA396	pals-8					2421
ECA36	pals-8					2421
DL238	pals-8	I	13121092	13123513	2422	2421	1	100	GACGACCACTCTATAGGTGCAGAAAAAGAAAATGAGTGAAGCGGCCTATTATCGCGAACTGGAAGCTTCTGAACGACGGTTGAGCGAACTTCGGGCTGCTAATCGAGAAAGTGTTAAGTACGTTTCGCGTTGAGGTCCAAAATAACAGTTCTGCGAGTTTCAGAAGAGTGCAAGACAAAATAACCGACGAGAAAACGCAACATCAGGCACGTATCGCGGAAAAAGAGAGAAAGCATCGTGAAAACATGTTACGACAATGGAATTCTAGCGTTGCGGAGAGGAATGCCGCTGAGGAAATACATAGGAAATCGGTATGATTGGAGGTTGGATCTGAAGTTGTATAAAATTCATTTAAGCTTTTTTTGATGAGGTTGGTGTACAGCCTAGCTTTCTTTAAGA…
CB4856	pals-8	I	13121092	13123513	2422	2421	1	100	GACGACCACTCTATAGGTGCAGAAAAAGAAAATGAGTGAAGCGGCCTATTATCGCGAACTGGAAGCTTCTGAACGACGGTTGAGCGAACTTCGGGCTGCTAATCGAGAAAGTGTTAAGTACGTTTCGCGTTGAGGTCCAAAATAACAGTTCTGCGAGTTTCAGAAGAGTGCAAGACAAAATAACCGACGAGAAAACGCAACATCAGGCACGTATCGCGGAAAAAGAGAGAAAGCATCGTGAAAACATGTTACGACAATGGAATTCTAGCGTTGCGGAGAGGAATGCCGCTGAGGAAATACATAGGAAATCGGTATGATTGGAGGTTGGATCTGAAGTTGTATAAAATTCATTTAAGCTTTTTTTGATGAGGTTGGTGTACAGCCTAGCTTTCTTTAAGA…
N2	pals-9	I	13133648	13136156	2508	2508			GAGGAACCCGCAATAGGTGCAAACTTCTGAAGCTTCTGAAATATCCAACGAGCTAATGCAAAATCTGGCACGTATTTTGGAAGAAGAGAAAAACATCATCAAAACATGTCACGACACTTGAATTTCATCGCTGAAGAGAGGAAAGCCGCAGAGGAAATGCATAAGAAATCGGTATGCTTGTTTTTGTGAAAGCTCGGGGTACACGCGGACCTTCAATTCATTATGAACTGGGCTTTCAAGCTGGCCCGGCATCTTAGGCCGTTAAATGGTCAATTGAAACGCGAATTCAATACTTTTAAATCAAGTGTGATCTGAATTTGTTTAACATTCGTGTAAACTTTTCAATTGGACCGGCATACAGCCCTGTAAGACAACAGGCTCCTAGGGCCCATTAATTAG…
QX1794	pals-9	I	13133648	13136156	2509	2508	1	99.96	GAGGAACCCGCAATAGGTGCAAACTTCTGAAGCTTCTGAAATATCCAACGAGCTAATGCAAAATCTGGCACGTATTTTGGAAGAAGAGAAAAACATCATCAAAACATGTCACGACACTTGAATTTCATCGCTGAAGAGAGGAAAGCCGCAGAGGAAATGCATAAGAAATCGGTATGCTTGTTTTTGTGAAAGCTCGGGGTACACGCGGACCTTCAATTCATTATGAACTGGGCTTTCAAGCTGGCCCGGCATCTTAGGCCGTTAAATGGTCAATTGAAACGCGAATTCAATACTTTTAAATCAAGTGTGATCTGAATTTGTTTAACATTCGTGTAAACTTTTCAATTGGACCGGCATACAGCCCTGTAAGACAACAGGCTCCTAGGGCCCATTAATTAG…
MY2693	pals-9	I	13133648	13136156	2509	2508	1	99.96	GAGGAACCCGCAATAGGTGCAAACTTCTGAAGCTTCTGAAATATCCAACGAGCTAATGCAAAATCTGGCACGTATTTTGGAAGAAGAGAAAAACATCATCAAAACATGTCACGACACTTGAATTTCATCGCTGAAGAGAGGAAAGCCGCAGAGGAAATGCATAAGAAATCGGTATGCTTGTTTTTGTGAAAGCTCGGGGTACACGCGGACCTTCAATTCATTATGAACTGGGCTTTCAAGCTGGCCCGGCATCTTAGGCCGTTAAATGGTCAATTGAAACGCGAATTCAATACTTTTAAATCAAGTGTGATCTGAATTTGTTTAACATTCGTGTAAACTTTTCAATTGGACCGGCATACAGCCCTGTAAGACAACAGGCTCCTAGGGCCCATTAATTAG…
NIC526	pals-9	I	13133648	13136156	2509	2508	1	100	GAGGAACCCGCAATAGGTGCAAACTTCTGAAGCTTCTGAAATATCCAACGAGCTAATGCAAAATCTGGCACGTATTTTGGAAGAAGAGAAAAACATCATCAAAACATGTCACGACACTTGAATTTCATCGCTGAAGAGAGGAAAGCCGCAGAGGAAATGCATAAGAAATCGGTATGCTTGTTTTTGTGAAAGCTCGGGGTACACGCGGACCTTCAATTCATTATGAACTGGGCTTTCAAGCTGGCCCGGCATCTTAGGCCGTTAAATGGTCAATTGAAACGCGAATTCAATACTTTTAAATCAAGTGTGATCTGAATTTGTTTAACATTCGTGTAAACTTTTCAATTGGACCGGCATACAGCCCTGTAAGACAACAGGCTCCTAGGGCCCATTAATTAG…
XZ1516	pals-9					2508
NIC2	pals-9	I	13133648	13136156	2509	2508	1	100	GAGGAACCCGCAATAGGTGCAAACTTCTGAAGCTTCTGAAATATCCAACGAGCTAATGCAAAATCTGGCACGTATTTTGGAAGAAGAGAAAAACATCATCAAAACATGTCACGACACTTGAATTTCATCGCTGAAGAGAGGAAAGCCGCAGAGGAAATGCATAAGAAATCGGTATGCTTGTTTTTGTGAAAGCTCGGGGTACACGCGGACCTTCAATTCATTATGAACTGGGCTTTCAAGCTGGCCCGGCATCTTAGGCCGTTAAATGGTCAATTGAAACGCGAATTCAATACTTTTAAATCAAGTGTGATCTGAATTTGTTTAACATTCGTGTAAACTTTTCAATTGGACCGGCATACAGCCCTGTAAGACAACAGGCTCCTAGGGCCCATTAATTAG…
MY2147	pals-9	I	13133648	13136156	2509	2508	1	99.96	GAGGAACCCGCAATAGGTGCAAACTTCTGAAGCTTCTGAAATATCCAACGAGCTAATGCAAAATCTGGCACGTATTTTGGAAGAAGAGAAAAACATCATCAAAACATGTCACGACACTTGAATTTCATCGCTGAAGAGAGGAAAGCCGCAGAGGAAATGCATAAGAAATCGGTATGCTTGTTTTTGTGAAAGCTCGGGGTACACGCGGACCTTCAATTCATTATGAACTGGGCTTTCAAGCTGGCCCGGCATCTTAGGCCGTTAAATGGTCAATTGAAACGCGAATTCAATACTTTTAAATCAAGTGTGATCTGAATTTGTTTAACATTCGTGTAAACTTTTCAATTGGACCGGCATACAGCCCTGTAAGACAACAGGCTCCTAGGGCCCATTAATTAG…
JU2600	pals-9	I	13133648	13136156	2509	2508	1	100	GAGGAACCCGCAATAGGTGCAAACTTCTGAAGCTTCTGAAATATCCAACGAGCTAATGCAAAATCTGGCACGTATTTTGGAAGAAGAGAAAAACATCATCAAAACATGTCACGACACTTGAATTTCATCGCTGAAGAGAGGAAAGCCGCAGAGGAAATGCATAAGAAATCGGTATGCTTGTTTTTGTGAAAGCTCGGGGTACACGCGGACCTTCAATTCATTATGAACTGGGCTTTCAAGCTGGCCCGGCATCTTAGGCCGTTAAATGGTCAATTGAAACGCGAATTCAATACTTTTAAATCAAGTGTGATCTGAATTTGTTTAACATTCGTGTAAACTTTTCAATTGGACCGGCATACAGCCCTGTAAGACAACAGGCTCCTAGGGCCCATTAATTAG…
JU310	pals-9	I	13133648	13136156	2509	2508	1	100	GAGGAACCCGCAATAGGTGCAAACTTCTGAAGCTTCTGAAATATCCAACGAGCTAATGCAAAATCTGGCACGTATTTTGGAAGAAGAGAAAAACATCATCAAAACATGTCACGACACTTGAATTTCATCGCTGAAGAGAGGAAAGCCGCAGAGGAAATGCATAAGAAATCGGTATGCTTGTTTTTGTGAAAGCTCGGGGTACACGCGGACCTTCAATTCATTATGAACTGGGCTTTCAAGCTGGCCCGGCATCTTAGGCCGTTAAATGGTCAATTGAAACGCGAATTCAATACTTTTAAATCAAGTGTGATCTGAATTTGTTTAACATTCGTGTAAACTTTTCAATTGGACCGGCATACAGCCCTGTAAGACAACAGGCTCCTAGGGCCCATTAATTAG…
JU2526	pals-9	I	13133648	13136156	2509	2508	1	100	GAGGAACCCGCAATAGGTGCAAACTTCTGAAGCTTCTGAAATATCCAACGAGCTAATGCAAAATCTGGCACGTATTTTGGAAGAAGAGAAAAACATCATCAAAACATGTCACGACACTTGAATTTCATCGCTGAAGAGAGGAAAGCCGCAGAGGAAATGCATAAGAAATCGGTATGCTTGTTTTTGTGAAAGCTCGGGGTACACGCGGACCTTCAATTCATTATGAACTGGGCTTTCAAGCTGGCCCGGCATCTTAGGCCGTTAAATGGTCAATTGAAACGCGAATTCAATACTTTTAAATCAAGTGTGATCTGAATTTGTTTAACATTCGTGTAAACTTTTCAATTGGACCGGCATACAGCCCTGTAAGACAACAGGCTCCTAGGGCCCATTAATTAG…
EG4725	pals-9	I	13133648	13136156	2509	2508	1	100	GAGGAACCCGCAATAGGTGCAAACTTCTGAAGCTTCTGAAATATCCAACGAGCTAATGCAAAATCTGGCACGTATTTTGGAAGAAGAGAAAAACATCATCAAAACATGTCACGACACTTGAATTTCATCGCTGAAGAGAGGAAAGCCGCAGAGGAAATGCATAAGAAATCGGTATGCTTGTTTTTGTGAAAGCTCGGGGTACACGCGGACCTTCAATTCATTATGAACTGGGCTTTCAAGCTGGCCCGGCATCTTAGGCCGTTAAATGGTCAATTGAAACGCGAATTCAATACTTTTAAATCAAGTGTGATCTGAATTTGTTTAACATTCGTGTAAACTTTTCAATTGGACCGGCATACAGCCCTGTAAGACAACAGGCTCCTAGGGCCCATTAATTAG…
JU1400	pals-9	I	13133648	13136156	2509	2508	1	99.96	GAGGAACCCGCAATAGGTGCAAACTTCTGAAGCTTCTGAAATATCCAACGAGCTAATGCAAAATCTGGCACGTATTTTGGAAGAAGAGAAAAACATCATCAAAACATGTCACGACACTTGAATTTCATCGCTGAAGAGAGGAAAGCCGCAGAGGAAATGCATAAGAAATCGGTATGCTTGTTTTTGTGAAAGCTCGGGGTACACGCGGACCTTCAATTCATTATGAACTGGGCTTTCAAGCTGGCCCGGCATCTTAGGCCGTTAAATGGTCAATTGAAACGCGAATTCAATACTTTTAAATCAAGTGTGATCTGAATTTGTTTAACATTCGTGTAAACTTTTCAATTGGACCGGCATACAGCCCTGTAAGACAACAGGCTCCTAGGGCCCATTAATTAG…
ECA396	pals-9					2508
ECA36	pals-9					2508
DL238	pals-9	I	13133648	13136156	2509	2508	1	99.96	GAGGAACCCGCAATAGGTGCAAACTTCTGAAGCTTCTGAAATATCCAACGAGCTAATGCAAAATCTGGCACGTATTTTGGAAGAAGAGAAAAACATCATCAAAACATGTCACGACACTTGAATTTCATCGCTGAAGAGAGGAAAGCCGCAGAGGAAATGCATAAGAAATCGGTATGCTTGTTTTTGTGAAAGCTCGGGGTACACGCGGACCTTCAATTCATTATGAACTGGGCTTTCAAGCTGGCCCGGCATCTTAGGCCGTTAAATGGTCAATTGAAACGCGAATTCAATACTTTTAAATCAAGTGTGATCTGAATTTGTTTAACATTCGTGTAAACTTTTCAATTGGACCGGCATACAGCCCTGTAAGACAACAGGCTCCTAGGGCCCATTAATTAG…
CB4856	pals-9	I	13133648	13136156	2509	2508	1	99.88	GAGGAACCCGCAATAGGTGCAAACTTCTGAAGCTTCTGAAATATCCAACGAGCTAATGCAAAATCTGGCACGTATTTTGGAAGAAGAGAAAAACATCATCAAAACATGTCACGACACTTGAATTTCATCGCTGAAGAGAACAAAGCCGCAGAGGAAATGCATAAGAAATCGGTATGCTTGTTTTTGTGAAAGCTCGGGGTACACGCGGACCTTCAATTCATTATGAACTGGGCTTTCAAGCTGGCCCGGCATCTTAGGCCGTTAAATGGTCAATTGAAACGCGAATTCAATACTTTTAAATCAAGTGTGATCTGAATTTGTTTAACATTCGTGTAAACTTTTCAATTGGACCGGCATACAGCCCTGTAAGACAACAGGCTCCTAGGGCCCATTAATTAG…
