# Supplementary material for: Balancing Selection of the Intracellular Pathogen Response in Natural Caenorhabditis elegans Populations
Source: Front Cell Infect Microbiol. 2022 Jan 31;11:758331. doi: 10.3389/fcimb.2021.758331 (PMC8841876; doi:10.3389/fcimb.2021.758331)
Supplement: Supplementary file 7 [file Table_6.xlsx]

## Sheet: A-Probe_blast_CB4856_WS258_LM
SpotID	term	chromosome	gene_bp_start	gene_bp_end	gene_sequence_ name	Sequence	chromosome_blast	chromosome_correct	percentage_aligned_CB4856	alignment_correct	probe_correct
AGIWUR13	genotype	IV	1545296	1566192	C34H4.5	CTTCCGGAGGAAAATCCTGCAAACAATTTGTATATTTTGTGCGTGTTATTTTCTCATTCC	IV	yes	100	yes	yes
AGIWUR17	genotype					CCTAAATTTCTGATTTTCAGAGTTTGAGACCGTTTCGATTCAAACCCCCACCGAACCCAA	V	no	100	yes	no
AGIWUR19	genotype	V	18142849	18143543	Y37H2A.13	GGAATGATTGTTCGCACAGAGGACATCAACTTGTCGATGCTTCATAGTTCTTTAATCTTG	V	yes	98.31	yes	yes
AGIWUR26	genotype	III	7133766	7136460	B0280.1	AATTTTCTGCATGACCAAGAGATGTCTCGGTGATAAGCAAGTGGAGATGTATTACTAATT	III	yes	100	yes	yes
AGIWUR36	genotype					GGTGAGAGGGAGTCCGGAAACGTGGACAATGATCTGCGATAAAAGCGACGACGACGAACA	II	no	50.85	no	no
AGIWUR36	genotype					GGTGAGAGGGAGTCCGGAAACGTGGACAATGATCTGCGATAAAAGCGACGACGACGAACA	II	no	50.85	no	no
AGIWUR36	genotype					GGTGAGAGGGAGTCCGGAAACGTGGACAATGATCTGCGATAAAAGCGACGACGACGAACA	II	no	50.85	no	no
AGIWUR36	genotype					GGTGAGAGGGAGTCCGGAAACGTGGACAATGATCTGCGATAAAAGCGACGACGACGAACA	II	no	50.85	no	no
AGIWUR36	genotype					GGTGAGAGGGAGTCCGGAAACGTGGACAATGATCTGCGATAAAAGCGACGACGACGAACA	II	no	50.85	no	no
AGIWUR36	genotype					GGTGAGAGGGAGTCCGGAAACGTGGACAATGATCTGCGATAAAAGCGACGACGACGAACA	II	no	50.85	no	no
AGIWUR36	genotype					GGTGAGAGGGAGTCCGGAAACGTGGACAATGATCTGCGATAAAAGCGACGACGACGAACA	II	no	50.85	no	no
AGIWUR37	genotype					GGCGATGAAAACTTCTACATTCATGCGAATTTTGTAAAAATTTGCACGAAACCGGAACGA	X	no	100	yes	no
AGIWUR40	genotype	I	8693451	8695159	K07A12.5	ATGCAGTGAAAAATAAGGCACTTGAAACTTTTGAGGAAGATCGGAAGGATTACACTCGAG	I	yes	100	yes	yes
AGIWUR41	genotype	V	13818132	13822980	F55B12.3	CGATTTCTAAAGTTGCAGAAGTTTGGAGATATCTTCGAACGCGCTGCTGACAAGTCACGT	V	yes	50.85	no	no
AGIWUR42	genotype	I	5282085	5283944	C01G8.4	AGAAGAATATCGGTGGTTCCGAGCTCTCCAAGACGCAGATCATATTCGTAGTCTCAAAGA	I	yes	81.36	no	no
AGIWUR43	genotype	X	13048558	13050885	C53C7.3	GCAACTCTAGCTTTTCCTCTCCCCATCACAATTCTTTTCGCTTGTTGATTGTCAAATATC	X	yes	100	yes	yes
AGIWUR45	genotype	I	12335035	12336605	C47F8.1	GAGAGCTGGCGACACTGAAATTTGATAAACAGGAAATTTGTTTTCACACGGAAAACGACC	I	yes	100	yes	yes
AGIWUR48	genotype	III	10199894	10201326	T20G5.13	ACTCTGAAATAAAACGACGAGCACAGAAGAAATTCCCAGGTTCTGATAAATTTGATTATG	III	yes	100	yes	yes
AGIWUR51	genotype	III	11848152	11849522	Y56A3A.3	CACCTACTTATGTACTTATTCCCTCACACTCCACGCCGTTAATGTAGAAATCAATAAAAA	III	yes	100	yes	yes
AGIWUR52	genotype	X	16678488	16679823	F22H10.2	ATTCGGTGGTCCAGGAGGCTATGCTCCGCCAACTGTTCATGTTCACAATAACGGAGGGCA	X	yes	100	yes	yes
AGIWUR54	genotype	IV	11054308	11063613	F36H1.4	GCATCGTTTTTGTAATTTCCTTTGATCCCTAGTCTCTTCAGGTCCTCGTTGAAAAAACTA	IV	yes	100	yes	yes
AGIWUR56	genotype					CAGCTGCTTTTGACAGTGATATAAACATGTACATGTGCACAAGCAATACAAATTATGGCG	II		27.12	no	no
AGIWUR56	genotype					CAGCTGCTTTTGACAGTGATATAAACATGTACATGTGCACAAGCAATACAAATTATGGCG	II		27.12	no	no
AGIWUR60	genotype	V	7777300	7778985	C26F1.3	AAGAGAATCAACTCGATGGCAGATCACTCATTCCTCTAAAACGTTGTTGCGGATTTTTAT	V	yes	100	yes	yes
AGIWUR63	genotype	IV	4336834	4341304	W03B1.7	ATATTTCACTTCGGGAACACATTTATCGCCACATGGCGTAGAACATGTAAGGAACGTCTG	IV	yes	100	yes	yes
AGIWUR65	genotype					CAAAAACGGAATTTTTCAAAGACGCTTTCAGAACCGCAATGGTTCTTCTTTTTGTGTAGG	X	no	100	yes	no
AGIWUR70	genotype	II	8540720	8545452	W01C9.3	AACATACAGTCAACCGAACCGACCAGATGCATTATCCCGCCAAGGACGTATCTTTAAGTA	II	yes	100	yes	yes
AGIWUR96	genotype	III	3183677	3185237	R148.2	TTATCCAATTGTCACATTACACTCATCGGACGGATCAAAGACTACGAAATTTTTGTTCGA	III	yes	76.27	no	no
AGIWUR99	genotype	V	14026336	14027484	T08G5.3	ATGCGATTCATTAAAGGAACATAGAGTTTGTGCAAGGAAAGAAGTTGAAAATGCATGTGG	V	yes	100	yes	yes
AGIWUR100	genotype					TGATTGTGTATATTGATGATGGCCGAGTTCAAGAATCTGGTACTCACAAAGAACTGATGC	X	no	100	yes	no
AGIWUR104	genotype	V	16680281	16682656	F14F8.6	TTTTGCCGAAAAAGCAAGCCTTCAATTTCGGCCATCACTCTCACGGAGACTGGAAATATG	I	no	25.42	no	no
AGIWUR104	genotype	V	16680281	16682656	F14F8.6	TTTTGCCGAAAAAGCAAGCCTTCAATTTCGGCCATCACTCTCACGGAGACTGGAAATATG	V	yes	25.42	no	no
AGIWUR111	genotype	III	4091126	4093311	C03C10.2	TGTCTGAAATGTTTATACAGCCCGAAATCACTGCTCGAACCGTATGATTGGGAGGATGGA	III	yes	100	yes	yes
AGIWUR113	genotype	III	10595258	10596487	Y39A1A.3	CGTCATTCAAAAATCTGCCGAAACTCTCAAGGCTCTCCGTATTTGAATCTCATGTTGCTC	III	yes	100	yes	yes
AGIWUR116	genotype	I	1652901	1655399	Y71G12B.18	TTTGGAGATTCATATTGTGTTAAAAAGTTCTTGATGAGAAATTTGTACGAGTTGGTGGCC	I	yes	100	yes	yes
AGIWUR118	genotype					CCACTTCATTTTGATTCGAAGGTTAGTGTGAAGAGAAGGTTACTCAAACTTGGGTAATTA	II		72.88	no	no
AGIWUR120	genotype	IV	1266866	1274425	F38A1.1	GGTATACAGTGACAGGCTCCCTCCATATTGGCTTCCATACTGTGACTAAGGCATTTCAAA	IV	yes	79.66	no	no
AGIWUR125	genotype					AGCTGGTCAAATCAATGTAAAAAACAAAATCCAGGATGATGTTTTGAGAGTTTTCAACCC	V	no	91.53	no	no
AGIWUR126	genotype	X	4709772	4711744	K02G10.8	CCAACTGTGAATATGCCAATATGTGTATTTGTCTTCTCAATATCGCCAAAAACAGTGATA	X	yes	100	yes	yes
AGIWUR136	genotype	II	3655678	3657732	F19B10.5	TCTGTTTCGAGAGCAGTTCTACGAAAACAATGGTGCCAAAGCCGGCGGATTTATCCTTTT	II	yes	81.36	no	no
AGIWUR137	genotype	I	8598658	8600923	R05D11.4	AATGTTAGCAAAGGCAGCCGCTGAGGAAAAAGCGAAGAATAAAACTGAAACACAGACAGC	I	yes	100	yes	yes
AGIWUR139	genotype	II	8376611	8377357	M195.4	ATAAGACCAAGAAATCGCAGAAAAAGAAATTGACATTGGAAAATGGGGAAAAGAAGGTTT	II	yes	100	yes	yes
AGIWUR142	genotype	III	12992405	12993707	ZK1010.7	TCGGGTAAATCCGTGCTGTCTTTTCTCGTTTCTTTTCAACTGTATTTGTACATTTATGAA	III	yes	100	yes	yes
AGIWUR143	genotype	V	5418044	5420067	F08F3.6	ATTAATTCACAACGCGATGATTCTGCAAAAGAAGCGGGTGCAACATTTCGATTTTTTGGT	V	yes	100	yes	yes
AGIWUR144	genotype	IV	13095762	13097065	C39E9.13	GTTCTCGGACAAAAAGCAATTTTCCATCTTGAAGGATTCGTCGCCGCTTTCATGGACATT	IV	yes	100	yes	yes
AGIWUR145	genotype	III	7324940	7329649	F56C9.11	GCATGATCTCTAACTCTATTGATTTACGGTCTCATCATTTGTTGTAAAATTCAGTTCCAG	III	yes	100	yes	yes
AGIWUR149	genotype	IV	10705463	10707313	R102.10	GTCGACATGAAATCCGATCCGATTTTGTACTTAATCATTGTCGGAAAAGACATCCAATTT	IV	yes	100	yes	yes
AGIWUR158	genotype	III	8405874	8409406	ZK353.1	TTAGAGGCTTTGAGCCGTGTCTTCGAGGATAAGATTCAATCATCATCGCTTCCAAAGCGT	III	yes	93.22	no	no
AGIWUR159	genotype	I	9065087	9070264	W06D4.6	AAGAAAGTTCAGGAAAAAGTTGAAGAAGTTGATGAGGACTACGTGCCTTCTGAAGCCGAA	I	yes	100	yes	yes
AGIWUR184	genotype	X	397567	400687	R04A9.6	TCCCTTTGCTGAAATAGTTAAATTCACTATATACAGATCAACACGATTCGGATTTCGACA	X	yes	52.54	no	no
AGIWUR187	genotype	IV	3698501	3699722	Y37E11AL.2	AGAAGGCGAAGCAGGCAAAAAAGAAGTACGATGAAGATATGGCGAAACCGTTTAGCTGCT	IV	yes	100	yes	yes
AGIWUR192	genotype	III	2805430	2811096	Y71H2AM.3	CGGCTTGCCGTGCTGTCGGGCAGTTCTTTGTTGGATACCTTCAAATTGATGACAAAATTT	III	yes	100	yes	yes
AGIWUR194	genotype	X	14413578	14415746	F23D12.10	TTGAGACAAAACATGGCACAATTCGCTGGTCACCATGCGTCTGTTATTGATAGCACTAAA	X	yes	100	yes	yes
AGIWUR200	genotype	IV	10214986	10219308	C24F3.4	CAGTCCGGACGATCATCGAAACGACCATAGACCATTCCTCTATCCAGATTTCAGTTATCA	IV	yes	100	yes	yes
AGIWUR202	genotype	I	14171864	14172786	C37A5.11	ACGTCATCATTTCCATACTAATGGTACTTCTCTGGTCCATGTACCTTTGCATAGACGGGC	I	yes	100	yes	yes
AGIWUR203	genotype	X	2594003	2606732	T03G6.2	CTGATGATGTCAGCAACGTTGAGTAAAACAGCATCATTCATCAAACGTGTATTCGACTTC	X	yes	59.32	no	no
AGIWUR205	genotype	V	7552756	7553923	F19F10.4	GATCTGTCGGAGGAGGATTTCTTGTAAATGACAAGAGATGCAAGTATAGAAACTCAACGA	V	yes	100	yes	yes
AGIWUR211	genotype					GAAACGACGTCTAAAATGAGAATGAGCCAACAATTCGACAAGCGGCTTGGTCCATTGGTT	III	no	100	yes	no
AGIWUR214	genotype	II	4405864	4416553	ZK430.5	TTTCTGCAAAGAACATGGAGCGAAGAAACCTAGAACTACTCGACCGAGTTCTAGATTGAT	II	yes	100	yes	yes
AGIWUR216	genotype	IV	7466702	7469832	F55G1.7	TGCCTCCAGAAGCTTATATCTCATTCGAGAGCAAACTAATATTGTTATAATCCGTCCTTA	IV	yes	100	yes	yes
AGIWUR219	genotype	I	11361090	11362900	F56G4.7	AATTGAAAACGATTCAACCAAGATGACCAGAGACGATGGAAAGGTTGCAAACGTCAGCGT	V	no	25.42	no	no
AGIWUR219	genotype	I	11361090	11362900	F56G4.7	AATTGAAAACGATTCAACCAAGATGACCAGAGACGATGGAAAGGTTGCAAACGTCAGCGT	IV	no	25.42	no	no
AGIWUR219	genotype	I	11361090	11362900	F56G4.7	AATTGAAAACGATTCAACCAAGATGACCAGAGACGATGGAAAGGTTGCAAACGTCAGCGT	III	no	25.42	no	no
AGIWUR229	genotype	III	7966601	7969221	F54H12.8	GGTTATGACAAAAGTTCATGCATTTTTGGAGGCATCGAAACGGCAGGCAAACAAGAAAGT	III	yes	100	yes	yes
AGIWUR230	genotype	X	3793912	3795395	F35A5.5	TGGCAAACCTAGAGGATGCTCATATCCGAGCAAAACGCCAATTTGGAGGTTTTGGATTTG	X	yes	100	yes	yes
AGIWUR234	genotype	I	8133891	8135051	T28B8.1	CTTAATACTCAATCCCAAAGATCTAAGAAGTCCTCCGGAAAGAGCAATGATCGCAAGACG	I	yes	100	yes	yes
AGIWUR240	genotype	V	11917564	11924654	R31.2	GCAGCTGCAGTTGCTGGAGTTGCCGGTCTTGGTTATTACGTCTACGTTAAGAAATTTAAG	V	yes	100	yes	yes
AGIWUR242	genotype	III	5677953	5679038	F54E7.8	TGAGTTGGACGATGAAGAACTGCAAACTCCAGCAAGAAAACCACAAAGAACTCCATCCAG	III	yes	100	yes	yes
AGIWUR245	genotype	III	124778	126527	C29F9.3	GCCTTGAACCAGTATTTCGCAAAAGTCACCGGCGATACCGAGGAAGAACTACATCAAATT	III	yes	77.97	no	no
AGIWUR266	genotype	I	9638886	9641736	T05F1.7	TTTCAGAGTTGAACCGACAAGAACGGAAGCTTCAACCACCAACTCTCGTAGAATCAAAAG	I	yes	69.49	no	no
AGIWUR271	genotype	I	8691039	8692622	K07A12.7	CTTCACTTACTGAAACTGTTATTCATTCAAATCTCTTCTATCATCCACCACCAACTATGA	I	yes	100	yes	yes
AGIWUR273	genotype	IV	7977836	7979014	F57H12.3	AAGTTTGCAATCCTCGAAGAACTTGATGAGAACGTGAAGGATGAGCTTTTCGATTTGTGG	IV	yes	100	yes	yes
AGIWUR275	genotype	III	4810031	4811162	C38D4.7	CGATAAGGATCTTGAAAAATTCAAGAGCTTCCGATGCAGGACCTGCAATGAAGTTTCCCA	III	yes	91.53	no	no
AGIWUR276	genotype	V	17653482	17655281	F59A1.9	TGGCTTCAATCCAGTGTAATCTACGAAACGACTGCAGGCACAAAGTTCCAAGTCAGAATC	II	no	27.12	no	no
AGIWUR277	genotype	III	7370131	7374731	T20B12.6	ATGGAAGGATTTCAAAGGATTACGTCTTCATTGGAAGCAGAGGGTACGATTGAATAATGT	III	yes	100	yes	yes
AGIWUR281	genotype	III	12820141	12825651	Y37D8A.2	ACAAATGGAGAAAAGATGCTCACCGCCATTACCATCTTTACCAAAAACTTCACAAGGAAT	III	yes	100	yes	yes
AGIWUR284	genotype	V	3355848	3357193	C04E12.7	TTTGCAGAGTTTGAGAGTAGTGGTTGAAGTGGAAAAGCTGGAAATCGAAATATTTATTTG	V	yes	38.98	no	no
AGIWUR285	genotype	IV	7791704	7792263	C33H5.13	GGCGAAATGTGTTGCTTAGCTGGTTTAATGGCTTGTCTATGTTTTTTGTGTTTGAGCAAA	IV	yes	100	yes	yes
AGIWUR286	genotype	III	10335172	10337536	T07C4.8	AGTACCCCTGTATCTCAATAATTCATCTTCACTTTAACTGTCTCTTTTCGTGTGGCCTCT	III	yes	100	yes	yes
AGIWUR288	genotype	X	3940141	3943313	T19D2.2	AAATGATTAGAACGCAACGACGAGGAGCTCTCAACCAAAAACAGCTCAAGTTCCTCGAGA	X	yes	77.97	no	no
AGIWUR293	genotype	IV	10086137	10088437	W01B6.9	GCTCAATTATGCATGGATGACAAGTACATTCAGAGATTATACAAATGATCGAAAAGCAGC	IV	yes	100	yes	yes
AGIWUR298	genotype	X	6510929	6512195	F22A3.7	GATCAAGGAAGCCCTTGCCAACGAGAATGGGTTATCCGGATACCAGCAAAATACATTACT	X	yes	79.66	no	no
AGIWUR300	genotype	II	3725906	3727479	C46E10.8	CTTCAACATGCATCTTGTCCAATCCAGTCACAATTAGTTTTTGTCTTGCTCCCTGTTTTA	II	yes	100	yes	yes
AGIWUR301	genotype	III	12170	14869	H10E21.3	CCAGGGAGACTGCCGAGAAACGGGCGATGCGGAATGGGATTAATGTTGTTAATAATAATA	III	yes	100	yes	yes
AGIWUR306	genotype	II	5411542	5412174	EEED8.13	AGTTGAAAGTGAACGAGGGTAAACATGTTTGCACCTGCAAGCTCGTCTACGACAGAGTTT	II	yes	100	yes	yes
AGIWUR307	genotype	III	4508855	4512162	F25F2.1	TGTACTTCAACGATTTCCCTGTTGCTGCTGTTGCCCAACCTGAGACTGGCAAAAAGAAAA	III	yes	100	yes	yes
AGIWUR308	genotype	III	10601905	10603566	Y39A1A.2	CTATCAACTCGTATTCTGGAGAAGTTGGGATACCCTATCGATGGTCACCAACAATGCCAA	III	yes	100	yes	yes
AGIWUR329	genotype	IV	12791171	12791685	F07C6.2	ATTAAGGAAATTGGAGCAACAAGTTGTTAGGAGGAGAACAGAGACAATGGCTAGAACTCG	IV	yes	100	yes	yes
AGIWUR351	genotype	IV	7786000	7789613	C33H5.11	TTGTTTATTTTGACTTCCGTGAAGATCAATAACTTTTCGTCTAGGGTACATTTCCACTTG	IV	yes	100	yes	yes
AGIWUR353	genotype					CAGGTGGACCAAAAATTCTTGAACGCACGAAGAAAGATGAGCCAGGAAAAGGTAACACCA	II	no	71.19	no	no
AGIWUR359	genotype	V	10929811	10930774	F58B4.3	TGCTACGGAGATGGATGTAACTCTTCCCCGAAAACTGGAATTGTGTCAGCTGTTGGAATA	V	yes	77.97	no	no
AGIWUR362	genotype					TTGCTGACAAGGACGCAGCTGAACCATCAACTTCCAAATAACTTTCATGCTCTAATTTTT	IV	no	100	yes	no
AGIWUR375	genotype	IV	12982119	12986088	K10D11.3	CAACGGGTGCCCAGGAAATTATTTCACCATGACTGCATTTTTATTATTATTTCTTCCACT	IV	yes	66.1	no	no
AGIWUR376	genotype	II	4433332	4435169	T12C9.5	GACTAAAGTCTTTAATATTTTTTCGGCGCCCAATGAGTTTTTTGATCTTGTTACGGCAAT	II	yes	100	yes	yes
AGIWUR377	genotype	V	14667897	14668743	C47E8.10	ATTCCTCATCTCTGGCAATCTCCGAACTTATCCGAATGCCCTGAGATTTATAAAAATGAA	V	yes	100	yes	yes
AGIWUR378	genotype	II	7772499	7773914	C06A8.6	ATCGTGGAAAGGTTATTCATCTCTTGCAACAAATTACTCGTCTTGATGGAACTCAGTGCC	II	yes	100	yes	yes
AGIWUR379	genotype	II	12495487	12496387	T21B4.3	CTTGTGAAAATACTCCGGTAGATGCACAGAATGTCATTTTTCTTACCTTCTACGGTGGCG	II	yes	77.97	no	no
AGIWUR386	genotype	V	9053322	9053995	C25E10.8	ACCGAACTCAAGGAGTGCCCAAAGTGAACATTTTGTATTCACATTTGTGATAATAAATCG	V	yes	100	yes	yes
AGIWUR388	genotype	V	17324907	17326168	F31E9.8	AAGTCTTTTCTCCGGCCAACTCACCAATCTACACGTCAAAAAGTTCACACTAACAAGGGA	V	yes	100	yes	yes
AGIWUR389	genotype	I	6215669	6219911	T08B2.5	AAGCAGGTTGCCAATTCGTTTCACAACACCACTGGAAGACCTGATTTGGTTGCAATGCAA	I	yes	100	yes	yes
AGIWUR399	genotype					AGAAAGGAGAGGATGGATACGAAGATGCTGAAGGAAACAGTGACTCAGATGATGATTTTC	IV	no	100	yes	no
AGIWUR401	genotype					ATTTTTGGAACATACTGACTCGGAACTCAAACGCTCTCAGCTTATGCAACTAGCTGTTAT	III	no	100	yes	no
AGIWUR406	genotype	X	5279497	5283719	Y34B4A.2	TACCATGATGATATCCATGTTGACTTACTGCACACATTTCATGTTGCATTGTTTGGGTTT	X	yes	100	yes	yes
AGIWUR413	genotype	V	127000	128034	W03F9.2	AATCCAGCACTTCTGTCTCTGGAATCCCGAAACTACGACTACGAGCAACAAGATACTGTT	V	yes	100	yes	yes
AGIWUR414	genotype	IV	13561861	13574440	Y45F10B.10	AACGCTAACCCAATCAAATGCGCCACCACCACAAAAATCGAATATGTGTACCTTACTTTA	IV	yes	100	yes	yes
AGIWUR415	genotype					GGAACTTGCTGTGTCCATATTGAGAAGCTTTTCCAAATTTTAATGGATCTAGACGATAAT	V	no	100	yes	no
AGIWUR417	genotype	I	12508299	12513419	K11D2.3	AAGCATTGCCGTGGGTCCGCTACATTACTCAAAATGGAGAATACGAGATGCGGATGAAAT	I	yes	100	yes	yes
AGIWUR434	genotype	I	12157151	12158712	F15H9.1	TTAGCATGGATTTTCTGGACAGTGCCAGTGGATGGACTATTGAACTCGTTTTGCTTTTTG	I	yes	100	yes	yes
AGIWUR437	genotype	II	9426229	9427744	M176.5	TCTACTACAGTAATAATGGATCAAATCTATGAGGGTCGACACAAACTTCACGATATGCAC	II	yes	100	yes	yes
AGIWUR441	genotype	I	12953969	12955322	F08A8.8	AAACCATCGGATCCAGCACCAGCTGCAAAGTCAAAGAGAAAGACGATAATCGACAAGATG	I	yes	100	yes	yes
AGIWUR445	genotype	III	13204982	13207393	Y39E4B.11	TCATCGAGAATTTCAAACGGGAAAATAACAAATGGAAGCGTGTTCACGAAGCACGGAGCC	III	yes	100	yes	yes
AGIWUR446	genotype	III	11007415	11007620	Y48A6B.4	CGGTGCACCACGTCCACAATAATTTTTGTGCAGTTTCTGTTGATTACTGATAAATATTGA	III	yes	100	yes	yes
AGIWUR452	genotype	V	137177	141370	W03F9.11	AAGCAAAAGAGCGAAAAGTTGTGGAGAAAAACTAGGATGGTCAAACTGTTCGGAATGGCC	V	yes	100	yes	yes
AGIWUR453	genotype					CGAGGGAGCAGAAGAAATATTTTGAGGAGCTCATCGCTGAGCAGATGGCGGCTAGGAAGC	I	no	93.22	no	no
AGIWUR453	genotype					CGAGGGAGCAGAAGAAATATTTTGAGGAGCTCATCGCTGAGCAGATGGCGGCTAGGAAGC	III	no	93.22	no	no
AGIWUR457	genotype					TAGAATTAATTTACTATTTTCCTGAGCCCAATTCCCTTGTAATGTGTTTTGCCTCCGAAT	V		100	yes
AGIWUR461	genotype					CTGTTCTTGAATCTTGCGGCAATTTCTTTGTCAGGTCTGGTACGAGGAAGGAGCACATAT	V	no	100	yes	no
AGIWUR461	genotype					CTGTTCTTGAATCTTGCGGCAATTTCTTTGTCAGGTCTGGTACGAGGAAGGAGCACATAT	V	no	100	yes	no
AGIWUR462	genotype	IV	8840725	8842805	T11B7.1	AAAGTTCTGAAAGCAGCGCTTCTGATGATTTACCAGATGGTGACAGCTCGTCAGAGGAAT	IV	yes	100	yes	yes
AGIWUR463	genotype	I	183364	208465	Y48G1BL.2	GATGCAAACATTTACAGAATAAGGATTCTGTAGAGACGAGGTTAAAGGTACATGCGGTCG	I	yes	100	yes	yes
AGIWUR468	genotype					TCAGCGTGTGGCCACACAATTTGCACCGAATGCGCTGGAAATATTATCCAAAACAAGATG	I	no	100	yes	no
AGIWUR473	genotype	IV	2902436	2914816	Y54G2A.21	GTTCAGCGAGATGGAAAGTGGAAAACAGGTCTTCTCGGAGTCTTCACGATAGATGCATAA	I	no	96.61	yes	no
AGIWUR476	genotype					TCCAGAAATGCGGAGAAATTGCGAATTTCACGTCATTTCTCCGCACACTTGCATTGCAAA	III	no	94.92	no	no
AGIWUR478	genotype					ACTGTCTCGAACCTCTACAACGACATGATCCGGCTATATCATCAAATTGGAGTTGAATTT	I	no	86.44	no	no
AGIWUR478	genotype					ACTGTCTCGAACCTCTACAACGACATGATCCGGCTATATCATCAAATTGGAGTTGAATTT	I	no	86.44	no	no
AGIWUR480	genotype	IV	1545296	1566192	C34H4.5	TTACCTTCTTCTTCTTGGCCTTCCGGAGGAAAATCCTGCAAACAATTTGTATATTTTGTG	IV	yes	100	yes	yes
AGIWUR484	genotype	II	14234972	14243603	Y48B6A.11	TGTAGTCGTGATAATCACGTGGAGGATATCATCTCGTGTGAATGCCTGTTCTGTGAGAAC	II	yes	100	yes	yes
AGIWUR486	genotype	X	5106260	5107039	C42D8.9	TCACGTTGTACACGACGAACTGAAACACGCTATGGCATTGGACAAATCTATCAAACGGCA	X	yes	100	yes	yes
AGIWUR494	genotype	V	19287009	19288173	F55C9.3	AAACTAAGACTATTCCATTTCACCAACGAGACGCAGGCAAAATCACCGGTGGAAACACCT	V	yes	100	yes	yes
AGIWUR519	genotype	I	7350312	7352235	F07A5.1	TTGAACCGACCGCTCCAACTCTCACTTCAAGTCCAAGAGATTTGGCTTATTCAGAAACCA	I	yes	77.97	no	no
AGIWUR521	genotype	I	4957776	4958309	W03G9.8	ATTCAAAACCTTGGAACTCCCAGCACACAGAGTTCACCAAGCAATCGGGAAAATGCATTG	I	yes	100	yes	yes
AGIWUR532	genotype					GTTCTCCGATGTGGTTCTTTCCGTTGAAGATAAAAAATTTTTCGTTTTGAGAAAAGTGAG	IV	no	28.81	no	no
AGIWUR532	genotype					GTTCTCCGATGTGGTTCTTTCCGTTGAAGATAAAAAATTTTTCGTTTTGAGAAAAGTGAG	IV	no	35.59	no	no
AGIWUR532	genotype					GTTCTCCGATGTGGTTCTTTCCGTTGAAGATAAAAAATTTTTCGTTTTGAGAAAAGTGAG	IV	no	35.59	no	no
AGIWUR532	genotype					GTTCTCCGATGTGGTTCTTTCCGTTGAAGATAAAAAATTTTTCGTTTTGAGAAAAGTGAG	I	no	28.81	no	no
AGIWUR532	genotype					GTTCTCCGATGTGGTTCTTTCCGTTGAAGATAAAAAATTTTTCGTTTTGAGAAAAGTGAG	X	no	28.81	no	no
AGIWUR534	genotype	II	11039348	11041206	F33A8.3	TTGAGAAGTCTTGGAGACAATGAAGAGGTCATGTTCGACATTGTCGAAGGATCCAAGGGT	II	yes	100	yes	yes
AGIWUR538	genotype	V	728312	734279	C05E4.14	CGATTGTAAAATACACTAGTGATTTTATGGTGATTATGATTCAACAACACGGCGCAGTTT	V	yes	79.66	no	no
AGIWUR548	genotype	IV	9119098	9130378	C01F6.6	TCATTTGTCAGCAAGAGAAGCTCGTGAACGTCTTCGAATGAAGAACCGAAAGCATCACTT	IV	yes	100	yes	yes
AGIWUR553	genotype	V	2272441	2274353	Y5H2A.4	TTGTTGCTCCTCAGATCATCACTTTGGAAGTAGTTCCACAATGTCAGCAACAGTGTGCTC	V	yes	100	yes	yes
AGIWUR558	genotype	V	3906141	3908435	C17E7.1	AACAATATAATTCAGAAACACATTCGAGAAATCCGCCCGCGTGCTGACTTGGCCAGAACT	V	yes	83.05	no	no
AGIWUR559	genotype	II	5031757	5034035	F33G12.3	CTACAAATCAATAATCGATGAAGTTGAGGAAATGGAAAATGCGACGGCCGTACTGAAAAC	II	yes	100	yes	yes
AGIWUR562	genotype					CTGACTGATTTGATGGAAAAGTTCGGCAACCGTAAACTGAATGAACTCGGGAACTTGGCA	I	no	100	yes	no
AGIWUR562	genotype					CTGACTGATTTGATGGAAAAGTTCGGCAACCGTAAACTGAATGAACTCGGGAACTTGGCA	I	no	100	yes	no
AGIWUR564	genotype	II	923821	925192	R07C3.6	AACTCATGCAAATACCTGGCGCGATGCGTGCATTGCACACAAAGTTATGTTGGATCATTC	II	yes	74.58	no	no
AGIWUR564	genotype	II	923821	925192	R07C3.6	AACTCATGCAAATACCTGGCGCGATGCGTGCATTGCACACAAAGTTATGTTGGATCATTC	II	yes	74.58	no	no
AGIWUR567	genotype					TCCAAATTTCTTGAGATTCGGAAAACGATCTGCAGATCCTAACTTCTTGAGATTCGGACG	IV	no	84.75	no	no
AGIWUR578	genotype	II	723788	732513	Y39F10B.1	TCTTTGCCCCCCGAAACTCATTCCTCCAGCAGCTGACTTTACTGTGTACAAAATGTATTT	II	yes	100	yes	yes
AGIWUR584	genotype	I	9980064	9984848	T23D8.9	AACTTGGATACGACAAGATAAATTTGCACAAGTTGATCAGGCAAATATGCCGAACTGCGT	I	yes	86.44	no	no
AGIWUR586	genotype	III	10424112	10427982	M03C11.7	CTTTTGGAGGGACAAGACATTCTACCGACTGCTTAAATACACATCTCTGGAAAATTTTAA	III	yes	100	yes	yes
AGIWUR588	genotype	X	13475964	13477456	F15A2.5	ACCAAAACTTTACGCTCTTGACCACAACGTCACTACTTTTCTGCACAATGTTCTTAAGCG	X	yes	100	yes	yes
AGIWUR608	genotype					TCACACTCAAAATGGCAAAATCCATATTCAAATAACTAGAATTCCCACATCAGATGTTCC	II	no	100	yes	no
AGIWUR611	genotype	III	12905491	12906619	Y37D8A.14	CAAGGACTACGGATACGACAAACACCCAAATATCCAAATTTAAATTTTCCATTCTGCAAA	III	yes	100	yes	yes
AGIWUR612	genotype	IV	13079446	13082781	C39E9.8	AAGACGTGCTCCAATGAGAAAGTCGCGTGGATAATCATCTGTGCAATTCTGAATTTTTCA	IV	yes	100	yes	yes
AGIWUR620	genotype	I	1924300	1932260	Y51F10.5	AACCTCAAAAAATCATTGAACCAATCAATATTGTATAAAACGGATGCCGATGAGGTCTTC	I	yes	100	yes	yes
AGIWUR621	genotype	I	118109	120870	F53G12.6	GACCGAAGATCGCATAAGCTCCAAGCAAATTATTCAGATTTTTAAGGAGGAAGTCGGATT	I	yes	83.05	no	no
AGIWUR627	genotype	V	1944955	1953349	T06A1.4	ATGCTCTATAGGAAATTCTTCCAGTTTTGTCTAAAATATCTTCTCGAGGGATTCAACGGA	V	yes	100	yes	yes
AGIWUR633	genotype	IV	12907469	12909998	K08D8.4	TTCCTTGACTACATTGGCAATTGTTGGTTTTGTTATGCTGGTCTAATTCACACGATCTTT	IV	yes	100	yes	yes
AGIWUR634	genotype	II	7523581	7524421	ZK1290.15	CCCGGAGCTGAGTTGAGCCCATTTTATTATTACTGTCGAAATATTTTATCTCTTGTTTTT	II	yes	100	yes	yes
AGIWUR635	genotype					GCAGTTACGAAATAAATCAATTGAACAATTACTCTTCACACTTCACACATTCCTCCTGTT	X	no	100	yes	no
AGIWUR640	genotype	IV	9333342	9335916	T20D3.3	TCCACTCCAAATTCAGAATTTCGTGCTCATGAAAGTCGCTCCAAAAACAAATTAATTCCA	IV	yes	100	yes	yes
AGIWUR641	genotype	IV	14879490	14900652	Y57G11C.24	ATTCCGAACTCACACTGGCGATGAATTGAAAGCAATTCTCAATCACAGACGAACCCACGT	IV	yes	98.31	yes	yes
AGIWUR643	genotype	I	11733940	11735964	F35E2.3	CAGTGCGAACTACTTAAAGTCGAGTTGGAATAAGAAGAGCATTTGGATTCTGATAACTTT	III	no	28.81	no	no
AGIWUR644	genotype					ACTCATCCGATTTTCCAGAAGAAATCTGTAAATCGAGTGATGGCGTCGGCTGTGGAAAGA	V	no	100	yes	no
AGIWUR646	genotype	V	13381189	13383077	M04G12.2	TATTATGCGGATGTTGATGTTTCCAACTTGACTTTCTGAGTGGATAGGAAGATCAATGAT	V	yes	100	yes	yes
AGIWUR649	genotype					AGCAATGATACACACCAATCATCGTCGGATCGTTTTTCGGATGTCTCGGATCTTCGGAAT	V	no	100	yes	no
AGIWUR653	genotype	IV	5163293	5164351	C24D10.2	CCATCCATGGTGGGGAGGACTTGAAGAATCGTCTTCTAATTGAGAGACGAATCGAAAGAA	IV	yes	100	yes	yes
AGIWUR656	genotype	X	1827738	1828487	C14E2.6	GGCTCGTGGTGGAAAACTATGTTTTCGCATATTTTCATGTTTGATATGAACTTTTTCAAC	X	yes	100	yes	yes
AGIWUR657	genotype	IV	8286587	8289531	K07H8.10	TATTCCACGTGTGCAGCAGAAAAAGCCGCAATTCAAGAAGACCGGTTTCAAGGGAAAGAA	IV	yes	100	yes	yes
AGIWUR658	genotype	V	13778015	13778592	F53C11.9	AACTTGTGAGAACCCAAATCCGATGTGCATACAAATGTGCAAAGCGAGATGTGAGTGCAA	V	yes	64.41	no	no
AGIWUR660	genotype	II	2280139	2280580	K09F6.11	TGGGAACATTTAGTCGAGAGTGTGTTTCCGGGATCTTTTTATTATGGTTCGCAACGCATG	IV	no	25.42	no	no
AGIWUR660	genotype	II	2280139	2280580	K09F6.11	TGGGAACATTTAGTCGAGAGTGTGTTTCCGGGATCTTTTTATTATGGTTCGCAACGCATG	I	no	25.42	no	no
AGIWUR663	genotype	X	5275567	5278813	Y34B4A.3	GAAGAAGCAGCATTTCTCAAATTGCCGTCTGTTTGCTCTACTTATTAGATCTCTTCGCCA	X	yes	100	yes	yes
AGIWUR664	genotype					GATGATGCAGTCTGGTCGCAAAGATGTTCTCTACAAGAATACTTTGGATTGTGCCGTCAA	IV	no	100	yes	no
AGIWUR665	genotype	I	14701122	14706522	Y54E5A.4	GGCCACTCTAATCAGAGATTTACTCCCATTGATCGAGGATAAATTCAAGAAAAATCGAGA	I	yes	100	yes	yes
AGIWUR666	genotype	III	7973717	7977355	F54H12.1	TGGTTCAAGGCCGGATCTGCCCTCAACAGAATGAAGGAAGTATTCGCAAAGAGCAAATAA	III	yes	100	yes	yes
AGIWUR671	genotype	IV	3495296	3496440	C09G12.17	ATGGCAATTGGCTATACCTGGATGAGTTTAATGGACAGACATTGGTAGTCTCGGTTTCGT	IV	yes	66.1	no	no
AGIWUR688	genotype					ATGTTCTCACTGCTGTCGAGATTTTGACGGATATGAGCAGATCGTCTCAGGATGTTCGTA	I	no	61.02	no	no
AGIWUR692	genotype	II	6365722	6367002	K10B2.3	CATGTACATATTTATTCTATTCGATCTGTGAACGGAACTCGACCATTGCTAATTCATTGC	II	yes	100	yes	yes
AGIWUR693	genotype	V	13361203	13363357	F32H5.4	CTAAAGGAAAGCCACTGCCAGAAACAATGCCTGAAAGACATAAAAATGGAAGAACCGCTT	V	yes	100	yes	yes
AGIWUR694	genotype	I	5272846	5274339	C01G8.1	GAGTTTCCCCCATGATTTTGTAAAATATTCCCCCTAAAACTACTCAATCTCCTAACAACT	I	yes	100	yes	yes
AGIWUR695	genotype	IV	6522874	6524568	C01G5.6	ACTCCATTCCTTCAATCCAATGAAATTGATTCTCATCTGAAAGAGATTATGGCACTTCCT	IV	yes	100	yes	yes
AGIWUR696	genotype	IV	4083603	4084209	C35B1.5	GATGCCGTGGCACTTTTTGACGAGTGGGTCGAGAAGTTTCCAGCTAATTAGATAACTGTT	IV	yes	100	yes	yes
AGIWUR698	genotype	X	17151522	17154595	T23C6.1	ATTCCAAATATGCTTACCTACGCCGTGTCGGGTAGTGACTGCAACTTGGCAAAGATCAAA	X	yes	100	yes	yes
AGIWUR701	genotype	IV	7132132	7133217	C34D4.12	GACAATCATGATCGTCCAAAAATTGAAATTCGAATTCTGAAAGCCTACCCATCAGAATCG	IV	yes	100	yes	yes
AGIWUR708	genotype	III	1351216	1353371	Y82E9BL.2	GTGAACTACAGTTTATTGGACTCAAAACATGGAATCCTGCAACTGGAGTCTGGGAATCGG	III	yes	94.92	no	no
AGIWUR715	genotype	III	11368415	11371775	T28D6.2	ATAAAAAGTTGTTCCACCCAGAGCAAATGCTCACTGGCAAAGAGGACGCCGCAAATAACT	III	yes	100	yes	yes
AGIWUR717	genotype	V	10143936	10144192	C08B6.15	AAGATATGGTTTAACTATGAAGCCGCCTGCAACCTCCAATGGGATCCCTAATGCAAAAGG	V	yes	100	yes	yes
AGIWUR726	genotype	V	17350387	17352870	F47H4.11	ATGAGGTATTGGGAACTTGCGATGAGATCAAGTATGTGAACGGCAAGCTGAGTAGCAAAA	V	yes	100	yes	yes
AGIWUR727	genotype	III	7926999	7928734	C29E4.13	ATATGTAGAGATGGACCAGAGGTAACTAAAGATCGAGTTCACGAATGGGAGAGAGAAGCA	III	yes	74.58	no	no
AGIWUR728	genotype	III	13478561	13479629	T27E9.8	GGAACACAAGCAACTGTTACCTTGGCTATCGAGGCTGGAAGAACATGGTGTTTGAAACTA	III	yes	100	yes	yes
AGIWUR729	genotype	IV	13776415	13777149	Y45F10D.16	TTATCCGGCGGAGAAGACTGAAGAAGCAATTCCGAGCGGTTATCAGGAATAATGATCGAT	IV	yes	100	yes	yes
AGIWUR731	genotype					ACCAGTTGCTCCAGATGCTGCCGCTGCGCCTGCTGATGGAGAAAAGAAGGATGGCGATAA	I	no	100	yes	no
AGIWUR733	genotype	II	12694412	12725483	Y46G5A.1	TGTACAACATAAATGGAATGGTAACGCGTCACAGGATTCGATATTGGGCAATGGTGGAGG	II	yes	100	yes	yes
AGIWUR736	genotype	IV	11012119	11015883	F13H10.3	GCTGGAACATTAACTCCCATGAAGAAATATGCTCATTATGGAATTATCGTTATTGGAGTT	IV	yes	100	yes	yes
AGIWUR737	genotype	IV	455726	457099	M04G7.1	AATCGTACGGCTTCTTGCCAAGACATTGACTTTGTTGATATGATGGCTTTGTACTGCCCG	IV	yes	100	yes	yes
AGIWUR747	genotype	IV	13300179	13300720	Y67H2A.5	CTTTTTTGTAGGAAGTTTTATGTTCTGTAAAACTTATGTCAATGTGAATCAATAAAATTC	IV	yes	100	yes	yes
AGIWUR749	genotype	I	12922004	12923548	Y18D10A.20	AATGAAGTTGCTGCACAAGTTCGCAAGGCTGTCGAGAGTATGCAAACCTATCTCAACAAT	I	yes	100	yes	yes
AGIWUR755	genotype	V	18292595	18292944	Y51A2A.12	TATAACAATGGTCCTCTTCTTGTGTTCAAGCAAGGAGGAGCTACAAACGGTATTCTTGAA	V	yes	86.44	no	no
AGIWUR756	genotype	X	10307137	10310466	F41E7.6	TCTCCAATTGGCTTGATGATGCTACAAACGGGGACGAATTCCGTGAAAACCTTGAGTATT	X	yes	100	yes	yes
AGIWUR757	genotype	V	3441504	3444877	F27E11.3	AATTCTACAACACAAGTCTCCGACACAACCATCTTTACGGAGGCATTCCTGACAAGCTGT	V	yes	100	yes	yes
AGIWUR782	genotype	IV	10478450	10481844	F01D4.4	CGGTTCCATTTTTCCACCCATCCCACTGAAACATCAACTGTATATTGCATTTTTGGCACA	IV	yes	100	yes	yes
AGIWUR783	genotype	X	13048558	13050885	C53C7.3	AATATGGAATAGCATTGTACGCAACTCTAGCTTTTTCCTCTCCCCATCACAATTCCTTTC	IV	no	100	yes	no
AGIWUR783	genotype	X	13048558	13050885	C53C7.3	AATATGGAATAGCATTGTACGCAACTCTAGCTTTTTCCTCTCCCCATCACAATTCCTTTC	I	no	100	yes	no
AGIWUR783	genotype	X	13048558	13050885	C53C7.3	AATATGGAATAGCATTGTACGCAACTCTAGCTTTTTCCTCTCCCCATCACAATTCCTTTC	II	no	100	yes	no
AGIWUR783	genotype	X	13048558	13050885	C53C7.3	AATATGGAATAGCATTGTACGCAACTCTAGCTTTTTCCTCTCCCCATCACAATTCCTTTC	IV	no	100	yes	no
AGIWUR783	genotype	X	13048558	13050885	C53C7.3	AATATGGAATAGCATTGTACGCAACTCTAGCTTTTTCCTCTCCCCATCACAATTCCTTTC	X	yes	100	yes	yes
AGIWUR783	genotype	X	13048558	13050885	C53C7.3	AATATGGAATAGCATTGTACGCAACTCTAGCTTTTTCCTCTCCCCATCACAATTCCTTTC	I	no	100	yes	no
AGIWUR787	genotype	V	2231124	2233381	F44C8.2	CTGGCAAAGTTAATGAAGATCAATAGAAGGATAGAGTCGGATATGCGGGATCGAGTGGAG	V	yes	100	yes	yes
AGIWUR789	genotype	II	4223309	4226330	C16A11.5	AAGTATCAAGAAATGCTGACGGCGAGATCCGAAGAAACTTCAGTTCAAGCTGAACCAGCT	II	yes	100	yes	yes
AGIWUR797	genotype					TTACACCAGCTCAGTTGCAGACTGTTCTTGAATCTTGCGGCAATTTCTTTGTCAGGTCTG	V	no	100	yes	no
AGIWUR797	genotype					TTACACCAGCTCAGTTGCAGACTGTTCTTGAATCTTGCGGCAATTTCTTTGTCAGGTCTG	V	no	100	yes	no
AGIWUR799	genotype					AAAGGAGCCGGTGAATCTAAAGAAAAGCCAAAGGAGGATGTGTATGAGGATTTGGCACCA	I	no	100	yes	no
AGIWUR800	genotype	III	9074872	9075639	F02A9.7	AGAAGAAGTTAAATGGGAAGAAGATTGAGTCACAAGTCTATAAATCGTTGGAACTTGTGG	III	yes	100	yes	yes
AGIWUR807	genotype	II	13151459	13153399	F32A11.3	GGAGCTTGTCGGGCATTGAATCCTATACTTGATGTGTTTAACGATATTATTGTAACGGTT	II	yes	100	yes	yes
AGIWUR808	genotype	III	5001297	5002331	R144.10	CGGCTGAATTGGCTAGAAATCGTGACAAGGCAGACTTTTGGGCTGAAATCAACCAAATGA	III	yes	100	yes	yes
AGIWUR810	genotype					TGGCTCGTCGTAAGAACCTCCCAATTGAGTACAACCCATAGAGTCCTTGTGAAATAAATG	IV	no	96.61	yes	no
AGIWUR814	genotype	V	532290	534064	R11G11.2	GGAAGCGACGGCCGAAGACAGATATCGCGAAAACTCTGAACATTTTTACCGCTGAATTTT	V	yes	100	yes	yes
AGIWUR815	genotype	III	8631165	8633549	F22B7.5	TAAAGTAACGGTTCCGAAATATTTGACAGCCGAACAGAAACAAATTATGTTGGCTTGGGC	III	yes	100	yes	yes
AGIWUR816	genotype	V	9041330	9043677	C25E10.2	AAAGATTTCAGTCTGGTATCCCATGTCATTCCATATAAATGTCGCCAATACATCCCCTAA	V	yes	74.58	no	no
AGIWUR825	genotype	I	12942280	12946562	F08A8.2	CTGATCTAACCAGCCTGAATGGATATGTAAAGATGTTCGAGAACATGGCTAGAAGGCAGG	I	yes	100	yes	yes
AGIWUR828	genotype	III	9776532	9778850	R10E11.3	TGGAATGTCCACGGATGCAAATATTCAAATGCCACCTGGAAATCAATCAGCTCCTCAAAA	III	yes	100	yes	yes
AGIWUR840	genotype	II	11812294	11814113	F43G6.8	GTTGGAGACGGAATTCGCTGCCCATTCTGCAGAACTTGGACCAATATGAAACGAATTGAA	II	yes	100	yes	yes
AGIWUR859	genotype	II	13249189	13249895	F15D4.6	AGAGTCAGAAATACCCACGAGAAGAGAACACTCGAAAACGATGGTTACAATACCAACAGC	II	yes	100	yes	yes
AGIWUR867	genotype	III	6498476	6500023	F23F12.4	TGAAATGGACAATAAAGGAAGGAATTATCTCGGGATTCGGAGGATTCCAAAAACTACCAC	III	yes	71.19	no	no
AGIWUR872	genotype	IV	12789041	12790512	F07C6.3	GCCTTCGAGATCTACACAACTGCATTCGAGGCCAATCATAATCAGACTTTGATGAAAGGA	IV	yes	100	yes	yes
AGIWUR878	genotype	IV	11327576	11329369	B0035.11	TTTGATCCACAACATTACGAGGAAGACGAAGATGATGAGCAGGCGAAATTGGATGATGAA	IV	yes	100	yes	yes
AGIWUR879	genotype	V	879793	881574	T02B11.1	TGTTATACAAATCAATGGACGTAGAATTTCGGACGCGCAAAGGTCTCAGAACAACATTAC	V	yes	100	yes	yes
AGIWUR880	genotype					ACTGGCATGTGTGGAGATGGAATTTTGACGAATTTCGATATCAATTGGGACAATTATCAA	V	no	100	yes	no
AGIWUR881	genotype	II	10395707	10396756	T09F3.4	AACCTGAGAAACCGATTAAACGAATTGCAAAAACGACGATATCCGAAAACGATTTTTTCC	II	yes	100	yes	yes
AGIWUR882	genotype					CACCACCAAGAACCGCTCCAGGATATTAGAATGTTGTTATCTTCTGACTTCATTTATGTA	II	no	100	yes	no
AGIWUR888	genotype					CTCAAGAATTCAAGACTAGTGGCTGCAACAAGCTTTATAATAATTTGTGAAAGAAGGACT	X	no	100	yes	no
AGIWUR889	genotype	X	6518883	6522656	F22A3.1	AGGAATCATCCAAAAGCCGGAAAAGAAGCAGCGTTTGGTGTACAAATTCCTGCCTCCTTA	X	yes	100	yes	yes
AGIWUR896	genotype	I	5372854	5384508	F55A12.9	GTTGAACATGATTGATCGTGTCGCATTCCAGCTCTCAATGCAATGCTACACTCCACCAAA	I	yes	57.63	no	no
AGIWUR898	genotype	I	4968007	4970245	W03G9.5	AACTGTCGTCTGCAGTTTCCACGAAATCCACTAGAAGTATTGGAAAGAAGATTTTGCCGC	I	yes	100	yes	yes
AGIWUR904	genotype	II	9267336	9268303	C01G6.2	ATTGCTTCCAGAAGAAGTGATTTGTGTCAACTCGTGCAAAATCGGTACAATAACGAAATT	II	yes	100	yes	yes
AGIWUR905	genotype	III	2487769	2494340	Y54F10AL.1	CTATTATTTTGGGAGCAAGAGAGAATATTGGTACGGAGCAAGCACAACGAAAATCACGAG	III	yes	100	yes	yes
AGIWUR906	genotype	I	9056293	9057822	W06D4.2	GCTGTTCAATATCGTTCACGTCACTGGTCTCTACATTCACTTCCAGGTTGCGCAAAATTA	I	yes	100	yes	yes
AGIWUR907	genotype	X	10279599	10282842	F41E7.1	TTTGACAAAACCTATATGAATGGTGATCATGTTGATGAAACCATCTATGCCGCCCGTCCG	X	yes	100	yes	yes
AGIWUR909	genotype	II	5031757	5034035	F33G12.3	AAGTTGAGGAAATGGAAAATGCGACGGCCGTACTGAAAACGTTCAAACGGGATAATGTAT	II	yes	100	yes	yes
AGIWUR910	genotype	IV	11410228	11413001	F22B3.4	GTTCACCAGACATGATTCCTTCACAATGCATGTACGAGAGCTCTTTGATCTTGAGAGCTC	IV	yes	100	yes	yes
AGIWUR911	genotype					CAATCACACTACTCTTGATGCTTACTGGTTAACACCAAAGTACTGGGATCGTCGTTTTAA	V	no	100	yes	no
AGIWUR913	genotype	V	12658668	12659687	W05B10.2	TGAAACGCCAGAAGCACAGGTATTCCACTCGAAAAAATTCAAGTCGAGTGCTGGACAGTA	V	yes	100	yes	yes
AGIWUR917	genotype	III	4321748	4322867	H38K22.7	CAACTAAAAAAGCTTTTGATCCGGATACCGATGACACATTGGCGAATGTTGTCTCGATTC	III	yes	72.88	no	no
AGIWUR918	genotype	I	14465380	14468214	Y105E8A.14	TTTGAGTTCTTCTTGAAGCTTTTTCACGTCTGGCTTCACGTCTTCGTCATCGACTTCTTG	I	yes	100	yes	yes
AGIWUR922	genotype	III	1271	3092	cTel54X.1	GTCAAGGCTGAATCTATTGGTTTCAGTTGGAAATTTATTATTAAGCAATGTGTTGTGACG	V	no	27.12	no	no
AGIWUR922	genotype	III	1271	3092	cTel54X.1	GTCAAGGCTGAATCTATTGGTTTCAGTTGGAAATTTATTATTAAGCAATGTGTTGTGACG	IV	no	27.12	no	no
AGIWUR922	genotype	III	1271	3092	cTel54X.1	GTCAAGGCTGAATCTATTGGTTTCAGTTGGAAATTTATTATTAAGCAATGTGTTGTGACG	IV	no	27.12	no	no
AGIWUR922	genotype	III	1271	3092	cTel54X.1	GTCAAGGCTGAATCTATTGGTTTCAGTTGGAAATTTATTATTAAGCAATGTGTTGTGACG	I	no	33.9	no	no
AGIWUR941	genotype	I	11067699	11069996	Y52B11A.11	AATGGAAATGTCGTCGGAGACTGGCAAAATCATTTGGTGGGTGGCGAATTGGGAAAAAAG	I	yes	100	yes	yes
AGIWUR946	genotype	II	3243676	3244162	C17F4.12	ATCGTGTATAACTCGGAGCTACGGGATTTGGAGAAATTCTACCAGCAGCCACTTTTTGAT	II	yes	71.19	no	no
AGIWUR949	genotype	I	14620388	14620632	Y105E8B.11	GATATGCTTGATCGTCTTGAAGCAGGAGCAAGAGTAGATGTTCAAACACACAGACAGAAT	I	yes	94.92	no	no
AGIWUR951	genotype	V	12398759	12400859	K01D12.6	GAAGATGTTTGGATTGTGATGCGTAATCGATTAGAAGCAGTTCAGACAAGAATGAGCAAC	V	yes	100	yes	yes
AGIWUR952	genotype	V	17897546	17897746	C06H5.13	AGTGTTGGAAATCGTTGGGATCCAGATGATTAGTAGCTTTTTGATGCACTCTGTCGTATT	V	yes	100	yes	yes
AGIWUR952	genotype	V	17897546	17897746	C06H5.13	AGTGTTGGAAATCGTTGGGATCCAGATGATTAGTAGCTTTTTGATGCACTCTGTCGTATT	V	yes	100	yes	yes
AGIWUR961	genotype	IV	13612805	13618061	C08F11.14	GAGCTTCTCGAGAAGCTTGTCACAGAAGAGAAGCTCAGTGATTTCTTGACTTTGGATGCT	IV	yes	100	yes	yes
AGIWUR962	genotype	III	11826215	11830996	C18D11.4	TAAGACCCTCGTTTTCCATCTATTTATCAATATTTGTTTGTTTCTTATCGCAATCGCGCG	III	yes	100	yes	yes
AGIWUR963	genotype	I	12294380	12296263	F56H6.6	AAGCGATATGGAAGGAATAGAGCATTCTCCCGCTACGTCCATGAGATGAATACTGCGTAT	I	yes	69.49	no	no
AGIWUR964	genotype	III	4705413	4706949	T04A8.12	TCCATGGCAAAAATATTGTGTTAACCTCATCGTTTGGAGGCGGACACTACAACCTTCTGC	III	yes	100	yes	yes
AGIWUR968	genotype	V	20201616	20202874	Y113G7B.7	AACGATAATATCGATATGCATGAATTTATTATCGATGGATTCAATGTGCAAATCCTGGGC	V	yes	100	yes	yes
AGIWUR969	genotype	I	6724917	6728330	W02D3.3	ACGCCTCCACCCCTTTTCAATAGCCTTCCAGCGTTTTAGAGGAAAGTCGATTTATGAGAA	I	yes	100	yes	yes
AGIWUR971	genotype	IV	12923525	12924432	C32H11.5	CAGAAGAATGAGAGATTTCAAGAATAAAAATAGAGATGTGAAATCTCTCCTGATTCCAGG	IV	yes	100	yes	yes
AGIWUR972	genotype	II	5970105	5972658	B0034.1	GTATCGATAAAGAGCCAAGAGAGGAGTTCACTGAGGATTTATTCACGGCACAAACAAGTC	II	yes	100	yes	yes
AGIWUR973	genotype	III	5728180	5730159	B0244.8	GATGATGGTACATGTATCATGCGGACCCAAGTCTGTGACGGAAAGAAAGATTGCACAGAT	III	yes	100	yes	yes
AGIWUR974	genotype	I	11216118	11221995	Y53H1A.1	CAGAAAATTCGGTTTTAAAAGAGACGGTGAGGATAGTGACAACAGCAGTGACGATGGAGT	I	yes	66.1	no	no
AGIWUR976	genotype	X	1547505	1560124	K06A9.1	GAACAATACAATGAACGACCGTGACGCTAGTGCAGTTGTCAGCAAACTTCTAGAACTTCT	X	yes	61.02	no	no
AGIWUR978	genotype	I	7853750	7857850	R11A5.1	ACACGTTCACGAAAGGATGTTTGTATTCTGACAGTTTCAGAAAAATCGATTGAGTGCTGT	I	yes	100	yes	yes
AGIWUR982	genotype					ACGCCGTTTAACCTAATATTGTTAGCCATTCAGCAGAAAAATGAAGCTCTTCTCGTTATA	II		100	yes
AGIWUR987	genotype	II	3278987	3281686	F02E11.1	CTTCCTTCGCGAGCACAAGTCGAACATTTACTCTGTGGAAGCTTATTTCCTTGCAAAAAG	II	yes	100	yes	yes
AGIWUR995	genotype	IV	9147468	9148579	F23B2.6	CTGAACCAATTTTATCATCTCATCACTGTTTCTCATTGCCATTCTTCAAATGCAAATCCA	IV	yes	100	yes	yes
AGIWUR997	genotype	II	2123687	2129281	R52.10	TTCAATGGAATCTTGGAAACTCGAACAATTATAGACTGCCAATCAAACAAGACTCCCACT	II	yes	100	yes	yes
AGIWUR999	genotype	V	8529519	8532465	F45F2.5	CAGTTCAGCATGTTTGGCGGAGATTTGGAAACATACGTATTCAAGAAAGAACCATAATGT	V	yes	100	yes	yes
AGIWUR1001	genotype	III	4663185	4665368	T23F11.4	ACCGGACCTCGAAAACGTAAAGATACGGATCCAAAAAAGCAAAAAGTTGGAGAAGTTGAA	III	yes	100	yes	yes
AGIWUR1008	genotype					CGTCATGCCATGCATCTTTGTGATTTTATACTTTTTGAGAGATGAGTATGATCGAAGAAA	V	no	100	yes	no
AGIWUR1009	genotype	III	6990168	7002310	C06E8.3	AACAGCATACGCGGAAAAGGCCACGAAAAAAGAATTTCAGGGTTTGCACTCGGTCATACT	III	yes	76.27	no	no
AGIWUR1013	genotype					AAACTGATGCAGTGAAGATGATGTTGCATTACATGTACCGAAACGAGCTACACACGTATT	III	no	62.71	no	no
AGIWUR1030	genotype	I	6429525	6431586	F37E3.3	CATGCTGATTCGGGAGCTTCTCATGGCGCTTCCAAAATCAACTTCTCCAATTAATGTTGT	I	yes	100	yes	yes
AGIWUR1033	genotype					TTGGAGATTCTCTTTTGGGAATTCAAGCTGCCAAAATTGCACTTCTTCAGGCTCTCGCTG	III	no	100	yes	no
AGIWUR1033	genotype					TTGGAGATTCTCTTTTGGGAATTCAAGCTGCCAAAATTGCACTTCTTCAGGCTCTCGCTG	IV	no	100	yes	no
AGIWUR1034	genotype	IV	6607376	6613353	F15B10.2	CCGACCGAAATACGACAATTGGATGTTCAAACAATGAGAGATGCGGATCAAGCTCGAACA	IV	yes	100	yes	yes
AGIWUR1035	genotype	V	9068368	9069694	T27E4.5	GTCGTGGCAAGTGGAAATTACACACAAAATAGTAAGCAATTTCTCTCATCTTCCTTGGCA	V	yes	69.49	no	no
AGIWUR1038	genotype	IV	388084	388733	T07A9.13	GACGTATGCAAAACTAGTCGAATCGCAAAAGACGTTGGTGGACTTTGTGCGCAAAGAGTA	IV	yes	100	yes	yes
AGIWUR1040	genotype	I	13564567	13566362	Y87G2A.15	GGAAGGGAGGACAATGCTCGTTTATGCAACACCAAGTCGACATAACTATGCAATGCCTTA	I	yes	100	yes	yes
AGIWUR1042	genotype	V	4694974	4700289	ZC266.1	GCGCTGAATGCTCTCTACCTGATTTGCATTATTTATGACACGCCGAAACGGAAATATACG	V	yes	100	yes	yes
AGIWUR1047	genotype	III	933585	936067	T12B5.6	AAATGCTGAAGAATTTAGCATTAATAGTCGTAGAGTTGAGTGTACGAATGCCATTGTCCA	III	yes	88.14	no	no
AGIWUR1047	genotype	III	933585	936067	T12B5.6	AAATGCTGAAGAATTTAGCATTAATAGTCGTAGAGTTGAGTGTACGAATGCCATTGTCCA	III	yes	88.14	no	no
AGIWUR1048	genotype	V	9478163	9479601	K06A4.1	CGTGCTTCGCTTACGATTCTTGACGATCTCAAACGTTTTTTGTTTTTATGTATGGATTAA	V	yes	100	yes	yes
AGIWUR1055	genotype	II	14390718	14407905	F26H11.2	TATTCCATTGCTCGTGGTCCTGATGCTTGTACAACACGCCTCATAACTTGATGATCTTGT	II	yes	93.22	no	no
AGIWUR1057	genotype	I	4578695	4579740	D1007.18	ATTATCAAACTGATAAAAAGAGGCGCCGCGGAAAGGCTTTCCGATAGTTCGAATGAGCAG	I	yes	66.1	no	no
AGIWUR1059	genotype	V	10754469	10756664	F28H7.6	TACCGTCTGTTCCCGATGAGAATTAATAGAAAACCGAAACAAAAGCATGGAAAGAAGAAG	V	yes	100	yes	yes
AGIWUR1070	genotype	III	10217302	10218646	T20G5.11	CACCTATGATTTCACGGATTGAAAATATTATTGCGTATTCCTGAAAAATGAAGCGTCTGA	III	yes	100	yes	yes
AGIWUR1072	genotype	V	696523	699614	Y49C4A.8	CTTCGTCTTTAAAGATCAAGTTCCTTTCTGCCACTAATTTTTGTGATCTGTGATCACAAA	V	yes	89.83	no	no
AGIWUR1080	genotype	X	17119269	17120263	K09E3.4	GAGGAAAAACATCCGAAAGACATCATCCGCTCAAGACACACTTGAGAGAGATCACCGAAA	X	yes	79.66	no	no
AGIWUR1082	genotype	V	14026336	14027484	T08G5.3	AAACTCAATAATTTAACAGAGATCGAGTGTGTCAATGAGGTATTCGGACCGAAATCTTTA	V	yes	100	yes	yes
AGIWUR1083	genotype	II	2683329	2684308	F34D6.2	CAATTTTTGCAAAAGCAGGCCGGAGAGAAAACAAGACAATTAGTGTATTTTTCGATTGAA	II	yes	100	yes	yes
AGIWUR1084	genotype					AAGGGAAAGCCACCAATCGAGGGAGGAGAGGTCGACTACAAGGCCTTCGCTCACCTCATT	X	no	98.31	yes	no
AGIWUR1085	genotype	V	6832290	6835342	T15B7.14	AAAGACCCTGATGATTCGAGCTTGGATAGATATCAATATTACCAGTTCCATACGGCTGAT	V	yes	91.53	no	no
AGIWUR1091	genotype	II	4948154	4949527	ZK546.15	AATGCCTGGAGTTTATGGAAATGTGCATTCGGCATCCACGTGGATCAACCTCGAAATGAA	II	yes	100	yes	yes
AGIWUR1093	genotype					CGGACCACTTTTCATTATCCACGAAAAGAAGGTATGTTGCGTAATATTTAACTTGACAAA	IV	no	100	yes	no
AGIWUR1093	genotype					CGGACCACTTTTCATTATCCACGAAAAGAAGGTATGTTGCGTAATATTTAACTTGACAAA	IV	no	100	yes	no
AGIWUR1094	genotype	IV	7837350	7838548	C06A6.7	AGAGACATGTCACTTTTGGAAGTCCATTGGTATCAAGTGTTGTTGAATATGATATTGATG	IV	yes	100	yes	yes
AGIWUR1095	genotype	IV	5163293	5164351	C24D10.2	GTGGGGAGGACTTGAAGAATCGTCTTCTAATTGAGAGACGAATCGAAAGAAATGAAAAAG	IV	yes	100	yes	yes
AGIWUR1100	genotype	X	2823501	2826827	C14A11.7	GGAGAACAAAACATCTATCTTTGAAAATGCGTCGTCATGGAGAAAAGTCAAATCACGAGG	X	yes	100	yes	yes
AGIWUR1111	genotype	V	1944955	1953349	T06A1.4	TGGACGGAACAATGTTCCAAAATATGGAGGAGCCATTCATCCAAATGGTCAGCCACATTC	V	yes	100	yes	yes
AGIWUR1112	genotype	II	5554617	5555306	C17C3.19	GAGGTTATAGTGAATTCTTAAGAAATTCTGCAACTAAGTGTTGCCAAGACAATTGTGAGA	II	yes	81.36	no	no
AGIWUR1118	genotype	IV	7910575	7915184	C49H3.5	TTTTCTTTCATACACGTATCACCCAGAATCTTCACTTCTCCTCGTTTGAGAACAGGATGA	IV	yes	100	yes	yes
AGIWUR1119	genotype	I	3462270	3468187	Y47G6A.14	CAATTTCTTCTCTCCAATCGAATGCTGATATGAGCCAGACTGTCGTCAGAATGCAGCAGA	I	yes	100	yes	yes
AGIWUR1127	genotype	II	15166194	15167406	Y53F4B.31	CTTTGGAGAAAAATCAATTGTTTGTTGCTTCGGAGCAACCAAACTTGGCTGCTCTTCGAG	II	yes	100	yes	yes
AGIWUR1129	genotype	I	11815910	11819277	T02G6.5	GTGACGGACGAATTGCAACTTTATTGGACCATAATTCATTTGTCGATTTTCTTGTTTGGC	I	yes	100	yes	yes
AGIWUR1132	genotype	III	954291	954653	T12B5.15	TTGAGGCGATGTGACATTGATAGATGTGCTTACAGAAAAGATCCACACTATTGATTTTTT	I	no	33.9	no	no
AGIWUR1133	genotype	IV	13431288	13434068	K09B11.5	CACGGTACTCAACGAAAAGTGGTCTCAGTTCTTCGAAAAGATAAAGGGGCTCTGAAGCTT	IV	yes	100	yes	yes
AGIWUR1135	genotype	V	14996536	14998121	T01C3.5	TCGAAAAGATCAAATGAAGCGTCCGAAAAGTTGCCACCAACTGCTGGAAGTAAGATGGAA	V	yes	100	yes	yes
AGIWUR1138	genotype	III	11961470	11971367	Y56A3A.28	GATGATCAACCATCAGAAGAAGCTCTTGTTAGTACGAAAAATCTAGAAAAACCAGGAAAA	III	yes	100	yes	yes
AGIWUR1143	genotype					GGATTCTGTTGTGCAAATGAAGTTGTACCCGCTTCAGTTAATGAAACCAGTAACGACCAG	IV	no	55.93	no	no
AGIWUR1145	genotype	III	9557448	9558563	C48B4.6	AGGTTTATTCGATCAAGCCAAAGCTTGTTGCCGCGGTTAATCCATCGAATAATTGCAATG	III	yes	100	yes	yes
AGIWUR1146	genotype	X	5647378	5650213	T22B7.3	TTGTTGACATGAGCGAATTTATCAAATCGGGTGGATCTTCCAAATGCTGCACTCTTCAAA	X	yes	100	yes	yes
AGIWUR1147	genotype	III	911261	912243	F23H11.1	GAATACCGCATATTGCAGTGTTGAATGCCAACAGGGACATTGGCAGACTCATCGAAAGTT	III	yes	100	yes	yes
AGIWUR1148	genotype	II	2751741	2752611	F29A7.6	GCAGATGCTCCGGAGCGAAAATTCATGAAACCCGCCGAGGATTGCTGAAAAAATTTCATT	II	yes	100	yes	yes
AGIWUR1150	genotype	III	8967917	8969658	R08D7.2	CCAATGAACTATGCGGGCTTGATTCTTTCCAAATTACCGGTTTGCACGCTGCGATTAAAT	III	yes	100	yes	yes
AGIWUR1151	genotype	V	11332987	11334293	T02E9.6	AATGATCCAGCAAAGGTTCAAGCATTGACCAATGATGGCAACTATGACAAAACCGACAAG	V	yes	100	yes	yes
AGIWUR1157	genotype					GTTTCGGTTTCAGTTTCATTGAGTGAAAGACGAGCACTGTCGAGAACCATCTGAGAGTTG	I	no	100	yes	no
AGIWUR1159	genotype	X	15607969	15610631	K09A9.1	AATGTGTATTCCTCCCTGTCTCCTCCCAGTCAGCATTCAAACTTTCGCAAGAAGTTTCGA	X	yes	100	yes	yes
AGIWUR1161	genotype	II	9407769	9409017	Y51B9A.4	GATTGTGGTTGGAAGTGAGGAGACAATCGATGAAATGGTAGATGAATGTGAGCCGACAAA	II	yes	100	yes	yes
AGIWUR1167	genotype	II	5661167	5665243	C25H3.6	CAGAAGAATCCGCAAAAAGGAAATATGAGAAGAGCATTCGTTCAATACCACGTTCAACGA	II	yes	100	yes	yes
AGIWUR1168	genotype					CGTTTGGTGCAAAACAGTGAATCTGATTATCTTCACTTCCATCTGTAGCGATTGTCAAGG	V	no	100	yes	no
AGIWUR1168	genotype					CGTTTGGTGCAAAACAGTGAATCTGATTATCTTCACTTCCATCTGTAGCGATTGTCAAGG	V	no	100	yes	no
AGIWUR1168	genotype					CGTTTGGTGCAAAACAGTGAATCTGATTATCTTCACTTCCATCTGTAGCGATTGTCAAGG	V	no	100	yes	no
AGIWUR1169	genotype	IV	12270490	12275992	C42C1.4	GCGAAATATTTTTGAAAATTGGGACACGAAGCTGAACTGTCGAGTTTTTCCTAAAGATTC	IV	yes	100	yes	yes
AGIWUR1173	genotype	V	3507822	3509251	C07G3.6	GAGTTCTGTGGTTGCGTGAAGAAGTCAAGAATTTCAGTGACATCTACAGTTGAAAGGCCG	V	yes	100	yes	yes
AGIWUR1185	genotype	II	10109279	10121825	ZK945.9	TATTCACGAAACTGGACCAAAGAGATTCCAGAAGTGGCGGCTAAACGATGTGGAGAAAGA	II	yes	100	yes	yes
AGIWUR1196	genotype	II	8622447	8624254	T22C8.4	AATATCCCACAGACGTTTTTGTATGTAATTTGCAGTTATACTCAGAAGATGAGGACGCCT	II	yes	67.8	no	no
AGIWUR1200	genotype	IV	12034252	12037051	T12G3.1	CTTGAGATGGGATTCTCCTACAACGTCACTGTTGCTGCAATCAGAGCAAATGGATCGAAT	IV	yes	100	yes	yes
AGIWUR1201	genotype	I	12662938	12663833	T26E3.5	CTCATGCAAGTTGCACATAGATGTGACAAATCCCCACAGGATAAGCGTCAACAACTGGAA	I	yes	100	yes	yes
AGIWUR1203	genotype	IV	10834363	10835130	R13.5	AAATCGTACAAGAACAAGCCAAAGAATGGGAAAGGAGCACCACGTCTTCCAAAAGGAATG	IV	yes	100	yes	yes
AGIWUR1204	genotype	III	9619711	9626537	F58A4.7	CTCGTCCGTTGAGCCTGACTTTTGACAAATGTAGAGTTACAATTACAAATACAATTATCA	III	yes	100	yes	yes
AGIWUR1207	genotype	II	1918319	1919439	F52C6.9	AGTCAAACGAGAAGTTTTCCGATGTCATTATTGCAGTCGAAAACGAGAAGTTCTACGTTT	II	yes	100	yes	yes
AGIWUR1207	genotype	II	1918319	1919439	F52C6.9	AGTCAAACGAGAAGTTTTCCGATGTCATTATTGCAGTCGAAAACGAGAAGTTCTACGTTT	II	yes	100	yes	yes
AGIWUR1213	genotype	V	15574098	15575403	F28F8.5	CCAGAGAAATGTTGAACTCTCGGATTCAGATCTACAATGAGGCACATCCAAATGCTGGGA	V	yes	100	yes	yes
AGIWUR1218	genotype	III	11382222	11388669	Y47D3B.1	ATGAATCCTATTAATGTCCGCATCCAGAAAGCAGAGGTAAACTGTGAATCACCTGTGCCG	III	yes	74.58	no	no
AGIWUR1220	genotype	II	2033586	2034812	F59H6.14	TTCAATCAAAAAATGGAACCTTGTCGCGATACGAATGAAATGAAGTTTCTTGAACTTTCC	II	yes	44.07	no	no
AGIWUR1225	genotype	III	1692081	1695106	Y22D7AR.8	AAATGGCACAGGTTCCTGCCTTTTTGACCCTATTGTTCAAATCTACTTCATCACGCCCTA	III	yes	100	yes	yes
AGIWUR1228	genotype	V	4040409	4042004	C49G7.10	TTTTGTCTCTGAGATATGAAAAATTTGAGGTGCTCGACGAGGAAGTTGATATGGTCGATG	V	yes	100	yes	yes
AGIWUR1235	genotype	IV	4196173	4196695	K06B9.6	GGCCTATTAGAAAATTAATGACTAAATACATCCTCCCAACAGAAGGCACATTTCCAAGGA	IV	yes	81.36	no	no
AGIWUR1236	genotype	III	9468157	9469899	B0464.8	AAGGAGGTCCACTGAGCTACTCTTATTACGAGGAACCTTTGCGCAGAAACAGAAAATTCC	III	yes	100	yes	yes
AGIWUR1240	genotype	III	12224487	12225331	Y75B8A.17	CGATGTTAGATCGGCTTCTGTGATTTTTGGTTGAACGTGTGGGACGTTGATGATCGTTTG	III	yes	98.31	yes	yes
AGIWUR1242	genotype					ATCGAGTACAACCCATAGGATCTGTGAACTGGGCTTTTATAAAATAAAGATTGTTCTACT	II	no	100	yes	no
AGIWUR1245	genotype	V	16439667	16442450	T08G3.4	GGCAATGCATATGAAACGATGCTCTACATCTGTGGTAAAGCTCCAAAATTGGTTCGTTCG	V	yes	100	yes	yes
AGIWUR1250	genotype	II	12535760	12542569	F49C5.4	GGCAGAGAGCTGATATCGATTCTGTGAAGAAGCATTTTTGGATGAGGGACTGCCGATTTA	II	yes	100	yes	yes
AGIWUR1252	genotype	IV	16664320	16671467	Y51H4A.17	GCATAACCTTCATTTTGTGGATATGTCCCAACAGGGAATGATGCAACAGCACCACAATCA	IV	yes	100	yes	yes
AGIWUR1254	genotype	II	2029232	2030467	F59H6.10	CTCATGAAAATCAGTACAATCGATGAAATCAAAGCGGCGTTGGCTGGCGATTCGACTGAA	II	yes	100	yes	yes
AGIWUR1254	genotype	II	2029232	2030467	F59H6.10	CTCATGAAAATCAGTACAATCGATGAAATCAAAGCGGCGTTGGCTGGCGATTCGACTGAA	II	yes	100	yes	yes
AGIWUR1260	genotype					ATCTGTGCTACAATGTTCCTTCATCCATTGAGTATGGGAAGTACCAACGTCTATTTTGTG	IV	no	100	yes	no
AGIWUR1260	genotype					ATCTGTGCTACAATGTTCCTTCATCCATTGAGTATGGGAAGTACCAACGTCTATTTTGTG	IV	no	100	yes	no
AGIWUR1264	genotype	III	8952886	8956216	ZK643.5	ACAATGGAAAAGTCCTCTCTGGCCTGCGAATAACTGTTTCCCTGGAAAAGAAGTTCCTGA	III	yes	89.83	no	no
AGIWUR1268	genotype	IV	8686756	8687810	F08B4.7	CCTATGGAAATTATTCAGAATGCTTAAATTGTTATTGTTTTGGGTTTCTGCCAAGTGTGC	IV	yes	100	yes	yes
AGIWUR1285	genotype					GGTTGCAACAAACTCTACAATAATCTTTAAAAATGTATCCGTTTCTTCAGTTGTGGCACA	X	no	100	yes	no
AGIWUR1290	genotype					GAAACGGATGCAACTCTCTACATCTCTGAAACTAGAGAGCGACTTCAACTTAATTCTTAT	V	no	100	yes	no
AGIWUR1291	genotype					ATTCAATTCGACTCAACACAATCGGCTTCAGACTCTAGCATCTCGTTTTTGAAGCGTTGC	I	no	100	yes	no
AGIWUR1296	genotype	X	4921252	4929757	K05B2.5	TTTTTGGTAACAAATGGAATTGTAGCAGAGATAAGTCCAGCCACCAACAAAACTAATCCA	X	yes	100	yes	yes
AGIWUR1299	genotype	I	388470	394415	R119.5	TCTATCAGCGAATAATCGATGAGCTTCCACTTCCACCGACGCTCAAAGACTATGTTCGAT	I	yes	100	yes	yes
AGIWUR1300	genotype	II	10528084	10533880	R166.1	CCTCAAGAATCGGAATTCGATGAACAACCGTCCAGTTCTTCAGGTGCTTTTAAGGAGGAA	II	yes	100	yes	yes
AGIWUR1304	genotype	X	360779	362938	C04E7.5	TATTCAAGAAGTTATTCGTCGCAAACAAAAAATGGTTGAAAAGAAGCATTACGATGGCAC	X	yes	100	yes	yes
AGIWUR1312	genotype					ATGAACTTCTACAACATCTTCATTTTCGCCGTTCTCTCAATTGCCGCCGTTTCTGGACAT	III	no	100	yes	no
AGIWUR1312	genotype					ATGAACTTCTACAACATCTTCATTTTCGCCGTTCTCTCAATTGCCGCCGTTTCTGGACAT	III	no	100	yes	no
AGIWUR1322	genotype	II	4186666	4208499	F31D5.3	ATCACTTTTGGAAATTCCTGATCAGTATAGATGCATCTGTGAACTCGGCCTCCTCGACAG	II	yes	52.54	no	no
AGIWUR1325	genotype					GCAACAGAGAAATTCTTGAAATTGATGGAAACTGGAGAATCAAGAGAAGTGGCGTGGAAT	I	no	100	yes	no
AGIWUR1332	genotype	IV	11403961	11406066	H02I12.8	ATGTCTTCGTATTCTCCATGATTTCACAAAGAAAGTGATTGTCGAGAGAAAGGAAGCTCT	IV	yes	100	yes	yes
AGIWUR1335	genotype					CGAGTATGATTGTGAAGACACCGGAGGTCAAAAGATTGAAAGTTTTACAGTTGTCCACTA	V	no	98.31	yes	no
AGIWUR1336	genotype	IV	4710861	4712624	K08F11.4	CATCGGAATCAATAGCAGACGTTTTCCTGGAAAATGCCTCCGATCTCACCCTTGTTTGTT	IV	yes	100	yes	yes
AGIWUR1337	genotype					TCGAATGGTAACGACAAATTCGATATTTCGCTCCAAGAGGTTTCAGACTATTTTTATTTG	III	no	84.75	no	no
AGIWUR1339	genotype	X	1097152	1103320	F49E7.1	TACTGGGTCAACTTCAAGTCGGCTGTTGAATATATCAAGACAATTCTGTGATTGTATATT	X	yes	100	yes	yes
AGIWUR1341	genotype					AATTGTGTGGGTATCAATGTCGCAGAACGTCAACAGAGCCAACCTATCTCTATGACGAAC	I	no	100	yes	no
AGIWUR1345	genotype	III	3999286	4004143	C36E8.1	TCCCCGGGACTTTTACGCGAAAAAATTGTAGAAACTTCCCCGTAAACTTCCGTAGTCATT	III	yes	100	yes	yes
AGIWUR1346	genotype	IV	10764520	10765297	T25B9.11	CTCAATGCATGTATTGTAAATTCCCGTGAATCAATAGTAACCATTCCAAATAGAGAGGAA	IV	yes	100	yes	yes
AGIWUR1348	genotype	I	11334223	11337431	M04D5.1	AGAAAATCCAACCTGGAGGTTGTGGCCTGCAGTAACCAAAATTCCTGTTGATTTCAAGGA	I	yes	100	yes	yes
AGIWUR1353	genotype	III	8028133	8029649	F44B9.8	TCCCCGGTTGGAATACATTGTGGAGACGGAACAACTGAAAATGACTCCAGATGGAAAAGA	III	yes	100	yes	yes
AGIWUR1365	genotype	I	6141469	6144386	F56F4.3	GCAAATGAAGGACACGCAAGAGAAGTGGAACATGATGAAAGAGCATCTGGAGTCTCGAAT	I	yes	100	yes	yes
AGIWUR1370	genotype	IV	5163293	5164351	C24D10.2	GGAGGACTTGAAGAATCGTCTTCTAATTGAGAGACGAATCGAAAGAAATGAAAAAGTGAC	IV	yes	100	yes	yes
AGIWUR1372	genotype	V	15963849	15965212	F36G9.9	GCTCACTTCAAAGTTTGTATTGGCGAGAGAAAGATCCAATTTCAATGCGGGTCGAAATGT	V	yes	93.22	no	no
AGIWUR1373	genotype	X	1745096	1746217	Y75D11A.3	CGCCTGCACATTCAATTGAATCAACTCATTCAAAGTACTGTTTATCCTGATTTTACCCCC	X	yes	100	yes	yes
AGIWUR1379	genotype	V	1628106	1629432	Y46H3D.7	GTTATCGAATTACGAAAGAAAGCAATCGTCAACAGAGAAACAGTTTTCAAGGACCGGAGA	V	yes	100	yes	yes
AGIWUR1383	genotype	I	5319720	5321117	F48C1.2	CTTACACTGCATCTGGCTCATTTTCAGCATGCTGTTCAAGCGTACTTTCTACGGTCAATA	I	yes	100	yes	yes
AGIWUR1384	genotype	III	7083684	7085088	ZK418.8	TCTGAAAAAAGTAACTGAACTTCTCGCTCAAGATTTTTTCTAAGTATCTAATCCTCGCTC	III	yes	100	yes	yes
AGIWUR1386	genotype	V	20520250	20522270	Y38H6C.9	GTATGTGGCGCCGTGTTCTATATGGATCCATCTGCCGTCGTGATTGTATTTTGAAGGATT	V	yes	100	yes	yes
AGIWUR1388	genotype	III	10563026	10565603	Y45F3A.2	GGTCCCATCAAATTAATCGATCGAGCGCAGACACAACTGAATTCCTGTTGTACTCGACAA	III	yes	100	yes	yes
AGIWUR1393	genotype	III	13336940	13339768	F53A2.3	AATCACGCTCGCTCGAAAAGTGGAATAACAAACTCTCGTAAGAGAAAGCAGCAAAGCGAG	III	yes	100	yes	yes
AGIWUR1395	genotype	III	10740280	10740772	K01G5.8	AAAGAGTAAGCCAGCTATGGACTTGAAGCAAGTTGACATGACGATCAGAAGAAACACTTC	III	yes	84.75	no	no
AGIWUR1399	genotype	IV	1232872	1239852	F38A1.8	TGTGGTCAAACGTATTCGGATCTGAGGAATTTGAATGTTGGAGCCGTCGTTCATTCGCTT	IV	yes	100	yes	yes
AGIWUR1402	genotype	II	12114971	12130968	Y43F11A.5	TTCCATCTGTAATTGCTGAAACTTCACCATGGACTTCGTCTCGTTTGTCACGTGTTAATT	II	yes	100	yes	yes
AGIWUR1403	genotype	X	10569273	10575718	F57C7.1	CACTGTCCTCTTACCTATATTGCATAATTTTCCCAGTAACTAAGAATTAATGTCGTGTCA	X	yes	100	yes	yes
AGIWUR1409	genotype					CACTTCTAGTTCGTAGAACACCATCAAAGTAACCAGTTTATCTTGCTCTTTTCTTTGATA	X		62.71	no	no
AGIWUR1411	genotype	I	10330879	10331808	ZC434.2	AAGACGTATTCGTGTGAAGTTGGACGGAAAGAAGGTTTACAAGGTTCACCTCGACAAGTC	I	yes	74.58	no	no
AGIWUR1417	genotype	IV	13320158	13321831	Y67H2A.9	ATCACTCGTTGGAAGTCATTATGCTTCTCTTCTCATTCAAATTGGCATTGCCAAAAAAGA	IV	yes	100	yes	yes
AGIWUR1424	genotype					TTTTGTAAAGCGGATAATTCTGTGCACCCCAATGTAGTTCCTATCGCATTTTCAATCACT	V	no	100	yes	no
AGIWUR1425	genotype	I	14675600	14682566	Y105E8B.9	AAATGATTTGGAATTTCGCAGATTTTATGACTGGAATGACCACCACACGAGCCGTCGGAA	I	yes	64.41	no	no
AGIWUR1426	genotype					ATGCCGATTTTGAGCAAAATCTACGCGATGATGAGATGGATTCGGGGGATGATGACATCA	II	no	100	yes	no
AGIWUR1428	genotype	I	10553116	10553913	F25H2.5	CTACGAATAAACTGATTGCTTATGTCTCCCGGTGTTTTCACCGTTTTCGTATCTCTGCTG	I	yes	100	yes	yes
AGIWUR1430	genotype	II	3214452	3215565	ZC239.4	CGATGCAATACAAAAGCTCCCACTTTTGAAGGACAAATGAAACGTTTGAATTATTCGGAT	II	yes	28.81	no	no
AGIWUR1431	genotype	II	5029942	5031712	F33G12.2	TGCAGTGGCATTTAACGAAGAATCATCTGTGGTATTCTCCGGCTCAATGGACTGTACAAT	II	yes	100	yes	yes
AGIWUR1438	genotype	X	7959452	7961723	C14F5.5	ATCATGAAGCTTCTCTCTGCCTCCCACTTTACTCGCCGTCTTGCTTTTATATCGAATTTG	X	yes	100	yes	yes
AGIWUR1440	genotype	IV	7837350	7838548	C06A6.7	ACCATTGTTGTTGAGCAATTCGTTTCTGGTTCAATTCCAGAGAGACATGTCACTTTTGGA	IV	yes	100	yes	yes
AGIWUR1460	genotype	III	8356887	8358844	R05D3.8	ATCCATTGTCTCAATGTGGCTATGGACCGAGAAAATGGTAGCTGTGATGATCAAACAAAA	III	yes	100	yes	yes
AGIWUR1462	genotype	I	3299606	3300490	W01B11.1	ATCATTGTCCGCCTTTAAATGGCAAATGGCATTCAGTGCATTTCTTGTCTTTATTTCAGT	I	yes	100	yes	yes
AGIWUR1467	genotype	III	5407888	5413177	W03A5.1	GGAGAAGATCATTGCCGAGAAAATGAGGAAAGAAAGAATGCTGACTGGTCTCGGAAAGCT	III	yes	100	yes	yes
AGIWUR1468	genotype	X	13042182	13046220	C53C7.5	ACCTACTTCCGGTAAAAGAGAGCCCGAAATATATTAATAAACGATGGATTCCATCAACTG	X	yes	71.19	no	no
AGIWUR1472	genotype	V	15669170	15670091	K06B4.4	TTTTCCAATCGTCCAAGAGGTTGCTGGAACATCTGTACGAAGTTGAGGATACTGGAGGAA	V	yes	100	yes	yes
AGIWUR1474	genotype					TCGGGATATTCGGAAAACCAGAGTCCATGGATTGCGTGCTCTTTCTTGCAGTTGTACTTA	II	no	100	yes	no
AGIWUR1478	genotype					GGATGATGCAAATTTGGGGAGCTCCTTGGCTTTGAACCTTTACAATAAAAAGCTGCGGAC	X		98.31	yes
AGIWUR1479	genotype	III	3718655	3719722	C14B1.8	TTCAAGCTGGCATGCTTCTCCAATCAATCTGCAAATAGTATTTTAAATTCCGCTATGAAA	III	yes	100	yes	yes
AGIWUR1480	genotype	V	11462999	11466770	T11F9.2	TCCAGGCTTGTGGTATTTTGTTTGGAACAACTTTCATGTACTTTATGAGTCGGGTGAACT	V	yes	100	yes	yes
AGIWUR1483	genotype					AATTTGCGAAGACATTCAACTGCCCGCTTGGATTGCCAATGAATCCGGTGAAGAAGTGTA	IV		100	yes
AGIWUR1487	genotype	I	81193	91020	Y48G1C.10	GAGATAAGAGCTCATCGAGATGATATAGAGAGCCCTACTATTCGGGTCACAAGATTTTGA	I	yes	100	yes	yes
AGIWUR1492	genotype	IV	3269527	3273397	T26C12.3	CGTTTGAAGAGCTGGTTTCACTTATTCAGAAACAGAATGCTGCTTTTAAGAATGTTGTGA	IV	yes	100	yes	yes
AGIWUR1493	genotype					AAATCGCTGCTGGATTGCAATCTCAACCTTGGTACTTTCCGATTCATTATCCTGGTGACA	IV	no	100	yes	no
AGIWUR1495	genotype	II	14785184	14785995	Y54E2A.9	GGAGTGGAGCAGCAATCAGTACTGTCAATCTGGAAAAGTTGTGTGTGGAATCAATACGCA	II	yes	100	yes	yes
AGIWUR1497	genotype	III	6159842	6164588	F42A10.2	TTTTGATAAGTTCACGACGATGAGAATGAGTATGCGAGGAACTCCACGACAACGAGCACA	III	yes	54.24	no	no
AGIWUR1499	genotype	IV	3739524	3740876	Y37E11AR.4	GTTCATAAGCTCGTCAGGGCTAGGAATAGCATTGGAATTCATTGGGGCACATATCCAATG	IV	yes	100	yes	yes
AGIWUR1500	genotype	I	10810648	10812923	C35E7.10	AAGAAAATGAAACGGTCAAACTCGCGTGAGAAGAGCAAAAGCTCGACTATGACTGCTGCA	I	yes	100	yes	yes
AGIWUR1502	genotype	IV	3599497	3600164	Y37E11B.7	AGCATAGTCAGAGAAACGGATTCTCCAATGAGCATAAGCAGCAATAATATCAAAATGTTC	IV	yes	62.71	no	no
AGIWUR1504	genotype	IV	13685076	13687016	T23G4.3	GTGAAACTGCTCAACAAAGTAGCCATCAAGCAGCTCTTGGAGCTTGTCGTTTTTGCTGAA	IV	yes	100	yes	yes
AGIWUR1508	genotype	III	9281785	9296668	K01B6.1	ACTGCAATCGAGCTTGACGATGCATCAGATGACCATCACATCAATGTCTCGTCTCCTTAA	III	yes	100	yes	yes
AGIWUR1511	genotype	V	8133432	8134985	D1014.4	TCATATGCGAATATCACAAATTACCGGTTCTCGCAAAAGGCGAAGGATTCATCTACGGGT	V	yes	100	yes	yes
AGIWUR1516	genotype	X	13584775	13589820	F54B11.3	TTGAGACTGTTGACAAAGATGCTATCATTAAGGAGGTAACGGAGAAGGTAACTAACTAAT	X	yes	100	yes	yes
AGIWUR1518	genotype					GTACCAATACAAGAAGTCGTCGACCTATCAGAAGACCTATGCCAAATAGAACTTTTGTGT	V	no	100	yes	no
AGIWUR1524	genotype	II	1123534	1127791	W09B6.3	ACGGGACCATCCCGTCGAAATTGTGCAGAAAATGGAAACTCGGCGGAATATTATCAAAGA	II	yes	100	yes	yes
AGIWUR1526	genotype	II	12811009	12811934	Y46G5A.20	GGATGACTCATCTGATGACTCCTCAGATGACTCATGTTCAAATGACTCTTCAATGACTCT	II	yes	100	yes	yes
AGIWUR1544	genotype					CCTCGACAATGGAAAGAATTCGTATGATAACCAGAAGGCAAGCAACCCTACTGGTGGTAA	V	no	100	yes	no
AGIWUR1545	genotype	V	4038821	4039934	C49G7.12	TATGTTGACAAGCCAAAATTATCAAAGAGATGCAGGTCAAATTCTAATTCAAGTTGGAGC	V	yes	100	yes	yes
AGIWUR1549	genotype					GTGGCTATCAGATGCACAGGCTATTAGGACTGCAGGTTCATCAAATATCTCAATCTTCGC	IV	no	61.02	no	no
AGIWUR1556	genotype					GATTGGATCGAGAATTTGCTGTTCCTGTCGAAATGTCATCTTGCCAAGAAGGAGAAGCAG	III	no	100	yes	no
AGIWUR1557	genotype	III	10209840	10211093	T20G5.9	GAGCTTGTTCCTCAACCGAATCAAGTGAAGAAGATCGCACGAAAGCAGGAGTATTTGGAT	III	yes	100	yes	yes
AGIWUR1562	genotype	II	1112189	1114226	T13B5.6	CAAAAAACCAACTGCGGCTCAGATTCCTGCGGTATTCCATACTCGAAAGTTTACGAGTAT	II	yes	94.92	no	no
AGIWUR1562	genotype	II	1112189	1114226	T13B5.6	CAAAAAACCAACTGCGGCTCAGATTCCTGCGGTATTCCATACTCGAAAGTTTACGAGTAT	II	yes	94.92	no	no
AGIWUR1564	genotype	V	13346278	13356101	F32H5.7	TCATTTATATTCATCACTTCCCCCACACGTCACCCAAGTGCAATTAATTGTGAAAATTTA	V	yes	100	yes	yes
AGIWUR1566	genotype					GCACGGTGAATTGTCCCATTTTATTAATTCAATATTGAACCTATTTTTAACACCCAGCCA	IV	no	100	yes	no
AGIWUR1572	genotype	II	3209478	3211181	ZC239.6	TGTTCTCCAATATCATCGATGCAGCTCGGGATAAAATCTCCAATTGGGATTTTAAAAAAG	I	no	30.51	no	no
AGIWUR1572	genotype	II	3209478	3211181	ZC239.6	TGTTCTCCAATATCATCGATGCAGCTCGGGATAAAATCTCCAATTGGGATTTTAAAAAAG	I	no	30.51	no	no
AGIWUR1573	genotype	V	3936326	3938496	K07C6.5	CACCCATATATGTGAGTTCCTTATTGATCTTCCAAAATGTCACATTAAGAATTGACGCGT	V	yes	100	yes	yes
AGIWUR1575	genotype	V	4427769	4428302	Y47D7A.11	AATCGCAAATTCCAACGTCGTGCTCTCACCCCAATCAGAAGATTCCAACAGAAGAAACAA	V	yes	100	yes	yes
AGIWUR1580	genotype	IV	13105323	13106927	B0564.11	GTGTCCGTAAACTCAAAAAGCCCTTCTGGCACCAACAAGACAAAGAGCACACTTTGGAAA	IV	yes	100	yes	yes
AGIWUR1584	genotype	IV	11465433	11467239	C10C6.7	TAATCCAGCGTTGATTGTTCCATTTATGTTGTCACAGGTATCACTTGGAAGCTACGCCGA	IV	yes	64.41	no	no
AGIWUR1585	genotype	II	13245348	13247774	F15D4.5	ATGAAAAAAGGAAGAATCATGTCGAAGAGAACCACTTCCAACAGAGGAGGACGTCAAACA	II	yes	100	yes	yes
AGIWUR1586	genotype	I	14406028	14417942	Y105E8A.9	TATGACTATTACAAGAAAAGCACCTAATACTACTGCTCGCATGCGCACCAAAATCTCGTA	I	yes	57.63	no	no
AGIWUR1593	genotype	V	19402296	19402955	C25F9.12	CCATGAACAACCTGCCGTCAAAACGTGACTCTTAACAACTTAAAAACCTTATGAAGATCA	V	yes	66.1	no	no
AGIWUR1595	genotype	III	10087223	10088673	T16H12.11	TGACGCTAGTGACATATCGACGGAAGAAGTGGTCACCGAAAACGAATTCGACGAATTCTT	III	yes	100	yes	yes
AGIWUR1599	genotype	I	12971120	12972347	C47B2.8	ACACAAGATTTTATGGGCTGGAAAGTTGTCGATGCGGCAGAGTGCCTCGTTTTCATTGTT	I	yes	100	yes	yes
AGIWUR1609	genotype	V	10814113	10816718	C29A12.3	TCAGCACTTGGACATGCATTCACTCTTTCGAAAATAACTGATCAAAAGCGAATGCCCTAA	V	yes	79.66	no	no
AGIWUR1610	genotype	V	19916557	19919996	Y60A3A.19	AACTCTTCTCTGTGTCGATGAGCTTCAAGCCAAGAAGCCACTTGTCGTTTATCCCGTTTT	V	yes	100	yes	yes
AGIWUR1611	genotype	X	9543670	9560801	F49E2.5	GCGTGCATTCGTGTATTCGTTTTTTGAATTGCACCGCCCATTTCCACGCACTACAGTTTT	X	yes	100	yes	yes
AGIWUR1619	genotype	V	15816464	15817143	F54B8.4	TTTTGTATTTCAAATGGAAAAAGCCTATCCGACTGCCGCGGTAAAGCAGGTGCACCGAAA	V	yes	100	yes	yes
AGIWUR1619	genotype	V	15816464	15817143	F54B8.4	TTTTGTATTTCAAATGGAAAAAGCCTATCCGACTGCCGCGGTAAAGCAGGTGCACCGAAA	V	yes	100	yes	yes
AGIWUR1620	genotype	I	9748517	9749953	K02A11.4	ATCAAGAATGTCACAAAATTGCGGATGAAGATTCTGCTGATATACTTCAACAACTTCAAG	I	yes	100	yes	yes
AGIWUR1621	genotype	III	6009550	6012839	ZK328.2	CTGAAGATGTCTCCGTTAACAAGTTCTTCGATGATCCGATGCTTCTCGAACTTGCAAAGC	III	yes	100	yes	yes
AGIWUR1622	genotype	V	5130318	5131538	F14F9.8	GGATACAATCCATATATGATGTACCGCCCGCATCCAATGTATGGAGGAATGCCCTACTAT	V	yes	100	yes	yes
AGIWUR1629	genotype	I	3374776	3407189	W05F2.4	ATAAAAATCTTGGAAATACAGATCCATAACGGACCTTCCCAATGATCAAAGCTGCAGTGA	I	yes	100	yes	yes
AGIWUR1631	genotype	V	14884585	14884880	H12D21.13	TAAGGAGGAAATTGTCACTCAAATCACGATCAAATCGATCCCAACAACTCTCCCAACAAC	V	yes	100	yes	yes
AGIWUR1631	genotype	V	14884585	14884880	H12D21.13	TAAGGAGGAAATTGTCACTCAAATCACGATCAAATCGATCCCAACAACTCTCCCAACAAC	V	yes	100	yes	yes
AGIWUR1631	genotype	V	14884585	14884880	H12D21.13	TAAGGAGGAAATTGTCACTCAAATCACGATCAAATCGATCCCAACAACTCTCCCAACAAC	V	yes	100	yes	yes
AGIWUR1639	genotype	V	19429440	19431687	C25F9.1	TTAGGTTGGAGATGTGTTGGGATCTTTTGTGAAAGATGTAAAACCTTCGTTGGATCGTCC	II	no	35.59	no	no
AGIWUR1642	genotype	III	1905962	1939568	F53A3.4	GGAAATTTGCGATGATTTTGAGCACAAAATTGAGGAGGATGTGAAACCTGATGTATATAA	III	yes	100	yes	yes
AGIWUR1647	genotype	III	12240367	12250164	Y75B8A.22	TCCATTCACGAAGAAGCTCACATTTAAGAGACGAATTGTGATGTCGGATAATGAAGATGA	III	yes	100	yes	yes
AGIWUR1655	genotype	V	16926920	16927445	Y102A5C.36	AAACAGACAATGATGGAATCGGAGGAAATGCAAGAGTTTATCACGGTGGAGAACAGCCCA	I	no	25.42	no	no
AGIWUR1655	genotype	V	16926920	16927445	Y102A5C.36	AAACAGACAATGATGGAATCGGAGGAAATGCAAGAGTTTATCACGGTGGAGAACAGCCCA	X	no	38.98	no	no
AGIWUR1655	genotype	V	16926920	16927445	Y102A5C.36	AAACAGACAATGATGGAATCGGAGGAAATGCAAGAGTTTATCACGGTGGAGAACAGCCCA	II	no	25.42	no	no
AGIWUR1655	genotype	V	16926920	16927445	Y102A5C.36	AAACAGACAATGATGGAATCGGAGGAAATGCAAGAGTTTATCACGGTGGAGAACAGCCCA	V	yes	25.42	no	no
AGIWUR1655	genotype	V	16926920	16927445	Y102A5C.36	AAACAGACAATGATGGAATCGGAGGAAATGCAAGAGTTTATCACGGTGGAGAACAGCCCA	V	yes	25.42	no	no
AGIWUR1658	genotype	II	3475644	3477271	Y49F6B.7	AATTGTGGATGAGAAGATCGATATAAAGCTCGAAACGTGGAAGAGATATAATTGGTTCAC	II	yes	100	yes	yes
AGIWUR1662	genotype	IV	3796306	3800461	M02B7.3	AAATTATCAACTTCCAAATCGCTATTTCCATCCAAGACCCCAACATTCGATGGTCTTGTC	IV	yes	93.22	no	no
AGIWUR1665	genotype	X	13412463	13414617	C29F7.1	GACCGATGGAAAACCTGACCCAGCACGTATTAGTGAATCATTTGCGAGATGCCAATCTTA	X	yes	100	yes	yes
AGIWUR1674	genotype	V	4906253	4908258	H23N18.2	TGGAATTCCCAAATCTCCGCTCTCAAATTCCGGAAATCAATAACGCTGGTCTCATCGGTT	V	yes	93.22	no	no
AGIWUR1678	genotype					TTCCGAATCCAAAAACCCACCGAACCCAACGGCCCTCTTTAGAGCCACAATTTTCTGAAA	I	no	100	yes	no
AGIWUR1680	genotype					TGAACCTGCAACTGTTGATTATGGAGATGATCATGACATGATTGGACTGGATGATGAGTA	IV	no	100	yes	no
AGIWUR1684	genotype	V	19733411	19735075	Y116F11A.4	GAATCGCGTCGATTGAGGAATATACATGGATGAAAGGGCTAACATTACTTGGATTAGCAA	V	yes	61.02	no	no
AGIWUR1691	genotype	V	667896	671442	F31F4.13	ACCACATGTTGAAAAACAAGTGAAGCAAAAACTGGCAAAATATGGATGGATGATTCTATC	V	yes	100	yes	yes
AGIWUR1692	genotype	V	7365251	7366204	C03G6.5	GTGGCAAAGAAGAATGGGATTCATTCCGCAAGGTAATTTTTCATTTTATTATCACTAAGC	V	yes	100	yes	yes
AGIWUR1693	genotype	II	3675624	3676733	F19B10.2	CGAAACTTGGAAGGATCACTTGAACGAGGCGAATCGGAAATATTTGGATGAAAGGAAGAA	II	yes	94.92	no	no
AGIWUR1693	genotype	II	3675624	3676733	F19B10.2	CGAAACTTGGAAGGATCACTTGAACGAGGCGAATCGGAAATATTTGGATGAAAGGAAGAA	II	yes	94.92	no	no
AGIWUR1694	genotype	X	1417304	1417477	F19G12.4	AATGCACATCGGACTGGCGAGGAGCCATATCCGACATGTTCTCGAGGAAGTCGACGAGCT	X	yes	100	yes	yes
AGIWUR1697	genotype	V	19118505	19119425	Y39B6A.13	CATCGCCGCTTCGAATTTCCTGGGATATTTTGTGCCATGAGCGATATATATTGTCAGAAC	V	yes	100	yes	yes
AGIWUR1708	genotype	II	11497665	11499620	B0334.5	TACTCTCCTCATCTTCAACGTCGAAATCCACTTCTTCTCTGGTCACTTTTGGTTCGAAAA	II	yes	100	yes	yes
AGIWUR1713	genotype	IV	2610408	2612435	Y69A2AR.32	CAAAAAATGATGAAAGTTACGCAGTATGGAGCCGGTGACACCAGCAGTCGGAAAAATCTT	IV	yes	91.53	no	no
AGIWUR1716	genotype	II	109165	111429	C50D2.2	TAGTAAAGAAGAAGTACAAGACGCTGAAAAGTTCTCGAAGAGCTCCACGTATGAGTCCGT	II	yes	100	yes	yes
AGIWUR1717	genotype	I	5906662	5918229	C34G6.1	CTCGTGGCTCTTCTAAAAGATTCTGAGGATGTTAATGTTAGGATTTCAGCAACTCGAGCT	I	yes	100	yes	yes
AGIWUR1720	genotype	III	4922446	4930204	C26E6.9	TTCATTTTCCCTTGAACTCTGAACAATTGGTCTTTCCAAAACAACCTCCCATTCAAGTCT	III	yes	100	yes	yes
AGIWUR1724	genotype					TACGGACAACTCTTTGAAATCTTCCAGATCTACTTTCCAAACCGAGCCAAAGGAATCAAG	I	no	100	yes	no
AGIWUR1727	genotype	II	9746316	9750454	Y53C12B.3	CTCCGCCAGGATTTGTAAGTAGGAAACTATTGAAAATCCTATCGAAAAAAGATAAGTCAG	II	yes	100	yes	yes
AGIWUR1730	genotype	X	6238021	6239115	C14F11.6	TAGATTGGCCAATCAGGGATAAAACGGTTGTTATTGTTTCGGAGCGAGACACACAACATG	X	yes	100	yes	yes
AGIWUR1731	genotype	V	6624702	6626344	F44C4.5	ATTGACACAATTCTCCCAATGAACGAAACCGACCTGTACAAAGAGGATCGTATTGGATTG	V	yes	100	yes	yes
AGIWUR1732	genotype	X	11294962	11296731	F08G12.10	CGATATCTGATACGATCAAATTAAAGTTTTTCGTCGAAACCGCTATGTTTTCATGTGAAG	X	yes	100	yes	yes
AGIWUR1734	genotype					ACAAACAAGTGCAGCAGAGACAGCGGATCGAGGGAAAATCCCGAAAAAATCTAATTTTTT	X	no	100	yes	no
AGIWUR1734	genotype					ACAAACAAGTGCAGCAGAGACAGCGGATCGAGGGAAAATCCCGAAAAAATCTAATTTTTT	I	no	100	yes	no
AGIWUR1735	genotype					ATTCCCATTTTTGGCAAGGTCCGATGCGGCGGGATATACGAAAAAACAAGAACCAACAGT	V	no	100	yes	no
AGIWUR1736	genotype	II	11444162	11445255	VW02B12L.4	CAGCACAAAAAATCACACAAGCGATCACGGCTACAATCGAGAAAGAGGCTCCAAGTATTG	II	yes	93.22	no	no
AGIWUR1741	genotype					TCGGAATATCAAGCTGTGAAACAAATGTACGACGGAGTGAAGAAGCTAATTGAAATGGAG	I	no	100	yes	no
AGIWUR1741	genotype					TCGGAATATCAAGCTGTGAAACAAATGTACGACGGAGTGAAGAAGCTAATTGAAATGGAG	I	no	100	yes	no
AGIWUR1745	genotype	X	8344700	8346408	F55E10.6	TGGGACACCATTCTGTTTTACATTCCTCTGGCAACACTTCCAACTTTTGCTCAAGATTGG	X	yes	100	yes	yes
AGIWUR1749	genotype	IV	9324435	9327516	F49C12.15	TACTAAAACAATTGCTCGTCAAGCCAGTAACATTTTGGGAGATGAAGAGAAAAAAGACGA	IV	yes	98.31	yes	yes
AGIWUR1750	genotype	III	2947091	2960574	H05C05.1	ACAACGGGGATTCGGCACAAAATTCGTCGTCAACACCGAAAAAGAATGCGAAAAAGGAGA	III	yes	100	yes	yes
AGIWUR1758	genotype	II	2426372	2429944	F42G2.6	AGTCGGCCATAAATCGAATATTAGTAGCTCAATCGGAAATGACGTTGATCTTCTGGAAGA	II	yes	100	yes	yes
AGIWUR1759	genotype	III	2743719	2746653	Y71H2AM.14	AATCCATACGACTATTTTGCTGAAAACTGGACGCCACTGAAATATGACATTGATAATCAA	III	yes	100	yes	yes
AGIWUR1761	genotype	II	913680	915219	R07C3.8	ATTTACGTTTCGTTCAAACAGCAACAGATTAAGGTTTGGAATTTGAAAGTGGTTGTTCGG	II	yes	100	yes	yes
AGIWUR1766	genotype	IV	2614200	2617135	Y69A2AR.5	TCTGAAGTCAGCTCAATGAGAGCTTCAAAATAACAATAATCATGGCCTACTTCCGACAAT	IV	yes	67.8	no	no
AGIWUR1767	genotype	IV	11957547	11959804	ZK829.6	GGAAGTTCCTCAATGGGTCAGAGATGCTGTAGATCATATGGGATATAAGCTTGATTTTTG	IV	yes	100	yes	yes
AGIWUR1774	genotype	IV	15455137	15471488	Y73F8A.25	AAAGTAGATCCAGAGAATACATCAGCAACGCCAGTGATCTATTCAATGTGTTCTGGTGAT	IV	yes	100	yes	yes
AGIWUR1777	genotype	I	13292506	13297555	M01E5.5	GTGCAAGAAGTTTGAGGTTCCGTTGGAGAAGGTCTTCACCAAAACTCACCGTGAGAAATT	I	yes	54.24	no	no
AGIWUR1780	genotype	V	13310186	13312260	C50B6.2	ATAATATCACAACGTTTGGTCTCATTTTTCACCACTCACCAGCCAACCATTCACTTTAAA	V	yes	100	yes	yes
AGIWUR1790	genotype	III	7384033	7386132	T20B12.2	TCCGATAAAATCGTTTCGAATTCAATAAGCTTTCGATTAATTACTGCTCACCATTTCTCC	III	yes	100	yes	yes
AGIWUR1791	genotype					CATTTGAGCACAACACGAAAACATGTGATGAATATCAGAAGAAAATGAAGAATGACATCC	II	no	100	yes	no
AGIWUR1791	genotype					CATTTGAGCACAACACGAAAACATGTGATGAATATCAGAAGAAAATGAAGAATGACATCC	II	no	100	yes	no
AGIWUR1793	genotype	V	7342156	7343838	C03G6.10	AAAGAATGCAAAAAGACATGTATATGCTTTACTTTGCGCCTCATTTAACACCCGACGTAA	V	yes	86.44	no	no
AGIWUR1805	genotype	IV	3735845	3738917	Y37E11AR.3	GTCACAATTGAAATGGGTCGAATTTGGGAGGCGTCGGATCAGTGATAAACTACGAGGAAT	IV	yes	100	yes	yes
AGIWUR1807	genotype					TCAATCGTCAGAGGAGCTGAAAATCAGCCGAATGACTTTTTGCTCAAGGATTTTCGTGTT	III	no	100	yes	no
AGIWUR1809	genotype					ATTGCAAGCCAAATAAATGTCATTTTCAACCAAGGTGGCGGAATTTCGGCGCAAAGGTAA	II	no	100	yes	no
AGIWUR1813	genotype	I	6425793	6428942	F37E3.2	TTTTTCGATTCTTATGTGTTCTATCATGGCGTGTCGAATGGAAAAAGGTGTGGATAGTGT	I	yes	100	yes	yes
AGIWUR1814	genotype	II	7705536	7707483	B0495.8	TCCTTCAACTTCTTCGAATCTCGGGTAGATAACTCGTTTTTTATACCTTCACGACATGCC	II	yes	100	yes	yes
AGIWUR1822	genotype					GCATGAGTTGCTCACTCTCTGTTCCATTCGTTCACTCAGAAACATTCCACTCTTTAATCA	IV	no	100	yes	no
AGIWUR1832	genotype	IV	14464517	14469136	LLC1.3	ATAAACAGACTGATCGTATGCTGGGAGTTCATATTATTGGACCAAACGCCGGAGAAATGA	IV	yes	72.88	no	no
AGIWUR1833	genotype	IV	16293199	16293482	Y7A9C.11	AGAAAACACCAACAAAGATCGTATCACCTTCAAATGGACCAACACCCCAGATGGTGATGC	II	no	89.83	no	no
AGIWUR1838	genotype	V	19460818	19462102	Y43F8B.15	CAGCAAACCGAGGCAATATGATAAAGTTCTCAATAAATCTGGTGGAATGCAGTTTTCTCT	V	yes	79.66	no	no
AGIWUR1841	genotype	II	8273543	8276231	K01C8.5	AAGTCTAAACCCCAACCAATGCTGGAGTTCGACGCGGAGACGCAAAAAATGTTTGATGAT	II	yes	100	yes	yes
AGIWUR1846	genotype	II	10900042	10902204	F44F4.6	AGTTGACAAATCCAAATTGGCTAGTCAGAGACTCATTCTACAATCCACAGCATGAAGACT	II	yes	100	yes	yes
AGIWUR1847	genotype	III	8405874	8409406	ZK353.1	CATGCGAGAATAAACTGTAGCGGTTTTGGAAATACCTTCTCTTTTAACATTCTTGAAATC	III	yes	100	yes	yes
AGIWUR1851	genotype	III	954291	954653	T12B5.15	ATTGAGGCGATGTGACATTGATAGATGTGCTTACAGAAAAGATCCACACTATTGATTTTT	I	no	33.9	no	no
AGIWUR1853	genotype	V	6813700	6815016	T15B7.17	TGGGCTGATATCATAATATCAGGATCTCATGATTTCAAAGTGAAAGCTGATGACGAACCG	V	yes	100	yes	yes
AGIWUR1855	genotype					TCCTTCGTTTTCCCCCTCTTTTTGTCCGTCTCAGAAACAATCATAATGCTTTTGCCCCGC	V		100	yes
AGIWUR1861	genotype	V	19485916	19486746	Y43F8B.18	GGACTTATAAATTTTATGCTAGGATCCTTGACTATTCTGCTTATAGAACATTGCAGCCGT	IV	no	83.05	no	no
AGIWUR1882	genotype	V	15191296	15191836	Y75B12B.11	GTGTTATCTCAAAAAGGCCCACCGATTATCGATATTGCAATAGGTTTTACACATACAATG	V	yes	74.58	no	no
AGIWUR1889	genotype	II	11257081	11258506	T05B9.2	CAACAGCGACAATCAACGGAGTAACGTTGTACCAGTAGAAGAAGAAGAAGATGATGAAGA	II	yes	100	yes	yes
AGIWUR1890	genotype	V	13908133	13909513	C06B3.6	AGACGAGCATTTTGTAGCAAAAAAGCAACGAAAGCCAAAAGGATGGCTGACTGTGGAATG	V	yes	100	yes	yes
AGIWUR1891	genotype	I	9853658	9863492	K10C3.4	GAGGATGATCATCACGGAGAAGGAACTTCAACGTCATGTTCTTCGTCATCGACATCTTCA	I	yes	62.71	no	no
AGIWUR1893	genotype	I	8664925	8666499	F39H2.3	ACAGCTGATGGAGTTTCGTTAACCGCAAAGCAACCTGAATGGATGCCTGATAAGATTTTA	I	yes	100	yes	yes
AGIWUR1896	genotype					AGCCCATGTTTGGATTGGAAAAGGCCACGGCTCTTGTTAATGGAAATCCGGATCAAAATG	IV	no	64.41	no	no
AGIWUR1898	genotype					AGAAAATCTCACACGAAAATGTTCAAAGTTTGAGTCCGTCGAGTCGTGCAGAAGATCCGA	III	no	100	yes	no
AGIWUR1900	genotype	V	13646884	13648397	H37A05.4	GACGAAAGCGATGGCGAAGGATCGGGATGGATGGATGGAGAATACAAAACTTAATTTTTT	V	yes	100	yes	yes
AGIWUR1903	genotype	V	6107828	6114856	F17A9.2	AAGTCGAACTGGTCAATAAACTGAAATCTGATTTCAAACCTTTTGACTTCACTGCTGAAG	V	yes	100	yes	yes
AGIWUR1905	genotype					ATCCAGAGACTATCAAGGAATTGATTTCCAGTTTGTTGCTATCTCGAAAGTGGAGTTTTC	I	no	100	yes	no
AGIWUR1906	genotype	II	61302	64340	C23H3.2	AATAGCCAAGTCGTCAGAACAGCTAGACAGCGGGTTGAGTTGAATAACTCAAGAAGAGTG	II	yes	93.22	no	no
AGIWUR1908	genotype	X	9453959	9454660	ZK899.3	TTAGATAACTGCCCGGAGCGTGAACGGAACAAGAAGCGAAAGCTGAAAAGACGACAAAAT	X	yes	100	yes	yes
AGIWUR1916	genotype	II	5666291	5666850	C25H3.16	ACAGATCAAACTGAATACAATGTGGTGGCTGGATACTTGCGTGATGACAAACGAGGTCAA	II	yes	100	yes	yes
AGIWUR1920	genotype	V	6280380	6281136	K12B6.4	GGAATCGTTACGGTCATCAAGTTCCAAAATTCATACAATCTCGTGCGAGGACAGGGTATC	V	yes	50.85	no	no
AGIWUR1924	genotype					TCACGATGGGAAAAATGCACAGACTATTCGAGCTCAGGTCAAGAAACGAGAGTTCCTGAA	I	no	64.41	no	no
AGIWUR1926	genotype	III	8916351	8917929	ZK637.11	GTATTTCGACACTTCGTCAGACATGTGATCCCATCCATGAGCACGATGCGCATTAAGAAT	III	yes	100	yes	yes
AGIWUR1933	genotype	II	3250313	3250856	C17F4.1	GGCGATGATGGATGATGCCGAGTGTGCGGCTGATTCGGTTGCGTCTATGGGACGTACTAT	II	yes	100	yes	yes
AGIWUR1936	genotype	II	11183075	11184807	F37H8.1	CATGCTGCAATGATAAAATGTTTCCCTGAATTTGCTCACAGAACTGGGTTCTTAAACTGA	II	yes	100	yes	yes
AGIWUR1941	genotype	IV	8188904	8198951	C07G1.4	AAGTTTGTTGGTATTTCGGGTGTGTGGAAGGGGGCTTACGAAGAGAAATTCACACGGAAT	IV	yes	100	yes	yes
AGIWUR1946	genotype	II	13645781	13648850	C31C9.4	TAAGTTGCCTCCAAACTCCAGTCCCCCTAGAGGAACTCTGGACTTCTCCACTCACGGTGG	II	yes	100	yes	yes
AGIWUR1946	genotype	II	13645781	13648850	C31C9.4	TAAGTTGCCTCCAAACTCCAGTCCCCCTAGAGGAACTCTGGACTTCTCCACTCACGGTGG	IV	no	100	yes	no
AGIWUR1946	genotype	II	13645781	13648850	C31C9.4	TAAGTTGCCTCCAAACTCCAGTCCCCCTAGAGGAACTCTGGACTTCTCCACTCACGGTGG	V	no	100	yes	no
AGIWUR1948	genotype	II	5864182	5867041	F55C12.7	GAAGACGACGGCTTTCGTACGTGTTGCTGTACAACCGATTTCTGTAATTCTTCTGATGTA	II	yes	100	yes	yes
AGIWUR1951	genotype	III	11388606	11393261	Y47D3B.2	CGAAGACGATCGTCTTGAAAAACGTGGCGGCGGTCGTTCATTTCCGGTCAAGCCAGGAAG	III	yes	72.88	no	no
AGIWUR1959	genotype	X	5849104	5851971	W06B11.1	TTGGTGATAAGCTGCTAGTTTTTGATTATTTACTTTGGCGGCAGTACACAATAAATATGC	X	yes	100	yes	yes
AGIWUR1963	genotype	III	12915118	12918675	Y37D8A.16	AACGATAAGATTCTACAGCGCTCGCAAAAGTTCAATAAATACGATCGTGGAGTTTACGTG	III	yes	100	yes	yes
AGIWUR1966	genotype					TACTTGAAGACATCGCATTTGGTGTTGAGAAGCGCACGGAACAAGTGAAAGAGCTGTACA	III	no	100	yes	no
AGIWUR1966	genotype					TACTTGAAGACATCGCATTTGGTGTTGAGAAGCGCACGGAACAAGTGAAAGAGCTGTACA	III	no	100	yes	no
AGIWUR1967	genotype	IV	16247431	16251790	F38C2.1	AAGTACGAAGGATCCGGTGACTACCTCATTATCACCGCCGACTTTTCTTCTGAAACTGAA	IV	yes	100	yes	yes
AGIWUR1969	genotype	IV	7628206	7629042	F45E4.5	TGGTCTCCTCCGTGATCTGATTTTCAAAAAATAACTGCCAACTTTGATTTGTGTTTGTAT	IV	yes	100	yes	yes
AGIWUR1972	genotype	V	20289939	20294488	ZC15.6	TTCGTGTATTGCTCCAGTGACACCTGGAACAAGAATGTTTGCTTGTGGAAAAATGGCAGC	V	yes	100	yes	yes
AGIWUR1974	genotype	II	3737334	3738282	F12E12.3	CGACACTGAGCTAGTCAACAGAATCGTCGAGCATTTTTCTAACAACTTTCCGCAACCAGA	II	yes	100	yes	yes
AGIWUR1977	genotype	IV	11372991	11377627	H02I12.1	AAGCGTCTGACAGCAACTCTTCATACGGCAGTTCGACGTACAATGATGATAAATCGGGAT	IV	yes	100	yes	yes
AGIWUR1978	genotype	IV	5874559	5875659	H04M03.7	TATGGATCCAAGTTATATCACGAGATCAACCAGAACAGCATTTTTCTACATTTTGACTTG	IV	yes	64.41	no	no
AGIWUR1988	genotype	V	13961265	13961977	R10D12.12	AGACAATTTGCAGCGCCTTCAAAGAAGTTTGTCGCTGAACATATCAAACAATTGGTTGGA	V	yes	100	yes	yes
AGIWUR1991	genotype	I	11909366	11910104	R09B3.2	CTCGCCAACAAATAAGTTGATCTTCATATCGGGTTTTTGTTACTTTTTTGCTCTTCACTG	I	yes	100	yes	yes
AGIWUR1993	genotype	III	1401946	1403460	Y82E9BR.23	TGAAACCCTTACGTTTGGCCGTACGAGGAATGGCTCATGCGTCTGAGAAACTTGTTAATT	III	yes	93.22	no	no
AGIWUR1997	genotype	II	12516753	12517858	T21B4.9	GCAGAAGCATGAAGCGTACGACCAGATAAAGAATAATATTACCGGAATATCATTTGTGTC	II	yes	100	yes	yes
AGIWUR2003	genotype	I	11582743	11586069	C17D12.6	CTTCTGCCAGTGATTGTGATCAGTAGACGGCGTCAGGGAAGAGTAGAAGAGGCGAAGAAA	III	no	23.73	no	no
AGIWUR2003	genotype	I	11582743	11586069	C17D12.6	CTTCTGCCAGTGATTGTGATCAGTAGACGGCGTCAGGGAAGAGTAGAAGAGGCGAAGAAA	X	no	23.73	no	no
AGIWUR2003	genotype	I	11582743	11586069	C17D12.6	CTTCTGCCAGTGATTGTGATCAGTAGACGGCGTCAGGGAAGAGTAGAAGAGGCGAAGAAA	III	no	23.73	no	no
AGIWUR2003	genotype	I	11582743	11586069	C17D12.6	CTTCTGCCAGTGATTGTGATCAGTAGACGGCGTCAGGGAAGAGTAGAAGAGGCGAAGAAA	III	no	23.73	no	no
AGIWUR2003	genotype	I	11582743	11586069	C17D12.6	CTTCTGCCAGTGATTGTGATCAGTAGACGGCGTCAGGGAAGAGTAGAAGAGGCGAAGAAA	II	no	23.73	no	no
AGIWUR2003	genotype	I	11582743	11586069	C17D12.6	CTTCTGCCAGTGATTGTGATCAGTAGACGGCGTCAGGGAAGAGTAGAAGAGGCGAAGAAA	III	no	23.73	no	no
AGIWUR2003	genotype	I	11582743	11586069	C17D12.6	CTTCTGCCAGTGATTGTGATCAGTAGACGGCGTCAGGGAAGAGTAGAAGAGGCGAAGAAA	X	no	23.73	no	no
AGIWUR2003	genotype	I	11582743	11586069	C17D12.6	CTTCTGCCAGTGATTGTGATCAGTAGACGGCGTCAGGGAAGAGTAGAAGAGGCGAAGAAA	IV	no	23.73	no	no
AGIWUR2003	genotype	I	11582743	11586069	C17D12.6	CTTCTGCCAGTGATTGTGATCAGTAGACGGCGTCAGGGAAGAGTAGAAGAGGCGAAGAAA	V	no	23.73	no	no
AGIWUR2003	genotype	I	11582743	11586069	C17D12.6	CTTCTGCCAGTGATTGTGATCAGTAGACGGCGTCAGGGAAGAGTAGAAGAGGCGAAGAAA	V	no	23.73	no	no
AGIWUR2008	genotype	V	17101132	17102017	ZK218.5	GCCTGGGCTGTAAATGGCTTCTGCCAAAACAATTTCTACACTCCTGTCCAAAGAAAGTCT	V	yes	100	yes	yes
AGIWUR2009	genotype	I	3603343	3604537	Y47G6A.31	GTCGAAAAAACGTGTTCTGTACTTCCTCTCGATCCTTGTAATTGCTGTGATTATTCTTTT	I	yes	100	yes	yes
AGIWUR2012	genotype	III	8776183	8777895	K02D10.5	GTTTATTTCTTGTTCCAACACTCCACTTAGAGTTAAATCTCTGAACTTGAATCTAACACG	III	yes	100	yes	yes
AGIWUR2016	genotype	I	8615388	8616420	F43G9.5	CGCCTATGGACCACTGATTTCCTCTCTTCCAACCACTCTTTCGAGATTTAATTTCATTTT	I	yes	100	yes	yes
AGIWUR2018	genotype					GGTCGAAGAAAAGCAAATCGTCATTGGATTCTACAAATTCGATGCAGGGCGATGATACTC	III	no	100	yes	no
AGIWUR2019	genotype	X	13542574	13544599	R01E6.3	ATTGGCGGTTGTTGGAGTCTTCTTGAAGGAAGGAAAATACAATGACAATTACCATGGCCT	X	yes	55.93	no	no
AGIWUR2020	genotype	I	13339397	13340224	W08E3.1	GTGATCGAGATCTTCCCATCACCCACCAATCTTCGTAAGCTGTTCAGAATCGGAATAACT	I	yes	96.61	yes	yes
AGIWUR2021	genotype	III	783714	786092	F42G9.1	CATGCCTTGCCGATTCAACTGACGGAGACGGTACCGGTTGTGATAATATGACTGTTATTT	III	yes	100	yes	yes
AGIWUR2022	genotype	II	8158349	8159925	F10B5.5	GTCCGGAAGAAACTATCACACTGCCGAATTGCATGAATCTCTTTCTCGAGGCTGTAAAAG	II	yes	100	yes	yes
AGIWUR2032	genotype	V	8126663	8129352	D1014.8	ACAGTCAACTTATCAAAACTGTGTTTCGCATTGTCAATATATCATTTTTCCCAGTTCCTG	V	yes	100	yes	yes
AGIWUR2045	genotype	V	9697129	9701552	ZK287.8	CTCCAATTCGAAGAATACTGCAATGCAACGTTTATCCAAAAGCGAACTTTCCGAGGAGTC	V	yes	100	yes	yes
AGIWUR2056	genotype	IV	12170824	12178335	F20B10.1	CCAGAAGGTGTCTATAAAACTAATGAGACAGGTGAAAACTGTTCTCCAAGTCGAAGTGAA	IV	yes	54.24	no	no
AGIWUR2061	genotype	II	8270567	8273611	K01C8.3	AATCGTTTATCACAATCACCAGGTTCCGCGGGATCAGCGTTTTTCGATGACGATGATGAT	II	yes	100	yes	yes
AGIWUR2063	genotype					TTCCACCCATTTTTTGGTATTTTTTCTGATTTTCTAGGCTTTTTTCTCATAGATTTTCCT	II		100	yes
AGIWUR2068	genotype					TTCGCTCTACATGATGGCTTGTCGTATGGAAAAGCTTCGCGAAAAAACTTTGCAATTACT	III		100	yes
AGIWUR2076	genotype	IV	14854003	14854426	Y57G11C.52	ACAATTGTAAAGCAGGTGAAACTTGTGTGAATGGACTTGGATGTCTTAGTAAAGAAGAGG	IV	yes	100	yes	yes
AGIWUR2078	genotype	III	6553575	6558575	C09E7.8	ATTTGGAATGTGCAACCAAATGGCTCAATGAGAAGAGAGAATGCCCAACATGCCGCAAGT	III	yes	86.44	no	no
AGIWUR2079	genotype	V	17599978	17600872	Y6G8.9	ATAAGGCGGTTGAGTACAAATATCGACGGGTTTGCCGAGGAGCAAAGTATATTCGAAGAG	V	yes	100	yes	yes
AGIWUR2080	genotype	V	18749579	18750199	F11D11.12	CGAATCACCATCATGTTGAGTCCCATTGTTCAAAATATGGAACGTGGATTCGGTTTTAAC	V	yes	57.63	no	no
AGIWUR2087	genotype					GTAGATATGACCCGCGATGTGTCGCCTGCTAGTAGATTCTTATAAATACGATGTCCTCTT	II		57.63	no	no
AGIWUR2091	genotype	V	3525274	3526178	T24A6.7	AGCAGTTGAGATTGGAAATTGAAAAGGAGATTGTTGAGACGAGATGTAAGCAGCTGGAAT	V	yes	100	yes	yes
AGIWUR2093	genotype	II	12475514	12478917	F15A4.8	GCAGTGGATATGGACGACGGTACTCTTCTGGAAGCAGTGTATGATGCAGATTTGTGTTTT	II	yes	100	yes	yes
AGIWUR2102	genotype	I	14037151	14037803	ZC334.1	TCATTCACTAAGAGCACAAAATAACGGAGCATGAGCACAACTCAAATAACAACTCAAAAA	I	yes	100	yes	yes
AGIWUR2104	genotype	X	8417424	8418524	F08F1.6	TATCATCAAGTATGTCAGAAATCATTTGGAGCCAAAGCAAGCTTGTGCAAAGTTTTGCTA	X	yes	100	yes	yes
AGIWUR2105	genotype	V	13620976	13621459	F53F4.15	CCATATTATCCTAATTATGGCTACAATCCCAACAAGCCAGTCTGGGGATTGTATCGTTAT	V	yes	100	yes	yes
AGIWUR2122	genotype	II	5816573	5817306	ZK1248.20	ACACTTGAGAAAGTGGACAGTCTAAAGGTTGAACAATCTGATAAAACCAAGAGATCAAAG	II	yes	100	yes	yes
AGIWUR2130	genotype					GAAGGCAATTCACGACTTTCACCAAATCGGGTTCCTTCATAGAGACATCAAACCAGCCAA	III	no	96.61	yes	no
AGIWUR2130	genotype					GAAGGCAATTCACGACTTTCACCAAATCGGGTTCCTTCATAGAGACATCAAACCAGCCAA	III	no	96.61	yes	no
AGIWUR2138	genotype					TGAAATTTTTCGCGGAAACCGATGGAAATAGTGGTCTAGAAGAGTGTCTGCAGTGGCTCT	V	no	88.14	no	no
AGIWUR2147	genotype	IV	16482784	16489021	Y51H4A.3	TGAGAAAATCCGGAAAAAATCGGAAATTTTCCGTTTTCTCCTGAAAAATCGGAAATTTCC	IV	yes	100	yes	yes
AGIWUR2153	genotype	I	5041492	5042055	C46H11.3	GCAATGCAACTATGCTCTGATTCTGCCACGTGTCTTTCTCTACTATTGTGGCATTCTCAA	I	yes	100	yes	yes
AGIWUR2165	genotype	IV	17257504	17259410	ZK550.5	TCACTACGCGAACTATGATCATACGAAGTACATTGATGTCAAGGGAACCGCTCAAGAGGA	IV	yes	98.31	yes	yes
AGIWUR2171	genotype	II	3677535	3681415	F19B10.10	GCAGGTGGAAGCTTTGAAGAAAGAGATGAAGGAGTTGGAGACGGCAATGTCCAAGAATTT	V	no	28.81	no	no
AGIWUR2171	genotype	II	3677535	3681415	F19B10.10	GCAGGTGGAAGCTTTGAAGAAAGAGATGAAGGAGTTGGAGACGGCAATGTCCAAGAATTT	X	no	42.37	no	no
AGIWUR2171	genotype	II	3677535	3681415	F19B10.10	GCAGGTGGAAGCTTTGAAGAAAGAGATGAAGGAGTTGGAGACGGCAATGTCCAAGAATTT	V	no	35.59	no	no
AGIWUR2172	genotype	V	20825559	20827740	T03D8.4	GTTCTGTCTGGCATCGTCTGGTGGTGTCAACTGTTATGTTTTTGCACCAATCTGTCAAAT	V	yes	100	yes	yes
AGIWUR2173	genotype	IV	9333342	9335916	T20D3.3	GTTTCAGATCAACCAGCCACAATTGAAGACTTCTTTCATCGTTTTCCATTTTTGTCATTT	IV	yes	100	yes	yes
AGIWUR2175	genotype	II	2070593	2071516	F07E5.7	GGGGGAATAGTTCTCATACAGCATTCTGTTATACTAATGAGGAAGCAAAGAAAGTGTGAA	II	yes	94.92	no	no
AGIWUR2176	genotype	V	20007770	20009195	Y60A3A.23	ACTGTGATGTTCATCTACTTTAGGATTTCAATGCGAAAATGTGATGAATTTCGGATTAGG	V	yes	100	yes	yes
AGIWUR2180	genotype	V	13308916	13309423	C50B6.1	CGAGAGAAATGCCCAACTGTTCGCCGCGACCAGTTTGAACACTTTCTCAAGAGAAATTAA	V	yes	54.24	no	no
AGIWUR2184	genotype	X	12298683	12300022	W06D11.3	TGCTGGTACTACCGACAGTAACAACAACAACGACAAGAAAACTGAAGAGCTGCCAGAAGA	X	yes	100	yes	yes
AGIWUR2186	genotype					GTTTTATACAATAGAATTGGTCTCAGCTGGAATGGGTGGAATCGGAGGTATGCTCGGATC	IV		59.32	no	no
AGIWUR2188	genotype	IV	9848491	9849796	K07F5.8	CCGATCAATACAGTAAATGCGTCCTATAGAACTTTTCCTTTTCATCTCTAGAAATCTCGA	IV	yes	89.83	no	no
AGIWUR2191	genotype	IV	3493610	3495179	C09G12.2	AGTTCTTCCGAGTTCTGTTTGATATGAATAAGTCTTCAGTTGTCAAGCCACAAAACGTTT	IV	yes	100	yes	yes
AGIWUR2194	genotype					GGCCCTCTTTAGGGCCACAAATGTAATATAATCCGGCTTGATTTCTAATAAATTTGTATT	II		100	yes
AGIWUR2194	genotype					GGCCCTCTTTAGGGCCACAAATGTAATATAATCCGGCTTGATTTCTAATAAATTTGTATT	II		100	yes
AGIWUR2196	genotype	V	13893325	13896405	T22G5.5	CCACCAATTCTGCCTTCCTCCAACGCCATGCAAGGCAAACTTGAAAAACAGTTTTGAATG	V	yes	100	yes	yes
AGIWUR2198	genotype	I	12591116	12597442	F33E2.5	CTCCAGAAGAGCCCGTTGTACAAAAGAGCAAGGAAGAAGATTATATCTTAAAAGCTCCCG	I	yes	88.14	no	no
AGIWUR2204	genotype	V	16074113	16075323	F14H3.12	GAATTTCGGGAAGCTCGAGCGACTTCAAGAACATTACTACGAAAATATCGGAAGAGCTTG	V	yes	100	yes	yes
AGIWUR2207	genotype	V	6831163	6832256	T15B7.4	ATCGTGTTGCCGCCAAGAGACGTGCCGCTGTCAGAAGACACCGCGTCCAGAAGGCTGTTG	V	yes	100	yes	yes
AGIWUR2208	genotype	II	3735929	3736943	F12E12.6	TGAATCGAAAGCTCAAGAGAGCTCAGGAAGCCAAGCAGAACGAGGACTTGAATCTCAAAT	V	no	23.73	no	no
AGIWUR2208	genotype	II	3735929	3736943	F12E12.6	TGAATCGAAAGCTCAAGAGAGCTCAGGAAGCCAAGCAGAACGAGGACTTGAATCTCAAAT	I	no	30.51	no	no
AGIWUR2208	genotype	II	3735929	3736943	F12E12.6	TGAATCGAAAGCTCAAGAGAGCTCAGGAAGCCAAGCAGAACGAGGACTTGAATCTCAAAT	V	no	23.73	no	no
AGIWUR2208	genotype	II	3735929	3736943	F12E12.6	TGAATCGAAAGCTCAAGAGAGCTCAGGAAGCCAAGCAGAACGAGGACTTGAATCTCAAAT	V	no	23.73	no	no
AGIWUR2208	genotype	II	3735929	3736943	F12E12.6	TGAATCGAAAGCTCAAGAGAGCTCAGGAAGCCAAGCAGAACGAGGACTTGAATCTCAAAT	V	no	23.73	no	no
AGIWUR2208	genotype	II	3735929	3736943	F12E12.6	TGAATCGAAAGCTCAAGAGAGCTCAGGAAGCCAAGCAGAACGAGGACTTGAATCTCAAAT	X	no	37.29	no	no
AGIWUR2208	genotype	II	3735929	3736943	F12E12.6	TGAATCGAAAGCTCAAGAGAGCTCAGGAAGCCAAGCAGAACGAGGACTTGAATCTCAAAT	V	no	23.73	no	no
AGIWUR2208	genotype	II	3735929	3736943	F12E12.6	TGAATCGAAAGCTCAAGAGAGCTCAGGAAGCCAAGCAGAACGAGGACTTGAATCTCAAAT	III	no	23.73	no	no
AGIWUR2208	genotype	II	3735929	3736943	F12E12.6	TGAATCGAAAGCTCAAGAGAGCTCAGGAAGCCAAGCAGAACGAGGACTTGAATCTCAAAT	III	no	23.73	no	no
AGIWUR2208	genotype	II	3735929	3736943	F12E12.6	TGAATCGAAAGCTCAAGAGAGCTCAGGAAGCCAAGCAGAACGAGGACTTGAATCTCAAAT	III	no	23.73	no	no
AGIWUR2208	genotype	II	3735929	3736943	F12E12.6	TGAATCGAAAGCTCAAGAGAGCTCAGGAAGCCAAGCAGAACGAGGACTTGAATCTCAAAT	X	no	23.73	no	no
AGIWUR2208	genotype	II	3735929	3736943	F12E12.6	TGAATCGAAAGCTCAAGAGAGCTCAGGAAGCCAAGCAGAACGAGGACTTGAATCTCAAAT	III	no	23.73	no	no
AGIWUR2208	genotype	II	3735929	3736943	F12E12.6	TGAATCGAAAGCTCAAGAGAGCTCAGGAAGCCAAGCAGAACGAGGACTTGAATCTCAAAT	II	yes	23.73	no	no
AGIWUR2208	genotype	II	3735929	3736943	F12E12.6	TGAATCGAAAGCTCAAGAGAGCTCAGGAAGCCAAGCAGAACGAGGACTTGAATCTCAAAT	III	no	23.73	no	no
AGIWUR2213	genotype	III	5728180	5730159	B0244.8	ACTATCAAATGTGCTGCTGATAAGAAGTGTCTTCCAGCCTTCACCCGTTGCAATGGAGTT	III	yes	100	yes	yes
AGIWUR2217	genotype					CAGAATGTGAAGGATTCATTCGTCTTGTTGAGAAAAGACCGCGCAAGAAGTGTTCGGGTA	X	no	100	yes	no
AGIWUR2218	genotype	X	13991458	13995834	C31E10.5	CCTCGATTTTTGTGAAGCTTTTGCAAGAAGCACAACCCTGTCAGCTCTTCAACGAGCTAA	X	yes	100	yes	yes
AGIWUR2223	genotype	V	1642499	1643121	Y46H3D.1	CGGATAGAGCAATGGTCATTGCCAAGTGTCGTCTAAAGAAAAATGATGTCTCCTGTATTT	V	yes	98.31	yes	yes
AGIWUR2224	genotype	V	11042817	11043855	C45B11.2	CCTGATTTGGATCATCATTTGAAGTTGAAATCCCTGTGCTATAATTTGGAGGAACACGTT	V	yes	62.71	no	no
AGIWUR2227	genotype	I	10016778	10018114	C03C11.2	AAGCATCAACGACCAAATGAGATATTCTCCCCGTTTTTAATTTCCCAGTATTAGAATCTC	I	yes	100	yes	yes
AGIWUR2229	genotype	IV	15455137	15471488	Y73F8A.25	TAAAGCGAGACGAGGACTTGTTCTTCTCGGAAACTGATATTTCCAATATTTCAAAGTATT	IV	yes	96.61	yes	yes
AGIWUR2233	genotype	X	11278401	11279376	F38B2.2	AACACGATCAAGCAGAAATCCGCACAAAAGAACAGCTACCCGGCTGAAATCGAGGATTTT	X	yes	100	yes	yes
AGIWUR2234	genotype	I	4585115	4586177	D1007.12	ATTGCTTCAAGTTATTTGAAGCTGTAATATCAATAAGCATGTCTCGTGTGAAGTCCGACA	I	yes	100	yes	yes
AGIWUR2235	genotype	V	19644239	19645758	Y43F8C.8	GATTTTCACCCAAAACACCCCGATTTTCACCCAAAAAACCCCGATTTCCCACAAAAATAT	V	yes	89.83	no	no
AGIWUR2249	genotype	I	1657513	1663331	Y71G12B.33	TGAATTTACTTGTGGCAACAATTGCCGTTTATTTCGAATGGCAAGCGTCTAAATACGGTG	I	yes	100	yes	yes
AGIWUR2252	genotype	X	1794816	1795673	F31A9.2	GCAGGTGCGATCGTGGTCAAACGACAAGCGCTATATGAGTCAGAGAAAGCTTGAAAGACA	X	yes	47.46	no	no
AGIWUR2255	genotype					CATCCGGATTTCGGAAATGCTCTTCGCCATCAGCTCTGCCAGAAGAAGCATTAAATTGTT	II	no	100	yes	no
AGIWUR2261	genotype	V	9541782	9544226	C50F4.11	ACGATGCATGAGAGAACACATACATTCAGTGTCTTACACGAGGACTAAATCATTGAGCTA	V	yes	100	yes	yes
AGIWUR2266	genotype	I	9685398	9688653	C04F12.3	CCGATTGCGCGATGCTATGAATCAAATGGCAGAAGATGATGCAGTTAAATTAATTGATTC	I	yes	100	yes	yes
AGIWUR2267	genotype	III	2277279	2289967	Y54F10BM.3	ACCAACAAATGTGTGGACAAACGGTATCATTCAAAGGAGTTCCCGGGCAAAAAGTTCGCA	III	yes	100	yes	yes
AGIWUR2269	genotype	II	2030750	2031952	F59H6.11	AGATGCATTGTCTCTCAAAAATCGAAACTGTCGATCATATCAAAGCGGCAATGACAGGCG	II	yes	100	yes	yes
AGIWUR2269	genotype	II	2030750	2031952	F59H6.11	AGATGCATTGTCTCTCAAAAATCGAAACTGTCGATCATATCAAAGCGGCAATGACAGGCG	II	yes	100	yes	yes
AGIWUR2269	genotype	II	2030750	2031952	F59H6.11	AGATGCATTGTCTCTCAAAAATCGAAACTGTCGATCATATCAAAGCGGCAATGACAGGCG	II	yes	100	yes	yes
AGIWUR2270	genotype	IV	4148141	4150055	R07C12.2	CGCCAATCAAACTGCAGATTACAGTTCCATGGATACTGACTATTGGACACCATATGCAGA	I	no	42.37	no	no
AGIWUR2271	genotype	I	12508299	12513419	K11D2.3	AGTGGATATCAAGCATTGCCGTGGGTCCGCTACATTACTCAAAATGGAGAATACGAGATG	I	yes	100	yes	yes
AGIWUR2280	genotype	IV	13193563	13197382	C48D1.1	TCATCAATCAGTTACTGGCTGAAAGTAATCGCTTAGCAATTGGAATTGACAAGATTCATA	IV	yes	54.24	no	no
AGIWUR2282	genotype	IV	3806703	3807190	M02B7.7	ATTTTTTGAATAGAAAACGAAAAATGGACCTGAACGTCGAGAAGGAGCCCGAGCCGTCGA	IV	yes	100	yes	yes
AGIWUR2285	genotype	I	12461645	12461925	C54C8.9	AAGCTGACAACGTTCCTGAGGCTGGAGGACGAGTTCGCAGATATGTAGGACCACCGCTCA	I	yes	100	yes	yes
AGIWUR2286	genotype	IV	5160522	5161388	C24D10.4	CGCCAGCTTCCTTCTCGCCCATATGATACTTGAACTCTACGATTTTTCAGCGGATTATCA	IV	yes	100	yes	yes
AGIWUR2289	genotype	V	4327121	4328736	D2063.1	TACACAAAAATGCACGATGGAAAGATAAATTCTCGGGTTGTTGTGGATTTCTCTTTGTAA	V	yes	100	yes	yes
AGIWUR2291	genotype					TTTGTATCGAACAAAACACGACGACCAGATACCACCAAAAATTGTGCTGCCAAAGCGTCC	V	no	100	yes	no
AGIWUR2301	genotype	V	3800782	3803531	R08F11.3	GCTCGAATGGAGCTGTTCCTTTTCATTGCCAACTTTTTGAACAGGTATCACATCTCACCA	V	yes	100	yes	yes
AGIWUR2303	genotype	III	1269558	1271451	ZC47.5	ACATTATGAATATTATTCGTTTGACGATGACGATGAATGGGAGTTTGTAATTCAACGAGC	III	yes	100	yes	yes
AGIWUR2308	genotype					TTGCAAAGGAGCAAAACTTCGATGGAATTCTTGAGAAATGCGACACGCTTCGTGAGAGGA	I	no	57.63	no	no
AGIWUR2308	genotype					TTGCAAAGGAGCAAAACTTCGATGGAATTCTTGAGAAATGCGACACGCTTCGTGAGAGGA	III	no	57.63	no	no
AGIWUR2314	genotype	X	7930738	7931808	C14F5.2	GCATTGCTCATAACAAGTATGGAGAGTCCCGTGGTGAAACCTTCTTGTATCCCACCAAAA	X	yes	100	yes	yes
AGIWUR2315	genotype	V	14395070	14395749	C15H11.13	AAAGGAGGTGTTTTTCAAGGACCAGGATGATGACGACACCCTTGCGTCAATCAACAGTAT	V	yes	100	yes	yes
AGIWUR2316	genotype	II	10633476	10639112	M28.2	GCAAGAATACTGTTGGCAAGAATGGAAAAAGTGATAAGACGGGGACATCAGGCTCAATGG	II	yes	62.71	no	no
AGIWUR2317	genotype	V	6703057	6704573	W02F12.3	GAAAAGAGTGCTGGCTGGACTCGTTCAAGAACCGAACTATTGAGCAAGACTTGTTCACTT	V	yes	100	yes	yes
AGIWUR2321	genotype	V	3133705	3137382	F02C9.2	TAATTCAGTCTTGGTCGGATATTATATTCGGTGGATCTCAGGATTTTAAAGTTAAAGCTG	V	yes	100	yes	yes
AGIWUR2326	genotype	IV	11222048	11223936	C29F4.3	TTATTCCACCAATGATTCCACATGCAAATGGTCAAATTCGGATTTTCGTCGCACCGCCTC	IV	yes	100	yes	yes
AGIWUR2328	genotype	V	18142849	18143543	Y37H2A.13	GTCGATTTGGGGATTGTTCCATTTGTTGAGGGAATGATTGTTCGCACAGAGGACATCAAC	V	yes	52.54	no	no
AGIWUR2330	genotype	IV	3957005	3960139	Y46C8AL.8	ATTTTGGAATGCCAGTCGCGAGCTGGGGATTTGTAATATTTCAGTTTTTGCCAGTGCATT	IV	yes	100	yes	yes
AGIWUR2332	genotype	I	2382953	2401492	Y39G10AR.18	CACACCAATTTACACATACAATTTTCGAATTTTGCATCTGAACTCCCTTACCTCATGAAT	I	yes	100	yes	yes
AGIWUR2334	genotype	IV	15514537	15521258	Y73F8A.32	TCCACTCCGACCGACTCTTCTGGTTTTTCCCTGTACGTTTTCTCTGTATTGTTCTGTTTT	IV	yes	100	yes	yes
AGIWUR2337	genotype	X	6553288	6564207	T14E8.1	CTTCCGTCTTATTGCTCCAGCGGTTCTAGTTGACAATTTGTTTGCGGGTTTGATACACAT	X	yes	100	yes	yes
AGIWUR2342	genotype	III	10759290	10763006	K01G5.9	TTCGATCCGGATCAATGTACTACTGATCCTAAATGTGTTATCGAGTCATTCATCATGTAA	III	yes	100	yes	yes
AGIWUR2343	genotype					TCAATTCGGATAGAGAAACACACAAGTCACAGACAGTATTGGGAAATTCAGTTGCCAAGT	IV	no	100	yes	no
AGIWUR2344	genotype	V	570571	571205	C14C6.12	CAGTGCAGTGAGAAGGAATGGAATGGATTCCGTGATTTCGTCATCAAATCACGCAAGTGT	III	no	57.63	no	no
AGIWUR2348	genotype	II	7155581	7160950	C27H5.2	TTCAATCAATTCTTGAATCAGCAACCCGGGAAGCAGCAGAAAATGCTCGAAGAAACGTCA	II	yes	86.44	no	no
AGIWUR2351	genotype					TTGAGAAGCTTTTCGAAGAATTTCAGCAATTAACCGCATGCCAATGCCCATTTAAAATAG	X	no	100	yes	no
AGIWUR2351	genotype					TTGAGAAGCTTTTCGAAGAATTTCAGCAATTAACCGCATGCCAATGCCCATTTAAAATAG	IV	no	100	yes	no
AGIWUR2354	genotype	I	11909366	11910104	R09B3.2	TACTTTTTTGCTCTTCACTGATCTCATTATTAATAACAATCCAATGAAACTATCGATTTA	I	yes	100	yes	yes
AGIWUR2357	genotype	IV	8818555	8819158	T28C6.10	TGCCAAACTCTGAAGAAAAATGGAAAGCCTAAAAGAATGGGAATACTGGGATCTTTTACA	IV	yes	100	yes	yes
AGIWUR2358	genotype	IV	7910575	7915184	C49H3.5	TTCTTCTTTTAGGCGATTGGATTTGCTTGTATTTTGAAAGTGGTACGGCGAATAAAGAAA	IV	yes	100	yes	yes
AGIWUR2360	genotype	I	12213109	12215184	C15C6.4	ATTCGTTGTAATTCCAAAGAAGGGCTCCGTCTTCCGATTCATCCTTGGTGATCGTCTCTT	I	yes	88.14	no	no
AGIWUR2361	genotype	III	12313287	12314403	Y75B8A.39	TCAACTTCCATTAATCATGCACATTCCATGCAATGTGGCGGTCAGTCAATTAAAGCGACC	III	yes	100	yes	yes
AGIWUR2366	genotype	V	19405685	19406394	C25F9.10	TACAATCGGTGGCGAACATGGAGGCGTACATGAATGCAGCCGACAGTGAAAAAATTAAAG	X	no	25.42	no	no
AGIWUR2366	genotype	V	19405685	19406394	C25F9.10	TACAATCGGTGGCGAACATGGAGGCGTACATGAATGCAGCCGACAGTGAAAAAATTAAAG	III	no	25.42	no	no
AGIWUR2366	genotype	V	19405685	19406394	C25F9.10	TACAATCGGTGGCGAACATGGAGGCGTACATGAATGCAGCCGACAGTGAAAAAATTAAAG	III	no	25.42	no	no
AGIWUR2366	genotype	V	19405685	19406394	C25F9.10	TACAATCGGTGGCGAACATGGAGGCGTACATGAATGCAGCCGACAGTGAAAAAATTAAAG	III	no	25.42	no	no
AGIWUR2366	genotype	V	19405685	19406394	C25F9.10	TACAATCGGTGGCGAACATGGAGGCGTACATGAATGCAGCCGACAGTGAAAAAATTAAAG	I	no	25.42	no	no
AGIWUR2366	genotype	V	19405685	19406394	C25F9.10	TACAATCGGTGGCGAACATGGAGGCGTACATGAATGCAGCCGACAGTGAAAAAATTAAAG	III	no	25.42	no	no
AGIWUR2366	genotype	V	19405685	19406394	C25F9.10	TACAATCGGTGGCGAACATGGAGGCGTACATGAATGCAGCCGACAGTGAAAAAATTAAAG	V	yes	25.42	no	no
AGIWUR2366	genotype	V	19405685	19406394	C25F9.10	TACAATCGGTGGCGAACATGGAGGCGTACATGAATGCAGCCGACAGTGAAAAAATTAAAG	X	no	25.42	no	no
AGIWUR2366	genotype	V	19405685	19406394	C25F9.10	TACAATCGGTGGCGAACATGGAGGCGTACATGAATGCAGCCGACAGTGAAAAAATTAAAG	III	no	25.42	no	no
AGIWUR2366	genotype	V	19405685	19406394	C25F9.10	TACAATCGGTGGCGAACATGGAGGCGTACATGAATGCAGCCGACAGTGAAAAAATTAAAG	III	no	25.42	no	no
AGIWUR2366	genotype	V	19405685	19406394	C25F9.10	TACAATCGGTGGCGAACATGGAGGCGTACATGAATGCAGCCGACAGTGAAAAAATTAAAG	II	no	25.42	no	no
AGIWUR2366	genotype	V	19405685	19406394	C25F9.10	TACAATCGGTGGCGAACATGGAGGCGTACATGAATGCAGCCGACAGTGAAAAAATTAAAG	X	no	25.42	no	no
AGIWUR2366	genotype	V	19405685	19406394	C25F9.10	TACAATCGGTGGCGAACATGGAGGCGTACATGAATGCAGCCGACAGTGAAAAAATTAAAG	II	no	25.42	no	no
AGIWUR2366	genotype	V	19405685	19406394	C25F9.10	TACAATCGGTGGCGAACATGGAGGCGTACATGAATGCAGCCGACAGTGAAAAAATTAAAG	IV	no	25.42	no	no
AGIWUR2366	genotype	V	19405685	19406394	C25F9.10	TACAATCGGTGGCGAACATGGAGGCGTACATGAATGCAGCCGACAGTGAAAAAATTAAAG	II	no	25.42	no	no
AGIWUR2366	genotype	V	19405685	19406394	C25F9.10	TACAATCGGTGGCGAACATGGAGGCGTACATGAATGCAGCCGACAGTGAAAAAATTAAAG	I	no	25.42	no	no
AGIWUR2366	genotype	V	19405685	19406394	C25F9.10	TACAATCGGTGGCGAACATGGAGGCGTACATGAATGCAGCCGACAGTGAAAAAATTAAAG	I	no	25.42	no	no
AGIWUR2366	genotype	V	19405685	19406394	C25F9.10	TACAATCGGTGGCGAACATGGAGGCGTACATGAATGCAGCCGACAGTGAAAAAATTAAAG	IV	no	25.42	no	no
AGIWUR2366	genotype	V	19405685	19406394	C25F9.10	TACAATCGGTGGCGAACATGGAGGCGTACATGAATGCAGCCGACAGTGAAAAAATTAAAG	I	no	25.42	no	no
AGIWUR2366	genotype	V	19405685	19406394	C25F9.10	TACAATCGGTGGCGAACATGGAGGCGTACATGAATGCAGCCGACAGTGAAAAAATTAAAG	V	yes	25.42	no	no
AGIWUR2366	genotype	V	19405685	19406394	C25F9.10	TACAATCGGTGGCGAACATGGAGGCGTACATGAATGCAGCCGACAGTGAAAAAATTAAAG	II	no	25.42	no	no
AGIWUR2366	genotype	V	19405685	19406394	C25F9.10	TACAATCGGTGGCGAACATGGAGGCGTACATGAATGCAGCCGACAGTGAAAAAATTAAAG	III	no	25.42	no	no
AGIWUR2366	genotype	V	19405685	19406394	C25F9.10	TACAATCGGTGGCGAACATGGAGGCGTACATGAATGCAGCCGACAGTGAAAAAATTAAAG	X	no	25.42	no	no
AGIWUR2366	genotype	V	19405685	19406394	C25F9.10	TACAATCGGTGGCGAACATGGAGGCGTACATGAATGCAGCCGACAGTGAAAAAATTAAAG	IV	no	25.42	no	no
AGIWUR2366	genotype	V	19405685	19406394	C25F9.10	TACAATCGGTGGCGAACATGGAGGCGTACATGAATGCAGCCGACAGTGAAAAAATTAAAG	III	no	25.42	no	no
AGIWUR2366	genotype	V	19405685	19406394	C25F9.10	TACAATCGGTGGCGAACATGGAGGCGTACATGAATGCAGCCGACAGTGAAAAAATTAAAG	III	no	25.42	no	no
AGIWUR2366	genotype	V	19405685	19406394	C25F9.10	TACAATCGGTGGCGAACATGGAGGCGTACATGAATGCAGCCGACAGTGAAAAAATTAAAG	IV	no	25.42	no	no
AGIWUR2371	genotype	V	11825897	11827067	D2023.5	ATCCTTAAAAGAGATGGAGCTTCGAGCACCGAAGAAAATTTCGGAGGGACCACAGCATTT	V	yes	100	yes	yes
AGIWUR2390	genotype					GAAAACTCTTCGCATTGCTGGAGGATTTGGTCAAGGTTCATGAGCAGAACGTGAAGAAGT	V	no	100	yes	no
AGIWUR2393	genotype	V	19995986	20004485	Y60A3A.1	TGTGGAAAAACGTCTTCGAATTCTGGAACGACAGGGATTTGTGGCAGCTGTGAACACATA	V	yes	100	yes	yes
AGIWUR2398	genotype	I	3433157	3438543	Y47G6A.12	GAAGGATCTTAAGGATCGTTATTTTATTTTGCACAGGTGCTTATCTCCCGGGTTTCTTAT	I	yes	100	yes	yes
AGIWUR2399	genotype	IV	9848491	9849796	K07F5.8	ATTTCTTTGAAAAGCGTGGACTTCTCGATGAGGCCACTTCTGCCATTCACAAGGATTTCA	IV	yes	100	yes	yes
AGIWUR2409	genotype	II	14630553	14632636	C38C6.5	AAACGGGACTACGAGCACAAATGGTTCTTCAATCTTGAATGGGATAACTTTGACCAGTTT	II	yes	71.19	no	no
AGIWUR2410	treatment	V	8760687	8763194	B0507.8	AACAAAGACATAACGTGTCGATGCCAATCGAAGCGATTTCCGATGTTAGCCAGAAACTGG	V	yes	100	yes	yes
AGIWUR2413	genotype	I	13144912	13146453	F22G12.8	GATGGCTCACTATCAGAAATGTTTTGGAATCCTTGCCAATGGGCTTGTTCATTTATGCTT	I	yes	100	yes	yes
AGIWUR2414	genotype	V	4754313	4755469	C18G1.5	AATTTCGATCTCACCATTGTATTATATCTCTCCCTCTTGTAGGTGTCCCAGATACTGGTT	V	yes	100	yes	yes
AGIWUR2416	genotype	III	1821150	1824180	Y39A3CL.6	AATGTGAAGAGGGGAAAATTTTACACAAGGATCGGTGTGATTGCGTGAGACGCAGACAAC	III	yes	100	yes	yes
AGIWUR2419	genotype	I	3611909	3618317	Y47G6A.1	CATCAATGATGATGTCCGAATCTGATGAGGAACCAATGATCAGTCCAGCCGTGTTCACTT	I	yes	100	yes	yes
AGIWUR2420	genotype					CTGACGCTCTTAAAACTGCGAACAACAAACTGATGTCATCAAAACTATGAACTAATAAGA	IV	no	100	yes	no
AGIWUR2423	genotype	I	4254380	4264699	C43E11.3	TCATATATCGACCGAAAACTCGAATCAAACGATCTCTGGAAAGAATACTCTCGGCCATGA	I	yes	100	yes	yes
AGIWUR2424	genotype	V	17114540	17114887	ZK218.9	TTCCCCTTCCTCTAGTGATTTCTTTGTCAAAACTATTCCCGTTTGGAATGCCATCACTAC	V	yes	100	yes	yes
AGIWUR2429	genotype	V	19043215	19044853	Y39B6A.22	TCCTGAGACAGTATTGTAATATATTTGACGTTGGAAATGCGAGAATTGGATTCGCGATTG	V	yes	100	yes	yes
AGIWUR2433	genotype	X	15314874	15317223	Y15E3A.2	TCGTCATAAAGAAACGGTGAAGGCATGGATGGTGATGTCTTCATTTCTAGCAGACCGTCT	X	yes	100	yes	yes
AGIWUR2434	genotype	I	12934767	12937252	F08A8.6	CTTCTAGGACTCAAAATCAAGCGGCTATCTATGACACTCCTCCGGATGAGTTCAGCATTA	I	yes	100	yes	yes
AGIWUR2437	genotype	III	8913769	8916450	ZK637.10	TGAAGAGTTCGTGAAGCTTCACATTACAAAACGATCTGGACAAGACCCAAGAACTCAGGG	III	yes	100	yes	yes
AGIWUR2442	genotype	V	12447499	12448661	C54D10.9	TTGATCTGAACGCTATGAAACAAGTTCCGAGGCGATATTCAATTGCACAGTTGGATAGAA	V	yes	100	yes	yes
AGIWUR2446	genotype	III	10563026	10565603	Y45F3A.2	TCCTCCTGGTCAAAGTGCAACAATCGGCGTCGATTTTATGATAAAAACTGTTAAAGTAGG	III	yes	100	yes	yes
AGIWUR2447	genotype	IV	2713907	2716574	Y94H6A.7	ACGAGGTCCTCCAGCAGTGTGTCAAGTGTTGTGACGCTTTTTTGGACAAGATTTGCAAAT	IV	yes	100	yes	yes
AGIWUR2447	genotype	IV	2713907	2716574	Y94H6A.7	ACGAGGTCCTCCAGCAGTGTGTCAAGTGTTGTGACGCTTTTTTGGACAAGATTTGCAAAT	IV	yes	100	yes	yes
AGIWUR2450	genotype	V	6427212	6429927	T05H4.13	ACAAAAGCTCGATCAAATGCGACGCCTCACGGGAAAACGAATCTCTCTGAATCTGATGAA	V	yes	100	yes	yes
AGIWUR2452	genotype	X	11491087	11499999	T25C12.3	TCCATGATCTTATGAATTACGGAGTCAACTTTGTTCAAGGACAATCTTGCTTGCGCTGGA	X	yes	88.14	no	no
AGIWUR2453	genotype	I	4321095	4359080	ZK973.6	CATACATCCCAGTTGATTTTTTCCATCACTTGCATAAGACGAATAGATTCCGATGTTTTT	I	yes	100	yes	yes
AGIWUR2454	genotype					ATCTTCAAGAACTCCGTCATCGTGAAATTTCTGATAGTGCCTTGGAATCCGATCATTCGA	III	no	100	yes	no
AGIWUR2454	genotype					ATCTTCAAGAACTCCGTCATCGTGAAATTTCTGATAGTGCCTTGGAATCCGATCATTCGA	IV	no	100	yes	no
AGIWUR2458	genotype	I	9710093	9710767	C04F12.9	CATAGTGGAAAGACTGTCGAGTTCGAGCATGTCCGCGGACATAGCAATAGAATGTACATT	I	yes	83.05	no	no
AGIWUR2461	genotype	III	8605832	8606622	C06E1.1	TTCTATTACTTCGCTAAAACCGGGCTCTTCCTCTCGATCACCACAAATGGCTTCGATAAA	III	yes	100	yes	yes
AGIWUR2462	genotype	V	15712248	15715644	Y6E2A.4	ACCACATGGAGGCTCAAAGGAATCTGTCACTCAGCTGATCCATCGGATTATGAAGATTCA	V	yes	100	yes	yes
AGIWUR2463	genotype	II	9607533	9609396	T15H9.6	CATAAGCTGGATGTTTTGGAAAAGTCAACTGTGGATTCCTTGCTCTCAACTCTGAAGAAG	II	yes	100	yes	yes
AGIWUR2470	genotype	III	5659889	5661085	F54E7.6	AGAGCCTGTCCGTGGTGTTTTGCAGTTGATCCAACGTATCCCACTCAGACAATGTTTAAT	III	yes	100	yes	yes
AGIWUR2474	genotype	IV	15294340	15295297	Y73F8A.10	GCAGAAAGTCAATGGAACTATGTGGAATGGGATGGGTTATCGCTTCAGAATCACCGAGAT	IV	yes	100	yes	yes
AGIWUR2477	genotype	I	13663462	13674997	W04A4.5	TTGATGTAATAATCGGAGTTCTTGCAAATAACATCTTTGTTCCCCTATTCGCATCCCCAT	I	yes	100	yes	yes
AGIWUR2479	genotype	I	13136467	13138521	C17H1.7	GCGGTGGCGTATTTGAGAAAACAAAGAGAAACACTAGCTCTGAATCTTCCTACTGTTGCA	I	yes	100	yes	yes
AGIWUR2481	genotype	V	1276420	1285700	ZK1005.1	TACCTCCCCCCGTCATGACTCTCTTCCACATTAATCATAAATCTCATGTTTTGAATAATG	V	yes	100	yes	yes
AGIWUR2482	genotype	II	341982	347891	D1069.3	GAACCCGAGGAAAATGAGCTGCAGACTATTAAAGTACGGCGGGGTTTTGGATGGAAATTT	II	yes	100	yes	yes
AGIWUR2484	genotype					ATATTAGCAAAAAGAACGATTCGGAGAAATTCAGTTTTGCGGTGGAGACCCTGGAAAACG	V	no	100	yes	no
AGIWUR2487	genotype	V	6898540	6900223	K11C4.4	CGATGTATGTGATGAGCGAGGAAATGTGGGAGAGCATTCGTGACTCAACTCATGTTTGAT	V	yes	100	yes	yes
AGIWUR2493	genotype	III	1697221	1698986	Y22D7AR.9	AAATCACCTGTAATTGTTACGGCAGGAGTGAGAGATGGTGCATTGAGATCGAGAGAATTG	III	yes	100	yes	yes
AGIWUR2505	genotype	I	10519360	10520761	F59C6.5	TCACAAGACCCAGAATTCGACAAGGATCAAGGAAAGAAGTCCGACTTCCGTCTCTTCTAA	I	yes	100	yes	yes
AGIWUR2507	genotype	IV	17260307	17262485	ZK550.6	AATCGCCAAGAAGCGTCTGACAAGATATGGTCTCGACCCGAATACTGTAACCTTGGATTT	IV	yes	100	yes	yes
AGIWUR2508	genotype					AAACTATCACAGTTCACACTGTAACTGCTCATGTTTCTTCGCGCAATGGTACTTCGATAT	III	no	100	yes	no
AGIWUR2510	genotype	V	16339024	16341536	F57G8.5	TATCATGTTTTACCACAGGAAGACGTTGCACTTGAGAATAACGAAGTTCCAACGGAAAAC	V	yes	74.58	no	no
AGIWUR2513	genotype	II	5419233	5421093	EEED8.15	GAGTTCAGGGAAAATCAGATATCTTGTACTCAATTGCAAACGTCGGAGGACTCTATCTCA	II	yes	100	yes	yes
AGIWUR2514	genotype	III	6321176	6324239	C56G2.5	GGCAATCCCACCACCATACGTTCCTCTATTGGTTTGTAGTTTCTTTTTTAAAGTCGTCAA	III	yes	100	yes	yes
AGIWUR2516	genotype	II	8453254	8454613	F22B5.5	ATTCGCTCACATCAAGTTCAATCGTGTCATTCCCGATGGCCTCAACTTCTCGAAAGTCTT	II	yes	100	yes	yes
AGIWUR2521	genotype	II	2233540	2243539	F54A3.3	TTTTTTGTAATAATTTGTTTGTTTTTGCCGCGACACACGTTTGCTGCTATAAATTTGCCC	II	yes	49.15	no	no
AGIWUR2521	genotype	II	2233540	2243539	F54A3.3	TTTTTTGTAATAATTTGTTTGTTTTTGCCGCGACACACGTTTGCTGCTATAAATTTGCCC	II	yes	33.9	no	no
AGIWUR2526	genotype	IV	1097453	1102980	Y55F3AR.1	TCCGTCATCCGAAAATTAAAGGAATTTTTGGAATTAAGAAGCTTCCAACGGACTCTGCAA	IV	yes	100	yes	yes
AGIWUR2530	genotype	III	676122	680253	W02B3.2	TTATCTGAAAGTGAACGACCTGGTTCTGTGACAAGAGCCTTTCTAATAGGGCTAGCAGTG	III	yes	100	yes	yes
AGIWUR2532	genotype	II	9931845	9934443	C05C10.4	GAATCTCTCGTTTGTTGACGTGTTTCTGTGGAATTCCATAAATATTCCAGCTGCGTATGC	II	yes	100	yes	yes
AGIWUR2533	genotype	V	11616283	11616829	F35B12.7	TGCTCATCAGTTGCCAGAATCAATTCGATACTCTTCTGAATCAACTCATTATTGTTTGTA	V	yes	100	yes	yes
AGIWUR2537	genotype	I	8676666	8681325	K07A12.2	TTTATATTTTAGGTCCCCACATTTTCTGAATGAAGTATGATGGAGGACGAAACGTCCTTC	I	yes	100	yes	yes
AGIWUR2539	genotype	II	2170325	2173219	C33C12.6	GATTTTCGCTTGAACGCTTTGTTGCTCTGGGAAGAGCCAAACATTATGAACAAACTCAAG	II	yes	27.12	no	no
AGIWUR2542	genotype	II	8883763	8884418	T07D4.5	GACATGGACACATTTCTCAAACTACACAAGAAGCGAAATCTAGAAGAACGTGGTTTCGGT	II	yes	100	yes	yes
AGIWUR2543	genotype	X	4921252	4929757	K05B2.5	TCCCTTCCTGGCTTGTTTCATTCATTCATACTGCTACATTTCAACTGTATTCCAAAGCTA	X	yes	100	yes	yes
AGIWUR2554	genotype	V	2740444	2744326	C24B9.12	ACGTCCGAAGTGATGTGTTCAAGAAAAAACAGCAAATTTCGAATCAAGGAACAATAGTTT	V	yes	100	yes	yes
AGIWUR2564	genotype	X	899508	902599	ZC13.10	TTCCAATGAAAATCGAGAGGATTTGGAATCGGAAAGTTCAAATAGCCCAACACCCGTGCG	X	yes	100	yes	yes
AGIWUR2565	genotype	II	4461130	4467895	W06B4.3	GTGCCCATTGTGTGGAAATATTGCCATTTCACAAATCGACAAACAATTCCTGAGCGATGA	II	yes	49.15	no	no
AGIWUR2565	genotype	II	4461130	4467895	W06B4.3	GTGCCCATTGTGTGGAAATATTGCCATTTCACAAATCGACAAACAATTCCTGAGCGATGA	II	yes	49.15	no	no
AGIWUR2568	genotype	II	4795761	4797216	C33F10.4	CTCATCGTTGAAATGTCAAAATTGAAATCACGACCAGCTAAAGGAATATTGATACTCACG	II	yes	100	yes	yes
AGIWUR2572	genotype	I	8928748	8931089	F53B6.1	ATGGCTTTGTATAACCAATGCCATTGTACAGATTATCCCGTCAGTAGCAGGCTGCTGGTA	I	yes	50.85	no	no
AGIWUR2577	genotype	IV	5159427	5160248	C24D10.6	TTCCAACACAAGACTACGCCGACGACACGTTCCACAGAAAACATTGGTCAGGAAAAAGAA	IV	yes	100	yes	yes
AGIWUR2578	genotype	V	16922252	16924258	Y102A5C.4	ACTTGAACCGAACAATGATGCTTACGAGTTCTCCAAGTATCTGATGATTGCAGGAATTTG	V	yes	100	yes	yes
AGIWUR2580	genotype	V	228858	234672	DC2.7	TGCAACTCCGAAGCCAAATCCAGCAGAAAACGGAAAATTGAGCAGACTATTGAATCCCGT	V	yes	100	yes	yes
AGIWUR2583	genotype	V	6588	7822	B0348.6	GACGTTGGTTGGTTGTTGTCGATAAGCAACTTCAGAGAAGAACGCAATTGCTCGATCACT	V	yes	50.85	no	no
AGIWUR2587	genotype	III	10699216	10700560	Y39A1A.20	ATCGTGTGGAGCAGAATGCAGTCGTTTTGGAAAGACAGAAATTTGGGAAAGGATTGTGGT	III	yes	76.27	no	no
AGIWUR2588	genotype	X	11554795	11559858	C35C5.10	TCGAGAAAGATGTGTTCGATGAGCGATGATGACGATAGTACGATCTGCTTGAAACCTGCA	X	yes	100	yes	yes
AGIWUR2593	genotype	IV	7791704	7792263	C33H5.13	TCATCATCGTGAACGGGAGCACGGGGGAGGAGGAGGCGAAATGTGTTGCTTAGCTGGTTT	IV	yes	100	yes	yes
AGIWUR2595	genotype	V	11758935	11760570	T04F3.3	AGCCGAGCAGTTTGTCTTCTTATCAATGTCAGTTCTCGAATATGCCATTCGTCATCATTT	V	yes	100	yes	yes
AGIWUR2597	genotype	III	3869591	3901466	F13B10.1	CTCAGGAACCCATCAAATTCGAACCCTTTAACTCCCTCTTTAAATTGAACTTTTTATCTT	III	yes	100	yes	yes
AGIWUR2600	genotype					GCAACAGCAACAGTCCAACCAGTGCGAGCCAGCTTGCAACACTCAATGCTCTGATATCTG	V	no	100	yes	no
AGIWUR2600	genotype					GCAACAGCAACAGTCCAACCAGTGCGAGCCAGCTTGCAACACTCAATGCTCTGATATCTG	V	no	100	yes	no
AGIWUR2605	genotype	I	7235371	7238790	R06C7.1	CGATGAAAATCAATTTGATTTCTTTCGAGTAACCATGGATAATAGCTCGGGCTAATGGGA	I	yes	100	yes	yes
AGIWUR2611	genotype	III	4697987	4699453	T04A8.9	GCTGGAATGTTTGTGACTGCTGTGATAGCTGGATTTTTGACTGTACTCTTGAGTCGTTAG	III	yes	100	yes	yes
AGIWUR2617	genotype	I	12815904	12816428	Y18D10A.4	ATGTATGGCAGTTCTTTCACAGATTGCCAACGAAGCGGAAAATTGAGAATTCCTTTGCTT	I	yes	79.66	no	no
AGIWUR2623	genotype					AGAAAATTGACAAAGTTTTCTTTCCTCCCGAGACTGCCAACAATACTAATCCAGTCGGAC	III	no	66.1	no	no
AGIWUR2626	genotype					AAAGCGAAGACCGAATTACGATCAACGACACAAGATTGGAACTTCCTGCCCCACTCTTGA	IV	no	88.14	no	no
AGIWUR2627	genotype					CGGCACCGACTTCTCCATCAACGGCAAGGAATTCCATGTCGAGTTTAATGTTCAAAACAT	V	no	100	yes	no
AGIWUR2631	genotype	II	4067558	4069771	W06A11.1	TCTGCAGATCGGATCACTGTAATAAAAACCCGATTGCCGAGCAGTTCATGGATTTCGAGA	II	yes	100	yes	yes
AGIWUR2634	genotype					CCAATCGAGTACAACCCATAGGATCTGTGAACTGGGCTTTTATAAAATAAAGATTGTTCT	II	no	100	yes	no
AGIWUR2637	genotype	I	1446497	1465358	F47G6.4	CCAAAACAACAGTCGAAGTATGATTTGGGTAACTGGAAGTATGCCGATCTTCGTGATGCT	I	yes	100	yes	yes
AGIWUR2640	genotype	IV	5163293	5164351	C24D10.2	TTCTTCAGCGTGAAGTCTGGAGGAAACATGGTGCACTACATCCATCCATGGTGGGGAGGA	IV	yes	100	yes	yes
AGIWUR2644	genotype	X	9543670	9560801	F49E2.5	AAGAGTGAGAGTGAAAAAGCAGTTGAGGAGCCAGTTCAGGCTGCTCCAACATCCAAAAAA	X	yes	100	yes	yes
AGIWUR2655	genotype	V	11942625	11944656	F58H1.6	GAAACACAGATTGGGATTGCAAAAAGTTAAGGAGCGTGCAGTGGAAGTGCCTGAAAAGAA	V	yes	100	yes	yes
AGIWUR2657	genotype	II	6246354	6247334	T24H7.3	TCTTGTTACGTGGCAACTCGCGTAATCTTGCCAACCACCGTTTTGTCTCATTACACACTT	II	yes	100	yes	yes
AGIWUR2658	genotype	III	7311290	7313195	F56C9.3	AAAGATCCCCCACCAATCCGAGTCTCCCATTTTAATCATTCCGAATTTTTTAGAAGTTTT	III	yes	100	yes	yes
AGIWUR2665	genotype	X	5244317	5246927	Y34B4A.7	CAAAACAGTCGGCTTTCCAGAAAATTTTTTACAGCTTGCCAGTGTTCATTGTGTTTTAAA	X	yes	100	yes	yes
AGIWUR2666	genotype					ACAGGAGGATACATTTGATGCTGTCAAACCGAAACAACAGGATGCTGATAGAAAGAAGGA	IV	no	100	yes	no
AGIWUR2668	genotype	III	877435	879734	T24C4.5	AATGCAAGGTCGCGACCGAAAAAGGTTCTTCTCTACTTTGTTCTTCAACGATGTTATCCA	III	yes	100	yes	yes
AGIWUR2671	genotype	I	8755846	8757603	C36B1.11	AGGATGCAGTTTCTCGTATTGCAGATTATCTTGATGATAGAATCGAATCTAACGATCAAA	I	yes	100	yes	yes
AGIWUR2678	genotype	III	11949918	11960180	Y56A3A.27	GTTCTATACATGCTCGTTACCGTATACATCGTCTGAAAAATGTAATTTCTTTAAATGGGC	III	yes	100	yes	yes
AGIWUR2683	genotype	I	14567169	14616524	Y105E8A.25	GAACTTGCCGAGAAACAAAAAGCGATAGATGCCCAAGAAGAAGAGATTCAGACGAAATGG	I	yes	100	yes	yes
AGIWUR2695	genotype	III	7895752	7897025	ZK688.10	ATTAACCGCCTTATAGAACTCAATGGACAGGAGCAGCCCGTTGTGATTGATGTGGATAGT	III	yes	100	yes	yes
AGIWUR2696	genotype	IV	8200604	8201233	C07G1.8	ACACGTCAGCGAACTGTTCCACAGATTTTCATTTGTGGGAAATTCGTTGGTGGATACACA	IV	yes	100	yes	yes
AGIWUR2701	genotype	V	16055806	16057054	F14H3.5	AATTGCTCAACTCAAAGCAGAGAACAAAGATGAAGAAGCGACTCCTGCTCAAGAACAAAT	V	yes	66.1	no	no
AGIWUR2705	genotype	III	10136982	10139241	ZK1128.7	GACGATGTTCATCTAGACACTATTCGAAGTCACCTCACCAATTCTGGAGTTCTCATCATT	III	yes	100	yes	yes
AGIWUR2713	genotype	IV	10533943	10536442	T07G12.3	GACTGTACAAAGCCTATACGACAAAGTCCTTTGTGCTATTGCAAAAATATTAATTTTCCG	IV	yes	100	yes	yes
AGIWUR2714	genotype	I	10924240	10925753	F49D11.8	TTTTCTCCGTTACAGTAACCCTTCAGAGCTTGGCTAGAAAGGTCGAAAAGCTCGGAATCA	I	yes	71.19	no	no
AGIWUR2716	genotype	X	14020590	14022409	C04C11.1	GCGTGGCCAGTGCTTTTAGTGAACAACATCGCCAATTTATCGTGGTTGCTGTTTATGAGT	X	yes	100	yes	yes
AGIWUR2724	genotype					CGGATCGGGAGACCAAAATTGACCTCGTGTTCAACAAGTTTGCAGTTGGAAAAGGAAAGA	I	no	100	yes	no
AGIWUR2729	genotype					TGCTCCAGCAGAACAAAAGGTCTAGACCCGGACGAGTAGTCTTGAAAAAAGATCCATGAT	X		69.49	no	no
AGIWUR2734	genotype	III	10847619	10848670	R17.1	ATGGGACTGCAGCGACTATTACATTATTCAATTCTCCTAGGTATCCTAAATATGTTAAAC	III	yes	100	yes	yes
AGIWUR2739	genotype	I	6185462	6188121	T09B4.1	GGAAAATTGCTCTACATCTACATCCTCGGTTACTTCGTTTTCGGAACAATGGCTCATTCT	I	yes	100	yes	yes
AGIWUR2747	genotype	IV	17281456	17284199	T28F3.1	CGCCGGATTTCAATACCCAGTTTATGCAGATACTTCAATAGCTTCTGCACCGCCTATGTA	IV	yes	100	yes	yes
AGIWUR2753	genotype	IV	16278202	16279018	F38C2.5	TCTTTCTCGGGAGTTTCTTGACAATTTTGGAGCATCTGCATCCAGCTCTAGCACTGACTT	IV	yes	100	yes	yes
AGIWUR2754	genotype	V	8299753	8301507	W02D7.6	AAGAAGAAAGAAGTTACGCGAATATGAAGAAAATTGGAGAAGTGTCCACCATGACCATAC	V	yes	100	yes	yes
AGIWUR2756	genotype	II	1321037	1323170	F56D12.5	ATCGATCTCTCTTCTGATGAGTTGCCCTCGATTTGGTTTGCTTGTTATCTCCCGTTTTTT	II	yes	100	yes	yes
AGIWUR2759	genotype					ATATTTATGGCTCAAGCAGCCGAGTTTTTCATTGAAGAAATGACCGCAATGGGCTGGCAA	II	no	100	yes	no
AGIWUR2765	genotype	II	12800449	12805383	Y46G5A.18	GTTATGAAGCGATGCATCGAATTTGTGCCATTTTCGATGAGAGATGGTGCTCAAGAGGAG	II	yes	100	yes	yes
AGIWUR2767	genotype					TCCAGAGACTATCAAGGAATTGATTTCCATTTTCGTTTGTTTCTATCTCGAAAGTTGAGT	I	no	100	yes	no
AGIWUR2771	genotype	X	1915258	1917162	ZC53.7	TCCGTGTAACTATGATATCCCTTTTTGGTTTTCTCAGAACATTTTTCACATCCTCCCACC	X	yes	100	yes	yes
AGIWUR2774	genotype	I	4957776	4958309	W03G9.8	TTCAAAACCTTGGAACTCCCAGCACACAGAGTTCACCAAGCAATCGGGAAAATGCATTGT	I	yes	100	yes	yes
AGIWUR2775	genotype	III	3377408	3389970	F45H7.6	AACACTAAGCAGCAGTTGAAATCAAAACTTCAGCAGGCAATTGTTAATGGGATGAGCTAT	III	yes	100	yes	yes
AGIWUR2777	genotype	II	14033233	14037721	W01G7.1	GGGGGATTTTGGCTACTCAAGAATGACAAAATACATATTGAACCGGGCAGCATATATATA	II	yes	100	yes	yes
AGIWUR2783	genotype	IV	6143183	6149923	H10D12.2	ATTTTAGAAGAAAATTCGGAATTCATCTAAGATATCCGGAACTTATGACAGTTGTGGCTG	IV	yes	100	yes	yes
AGIWUR2785	genotype	IV	2893819	2894730	Y54G2A.19	ACGCGGCAATGGATTCGGACGAGGAGCTTCGGAAGATGATGGAGGGATTCGTTGACGATG	IV	yes	100	yes	yes
AGIWUR2787	genotype	IV	7543984	7550812	F49E8.3	GATTTTATCGCAGTCAGTACAAGGATAAGAACGGCACCGAAAAGTTCTTGGCTTCAACTC	IV	yes	100	yes	yes
AGIWUR2788	genotype	II	2839304	2840386	Y110A2AL.4	TTCCCAACGACGCAGTTTCCCGACTTGTATGCTGGGATTGGTCGCGTGCTACCTCCATCT	II	yes	100	yes	yes
AGIWUR2789	genotype	V	5077849	5080903	Y58A7A.3	TGCGTCAAGATACTAAGAGCCAAGATTGACAGTGTTGTATCGATAGTGGAGAAAAACATG	V	yes	100	yes	yes
AGIWUR2791	genotype	III	1332016	1333708	Y82E9BL.19	ATGTGTGTGGACATGCAACCGGAGAGTTCATGGTTCTGGATTATACATGTTTACGAATGA	III	yes	100	yes	yes
AGIWUR2794	genotype	V	12588309	12589644	C14C10.1	CGCCTCCCGCCGAGATGCCTGATTCTATTAGAAAGAAGTTGGAGAATGTACAGAGAAAAT	V	yes	100	yes	yes
AGIWUR2810	genotype					TTACAGTCTATCTTTACGGTTGTCTGACCACTTCATTTTCACTTTTTATCGCTACTGGTG	II	no	100	yes	no
AGIWUR2814	genotype	IV	419938	425181	T07A9.6	TTCACCAAGAGTGTGTTCAAGATCGACTTCCTCTGCATTCGCTTGAACTCGTTGAAAATC	IV	yes	100	yes	yes
AGIWUR2821	genotype	III	7463797	7465238	H14A12.3	TCAACTTCCACACCTCGACGATGTCATCAAGCATCTGAATACAGTGATGGCAATCTTGCA	III	yes	100	yes	yes
AGIWUR2823	genotype	III	5680433	5682326	F54E7.1	TGATAAGAAGATTCGTGGCGAGAGCAATGGGATATCATGATGTATCTGTTGCTAGGAAGG	III	yes	100	yes	yes
AGIWUR2826	genotype	X	1745096	1746217	Y75D11A.3	CTGCACATTCAATTGAATCAACTCATTCAAAGTACTGTTTATCCTGATTTTACCCCCTTT	X	yes	100	yes	yes
AGIWUR2831	genotype	V	5893312	5895208	C04E6.7	CGTGACAACACAAAAAGAAATGTTTCAACTGGTTATATTTCCTAATGATTGACATCCCAC	V	yes	100	yes	yes
AGIWUR2833	genotype	IV	7588931	7628234	F45E4.3	AAGAAGCCCTTCAAGCAGCTTTCTTTACAATGATTTCAAAGACATTGTCGAAATCTAAAG	IV	yes	100	yes	yes
AGIWUR2835	genotype	I	14777139	14787804	F39B2.4	AAATGCCGGCACCTATGCATACAATGAATCCTATGATGCAAAACATGACTCCTCAACAGC	I	yes	57.63	no	no
AGIWUR2838	genotype	X	9543670	9560801	F49E2.5	CCAGTTCATGCTGAAAATGAGAAGAACAAGAAGAACAAGAAGAACAGCGAGAGTGAATCC	X	yes	52.54	no	no
AGIWUR2840	genotype	II	8811353	8812633	F46C5.8	AAACGACCTGCTTGATTTGTTGCGCGTCTTCTTACCAAATGTGATTTTATTCGTGTTTTA	II	yes	100	yes	yes
AGIWUR2841	genotype	IV	13100715	13104641	B0564.7	CTATTGCTCCACAGAAATTGATCAAGTGAATCTGCTACGGGATAAAATACATAAGAAGAA	IV	yes	100	yes	yes
AGIWUR2844	genotype	X	5014040	5015452	ZC449.7	GGTTGTGCAAAATACGAATGCAATTGTGCATCAAGAATTATGGAAGGATAATTGATATGG	X	yes	96.61	yes	yes
AGIWUR2845	genotype	V	15039152	15048207	C25D7.3	TAAGAGAAGATTGGAAATGATCTACTATGGCTGGCGGATGTTCCTCGGAAGTGGTGGATT	V	yes	79.66	no	no
AGIWUR2847	treatment	IV	14539762	14542602	T27E7.6	AGAAGTACAGCATCTTGCTGCCGGGTTTTCCAATGTTTCGAAAACTTATGCCATTGATAG	IV	yes	100	yes	yes
AGIWUR2851	genotype	V	19479203	19480459	Y43F8B.9	TTCGAGGCCCAAATAGCATCGCGCTTCTTCAGGCACGACGTACTTCTGGTGAAGCGGAAA	X	no	23.73	no	no
AGIWUR2852	genotype					AACAACAGCAGAACCAGGGTTCCGGAGGAAACACCAACCCAGGTGGACACGTCTTCAAGG	II	no	100	yes	no
AGIWUR2852	genotype					AACAACAGCAGAACCAGGGTTCCGGAGGAAACACCAACCCAGGTGGACACGTCTTCAAGG	II	no	100	yes	no
AGIWUR2855	genotype	II	15183801	15185385	Y1H11.2	TCAGGAAAAGATCTATGGACTTCCAGAGTTGAAGGATTACATTAAGAACAGACCAGAAAG	II	yes	100	yes	yes
AGIWUR2856	genotype	II	5816573	5817306	ZK1248.20	CACACTTGAGAAAGTGGACAGTCTAAAGGTTGAACAATCTGATAAAACCAAGAGATCAAA	II	yes	100	yes	yes
AGIWUR2857	genotype	V	13800976	13804282	F53C11.7	AGATCCATTGGTCATCATCATTCCCTGATTGGATATCAATTTGTTCAGACAATAAGCTTG	V	yes	100	yes	yes
AGIWUR2858	genotype	V	5882665	5883835	C04E6.8	TCTCTTCAAAAGATGGTATGACTTCACTGGACCGTACTACTTTAACGTAAGCAAAAACAG	V	yes	100	yes	yes
AGIWUR2859	genotype	V	6363408	6365671	F13H6.3	TGTTTATCACGAGGGTAGAATTCAGTTTTTGGAGAAAATCGATGGAGATAGTGATAAGTA	V	yes	100	yes	yes
AGIWUR2861	genotype	IV	12528529	12531166	F53B2.5	CTTTGATGAATGACTTGGCGCCACCTGAACGGAAAGATGAAGATATTGCCAAAGGATGTT	IV	yes	100	yes	yes
AGIWUR2869	genotype	III	2347591	2362056	H04J21.3	AACGTAAGCTCAATGAGCTGCTCGACGAACAAATCACCTACGGAAATGATGCTCTTTTGG	III	yes	100	yes	yes
AGIWUR2870	genotype	V	9539844	9541606	C50F4.16	GACCACCAACTACTTACTATGCCATTGGATTTGCTCTTGATCAGCTTCTCGAGAGAGACA	V	yes	100	yes	yes
AGIWUR2874	genotype	I	6356614	6358410	K04F10.6	TGAAGCCACAGAAGTGAATCGAGTCGGCTTAGGTGTCTACTGTCGGAACTCATTTGTATA	I	yes	100	yes	yes
AGIWUR2884	genotype	V	5597061	5597450	CD4.10	TATAAATGTACATTATTAACGTGTAAAACACTCCCCCTTCCCGTTCGTCTTAAGCTTATA	V	yes	100	yes	yes
AGIWUR2886	genotype	II	5537835	5539004	C17C3.11	ATTGGAAGATTTGCATTGGAGTGGGTTCTTGGACAGAGATGTGAACCCTGGCAACTTCTA	II	yes	100	yes	yes
AGIWUR2896	genotype	II	3003969	3005573	C41H7.4	ATCCGTCTGCCGATTATCAGAATGTCGGGGAGATATTCGACGACTTGGCGGCACAGGAGG	II	yes	100	yes	yes
AGIWUR2901	genotype					TGCCTAGCTTGGTTCTGGACTGCGAAAAGGAAGAATTGGACAATGACGAGAAGCTGATTT	III	no	84.75	no	no
AGIWUR2901	genotype					TGCCTAGCTTGGTTCTGGACTGCGAAAAGGAAGAATTGGACAATGACGAGAAGCTGATTT	III	no	84.75	no	no
AGIWUR2903	genotype	I	11557986	11558671	F15D3.9	CGTTGTGCAAATGACTATGAGATTTGTGCGAAACAATCGGAATATGCATTTGATATCTCT	I	yes	100	yes	yes
AGIWUR2914	genotype	V	884881	889274	T02B11.6	TATTTCTTCTTTACCGACCAGCCAGCCGATTTTACGAAATGTGAAGAGCCACATGAGTTT	V	yes	100	yes	yes
AGIWUR2916	genotype	V	4247969	4250147	ZC142.1	TAATAATGTTGTTCTTCCGGCAATGGCTGTTAATGGCAATAAGATTGCTCCATTTTTAAG	V	yes	96.61	yes	yes
AGIWUR2917	genotype					GTTTTATGCTTTAACCACTGGGTTGGATGCGGCTTCCCAGCTCATAAGTGTAAGTGTTAA	II	no	100	yes	no
AGIWUR2917	genotype					GTTTTATGCTTTAACCACTGGGTTGGATGCGGCTTCCCAGCTCATAAGTGTAAGTGTTAA	IV	no	100	yes	no
AGIWUR2917	genotype					GTTTTATGCTTTAACCACTGGGTTGGATGCGGCTTCCCAGCTCATAAGTGTAAGTGTTAA	IV	no	100	yes	no
AGIWUR2923	genotype	V	20250881	20267244	Y113G7B.18	ACGTTGTGCCGCAAAATCGACGCGCTTCTCGTGTTTTTACGCGATCATTGAGGATTTTTT	V	yes	100	yes	yes
AGIWUR2925	genotype	I	9025779	9031232	C31H5.1	CACTGAAGAGGGCCATTATCTTCATAAAACATATCCAGAATTCTTAATTCAAATCTTCGG	I	yes	100	yes	yes
AGIWUR2929	genotype	III	7023642	7029203	F11H8.4	GGCAACCAGCTGTTCCAAATATCAATGGAACATCGCAAATCTCACCAACGCACAAAGAAA	III	yes	71.19	no	no
AGIWUR2930	genotype	III	872622	873531	T24C4.4	ACTGCATTGAAAATGAATCCGAGAAGAATTAGAACTCCAATTGCTCCAACCTTGCGCATT	III	yes	100	yes	yes
AGIWUR2933	genotype	IV	14229336	14230899	F02H6.6	GATCGTATACAAACACAAATGGAGCATATTGGCGGTTGGGATTTAAGTGTAATACTACAA	IV	yes	100	yes	yes
AGIWUR2935	genotype	I	5852045	5852962	F33D11.1	TCAACTTCCGAATCGAATGTGTGTTCATTCCGATTGTTTCTGGGATCTTCAACTTCGGAT	I	yes	100	yes	yes
AGIWUR2936	genotype	III	11079745	11080413	W09D6.4	TCTGACATGAAAATCGATGTGGAGGGTACAAAGAATCTGTACAAGCAAGCGCTGGAATTT	III	yes	100	yes	yes
AGIWUR2938	genotype	II	6912543	6913365	B0252.4	GGATTCGACACCCTAGAAGAAATAGAAACGATCAAAGTTGACAATAAATACAGACCTCTC	II	yes	100	yes	yes
AGIWUR2939	genotype	V	709108	710566	Y49C4A.1	TTTGGCCAAAATTCTTCAAGTGTTAGAAGTACCACAATTGCAGTTCCATCTAGACATTCG	II	no	28.81	no	no
AGIWUR2941	genotype	V	13661261	13664233	F58G11.1	GTACCCGCCAAAAATAGTCACCTCCCGATTGAATACTATTCTCGTTTCTGCTCTCGAATA	V	yes	100	yes	yes
AGIWUR2944	genotype	IV	10110347	10111577	C04G2.8	TCAAACGCTCGATGAGCCGCAAAGGCTGAACGGATTGAAATGGAACTGAATAGCTTATGA	IV	yes	100	yes	yes
AGIWUR2946	genotype	X	6281847	6291732	T07H6.5	GCTAAAGATTATTATTCTATCGGGGAGAAAATTGTGTTTTACTGCCCGTCTCAGAATTAC	X	yes	100	yes	yes
AGIWUR2947	genotype	IV	8924161	8926112	D1046.2	CCAACTTCAAATCATCACGCGAGCTTTTTTCATTACTAGACAATGATACCTGTTATAGTT	IV	yes	100	yes	yes
AGIWUR2951	genotype	V	19418212	19418911	C25F9.15	GCTGATAAATTTCGACAGAGTATCCTCGCATCAATGCAGAACATGGAAAAAATTATGGAT	IV	no	35.59	no	no
AGIWUR2952	genotype	IV	13413560	13415954	Y62E10A.17	ATGGAATGGAGACCTTTTCATCAGCTTCACATGGACTTGGAATCGTGTCTCAACGGGTTT	IV	yes	100	yes	yes
AGIWUR2956	genotype					AGAACAAACAAGTGCAGCAGAGACAGCGGATCGAGGGAAAATCCCGAAAAAATCTAATTT	I	no	100	yes	no
AGIWUR2956	genotype					AGAACAAACAAGTGCAGCAGAGACAGCGGATCGAGGGAAAATCCCGAAAAAATCTAATTT	X	no	100	yes	no
AGIWUR2958	genotype	II	12694412	12725483	Y46G5A.1	AATCACGCATTCTGGAAATCACATCACCAGAATCGATTTGGACGGTGACGTGTCGGTTAT	II	yes	100	yes	yes
AGIWUR2960	genotype	II	2320153	2321951	ZK1240.3	GCCTTCTGGAATTGACGAACGAAGATAGTTCCGGAGTAACTTAAACCCGGAGATAATTTT	IV	no	30.51	no	no
AGIWUR2960	genotype	II	2320153	2321951	ZK1240.3	GCCTTCTGGAATTGACGAACGAAGATAGTTCCGGAGTAACTTAAACCCGGAGATAATTTT	V	no	23.73	no	no
AGIWUR2960	genotype	II	2320153	2321951	ZK1240.3	GCCTTCTGGAATTGACGAACGAAGATAGTTCCGGAGTAACTTAAACCCGGAGATAATTTT	II	yes	23.73	no	no
AGIWUR2960	genotype	II	2320153	2321951	ZK1240.3	GCCTTCTGGAATTGACGAACGAAGATAGTTCCGGAGTAACTTAAACCCGGAGATAATTTT	IV	no	23.73	no	no
AGIWUR2964	genotype	III	10325613	10330422	T07C4.9	TGTTCCAATCATTGTACAGAACATCGCTGGAAAATATGATCAAGGGAGACTGCTCGGGAG	III	yes	100	yes	yes
AGIWUR2966	genotype	V	17348665	17350180	F47H4.1	AGCCGTCGAGAGCAAGATGATTCCAGAGAAGCACGTCAAGCAGGAAATTGAGTAACTATT	V	yes	100	yes	yes
AGIWUR2967	genotype					GACGGTATGGTTCGTCGTAAGAACCTCCCCATTGAGTACAATCCATTGAGCCCTGCCTGA	II	no	100	yes	no
AGIWUR2969	genotype					CAAGTAATCTTCTGTCACTTAATCGTTGAAAAACGTTCGATTACACCAGCTCAGTTGCAG	V	no	100	yes	no
AGIWUR2969	genotype					CAAGTAATCTTCTGTCACTTAATCGTTGAAAAACGTTCGATTACACCAGCTCAGTTGCAG	V	no	100	yes	no
AGIWUR2972	genotype	II	3907140	3908478	F53C3.2	TCAACCGCGACAATTGTGTTGAAGCAAAATAATGGTAAACACGTTTTTAACATGTTTGTG	II	yes	100	yes	yes
AGIWUR2974	genotype	X	817927	825475	F25E2.5	ACAACTACAAAGATTCTACAACGGAGTGGTATTAAAATGGAAATCCCGCCATATTTGGAT	X	yes	100	yes	yes
AGIWUR2976	genotype	IV	11083735	11086050	M7.2	ATTCTCCATATTGGTTTGTTTCCGGTGATAGCAACTTTCGAGAGAATGTTCTTGTACATC	IV	yes	100	yes	yes
AGIWUR2979	genotype	V	16329370	16330242	F57G8.7	ACTTTTGCTCCAGAGAAGCTTCCACCAGGTGTTCATGTTGATCCAGTTCAAAGAGGACTT	V	yes	100	yes	yes
AGIWUR2980	genotype	II	1688235	1689172	F58E1.9	TCAAATTAAAACCAGGGACTGGTGCGACGAAGATACTTTTGATAAGGAATTCGAAATAAA	II	yes	100	yes	yes
AGIWUR2981	genotype	I	6441637	6446465	T23H2.3	GAATGATATTTTTTACGTGTATGCCATCCCGACCTCAGCAGCTCGTATTTTTTCTTCTTT	I	yes	100	yes	yes
AGIWUR2986	genotype	IV	8133789	8136055	F42G8.12	ACGTATTAGAAAGGGACCAGCTCCATTGAATCTTCACGTACCAGCATACTCGTTCAAGGA	IV	yes	81.36	no	no
AGIWUR2994	genotype	V	17107530	17108418	ZK218.11	AAGAACGAATTTTACTCAATTACCCAGAGAAAGGCTTCATGCGCCACAACCTGCAGAATC	V	yes	100	yes	yes
AGIWUR2996	genotype	II	4770534	4771382	F26G1.5	CTCTGCATTGGACAATTTGATAGAATCCGATACTGCTTCCGTGAGCATCTTGAAGGACAT	II	yes	100	yes	yes
AGIWUR2997	genotype	III	315460	321721	Y50D7A.10	ATCCGAGATATCGATGAAATCGACGACGAACTGCTCGAATCGAAATTTTGAATTTTGAAT	III	yes	100	yes	yes
AGIWUR2999	genotype	IV	14798149	14799229	Y57G11C.13	ACATGTTGTGTATCACTTTTTTGGACATTTTGCAACACCACTGCAACCATTCTCATTATT	IV	yes	100	yes	yes
AGIWUR3005	genotype	I	1446497	1465358	F47G6.4	ATCTCGTCGAATGATTTCGAAACAATGTGGTATCATTACGGTGGAAAACCAATTCAAGAG	I	yes	100	yes	yes
AGIWUR3007	genotype	V	8470013	8471244	T23B12.8	AGTGTCAAGTTTGTAATGGTTCCACATGGAACTGATTGTGAATGTTCTGCAGTTCCACTT	V	yes	100	yes	yes
AGIWUR3009	genotype	II	7538187	7543000	ZK1290.4	GAGCATGTGATTCATGCTCAACATATAGTGAATGCATTGAGCTCACTTCGAACGACACCA	II	yes	84.75	no	no
AGIWUR3010	genotype					AATTGACAAAGTTTTCTTTCCTCCCGAGACTGCCAACAATACTAATCCAGTCGGACGCCT	III	no	59.32	no	no
AGIWUR3016	genotype					CGCCTAATTTTATATTATCGGTTTGCTCTTCCGCCTTGCGAAATGAAATGCTTTCTGTCA	II		100	yes
AGIWUR3020	genotype	III	254535	264636	Y50D7A.3	CCTCTGCCCAAATTTTCCAATTTTTTCTTGTGGAAAAGTTCCCTAAAAACACAAATACCA	III	yes	100	yes	yes
AGIWUR3022	genotype	IV	415635	419958	T07A9.5	CACGACGAGAGTTCATAAATGAAGAGTATTTGGATTGTGATTCATGTGATGATTTGACTG	IV	yes	100	yes	yes
AGIWUR3023	genotype					TTTTTACCCCGCCAAAATGAGCCTTTCCCTTGCAATGAAAGTGTAGCCCCCCAATTTATT	V		79.66	no	no
AGIWUR3025	genotype	IV	9772510	9773470	T13F2.8	CCAGTGCTGTTGGACTAATCTTCTCCAATTTCAACATCAGAAAATACGGAATCAATCAAG	IV	yes	100	yes	yes
AGIWUR3026	genotype	IV	5941926	5943998	K02B2.1	CACTTTGCGACAGTCCGAGGGATTAGGATTTTCGCGAAAATCAGCACTACGTTTTCTTGT	IV	yes	100	yes	yes
AGIWUR3043	genotype	V	9779550	9783062	F46B6.5	ACACCGTCGCTATTCCGAGGCACATCACAGTACAAATGTTCAGAGCGATAGAGAATCTAT	V	yes	100	yes	yes
AGIWUR3057	genotype					TTTTTGTTTGGAGCCAGGAGGAGAAAAAGTTGGAGAGGAAAAGAAGAAGCTCGTGTGAAT	V	no	100	yes	no
AGIWUR3068	genotype	X	1370543	1370786	F56C3.7	AGGCTACTTTGCAGCGTTTCTTGCAGCGATTATTGTCTTGTGCGGTGGAATCGTCACGGT	X	yes	100	yes	yes
AGIWUR3072	genotype	V	724207	728103	C05E4.9	CGACTTCTTGACCACCGACGCTTACGACAGGCTTGTCTCTGAAGGATATTAGGAAATTTT	V	yes	100	yes	yes
AGIWUR3073	genotype	X	13914806	13917171	Y26E6A.1	CCGTGATTGTTTTCAAAAATTGTTTGCCATTTCTGACCCTGTTTCTCACTGTTTTCCCAC	X	yes	100	yes	yes
AGIWUR3076	genotype	V	3803845	3805531	R08F11.4	GTGTGGTTTTGATAATATCGACATTATTCCGACTGACTACTTCCCTGGAACTGTTTTGTA	V	yes	100	yes	yes
AGIWUR3080	genotype					AAACAATACCAATTGGAGAAGTTGAAGAAAGCTTGTCTCCTGAAAATCAACACAGTCGAT	II	no	57.63	no	no
AGIWUR3081	genotype	II	3230817	3234813	C17F4.8	TCAATTCAAGTCAGTCAAGTCAAGTATCTTTCTGAGTATTGGGGATGTATCAAATGATTG	V	no	25.42	no	no
AGIWUR3084	genotype	III	3869591	3901466	F13B10.1	CCGGGTCTAACACCCTTCCAGATTTCTAATGTTATACCTAATGAATGTTTCGGATTATTA	III	yes	100	yes	yes
AGIWUR3085	genotype					CCAACGAGAAACCATCAAGAAAGCGAAAAGCTCAGGAACAAGGATCGATTGCCAAAAGGT	V	no	100	yes	no
AGIWUR3087	genotype	V	2823806	2826831	T03D3.5	CTCCCGTGCTGGTCTAAATTATTCTATAATTTTGATGTACTTCTGCCTCTCCCATTCTTG	V	yes	100	yes	yes
AGIWUR3090	genotype	V	16528935	16530213	F36D3.16	GGTTCCAGAGGATATTGATTTTACGAAAGTCTACAGTCCAAGTCAAACACAAATGTTCCT	V	yes	100	yes	yes
AGIWUR3099	genotype	II	3062542	3071381	Y25C1A.7	TATCTACGTCACCCAACCTGTTCCACTTGTAGTCACTTACTGTACCTTTTCTTGTGATAT	II	yes	100	yes	yes
AGIWUR3106	genotype	IV	4162517	4164481	K08D10.8	ACTTCACCTACTTCGAGGATCGTAACCAGGATCAACATCGTAACGGCGGAATGCATAGCG	I	no	50.85	no	no
AGIWUR3108	genotype	V	2561690	2564701	Y45G12C.2	AAGAGCTTTTCAAGCTCATTTCCGAGACTTCATCATTGGAAACAAGATTAGTTATGCGGA	III	no	42.37	no	no
AGIWUR3109	genotype					AGCTGTTTCAATTGTGGAAAGAATCAAGTTTTGTCGTGGAGCAGGCAGAGGGATCGAGTA	IV	no	100	yes	no
AGIWUR3110	genotype					GGATAAAATAATTAAAGTTGTATCGTATCTTAAGCCGGGAGTACTTGAAGACATCGCATT	III	no	100	yes	no
AGIWUR3110	genotype					GGATAAAATAATTAAAGTTGTATCGTATCTTAAGCCGGGAGTACTTGAAGACATCGCATT	III	no	100	yes	no
AGIWUR3118	genotype	V	9323085	9327209	F44A2.1	GAACAGCCGACTGCAAAATCTGAGCTGATACCTGAATCCTTGCCAGACAAAGTGAAAATG	V	yes	100	yes	yes
AGIWUR3119	genotype					GGATGCTGACCTACAAAAATGTGTGCCTGCCTATATTATGCCTACCGATTTGACCGGATT	I		79.66	no	no
AGIWUR3120	genotype	II	11916513	11917643	Y17G7A.1	TTGAACAGAGGAATGAATTAGTCTGAGCCATCGAAGAAGGCATCAATGGCAGATTTTCCT	II	yes	100	yes	yes
AGIWUR3121	genotype	X	12619472	12623531	R09A8.2	ACTTCAAACATTGGATCAGGATCGTCGTCTGGAGAAGAGATTCTGGAAAAGGAACTGATT	X	yes	100	yes	yes
AGIWUR3126	genotype	III	4489359	4491392	C07G2.1	ACGGTTCAGTACTACTGAAAGAAGTAATCTATCAAATGCCTACTCATCCCAGTGCCATAC	III	yes	100	yes	yes
AGIWUR3133	genotype	IV	9381515	9383115	C10C5.5	CATTAACTTTTCCCCAATGATCAACACACCGTTTCTTCCACACGATCACAATGAATATTT	IV	yes	100	yes	yes
AGIWUR3136	genotype					CTCATCTGGGAGATAATGGAACACGAAGACGAGTACAAATCGGATTTGTGCGAAAAAATA	II	no	100	yes	no
AGIWUR3137	genotype	V	4428950	4429676	Y47D7A.12	CGCAGACTCCATCAACGCCGTCACCTTCAACCGATTAGAAGATTCAGATTCCAAAAGAAA	V	yes	100	yes	yes
AGIWUR3140	genotype	IV	14196440	14198824	F02H6.2	AAAGATCACTAAAGCGAGGCAATCAAGATGAGATGCCGGTTGCCAAGAGGACAAGACAAT	IV	yes	100	yes	yes
AGIWUR3142	genotype					ATCTGATTATCTTCACTTCCATCTGTAGCGATTGTCAAGGCGCATCCTTTAAAGGATTTC	V	no	100	yes	no
AGIWUR3142	genotype					ATCTGATTATCTTCACTTCCATCTGTAGCGATTGTCAAGGCGCATCCTTTAAAGGATTTC	V	no	100	yes	no
AGIWUR3142	genotype					ATCTGATTATCTTCACTTCCATCTGTAGCGATTGTCAAGGCGCATCCTTTAAAGGATTTC	V	no	100	yes	no
AGIWUR3153	genotype	V	14667897	14668743	C47E8.10	TTCCTCATCTCTGGCAATCTCCGAACTTATCCGAATGCCCTGAGATTTATAAAAATGAAT	V	yes	100	yes	yes
AGIWUR3161	genotype	IV	9995472	9999032	C47E12.4	CATGGAGCAAATGCTCCACTACCAGGAGATGTTGATAAGTGGCATTTTGTGCAAGGATGA	IV	yes	100	yes	yes
AGIWUR3162	genotype	II	11338451	11339620	B0491.3	TCCAGTCAACACTGCATTCCACTTCAATGCCTTGAAATTGGTTTGGATCCTTCTGGACAG	II	yes	100	yes	yes
AGIWUR3163	genotype	IV	5012549	5014604	T28H11.2	GTATTCGAGAAAAGGCATTTGATGCGATGAGTATTGGTTCAAGAAGTCACTCGACTATCA	IV	yes	100	yes	yes
AGIWUR3164	genotype	V	19460818	19462102	Y43F8B.15	ATGATGACGCATGAAGACTATATCAAAAATGCGGATGCAGCAGCAAACCGAGGCAATATG	V	yes	100	yes	yes
AGIWUR3170	genotype	V	17322615	17324518	F31E9.3	AATTTCGAGTCGTGGATCATCAAAGGCAATATCACGGACCCTCCTGAGATTATTCCTCCT	V	yes	71.19	no	no
AGIWUR3174	genotype	V	7421855	7422937	F18E3.3	CGTGCAGTCTCAAATAGATTCGGTCGTGTGTCAATTTGGGAATCTCGTGTGATTTCGCAA	V	yes	100	yes	yes
AGIWUR3177	genotype	IV	10086137	10088437	W01B6.9	ATCGCCGAGATTGAGAACAAAAAGATAGGATTCCACGTGCAATGTGCTGGCATTGAAAAG	IV	yes	77.97	no	no
AGIWUR3178	genotype	I	1813909	1816061	Y71G12B.32	TGCCGAATTGGCTCGAACAATATTCCAAAACCGGAAATGTCTTTGAAATTCGCTTCAAGG	I	yes	93.22	no	no
AGIWUR3179	genotype					TATCAAGAAGCAAAGCCCTGTAGTTGAGATGCGTGTTTTCAAGGAGAGGAAACGTGCTCA	X	no	100	yes	no
AGIWUR3179	genotype					TATCAAGAAGCAAAGCCCTGTAGTTGAGATGCGTGTTTTCAAGGAGAGGAAACGTGCTCA	X	no	100	yes	no
AGIWUR3183	genotype	I	11744172	11747451	Y47H9B.2	TCTCACAAAAAATGATTCCGGCAGAGTTTGGATGGTTGGATTCGATTTAGCAGGTGAGCA	I	yes	100	yes	yes
AGIWUR3188	genotype	V	13209645	13213462	F57B1.6	AAATACCGTACATTTGTGCAACTGGCAGAGAAGCCACCACAACAGGGTCTCATTGAAAGA	V	yes	100	yes	yes
AGIWUR3189	genotype	V	13356101	13358079	F32H5.1	GAGGTCAATATCGAGCATCAAGTTTTGGCGGCGCTTCCAGATTCGGAAAAGCATAACTAA	V	yes	100	yes	yes
AGIWUR3194	genotype	III	7901033	7904473	ZK688.2	AAATCCTCTGTTTTGCAACCAGCAATTACATTGGTTGAAAGATTTAATGAAGCTACTGGT	III	yes	100	yes	yes
AGIWUR3199	genotype	IV	9903908	9905903	F32B6.9	TTCCCATAGATGATGGCAAGGGAAGTATCAAGGATTTGGAGAGTCATCACGGATGCGTTT	IV	yes	100	yes	yes
AGIWUR3201	genotype	X	7985979	7988981	F45E1.4	CACAGAGCTGATGTTCTGTTAGAACATATTGGACATTTGGTTAACACTTTCTACGAGAAT	X	yes	100	yes	yes
AGIWUR3209	genotype	I	14642714	14646600	Y105E8B.7	GATCTCTCCAGATGTGATAGCACAACTCTAATGGATATCGGACGGATTTTGAAGGGAAAA	I	yes	100	yes	yes
AGIWUR3215	genotype	II	2375273	2376411	F16G10.2	TGCACCTCCTGCTGGTTTAATTGGTGCAGATGGTTCGATGGATGGGAAAAAATCTGAAGT	II	yes	72.88	no	no
AGIWUR3216	genotype					AATCCATTCAGAGCCTACGTTTCTGTGTCAGCTAGCGGTGCAATGGATATTTTTGGGTTG	I	no	100	yes	no
AGIWUR3218	genotype	X	15918137	15920423	F31B9.2	AAAGCGTACATAAAATTGATTGAGAGAGAAGAATTCGACCCATCCATCCCAGGACCATCC	X	yes	55.93	no	no
AGIWUR3223	genotype	V	10378982	10379364	AC3.12	CGGTGTAACTGTGAGATGTTGTGAAAGCGATTTGTGCAACAAAAATGGCGTGGAGAAAAG	V	yes	100	yes	yes
AGIWUR3224	genotype	II	6745435	6745960	F41G3.16	AGCTCATCTGAAAATGTTCTGCACCCTGAAACCTCACGAAGAAGAACCACATCACGAAAT	II	yes	100	yes	yes
AGIWUR3233	genotype	II	12448541	12449887	W05H5.4	TGCAATGGATCGACAGCTGGAATCTCGAAAATGTTCCGTCATAGAAGAGAGTCGACTGTT	II	yes	100	yes	yes
AGIWUR3238	genotype	V	7522032	7522364	C54F6.15	ATAGTTATTTCAAGCCAGATGAGGATAACAGCGGGGTTATTGAATTGACCAAATGCTTCA	V	yes	100	yes	yes
AGIWUR3239	genotype	IV	7179239	7180484	C42D4.3	GCTGTCCAAAACTTGCTTGCCAGAACTTTCGGACAATAATTGACACGAATTGCACCGGTT	IV	yes	100	yes	yes
AGIWUR3243	genotype					GAGAAGATTGAAATATCAGTGGAAAAGAATGGATTCGCATTGTCTTCATTTGCAAATCAG	IV	no	100	yes	no
AGIWUR3243	genotype					GAGAAGATTGAAATATCAGTGGAAAAGAATGGATTCGCATTGTCTTCATTTGCAAATCAG	IV	no	100	yes	no
AGIWUR3247	genotype	IV	5683184	5684672	C55C3.6	AGATCAGCGTGTTAAAATGAAGCCGGAAGGTTGTGTTCTATTCGAGACAAGAGAGCTGCT	IV	yes	83.05	no	no
AGIWUR3254	genotype	II	11120882	11121900	W10C6.2	ATTGAGCATCGGATCCAGTGGAACCGTAGACTCCGAAATATACTAAATGCTCCATGCTCT	II	yes	93.22	no	no
AGIWUR3255	genotype	IV	2614200	2617135	Y69A2AR.5	TTCTGAAGTCAGCTCAATGAGAGCTTCAAAATAACAATAATCATGGCCTACTTCCGACAA	IV	yes	69.49	no	no
AGIWUR3257	genotype					TATCAGCATTCGGAAATGGCTGCCCTCTTCAAGAAGACCGAAGGAAACACGTTCCATAAA	V	no	96.61	yes	no
AGIWUR3259	genotype	V	127000	128034	W03F9.2	CATGCTGTCTTCGCCATGAAATGATCTCAAAACACACAGAAACTGAAAAAGAAGCGCCGC	V	yes	100	yes	yes
AGIWUR3260	genotype	III	13550699	13555334	Y76A2B.6	GTATGTTCCGAAGGGAGAACCCAACGGATACCACCATAATCATGCCTACATAACTGGTTT	III	yes	84.75	no	no
AGIWUR3265	genotype	III	3869591	3901466	F13B10.1	AGAATGGAACCTCCTACGCCAACGTTCTTTTCAGTTACACCAACTGGATCACAAGAACGT	III	yes	57.63	no	no
AGIWUR3266	genotype	IV	13474432	13476225	Y38H8A.2	GAGCTCTGAGACTCCGTCAAAAGAAAATCCAAAATCGCCAGGGCCTCTAGATTCAAACAA	IV	yes	100	yes	yes
AGIWUR3268	genotype	III	5046170	5047161	C45G9.7	ATCAAAAGTACTTCATATGCTTGTTGCAAGAGCCGATCTTCCTCCTGTCAGTCTTCATTA	III	yes	100	yes	yes
AGIWUR3269	genotype	V	15427305	15432722	T26H5.8	GACTTTTACCCGCCAGAATGGATAAAATTGAGGACAAATGAGTACGGGTCGATTGGTAGC	V	yes	100	yes	yes
AGIWUR3272	genotype	III	13314011	13314721	Y43F4B.10	TCCGAAGCCTGAAGAGACATCATCGGAGGCCGCCTCGAAGAATTAATCTTGCTTTTTTAT	III	yes	100	yes	yes
AGIWUR3280	genotype	X	3558839	3563974	F59D8.2	ACTACGAGAGCAACTACGATGAAAAGGAAACTGAGAAGGAACTCGTCAAGAAGACCCTCA	X	yes	64.41	no	no
AGIWUR3285	genotype	II	2666283	2668162	F22E5.15	CGAGGCATCATGGACTATCTACAAAACTCCTGAAAAACTCCATAGTTATAATTAATGTCA	II	yes	100	yes	yes
AGIWUR3288	genotype	II	10491662	10493134	ZK666.8	CAGATCCGTATGATTGGGAAGAAAACTTCAAAGACGCCTTGTTGGAGAAGCCACGTTCTA	II	yes	100	yes	yes
AGIWUR3291	genotype	X	2918730	2923984	F52B10.2	TTCTATGGACCTGAGAACAAAAAGTTTTATCAAATGATCAACCACTGGTTTGATTGGTAG	X	yes	100	yes	yes
AGIWUR3295	genotype	I	4830135	4835619	F57C9.4	TTCAATCTCCGTGCATCTAAAGTACATTACGAAGACTATAGCCCTGGTGATGCATCTACA	I	yes	96.61	yes	yes
AGIWUR3296	genotype	V	17347922	17348625	F47H4.10	GTTTTCAACTTGGGTAACGAAACTAATATGGAATAACTTCAAGACCAAATTTGCCCCGTC	V	yes	54.24	no	no
AGIWUR3297	genotype					AATTTTCTGTCACCGTTCCGTTTGTTGACTGTTGTCAAGAGTTGCACAAAACCAATAGTT	IV	no	77.97	no	no
AGIWUR3300	genotype					CAATCAATGAACAATCAATGGAAATGGATGATGATTATGAAGATGATGCTGGTGCATCGT	IV	no	100	yes	no
AGIWUR3303	genotype	IV	9094541	9095653	C01F6.8	TTCCCATCAGAACACATATTTGTCATGGTTGATCAGCGGAAGTCAGGCTTGGAACTTGCT	IV	yes	77.97	no	no
AGIWUR3305	genotype	I	12528312	12532182	W02D9.1	CGCCAAGCAAGAATCCCAAGAAGCACCAGCACCGAAAATCGAAAAAATGGACACTGAATA	I	yes	100	yes	yes
AGIWUR3307	genotype	IV	5112929	5122019	AC7.1	CGATTCGATGAAACCGGAGCGTCGTTGGAATTCTTCAAATGATTGTCAAGATCAACAGGA	IV	yes	89.83	no	no
AGIWUR3309	genotype	I	9582682	9583533	K07A1.1	CTATCACACTCACCTCTTCTATTTTAATCTTCGTGACAAGTTCAAGGATGGTAAAGTTAT	I	yes	100	yes	yes
AGIWUR3310	genotype	V	13433050	13437545	Y2H9A.1	TAGATGCGGTTCCGTTCTTTCCGGCCTCCTGGCTCTTTCTATTCTGATTTTTTACAGATT	V	yes	59.32	no	no
AGIWUR3311	genotype	V	7731839	7733495	T05B11.7	GTTACCGAGAAATGAGCATGATATAGAGGATATGAACAAATTGCTTGGAGATCAGAGTCA	V	yes	100	yes	yes
AGIWUR3314	genotype	II	5997803	5999019	ZK84.3	ATGTCTGAAAACGGAATCGATGTCGCTCAAAAATGTTGCTCCACTGATTGCAGCTCCGAT	II	yes	89.83	no	no
AGIWUR3316	genotype	I	9472642	9474794	F30A10.1	AGAATTTGAACACGTTGTCTCTCGATCACCTGACTTCATTAGAACTTTTCATATCAGAAT	I	yes	100	yes	yes
AGIWUR3317	genotype	I	2784620	2786077	W03D8.9	TATGGATTGTTTGGATCTGCTGAACCACCAAAGGCTTGAATTGAACTTACCCATTTCTTG	I	yes	100	yes	yes
AGIWUR3321	genotype	II	5661167	5665243	C25H3.6	CCACTGATTACGGTACTTATTAGGTTTTTCAATTGCTTTCAGTATGGCTACCGCATTTCT	II	yes	100	yes	yes
AGIWUR3328	genotype	IV	14837112	14853662	Y57G11C.22	GTTCGTTGGGACGGATATGGTGCCGAATTTGACTCTTGGATTGATGCATCAGGAGTATTA	IV	yes	100	yes	yes
AGIWUR3329	genotype	V	15716419	15718660	Y6E2A.5	TGTGAAACTGAGAAAATTGAAGATTATTCAGTTGTGGCTCCACCTAAAGTATTGAAATCC	V	yes	100	yes	yes
AGIWUR3332	genotype					ATAACACTCCAGCGCAGTGGACAACGCTTTTCCTGGTGATCAGTGCAATCATAATTGTGT	V	no	76.27	no	no
AGIWUR3334	genotype	IV	415635	419958	T07A9.5	GGATCTTACATCAGTCGATATCTCTCGTCGTGATTTTCAACTTTGGATGCGTCGTTTACC	IV	yes	100	yes	yes
AGIWUR3339	genotype					GGGTGGTTTTGTGCTTTTCAGAAAGTTTAAAGGATCATTCAATATGAGTGATATGATGTC	IV	no	100	yes	no
AGIWUR3341	genotype	III	4567325	4571835	F35G12.2	CTCCGATTCATTGTTCCGTACGCTTGTTGATAAGAGAATTCACACCGCTGATATTGGAGG	III	yes	100	yes	yes
AGIWUR3343	genotype	II	3299825	3300676	F39E9.27	CTATCAAAGAAATAGATTCTCTTCCCAAGGTGAAAATATTGAAGGATTCTCCATTGTTCC	I	no	27.12	no	no
AGIWUR3343	genotype	II	3299825	3300676	F39E9.27	CTATCAAAGAAATAGATTCTCTTCCCAAGGTGAAAATATTGAAGGATTCTCCATTGTTCC	V	no	33.9	no	no
AGIWUR3343	genotype	II	3299825	3300676	F39E9.27	CTATCAAAGAAATAGATTCTCTTCCCAAGGTGAAAATATTGAAGGATTCTCCATTGTTCC	III	no	27.12	no	no
AGIWUR3345	genotype	III	10679474	10682212	Y39A1A.16	AGATGATATTGAACGAGATGATGGATTACATGCTACTGTAATTTTTATGCACGACGCTAT	III	yes	100	yes	yes
AGIWUR3349	genotype	V	12241409	12241945	T04H1.3	TGGAAGTAGCTCGACTGATAATTATGATATTGGAACTTTGAACTTAGCTAATCAGTTCAG	V	yes	100	yes	yes
AGIWUR3354	genotype	IV	15550854	15554721	Y105C5A.1	TAAAATTCAATATTTTCGGTTTCCTCCCATCCCCCACACGTGACACTTTTATACTTGTTC	IV	yes	100	yes	yes
AGIWUR3356	genotype					TTGTTAGAGAATCCAGCTTGGCACCTAGCAACATTGATTACTTTGGTAACGTTAGCACCA	IV	no	96.61	yes	no
AGIWUR3357	genotype					ACGTGCTCAGCCATGTGCTTCGGACAATGAGAGTTTGTCGATTGCTCAGCGCGTCAAGCG	X	no	100	yes	no
AGIWUR3369	genotype	II	5647986	5649472	F59E12.11	ATCAAAATATTGGTCATATTGATCAAATTGAGCCGATTGAAGAAATCCGCGTAGTTGATC	II	yes	100	yes	yes
AGIWUR3373	genotype	I	15036373	15040487	F31C3.2	TCTATCAAATCCGCCTTCCGCTGTGCCGTCCAAATAATTTCTTCAAATAAAAATTTTACA	I	yes	100	yes	yes
AGIWUR3379	genotype	I	11152704	11154329	ZK39.6	GAGGATGTTTCTAACCCGAGACGTGTTCGTGGATACATTTGTGGAAAGTTTGCGACCTAA	I	yes	100	yes	yes
AGIWUR3383	genotype	I	8826167	8826670	F36A2.12	TTGAAGAACCAGTTCCAGTTACTCGTCGTCCAAGTGAATTGTCAATGGGTTCATTGAATA	I	yes	100	yes	yes
AGIWUR3384	genotype	II	1574557	1576115	K05F6.10	GACGCTAATGTGGATCTACTTTTACAATTTGCAATCCGAAAAAGTGATCTGGTGGTTCTG	II	yes	77.97	no	no
AGIWUR3385	genotype					GCTCATGCTCTCTGAAGATCCAATAAAGATGAACCTCCATGAATTATTTGTGGCCCATGA	II	no	100	yes	no
AGIWUR3385	genotype					GCTCATGCTCTCTGAAGATCCAATAAAGATGAACCTCCATGAATTATTTGTGGCCCATGA	II	no	100	yes	no
AGIWUR3387	genotype	III	1202548	1207346	Y119D3B.12	CAAATTTTTGCACAATCTTCTCTTGTTAGCTCCCCACCAAAAGTACGTTTCCTTCAGCGA	III	yes	100	yes	yes
AGIWUR3389	genotype	X	13334046	13336784	F46G10.4	GAGTACGGCGCTCTTGGATGCAATTCCACGCCACACAAACAAACGATATTGCTTTCAATT	X	yes	100	yes	yes
AGIWUR3402	genotype	V	4571143	4585167	Y61A9LA.3	TTGTACAAGGAGGACGATGGAAGTCTGGTATACTGAATTGTGGCACTTTTGTTTTGTTTC	V	yes	100	yes	yes
AGIWUR3403	genotype	II	6088008	6088202	F21H12.2	CCTGGAAGAAACTCTATGAAGGCTGGATTAGACATTGATGCATGGAACGAAATTGCTGCT	II	yes	100	yes	yes
AGIWUR3407	genotype	I	11966271	11967591	Y53C10A.1	AAGGAACATCAGCTCCACACGCAGAAGATTCGTCTGATGATGATGTGGAATTTGTCGGAT	I	yes	94.92	no	no
AGIWUR3410	genotype	IV	4954187	4958206	Y9C9A.3	CGAATTGGAGCAGAAGATGAACCAACGAGTGTGACACGACATGTTTCTAATTGTAGTTAG	IV	yes	100	yes	yes
AGIWUR3412	genotype	V	7369759	7372131	C03G6.3	ATAACCGGTGCATCCGTTTTCACATCAGTTTCTCCAGTGATGCCAATCAGTACTGTTCCA	V	yes	100	yes	yes
AGIWUR3419	genotype	I	12916441	12918108	Y18D10A.25	TCAATTGCTCATGGGACTCATATGCAAAAATTGGCGTCGATAGACAGATTCTCGTCCAGG	I	yes	61.02	no	no
AGIWUR3420	genotype	IV	8155211	8156587	B0218.5	ACCAAGGCATGTCAACAGAAGTATCGTTTAACAAGACTGGAAGAGATAGAGAGACTGCCG	IV	yes	100	yes	yes
AGIWUR3432	genotype	V	15732863	15733668	T23D5.3	GCCGTTTCTTGCATGATAAACCCCTCATTCGAATGCAATGACATAGCACTGCTCTTGGAA	V	yes	88.14	no	no
AGIWUR3433	genotype	I	14499727	14510552	Y105E8A.21	GGAGGAGAAGCTGGACTCTTGTTTGCAGTTTCTGTCAAGCTTCATATCGAGGAAATGGAT	I	yes	100	yes	yes
AGIWUR3435	genotype	IV	16720715	16722736	Y51H4A.22	TCTGGGCACTGGATCCCAAGGATCTTAAAGTGGAAATTTGTCACCAAAATGAAGAGGCTC	IV	yes	100	yes	yes
AGIWUR3436	genotype	X	16189856	16195007	R11.1	CTACGACGAAGTTTACTCTTGGCTCCAGAAAAATACCTAAACTTTTAAATCATCTTTTCC	X	yes	100	yes	yes
AGIWUR3439	genotype					TTTCTGCGATGCTTTTGCCTTCGGACAAGAGGATACCAACAAAGACCGTATCACTCTTGA	IV	no	100	yes	no
AGIWUR3442	genotype					TTCCTTAACAGCTCGGTTAAAACTCAAAGCTCTTGCACTTTTCCTTTATGCGAAATCAAA	I	no	100	yes	no
AGIWUR3443	genotype	V	14453305	14456998	F23B12.8	ACTCGATAGCTTGTTTTCCTTTGTCCACTTTCACAACGTTGGTGCACTTTTCACTGCGCT	V	yes	100	yes	yes
AGIWUR3444	genotype	II	1785270	1786309	C08F1.10	TTCTTGGCCTATAACTCCGAAGAATTTGCATTCAGTGGGAAGGAACCGACTAGTGGAAGA	II	yes	100	yes	yes
AGIWUR3445	genotype					GGGCTTGTCAAGAAGTTTGGAAGTTCCATGGTTTTTAGTTCAGAGTATTTGCCCGGTTTC	I	no	100	yes	no
AGIWUR3452	genotype	IV	2636228	2641117	Y69A2AR.30	TCATTCTCGACGTCAGTTCACTCGGTTAACACGAATGTACAGTACAAGGCGGATTTTTAA	IV	yes	100	yes	yes
AGIWUR3456	genotype	I	9060493	9063160	W06D4.4	CATGCACTTTTCGATAAATCAACAGGAGATATTAATTTTCAGTTTGGCAAATCGGAAGAC	I	yes	100	yes	yes
AGIWUR3459	genotype	IV	2494513	2495174	Y69A2AR.21	ATTGGGATTTGAAGCGAGACATCGAGTCGAAATTGCAAAAATTGGAGCGGAGAACGCAGA	IV	yes	100	yes	yes
AGIWUR3463	genotype	II	7893229	7900510	ZK675.1	AATTGCACCCACTTGGTCTTTTTCGCCGTTTGTTTTGTTCCCCTCTGTGAATGATCTCAG	II	yes	100	yes	yes
AGIWUR3464	genotype	I	6192552	6194897	T05E7.4	CTGATTCATTACGAGCAGGCTTACGCAAGGTTGAAGGAGAGAAGAAGCTCGTTGATTCAA	I	yes	100	yes	yes
AGIWUR3470	genotype	I	6474183	6489030	K06A5.8	AGGACGCGTCTGTTGCATTGTTTGACATCGGCGGAAATCGAATTTTGCAGACATTCAGTT	I	yes	96.61	yes	yes
AGIWUR3471	genotype	II	12131530	12132894	Y43F11A.6	TGATAGAGAAGGAACATCAGCTCCAATTGCAGAAGACATGTCGGATGACGAGATGGAAGT	II	yes	81.36	no	no
AGIWUR3479	genotype	I	11557986	11558671	F15D3.9	TTCGTTGTGCAAATGACTATGAGATTTGTGCGAAACAATCGGAATATGCATTTGATATCT	I	yes	100	yes	yes
AGIWUR3480	genotype	IV	3065568	3066934	Y67D8C.7	AGCAAATATGGTGGAGGACAACAACAGCAACCACAGCAACAACAAGGAGGATATGGTCAA	IV	yes	100	yes	yes
AGIWUR3487	genotype	II	660091	661796	K07E8.9	GTTCGGAAGAGTTATGTCAAATCGGCAGAAGCCTTCTACAGTTGTGGTATCAATAAATCA	II	yes	89.83	no	no
AGIWUR3490	genotype	V	16053900	16055072	F14H3.4	CAACTCGAAGAAAAGGAAGCAGGTGACGTGTCGGAAACGGTCATGGATCGAATGATAAAA	V	yes	77.97	no	no
AGIWUR3491	genotype	I	8826167	8826670	F36A2.12	ACTCGTCGTCCAAGTGAATTGTCAATGGGTTCATTGAATAATCAATTGAAAGAAGTTCAA	I	yes	100	yes	yes
AGIWUR3492	genotype					AGAAAAAAGATCCGGAGATTACCGAGAGCTCCAAAAATTCGGCACAACCATCTCAGGTAC	I	no	100	yes	no
AGIWUR3492	genotype					AGAAAAAAGATCCGGAGATTACCGAGAGCTCCAAAAATTCGGCACAACCATCTCAGGTAC	I	no	100	yes	no
AGIWUR3497	genotype	I	12490976	12494530	T27F6.6	CAAATTTCCCGCCAAAATTCGAATTTGTACAGCTTTATTATTAAGGGCATCTAGTTTCTC	I	yes	100	yes	yes
AGIWUR3502	genotype	IV	4442399	4445876	R08C7.10	AATTGAAGCGGTTGTACGATTTCACGAAAGCTACGATGGCGAAGCGGGTCGAATCAAATT	IV	yes	64.41	no	no
AGIWUR3503	genotype	III	4804708	4809489	C38D4.6	AGGAAAAAGTTTAGGTCCCCATTTGTTATGTATTTACTTCCCACTCTGAACGGATCCATT	III	yes	100	yes	yes
AGIWUR3505	genotype	IV	16664320	16671467	Y51H4A.17	GAGGCTGATGGACAAAAGATTCCATTTCATTTGGCACCTTTTACTATTAAGGATTTGGAT	IV	yes	100	yes	yes
AGIWUR3511	genotype	IV	8820356	8821265	T28C6.3	TTCTGGTCTTGGGACTGTACATTGGATCGTGGCTGCTTTTTGGACTTCCAAAACAAGAAT	IV	yes	100	yes	yes
AGIWUR3512	genotype	X	15067476	15069342	H03G16.2	ATACTTTGCACTCGATCAAATCGATCTTTTCGACCCAATGACAAGTTTGACGGCGTGCGA	X	yes	100	yes	yes
AGIWUR3520	genotype	II	14373831	14377890	R06A4.10	TCATTTTCGTTTTGACCTCTATTGGAATTAATCTGATTGGTTTTTTCTACTGGTGGATGG	II	yes	100	yes	yes
AGIWUR3525	genotype					TTTTCCCATCTAATTGTTGAAACCTGTAAAGCAACTGTCGAGTATCAGAAAGCTGCTCAG	V	no	100	yes	no
AGIWUR3528	genotype	I	1958707	1965267	Y51F10.11	GCTCCAGCAGCTCATTTGAGACGACAATCGGATTCGCATTCAGCATTGTTACCACAATAA	I	yes	100	yes	yes
AGIWUR3530	genotype	II	5864182	5867041	F55C12.7	GTGGAACAATTCAAATATGCTCGCAACCAACATGTGTCAACGAAGACGACGGCTTTCGTA	II	yes	62.71	no	no
AGIWUR3535	genotype	III	9913021	9914075	F40F12.9	TCACGGGGAAAACAGCGAATTGAAAAGTTGTTATCAATGCCAAAAAACTTCAAGTTCATG	III	yes	100	yes	yes
AGIWUR3536	genotype	V	1872246	1875526	T10B5.5	ATTGATTCGTGAGCATTCGAAGGGTATTGAGGGCAAGGATCAAGCTTTCTGGATGGCTTA	V	yes	100	yes	yes
AGIWUR3540	genotype	V	4648832	4650726	F41F3.8	TGCTTCTTATCCACGTGGAGGATACGGTAAAGGAAAGTACGAGGATTCCGAAGAGTATTC	V	yes	100	yes	yes
AGIWUR3541	genotype	IV	10090658	10092379	C04G2.2	GGAGTCAACTCAACAAGGGGATGCTCTGAAGAGTGATAAGGGAAGATCGGTGAATCAAAA	IV	yes	100	yes	yes
AGIWUR3545	genotype	V	11411511	11412769	K03B8.7	ACGGGTTTAAGGATGACGTGGCATGTTTCGCATTCCTTCAGCCTCCAACCAAATTGAAAT	V	yes	100	yes	yes
AGIWUR3546	genotype	I	2816415	2817646	W03D8.5	ACGAGGACAAGGTGAAAGAGTTGTTCAAGCAAATTACGAAGCCAACTGGAGATTCGGTTC	I	yes	94.92	no	no
AGIWUR3551	genotype	II	5531313	5532259	C17C3.9	TGAACAACACAACTCGCGATGTTGAAACTCAGACCAATTTTCAGTCACCAAGGATTACAT	II	yes	100	yes	yes
AGIWUR3552	genotype	V	16648027	16648480	W06G6.20	GCACCAGCTGGGTTTCAATTTTCGTGGATTGTTGCAAGATATGCGCAAACTCTGATTGAA	V	yes	100	yes	yes
AGIWUR3552	genotype	V	16648027	16648480	W06G6.20	GCACCAGCTGGGTTTCAATTTTCGTGGATTGTTGCAAGATATGCGCAAACTCTGATTGAA	V	yes	100	yes	yes
AGIWUR3553	genotype					TCAATCTCGTACACTTACTTGGGTGGCCAACCACTTGGATTCATCACTCCATTGGTCATT	I	no	100	yes	no
AGIWUR3553	genotype					TCAATCTCGTACACTTACTTGGGTGGCCAACCACTTGGATTCATCACTCCATTGGTCATT	I	no	100	yes	no
AGIWUR3555	genotype					TTTCAAAATCGAGTTTCGGAGGTCGTGTCACGTTAACAAACACAGTTGTCGTGGTTTCCG	III	no	25.42	no	no
AGIWUR3556	genotype	II	9131663	9134543	C16D2.1	AACTTGAGGGAAAGAGCACAGGTGAAATGGCACAAATTCTCGAAGTTGCTCATGTCGGAT	II	yes	100	yes	yes
AGIWUR3559	genotype	V	10785801	10791057	D1054.9	ATGAGCAAATTGGACGACTCTTTGAGAAAGCAGTTGCTGATGCTGCCGATCAAAAGACAC	V	yes	100	yes	yes
AGIWUR3560	genotype	X	12342289	12342597	F42F12.12	CTGCTTGAAAACCACTCTAGCTAAGAAACAAGAATTCAAAATACGCGATTTCAACAAGCT	X	yes	100	yes	yes
AGIWUR3561	genotype	IV	10112870	10114287	C04G2.9	CCAAGGCTGGATACAAGCTCGACGGATAAGTACACACCATATCAATCAACTACGGATGAT	IV	yes	100	yes	yes
AGIWUR3563	genotype	I	7972473	7977078	H05L14.1	TCGAAAATGGAGAAAAAGACTGCACGCTTTGGTGATAGCTCTTCAGAATCTGGAAAACAG	I	yes	100	yes	yes
AGIWUR3565	genotype					ATGAGATCGAAAAGATGAACTTGCCATTCGGCTTCCATCGCAGATGGCAGTTCTACTTCT	II	no	100	yes	no
AGIWUR3566	genotype	I	5729793	5735842	F56H1.3	TTTCATGTTGAAACGAGGAATTAACAAGGACACCAGTAAGAATCCAATTCCTGTTTCAAA	I	yes	100	yes	yes
AGIWUR3569	genotype	I	6915049	6916609	C48B6.3	CAACCGTCGATCATTTTGTAAATAAACCGCCATTTCCGATTTTTCCTGTCTTCATTAATG	I	yes	100	yes	yes
AGIWUR3577	genotype	V	10143936	10144192	C08B6.15	AAAGATATGGTTTAACTATGAAGCCGCCTGCAACCTCCAATGGGATCCCTAATGCAAAAG	V	yes	100	yes	yes
AGIWUR3579	genotype	X	17467121	17474585	ZK54.2	TCAGGAGGAAAGTAGTACTCTTGGTGCCTCTCTTGGAACTTCCTTTGGAAATTGAGAACA	X	yes	100	yes	yes
AGIWUR3581	genotype	IV	8375720	8377698	D2096.7	GAGGAGACTGCTTTCAGCAAAATTACTTCCAAAGAAGTTTGATATAATTCTAAAGTGGTG	IV	yes	100	yes	yes
AGIWUR3582	genotype	V	10401447	10402904	F15H10.8	AATATTATTGCCCCCGAGCCGAATTTAAGAATGAAACTTCCTTTTATTACAACACCTTCC	V	yes	100	yes	yes
AGIWUR3583	genotype	II	9652308	9653019	ZK1307.3	ATCATCCAGTACTGTATGGTGGAAGATGAGAACGCGGATCCAAAACCATTGTTCGCAAAT	II	yes	100	yes	yes
AGIWUR3583	genotype	II	9652308	9653019	ZK1307.3	ATCATCCAGTACTGTATGGTGGAAGATGAGAACGCGGATCCAAAACCATTGTTCGCAAAT	II	yes	100	yes	yes
AGIWUR3585	genotype	V	3428999	3430408	T20D4.1	TCTGGAAACTCATGTGCAAGCGGATCAGAGTATTTACTTTGAGAATTTTAAAAAGGCGTG	V	yes	96.61	yes	yes
AGIWUR3586	genotype	X	11215696	11218305	C34F6.8	GAACCAAGAAGGGAACCGAGAAAGGAGCTTATCTTATTACTGAAGATTTTCTGTCCGCTA	X	yes	100	yes	yes
AGIWUR3589	genotype	I	7491816	7492934	T28F4.5	GTACACGAGAAACCAATGCCAGCAATTCAACCAGTTCATATCAATCGTGATGCTAATAGC	I	yes	100	yes	yes
AGIWUR3590	genotype	II	5528141	5529637	ZK177.1	CCAAGAAAACGTCCAAATTGTCAGTCAAGACAATGTTCAAGGAAGCAGCCAAGGCTACAT	II	yes	100	yes	yes
AGIWUR3596	genotype					AGCAGTTATCTCTTGGCAACTTTTAGCCCCAAGGCTTTTCTCGTTCTACCCTGTACTACA	IV	no	100	yes	no
AGIWUR3599	genotype	X	4508509	4510960	F46H6.1	TTACCGACGATGACAACAATGTGTATCTTGACTGGCAATGGACCCTTCACATTACCAAGG	X	yes	100	yes	yes
AGIWUR3602	genotype	IV	6742538	6748424	Y73B6A.5	TCGAGAACCAGAAATTGCAATTATTACTCAATGGTGTGAAGGATCGAGTTTGTATAGACA	IV	yes	100	yes	yes
AGIWUR3603	genotype	II	15120301	15123345	Y53F4B.22	ATTGTCGCCAGTTTGGACACTTTCCGAAAAATGTGGCTCGGAAAGAAGGAGTACGAAGAT	II	yes	100	yes	yes
AGIWUR3604	genotype					GCTTCCTTGGTTTTCTTTCGCCAGGCCATGTTTTAAATCTCAAACTTGGGTAATTAAACC	II		66.1	no	no
AGIWUR3611	genotype					CGCTTAACTGATGCCCCTGCAAAAGATTCCGAATCGAAAGCATCATCTTCCTTGTTCGTA	III		100	yes
AGIWUR3613	genotype	I	14287872	14295898	F09C3.4	TAGTTACGTCTCCGCTGATGAATTCAATTGCACAATTCGGTTTATGCCAGAGAACTTCTG	I	yes	100	yes	yes
AGIWUR3619	genotype	II	14795404	14798224	Y54E2A.11	CTCCCGTCTCTCCGTGTTTTCTGGTGGTTTTTGCCGATAAAATGTTGATGAATTAGTTGA	II	yes	100	yes	yes
AGIWUR3632	genotype	IV	14793119	14796375	Y57G11C.11	TAATGTTTCATCCGGTTGGAAATCACTGGACATGGATCGAATCGACTCAGTGTAATTACG	IV	yes	100	yes	yes
AGIWUR3636	genotype					CACGGAAAATCCATTCAGAGCCTACGTTTCTGTGTCAGCTAGCGGTGCAATGGATATTTT	I	no	100	yes	no
AGIWUR3638	genotype	I	8401389	8403939	T19A6.4	TTTGATTGTCAGTGCATGGAGTGTCCTGTATTTTAAGGAGATTACGGTAAGACCACCGGG	I	yes	100	yes	yes
AGIWUR3641	genotype	II	6894179	6897540	C44B7.11	GTAGTTTTTTCCTCAATTACATCATATCTGTGCCAATCTACGGAGAAGTCATTCAATAAG	II	yes	100	yes	yes
AGIWUR3648	genotype	III	2251957	2252989	T20H9.5	GCGGTAACGACGAATTTGAAATTTATGTGGATGCTGATCGTGATTCTCTCATATTTTCTG	III	yes	100	yes	yes
AGIWUR3654	genotype	III	6309378	6320872	F47D12.1	ATCACCTTTCCATGGATATTTACTCTGTGATAATCTTGTGTGTTCGCCTATCTATCGAAT	III	yes	100	yes	yes
AGIWUR3655	genotype	I	3637353	3638819	T28F2.2	AATGATGTCGAAAATGCACTCTCAAAAATGAAAGACTTTGCCGAGACTCTTCCAATGACC	I	yes	94.92	no	no
AGIWUR3656	genotype	II	15090172	15109042	Y53F4B.21	GAAGCATAATAAGGATCTTGTCGTTACTGATGATGGTTTTGCGGCTGGTGTCGCGTTTTT	II	yes	100	yes	yes
AGIWUR3657	genotype	III	6632841	6652083	C13B9.4	CAAACAATAATGGATACGGATCGGCTGGTGAAATGACACCTCTTCGTGAAGGATCCAATC	III	yes	86.44	no	no
AGIWUR3661	genotype	IV	11848232	11850309	F38H4.4	TAAAGAGAAAGATAAGGAAAATGAAGATGAGATTAACGTTCAGATGATCCTCCGTCAACT	IV	yes	100	yes	yes
AGIWUR3662	genotype	V	13134965	13138101	B0365.6	GAATAGTTAGTGGATATCTTTTGGCCAGCACTGTAATTATTTTTCGTGGTGTCTAATTCT	V	yes	86.44	no	no
AGIWUR3663	genotype					TCATCACCTTCTCGCCTTACATATCAACTTTCCAAAAACCATAGTCTCAGATTATGTCGA	IV	no	27.12	no	no
AGIWUR3663	genotype					TCATCACCTTCTCGCCTTACATATCAACTTTCCAAAAACCATAGTCTCAGATTATGTCGA	II	no	27.12	no	no
AGIWUR3663	genotype					TCATCACCTTCTCGCCTTACATATCAACTTTCCAAAAACCATAGTCTCAGATTATGTCGA	III	no	33.9	no	no
AGIWUR3665	genotype					GCTGAAAGAACATAAAGGTTGTAATGTTGAATTGATGACTGGATTCCAACAATTATCAGC	I	no	100	yes	no
AGIWUR3669	genotype	X	3164525	3165650	C15C7.1	ATTCCTTCCCCACTGTTAGACAAATGACAAGTCTGTAGATCAGAACTACTTCTGGGCTTT	X	yes	100	yes	yes
AGIWUR3670	genotype	II	3557474	3567490	W10G11.16	TACCCATTAAGCTTCATTTTATTCCTTTTGATGTATTATTTCGTGTTCACAGAAGGACGC	II	yes	100	yes	yes
AGIWUR3673	genotype	IV	9034845	9037163	C53D6.7	GCTGCAAAAATAGAACGTCTTCAAATTAACGGAGATATCCAGTTAATCGGTGTTCATATA	IV	yes	100	yes	yes
AGIWUR3679	genotype	I	9958782	9960155	T24D1.3	GATGTCTGTGATTTCTGTGAGAAAACAGTCTTCTCTTCGTCGATCCAAGCGCCGAATAAC	I	yes	100	yes	yes
AGIWUR3682	genotype	I	3932210	3934813	T21E3.1	GCGAAGAGCGTCTTCGAATTCTAATTATCATGTATACTAAACCTCCACTCACTATTATTA	I	yes	100	yes	yes
AGIWUR3683	genotype					ATTTTGCTTGTGGAGAAGCTGAAGAACGCGAAGGAATACCCAACAATTAATCACGATTAG	I	no	100	yes	no
AGIWUR3683	genotype					ATTTTGCTTGTGGAGAAGCTGAAGAACGCGAAGGAATACCCAACAATTAATCACGATTAG	I	no	100	yes	no
AGIWUR3683	genotype					ATTTTGCTTGTGGAGAAGCTGAAGAACGCGAAGGAATACCCAACAATTAATCACGATTAG	I	no	100	yes	no
AGIWUR3684	genotype	V	20365708	20366939	K02E2.8	GGACTTACTACTTTTTTGCTTATGGGGCAGCTTATGATTTTTCTCAAATAAGGTGTAAAA	V	yes	100	yes	yes
AGIWUR3685	genotype	X	14102359	14107905	F16B12.6	GAACTGGGAAGACACGAGGAACACATTGAACATCCTGAAGTACAAGGCCATTTGGAACAT	X	yes	100	yes	yes
AGIWUR3686	genotype	II	2865971	2866655	Y110A2AL.9	CTTGTTATACCGGATATGGATACTCGAATTCTGTAATGGGTTCTGCTGTCAATGGCGTGT	II	yes	100	yes	yes
AGIWUR3687	genotype	I	10625388	10628387	B0511.6	TTGATCTTCCGATCAGCAATAAGCCAAAGGTTGAGATCCGTTCAAAACTATCCGGAGCTG	I	yes	54.24	no	no
AGIWUR3690	genotype	V	16493655	16494449	Y32B12A.3	GACAGGACGTACTCGGCAATTTTGAATCTTGGTGATGGCACCCACGTTGCATTTAAAAAA	V	yes	100	yes	yes
AGIWUR3694	genotype					AAATGTGGGTTATTATCTATCGATTACCATTACACATGAATTACGCTGGATTACCGTTAG	IV	no	100	yes	no
AGIWUR3694	genotype					AAATGTGGGTTATTATCTATCGATTACCATTACACATGAATTACGCTGGATTACCGTTAG	I	no	100	yes	no
AGIWUR3700	genotype	I	2357883	2372964	Y39G10AR.3	AAATCCGAACCACCTCCAGCCTATGATCGACGGAATGTCACGTATAACAAACTGTTTCCA	I	yes	100	yes	yes
AGIWUR3706	genotype	III	10405070	10415150	M03C11.3	TGAGCAACGCGATTTTCTCAATAATCATCGAAAGAAATCCACCATCAATACCGAGTTAAC	III	yes	100	yes	yes
AGIWUR3710	genotype	III	11366618	11368435	T28D6.3	CTAGGAGGATCTTGAACATTTTTAAGTAGTTTTGGACTGACACAAAAAACTGAGCCCCCG	III	yes	91.53	no	no
AGIWUR3711	genotype	II	3869901	3873010	C49D10.4	GTCCAACTTTACAACCAATTTTGGCAACATAACAATAAGCGAGTTTTCCTTTATTTCCGT	II	yes	100	yes	yes
AGIWUR3714	genotype	IV	12026882	12029174	T12G3.7	TTGTTAATCCCTATACGGTTTGCAACTTTTTTGTGCCTTTCTCGCGTCTCAAGTAGTAAA	IV	yes	100	yes	yes
AGIWUR3715	genotype	V	20234807	20237743	Y113G7B.24	CCGGAATCGTGTCATTTGATTCCGTTCGAATCGGTACATCAATTGGTTGAAGATGGAAAT	V	yes	100	yes	yes
AGIWUR3716	genotype	V	14666005	14667158	C47E8.1	GCACATGCCACAAAGATGTTTATGGAATACGAGATGGAAAAGGCAAAGGAAGATTCGAAA	V	yes	61.02	no	no
AGIWUR3718	genotype	I	2034383	2043805	Y20F4.4	CCATCAAAATCGCGAAGCTCCAGAGACGACCGAGACCATAGACGTGACCGGGACTATGAC	I	yes	61.02	no	no
AGIWUR3725	genotype	V	17660303	17661810	F59A1.10	GAGTTATTTGAAGAGCACAAGGCAAAGTTCGGAGTTTCCAAGGACACTCGGCTCGTTTTT	V	yes	100	yes	yes
AGIWUR3726	genotype	X	13051796	13055395	K03A11.1	ATGAACACGACGAAGCAAATGAATCAATTGATTTTGGATTTTTGAACGAGGAGCTGAAAA	X	yes	100	yes	yes
AGIWUR3732	genotype	III	1419863	1427228	Y82E9BR.16	GCAACCTCTTTCGAAAAGCACTGAAGAAACCGCATAAATTATTATTTGTTTTCCCATTTC	III	yes	71.19	no	no
AGIWUR3735	genotype	II	11323051	11329429	T24F1.6	GCATCAATGACGTCATGCACCATGCAAAATCCTATTTCTCGATCGTCTTGCTCATTCTCA	II	yes	100	yes	yes
AGIWUR3746	genotype	III	3233102	3241263	Y53G8AL.1	ACCACCAATGAAACGCCGCTCGAAAAGTGAAGATCAAAAAATTCGGGAGACTCTGCGAAA	III	yes	100	yes	yes
AGIWUR3755	genotype	I	7398824	7401023	C15A11.4	TTTTTGCACTCATTGCCAAGTCTGGTGAAATTTTGATGAGAAGATTGGAAGAAAATAGTG	I	yes	100	yes	yes
AGIWUR3757	genotype					TCGAAACCATGCAAATCAGATTCTACAGCCCATACGCCACAACCTATTGGTTGCCGTATT	IV	no	55.93	no	no
AGIWUR3759	genotype	IV	11396788	11398317	H02I12.4	AGTGTTTCTGAATTGGATGGAAGTGGCGTATTCCCTGAGGAAGGATCAGGAATTACATTT	IV	yes	100	yes	yes
AGIWUR3761	genotype	IV	6277435	6279572	T13A10.11	CATGGATTGAGATGGTAGACGGTGTCGTTGTCGATAAGATTTCCAGGAATGACCACTTTG	IV	yes	98.31	yes	yes
AGIWUR3763	genotype					TCTGGCCAAGGTTCAGGATTGCAGTGCAAATTTGTATGGGCGCTAGTAAATTTCCGTTAT	V		91.53	no	no
AGIWUR3764	genotype					AGCAGAAGGTTCAAGAAAATATTGATGAGCAAACGGAATTGGCAGAGAAGGTTCTTCCGA	II	no	88.14	no	no
AGIWUR3770	genotype	II	2084129	2084891	T16A1.3	TTCCCTCAACGAAGCTTTATCACTGAATTCTCGGCCTTATCGACACATTGAGCAAGCAAG	II	yes	54.24	no	no
AGIWUR3774	genotype	III	7495320	7497832	C07H6.5	AAATTTGCACAATTTTTCGATTCACAAAGGATGTGCAAGCTTCCTTCTGGATGATTGCCA	III	yes	100	yes	yes
AGIWUR3775	genotype	V	14519371	14521100	C53A5.17	CATAATGTGAGAACTGTGTCCTCGAGAAAAGAAATGTTTTGTGCACAACTGGAGCTTCCA	V	yes	100	yes	yes
AGIWUR3776	genotype	IV	6592666	6594529	F38A5.11	TTGATTGCTTGATGAAAATGAGAGATTCAACTCTGGCAGCCGAGCTACTACTACAAACTC	IV	yes	81.36	no	no
AGIWUR3777	genotype	II	13625544	13627141	F37B1.8	CGAAATTGACGGCTCTTCTAGAGAAAGTGTACTCGCAGCCAGGGATCAAGGAATATGTAT	II	yes	100	yes	yes
AGIWUR3788	genotype	II	14985806	14987225	Y53F4B.6	TGAAACCCGACGATTGGAACGATTTTTCATTCAACCAACTGCGGAATATGCGTGCTCTAC	II	yes	54.24	no	no
AGIWUR3790	genotype	III	4297239	4301039	R10E4.11	AGTTCTCACTGGTCATTACGGTGATCATGTTGACCTGAATCTCTTGAATGACAAGATCGA	III	yes	100	yes	yes
AGIWUR3792	genotype					TTGAAGAGCCATAACAGCTGAAGACTGGAATCGGAGATCGGTCTTGAAATCCTGAGCAAT	II	no	100	yes	no
AGIWUR3792	genotype					TTGAAGAGCCATAACAGCTGAAGACTGGAATCGGAGATCGGTCTTGAAATCCTGAGCAAT	II	no	100	yes	no
AGIWUR3792	genotype					TTGAAGAGCCATAACAGCTGAAGACTGGAATCGGAGATCGGTCTTGAAATCCTGAGCAAT	II	no	100	yes	no
AGIWUR3801	genotype	II	9042180	9053824	T24B8.7	CATCCGGTTCTGTTGTTCAGTTCAAGTCTTCGTATATCAAAATTATAACATCATTCATGC	II	yes	52.54	no	no
AGIWUR3804	genotype	I	7491816	7492934	T28F4.5	CAACTGAAGCTGTGAAGAAAGTACACGAGAAACCAATGCCAGCAATTCAACCAGTTCATA	I	yes	100	yes	yes
AGIWUR3808	genotype					GCAACGTGGAGACGTGCAATGGAGCCGAAGACAATGTCGAGAAGTGCCACGGATTGCCAT	I	no	100	yes	no
AGIWUR3809	genotype	II	5430392	5431422	F07F6.2	ATCTTCGTTGGTATTCAGTTGGTCTCATATTTTTCAGCTTCATTCCCATATACTACTCGA	II	yes	100	yes	yes
AGIWUR3811	genotype					CGAAGTCTTCTGATTCTTCCGCTAACATCAATATCCTCGTCTTCTGCATCGTGTCCATTA	V	no	100	yes	no
AGIWUR3813	genotype					AATGCTAGCAGTTATCTCTTGGCAACTTTTAGCCCCAAGGCTTTTCTCGTTCTACCCTGT	IV	no	100	yes	no
AGIWUR3815	genotype					CAATATTTTCCTACACTCCCATTCTAACCATGAACTTATGCATAGCAAAAGCAACACCAA	I	no	91.53	no	no
AGIWUR3815	genotype					CAATATTTTCCTACACTCCCATTCTAACCATGAACTTATGCATAGCAAAAGCAACACCAA	I	no	91.53	no	no
AGIWUR3817	genotype	MtD	9649	10348	MTCE.31	AGTGGGAGTTTTTTATGGTCAATGTTCAGAGATTTGTGGAGCAAATCATAGTTTTATACC	MtD	yes	100	yes	yes
AGIWUR3821	genotype					CAAATACGCTTGCAATTGACATTCTTTGGAGCGATCCAACAAACTTCCAAAAAGGATGGA	V	no	100	yes	no
AGIWUR3821	genotype					CAAATACGCTTGCAATTGACATTCTTTGGAGCGATCCAACAAACTTCCAAAAAGGATGGA	IV	no	100	yes	no
AGIWUR3827	genotype	V	17511533	17519857	K03D7.10	ATTCGGGATTTTCTATGGTTAGTTGTAAAAACATTGACAAGCAGATACTCGGATTTCCTT	IV	no	45.76	no	no
AGIWUR3827	genotype	V	17511533	17519857	K03D7.10	ATTCGGGATTTTCTATGGTTAGTTGTAAAAACATTGACAAGCAGATACTCGGATTTCCTT	I	no	45.76	no	no
AGIWUR3831	genotype	V	1691029	1692052	Y46H3C.5	GACGATGGTAAGATGATGAATTCCGGAAACACGAAAATAATTTACGATAAAAGCGGTGAC	V	yes	64.41	no	no
AGIWUR3832	genotype	I	9179941	9181119	F25H5.2	AGAGTCAAATGCAGTCGGATAATATAAACTCGGATCTCATGTCAATCTCTCAAGCAGCTC	I	yes	91.53	no	no
AGIWUR3835	genotype					GATCACTCTACGTTGGCGGCTCTTTTCACAAAATCACTCACTTTAATGAAATAATATGTA	X	no	100	yes	no
AGIWUR3837	genotype	III	4891609	4893409	F26F4.6	GGTAGTGATTTATATACTCGTTGCCTTTGAACTTTGTCCCAAGTCTTTCAAATAGTAAGT	III	yes	100	yes	yes
AGIWUR3841	genotype	II	12414036	12414905	Y57A10C.11	TCTGGGAAATGGGAGATTGACGAAAGCCCAAAGGATCATGAGATTCTGAATTTGTGTTAA	II	yes	100	yes	yes
AGIWUR3843	genotype					AACTGGCGTGAGCTTTATTGCTCCACCAAGGACAATTATCTTCCATCAACGTACGATAGA	V	no	100	yes	no
AGIWUR3846	genotype	I	12020756	12028313	Y53C10A.10	GCGAATACGAAAACTCGACGTGCTACATTGATTTTCAGGAAGAAGCCGGATACAAATTGA	I	yes	100	yes	yes
AGIWUR3847	genotype	II	11480432	11482385	B0334.9	CAAAGTTGGCCGATTAAAGACCAACCACTTGTCACCGAATGGATGATGCAGATGATTCGT	II	yes	100	yes	yes
AGIWUR3856	genotype	II	5707691	5712351	C18A3.4	CTCGTACAGATATGTTGTTGTATTCCGTCTTCTTGATTTCTTCTTCATGGTGTTCGGATT	II	yes	100	yes	yes
AGIWUR3858	genotype	X	9073800	9077724	F47E1.1	CGAAACCTTTGCAACCAACCAACGTCCTACGCTGATTTTGAAGATGCGTTTCTCGCTAAT	X	yes	100	yes	yes
AGIWUR3862	genotype	V	3313286	3315516	F35F10.12	AACCATTTGCTCCAAAATATCCCGTATTCAACGATTTGCCTGTGTATAACCCAACGGCGC	V	yes	93.22	no	no
AGIWUR3863	genotype	I	7484159	7486302	T28F4.3	GCAAGAAAGAACGCGGCAAGGAAGGCTAAAAAGAATCGTAGTGTAACCGGATACTATTAG	I	yes	100	yes	yes
AGIWUR3865	genotype	II	12938869	12943867	F58G1.6	TCCGGCCTATCACATGTTCCGTAACCACGGACCACCGAAATATGATTTCAATTCGAATCA	II	yes	100	yes	yes
AGIWUR3868	genotype	V	19014573	19020001	Y39B6A.30	AGAATAGGGATGAATTGGTGGGAAGGATTGCTAATGTTAACAAGAGATTGGCTGGAATTG	V	yes	100	yes	yes
AGIWUR3868	genotype	V	19014573	19020001	Y39B6A.30	AGAATAGGGATGAATTGGTGGGAAGGATTGCTAATGTTAACAAGAGATTGGCTGGAATTG	V	yes	100	yes	yes
AGIWUR3869	genotype	V	5758224	5760232	C53A3.1	CTCGAACCAAATTCTTTTGCAGTCTATTCGTCATTCTTATCCCAACCAAATTTCACATAA	V	yes	100	yes	yes
AGIWUR3870	genotype					CGGCAAATGCGTTCAACTTTGTATTTCAGTTCCCACAGGGTCTTGATACAATTGTTGGAG	X	no	64.41	no	no
AGIWUR3870	genotype					CGGCAAATGCGTTCAACTTTGTATTTCAGTTCCCACAGGGTCTTGATACAATTGTTGGAG	X	no	64.41	no	no
AGIWUR3880	genotype	V	7602213	7603486	C50E3.11	CCTCGAACGTATTCTCATCATCCATTTTTAACTTCACATTGTGCTGTGACATTTACCATT	III	no	35.59	no	no
AGIWUR3880	genotype	V	7602213	7603486	C50E3.11	CCTCGAACGTATTCTCATCATCCATTTTTAACTTCACATTGTGCTGTGACATTTACCATT	IV	no	35.59	no	no
AGIWUR3881	genotype					TGTTCTACGGACGGGAAATTGTATTGCACCAAGTCTTCCCAATCTACAGATGTCAGTGTG	IV	no	100	yes	no
AGIWUR3887	genotype	V	5606555	5609368	CD4.1	GCAATGATTCGACATAATTTACTGGGACCACTGTCATTCGATGACCTTCATTACATGTAG	V	yes	100	yes	yes
AGIWUR3888	genotype	II	4823381	4825196	C33F10.8	ATCAGAGCCCCAGCTGAGAAGTCCAACAATGGAAGAAATCGTGATTGAAAAGGAAGGAAA	II	yes	100	yes	yes
AGIWUR3896	genotype	V	3523587	3524575	C07G3.2	TACAATAAGGCGTTGCTAGTTGGGGACATGGACATCGCAGAGCACATTTTGAAGGAAACT	V	yes	100	yes	yes
AGIWUR3915	genotype	V	6588	7822	B0348.6	TTCGTATTGCTCTCTTGTTGTTACTAGATTCGAGACTGATCGACGCCTGTAGCCGAATTC	V	yes	100	yes	yes
AGIWUR3916	genotype	II	5475409	5478524	F56D1.2	TTCGGAATCCGAATCTGAATCCGACAATGAGGGTGAAGATCCGAAGACGATTGTTGTGAA	II	yes	100	yes	yes
AGIWUR3921	genotype	II	9746316	9750454	Y53C12B.3	TGCTCCGCCAGGATTTGTAAGTAGGAAACTATTGAAAATCCTATCGAAAAAAGATAAGTC	II	yes	100	yes	yes
AGIWUR3923	genotype	V	20773743	20775369	F38A6.4	AAGCATTCGGCATTCCAACTGGCAACTACCAAGTTCCGCTTTTTAATCAAGCCGCTTCAT	V	yes	100	yes	yes
AGIWUR3924	genotype	V	6614674	6615845	F44C4.3	TTGAAGTATTTGTTTTCATACGTGTATATAGATATGAATAATAATAAATGATTATGCATC	V	yes	100	yes	yes
AGIWUR3927	genotype	X	397567	400687	R04A9.6	ATACAGATCAACACGATTCGGATTTCGACACGCCATGCTTCTTCATTTGACTAGTCGTGT	X	yes	98.31	yes	yes
AGIWUR3936	genotype	III	12979162	12980163	ZK1010.3	GATCTCAAGAACCGACATATTGCGATTGACGTGAAGGACAAGAAAGGAGTTAAGAAAGCG	III	yes	100	yes	yes
AGIWUR3937	genotype	I	9226905	9228184	C45G3.3	GTCGGTGCGGATCTTCAAGTATTATCAAAATCTTTGAAATCTCCATGGAGAGATAAAATC	I	yes	100	yes	yes
AGIWUR3942	genotype	II	5278137	5282525	ZK622.3	TTCTTGTTCCGTTTTTTCTTTGCTGTTTTTTGTGTGTGTGAATAAAGCTACTAGCGTCAA	II	yes	100	yes	yes
AGIWUR3945	genotype	IV	4817388	4821131	H06H21.8	AAACCCAGAGGACAAGGAAGAAAACTGCAAAGAGCTGATTGACAGAGCACTGGGAATTGT	IV	yes	100	yes	yes
AGIWUR3951	genotype	IV	5262786	5264433	F36H12.14	GGCTCTCAATGACGAGACAACTATGTCATTATTGAAGAAAATCGTGTCTAAAAAATGCAT	IV	yes	66.1	no	no
AGIWUR3956	genotype	IV	4659049	4659517	F29B9.10	AACCGGAAAATGAAATTTCTCGTTCGAAAAAATCGTCCCGACAAGCATCCCGGACAAGTG	IV	yes	100	yes	yes
AGIWUR3957	genotype	X	12858019	12859541	T14G8.2	TGGGAAAATATCATATCTCCGAGGCATATGACGGCTCTTTCTAATTTGGAGTTTAATTAA	X	yes	100	yes	yes
AGIWUR3962	genotype	IV	10314989	10317377	R09E10.9	CCAGACAGGAATGAAACAGCGCCCACCATCCAACAACAATGTGGAAAAAAGTCTCTACTA	IV	yes	72.88	no	no
AGIWUR3963	genotype	IV	11410228	11413001	F22B3.4	TCACCAGACATGATTCCTTCACAATGCATGTACGAGAGCTCTTTGATCTTGAGAGCTCCT	IV	yes	100	yes	yes
AGIWUR3966	genotype	I	4526232	4534798	Y119C1B.8	GAAAGAACAACGCAGCCGCCTCGTCGAATTCATATCAAAAATTTTATAATTGTTTTCACA	I	yes	59.32	no	no
AGIWUR3968	genotype	IV	12704111	12706755	C27D8.4	GCACGAGAACGTGAACGGATCTATGATACTATTCATCGACGCATCGATTTGTGGATGGAA	IV	yes	100	yes	yes
AGIWUR3970	genotype					AGAAAATTAAATGTTTTGTGGTTATTTTCTGTATAGAGAGGACAGATGTTAAGCTCGCCG	V		100	yes
AGIWUR3971	genotype	V	18389280	18391337	Y51A2B.5	CAATTCACTCCTGAATATAAGATATTGTGTGTTCTCGGTGACAGCCAACCATCAATGCCT	V	yes	72.88	no	no
AGIWUR3976	genotype					ACCGAACATTTATCATAAGAAAATTCGCAAGTAAACTGGGAGTGAAAGCTTCTCCAGCGA	II	no	71.19	no	no
AGIWUR3976	genotype					ACCGAACATTTATCATAAGAAAATTCGCAAGTAAACTGGGAGTGAAAGCTTCTCCAGCGA	II	no	57.63	no	no
AGIWUR3978	genotype	I	6342231	6356678	K04F10.4	TTGAACACGTCCAACACCATTTCTTGACCATCCAGGATTATTCTCAAGTGGTTTCCAGTT	I	yes	89.83	no	no
AGIWUR3983	genotype	II	5129	5483	C01B12.9	CTAAACTTATTTCCCTTCGCCCAAACGTCATTCAACATTCTTTGTACAAAACATTACCAT	II	yes	100	yes	yes
AGIWUR3985	genotype	V	19445873	19448901	M04C3.2	CAAAGTTTCAGGCAACATAGGACTGCAAATAGAGAAAATTGAAGTTTAAATGTTGGTGTG	II	no	30.51	no	no
AGIWUR3986	genotype	IV	13247261	13250699	JC8.7	ATTTCGCGAAAATACTCGATCTCACACTCAGCCTCCGTGATCAACAAGAAGAAGCTACCT	IV	yes	100	yes	yes
AGIWUR3988	genotype	I	6916766	6917560	C48B6.2	TCGAAAATCAAGAAACACGTCATGGATTATAATAATACTCGAGACGATTTCGATCTCATG	I	yes	100	yes	yes
AGIWUR3993	genotype					TCAAAAATGTTGTATCGGCCCTGAAAACCGTTTACCTTACCCATTTTCGTGCAGATCATC	X		100	yes
AGIWUR3994	genotype	I	13841895	13843480	W04A8.4	ATGCTATCATGGACACAATCGTTATGCATCTCATTATAAAGCAGAGGCTAAGAAATATTC	I	yes	86.44	no	no
AGIWUR3998	genotype	III	9652313	9653641	C15H7.2	GAAAGACGATCTACTCGGCACCGGAAATTTCAGTGATGTCTTCTGTGGAAAGCTCGAATT	III	yes	88.14	no	no
AGIWUR4000	genotype	II	6488830	6489761	T28D9.10	TAAGCTATCATCGGGTCATAGCAAATTTGAGTATCGAACGTCCTATACTTTTGTATCACG	II	yes	100	yes	yes
AGIWUR4003	genotype	V	17661802	17665475	F59A1.11	CGAATGGTACTCATTTCTCTCCGCAGTACTCATCGCTTGGTCTATAGCCGGATTTTTCAA	V	yes	100	yes	yes
AGIWUR4005	genotype	II	13477471	13478929	E01G4.7	GATGACCGATGTTTGGCGATGTTCAAGAATGGATAAAGGTCATTATAACAATTGGGTTAA	II	yes	100	yes	yes
AGIWUR4006	genotype					CAATTCTGAAAAGTCAAGTGTTGAACCAAAACCTGAAGCCAAACAAGAACCCACAGTAAA	V	no	27.12	no	no
AGIWUR4007	genotype	X	5196110	5204250	T03G11.1	CAGGATATGAACTGGAATGACTATGACCCTCAATCAAACATTATTAATCAAGCATTTGAG	X	yes	100	yes	yes
AGIWUR4011	genotype	V	4571143	4585167	Y61A9LA.3	GTGGTGGTGAGCTTACAGTTTGGATTTCAGATTAACTCGACAAGCTTGATACCGAAAAAT	V	yes	100	yes	yes
AGIWUR4016	genotype	IV	5166330	5168427	C24D10.1	AAAGTCGGTTGAGTTGACAAAGCAGTTCACAAATGTTCTTCTCGAAGCAAACCAGCCGAG	IV	yes	100	yes	yes
AGIWUR4017	genotype	II	13472401	13473995	E01G4.5	TTTATTCTAGAGCACACATTTGGAGTGAAGAATGAGCGTATTTGTGGGGCCTCGCACTGT	III	no	27.12	no	no
AGIWUR4017	genotype	II	13472401	13473995	E01G4.5	TTTATTCTAGAGCACACATTTGGAGTGAAGAATGAGCGTATTTGTGGGGCCTCGCACTGT	II	yes	27.12	no	no
AGIWUR4024	genotype	II	12028763	12036742	Y17G7B.9	GAAGACGAATTTGTTGTCATTTGGAGATGAAGTTGAGGAGGATGAGCAAGAATTGGCCGT	II	yes	100	yes	yes
AGIWUR4028	genotype	V	16578459	16580524	T03E6.3	ATAATCAATTTTTATAAAGGAGCTATGCCGGAGAAGGGGAGTATGACCGATTCGGAAATA	V	yes	100	yes	yes
AGIWUR4032	genotype					CTCGTGCAGGATATTGGAATCGATGAAAGTCAAGAAGAAGGCAACGAGTCTGACAATTCT	V	no	100	yes	no
AGIWUR4032	genotype					CTCGTGCAGGATATTGGAATCGATGAAAGTCAAGAAGAAGGCAACGAGTCTGACAATTCT	V	no	100	yes	no
AGIWUR4032	genotype					CTCGTGCAGGATATTGGAATCGATGAAAGTCAAGAAGAAGGCAACGAGTCTGACAATTCT	V	no	100	yes	no
AGIWUR4033	genotype	II	13249189	13249895	F15D4.6	TCAGAAATACCCACGAGAAGAGAACACTCGAAAACGATGGTTACAATACCAACAGCATTG	II	yes	100	yes	yes
AGIWUR4037	genotype	X	4135133	4147662	ZK470.2	TGGTTATGAGCAATCTGGATAATAAGCAACAAGGAATGTCCGTCGCTACTGCAACCATGC	X	yes	100	yes	yes
AGIWUR4040	genotype	V	16495994	16497596	F36D3.6	CTGTGAAGCTTTTCTGTCGAAGAGAATTGGCAAACAAAGTTTTCGAAAGGAAATCCGTTA	V	yes	96.61	yes	yes
AGIWUR4047	genotype	V	19001018	19001856	Y39B6A.34	GTACCGCCGAAACCTGCAACTGATTTGGCCAGCACTCAAAGTCAACGTTGTCCGATTTTT	V	yes	100	yes	yes
AGIWUR4052	genotype	IV	2711939	2713035	Y94H6A.12	TGAGGATGGATTTCCGGTTTGCATTGCACTCAAACCGTACCCGAAGGAAGAAGTCAAAAA	IV	yes	100	yes	yes
AGIWUR4055	genotype	IV	12907469	12909998	K08D8.4	CGAAAAGTGGAATAAACAAGTTTTCCTTGACTACATTGGCAATTGTTGGTTTTGTTATGC	IV	yes	100	yes	yes
AGIWUR4056	genotype	V	13954277	13956176	R10D12.9	TGCTAATGCAAATGTGGCGGGTTTGACTGCAAGTGCAATTACATTGTATCTCTATTTCAA	V	yes	93.22	no	no
AGIWUR4060	genotype	II	5589186	5593628	C17G10.4	TTGTCACGTGTGCTCATGTTGCTCCTTTTACATTTTGCTCTTGTTAATTGTCGTACTACA	II	yes	100	yes	yes
AGIWUR4061	genotype					AGGCTGGAGTTCATCGAATGTTCTTTGTGAATGTTCAGGACAAGGAGTGTCTGGCAAAGT	I	no	100	yes	no
AGIWUR4063	genotype	III	8155928	8158245	D2007.5	AACATGGACTTGAAAACAGAGCTCGAAAAAATAAGTTCTCAAACTGCCAACTTCAACAAT	III	yes	67.8	no	no
AGIWUR4067	genotype	X	11420474	11433524	F46C3.3	GCCGATGAGATTTCTCATTTAATTGGTCAATATATGTTTGTAACTGGCGGAGCTGAGGAG	X	yes	100	yes	yes
AGIWUR4076	genotype	IV	7009841	7010744	C25A8.2	ATGGAGAGGTAGGTTTTAGTGCCTTCCTGCATGCCTACTTCATATTTTCTGCATTCATTT	IV	yes	100	yes	yes
AGIWUR4077	genotype	I	3869214	3870114	T03F1.2	TGAAAAGCAGCTCAGCGAGGTGCAGAAGGAGCTAAATATAACGCCATTATCTGTGAATAT	I	yes	100	yes	yes
AGIWUR4078	genotype	IV	4040308	4041532	F35F11.2	GTTTTGGTCTGAAAATCGATATTTGATCCGTTGCGGTCGCGCCACTGCTTCAGTTCAAAA	IV	yes	67.8	no	no
AGIWUR4081	genotype	II	6057379	6061520	R12C12.8	ACTTCTACGTGGTTACTGTGTTATAATCTGGTTGGCGGAGAGCTGGTATCATTGAGTACA	II	yes	86.44	no	no
AGIWUR4086	genotype	IV	12445801	12451299	C25G4.5	TTCTCGAAACTCGAAGTTTCTTTATTTATTTTTCTCTCTCTGAATTGAGTACCCCGACAC	IV	yes	100	yes	yes
AGIWUR4090	genotype	IV	2902436	2914816	Y54G2A.21	GTTCAAAAAGCCTTTAGCATTATACCGGTATTTCACAACGCCATCTCCCCATTCCTTTGA	IV	yes	100	yes	yes
AGIWUR4090	genotype	IV	2902436	2914816	Y54G2A.21	GTTCAAAAAGCCTTTAGCATTATACCGGTATTTCACAACGCCATCTCCCCATTCCTTTGA	IV	yes	100	yes	yes
AGIWUR4090	genotype	IV	2902436	2914816	Y54G2A.21	GTTCAAAAAGCCTTTAGCATTATACCGGTATTTCACAACGCCATCTCCCCATTCCTTTGA	V	no	100	yes	no
AGIWUR4090	genotype	IV	2902436	2914816	Y54G2A.21	GTTCAAAAAGCCTTTAGCATTATACCGGTATTTCACAACGCCATCTCCCCATTCCTTTGA	I	no	100	yes	no
AGIWUR4091	genotype	III	10794349	10796369	Y39A1B.1	AACCACTTATACCACTTGAACACTGGAATAATTGGAGTCCCGGGTATCCGACAGCTTCAT	III	yes	76.27	no	no
AGIWUR4095	genotype	II	3243676	3244162	C17F4.12	CATCGTGTATAACTCGGAGCTACGGGATTTGGAGAAATTCTACCAGCAGCCACTTTTTGA	II	yes	71.19	no	no
AGIWUR4099	genotype	III	7495320	7497832	C07H6.5	AAGTTGACACCAAAAATTTGCACAATTTTTCGATTCACAAAGGATGTGCAAGCTTCCTTC	III	yes	100	yes	yes
AGIWUR4101	genotype	X	7204742	7205295	C55B6.5	CCCAAGTGAGATTCTATCAAAATAAGTGTTGTGGTTTCATACAATTTACAAGAATGCGTC	X	yes	100	yes	yes
AGIWUR4103	genotype					AGACGGTATGGTTCGTCGCAAGAACCTCCCAATTGAGTACAACCCATAAGACCATCTCCT	II	no	100	yes	no
AGIWUR4105	genotype					TCACGGTGCTACCAGAAATAAAAGCTGGAGGTGTTTTTACTTTATTTTGAGTGCAAATTA	X		100	yes
AGIWUR4106	genotype	V	9918770	9919790	C50H2.5	ACCGTTGACTGTCGAAATCACAGAAGTTAATCGTGAATACTATTCTCTAGTACCTTGCTT	V	yes	100	yes	yes
AGIWUR4107	genotype	II	14234972	14243603	Y48B6A.11	TAATCACGTGGAGGATATCATCTCGTGTGAATGCCTGTTCTGTGAGAACGGAGATCATCA	II	yes	100	yes	yes
AGIWUR4109	genotype	V	14351207	14354421	Y49A3A.2	CAAGATTCGCAAGGATTACGAAGATTTGGCAGAGGCTATGGCTAACGCTTTCAGAAACCT	V	yes	100	yes	yes
AGIWUR4111	genotype	X	5298561	5306328	F32A6.2	GGGACTACTCACCATTTTCGAGACTAAAATTGAGATTTTCAAAGAGAGAGCAAACTCTAG	X	yes	100	yes	yes
AGIWUR4112	genotype	IV	13777808	13778812	Y45F10D.12	AGAGCCTACAAGAACTAAGTTGTTGTTATTTTGTTCCCATGATGTTTTCGAATCATCCGA	IV	yes	100	yes	yes
AGIWUR4120	genotype	I	9226905	9228184	C45G3.3	TGGAAATGGATTTATGGAAAAAGCCCGAAATTTCAATATTCCCGCGAAAATAAGTCCATA	I	yes	100	yes	yes
AGIWUR4125	genotype	IV	13603549	13604197	Y45F10B.15	ACACCATGTGCAGCTACAGAGAAAATATCCACCGACTGTGAAACTGCGTTTGGAAGCAAA	IV	yes	91.53	no	no
AGIWUR4126	genotype	V	502142	503223	T01G6.10	GATCTTCTTACATAATAGGACAGTCGATTGTGGCCGATGGAGGAACTTCTTTGGTTTCAG	V	yes	100	yes	yes
AGIWUR4127	genotype	II	4055939	4057707	W06A11.4	CTCAGTTTCAGCAGTGTTCCACCTCAATTGGCAGTGGAATCTGATGAAGAAATTCTGGAC	II	yes	94.92	no	no
AGIWUR4128	genotype	I	11638482	11640414	W04G5.10	TTTGCAAGTTTTGGCTGATTTCCTTCGAAAGGGAAATACGCTTTCCGAACCGGAGCATTG	I	yes	100	yes	yes
AGIWUR4129	genotype					ATTCTTGACAGAGTTCCGAGGTAATGGTACTGATAGCAGAAACAAGGCAAAGTGCGACGA	X	no	100	yes	no
AGIWUR4129	genotype					ATTCTTGACAGAGTTCCGAGGTAATGGTACTGATAGCAGAAACAAGGCAAAGTGCGACGA	X	no	100	yes	no
AGIWUR4129	genotype					ATTCTTGACAGAGTTCCGAGGTAATGGTACTGATAGCAGAAACAAGGCAAAGTGCGACGA	X	no	100	yes	no
AGIWUR4137	genotype	V	7465889	7471223	F25E5.1	GAAGAAGAAGAGCCTCCACAAGAAGCTGAACAAAGCCCATCACCAGATCCGGAAAAAATA	V	yes	100	yes	yes
AGIWUR4138	genotype	II	5666291	5666850	C25H3.16	GGATACTTGCGTGATGACAAACGAGGTCAACTGTTTTAGCTGTTCTTTTATTAATGCTTT	II	yes	100	yes	yes
AGIWUR4139	genotype	III	10936246	10946834	M142.6	GTCAAATGGCTCATTTGGATCCATATACAAAGAATAATTGCCTGCTCCGTGCTCTTCAGC	III	yes	100	yes	yes
AGIWUR4142	genotype	I	12968921	12970238	C47B2.5	TCAGCAATCAGCTCAGAGATACTCTGATTGAGAGCATGCTCTAATCTTTTTTCTCACTAT	I	yes	100	yes	yes
AGIWUR4145	genotype	I	1808091	1811835	Y71G12B.4	GTTTAAGATAAGAAGAATATCAAAATAAAATTATTGTGTGTGTGTCCCGAATGAGCCCCG	I	yes	100	yes	yes
AGIWUR4150	genotype	X	3740208	3742323	T14G12.4	GCTTGTCATCCTTCTCCCTCCACAACACCTTATAAAGATCTGTGTTTCCTTGCTTTATTA	X	yes	100	yes	yes
AGIWUR4152	genotype					GACGGGTTCTTGGATTTCTTGAAAAACGCGCATGGACATATTGGGAAATAATTTATATAA	I	no	100	yes	no
AGIWUR4154	genotype					ATGGAAGGACAGGGATCCGGTGTGAAGACTGAAATGAACCAGCAAATGGACGCTGAAGCT	I	no	100	yes	no
AGIWUR4154	genotype					ATGGAAGGACAGGGATCCGGTGTGAAGACTGAAATGAACCAGCAAATGGACGCTGAAGCT	I	no	100	yes	no
AGIWUR4166	genotype	X	14448224	14453562	F23D12.5	GGAAAAGTCAAAGCAACAGCATTTCAAAGGCGGGACATTGCTGACTTGGTGAAGATATTT	X	yes	98.31	yes	yes
AGIWUR4168	genotype	I	3694296	3697549	H26D21.2	CAAGAAGAAGAAGGAACTTCTCGAATCAGCAGATATCCGACAAGCCATTCTCAGCCTTGT	I	yes	100	yes	yes
AGIWUR4169	genotype					GTATCCGGCTCGACGTTCATACATCACGACTTCTTTCCTTTTACCTTGTTTGTTGCTGCT	I	no	100	yes	no
AGIWUR4172	genotype					ACAACAGTGACTTGTGGTCCACAGTTGTTTCCATTGCATCCACAGTTGTTACCCGAACAT	IV	no	100	yes	no
AGIWUR4172	genotype					ACAACAGTGACTTGTGGTCCACAGTTGTTTCCATTGCATCCACAGTTGTTACCCGAACAT	IV	no	100	yes	no
AGIWUR4177	genotype	I	8666595	8669792	K07A12.1	GGAAAATCAACAGCCTATTGAATTGCCAGAAGGTAATGTGGAGGAAGATGATGTAGACGA	I	yes	100	yes	yes
AGIWUR4180	genotype	II	11564385	11567020	F54D5.5	TTCAAGAAGTACTAAAGAAGTCGACAGCATTTCTCCGTCAAGCTCTGCTGACAGCCAAGT	II	yes	100	yes	yes
AGIWUR4182	genotype	III	8650764	8652190	F22B7.2	CAATGGGGAGCCAGAGATTGTTTATCAATAAAATAATATGGATTCGATGCGTCCGATTAT	III	yes	100	yes	yes
AGIWUR4183	genotype	II	9968659	9969631	R53.6	ATGGAGAATTTGAAACGTCAGATGGAACTCAAGTTCAGCTGTCCAAGGATAGTTTGCACT	II	yes	93.22	no	no
AGIWUR4184	genotype					CATCACTGACGATGCAAGTGAAGAGAGCATTTGCTGCGTCGAATGAGTCAAAGTGTTTCA	IV	no	100	yes	no
AGIWUR4189	genotype	III	1406463	1409239	Y82E9BR.22	CAACAGGCTCAAATCGCTATACGAGGAAGAATATCAAAAGGCGCTGAAAAAATGACATGA	III	yes	86.44	no	no
AGIWUR4190	genotype	I	7701365	7702053	T23G11.1	CATCAGAATAAACAACACTTTTTGGAGGAAAACCAGCGTACCGCACAGTTGCAGACGATG	I	yes	100	yes	yes
AGIWUR4191	genotype	III	4571753	4578437	F35G12.3	TCCACCCACGCATGTAGTTGTGATAGACTCAATCTCCCAGTTTCATATGCATATTTTCTG	III	yes	100	yes	yes
AGIWUR4192	genotype	II	11965339	11966931	W03C9.3	ATTTATGAATCAATATAAGGCAACGATTGGAGCCGACTTCCTCACACGCGACGTAAACAT	II	yes	71.19	no	no
AGIWUR4195	genotype	X	15861294	15865918	F53H4.1	TTTCCATAGTATCACGCTTCTACCTGTCATTGACCACCACTCAAGTTTTCACGGTTTTCT	X	yes	100	yes	yes
AGIWUR4198	genotype	I	14620388	14620632	Y105E8B.11	ATGCTTGATCGTCTTGAAGCAGGAGCAAGAGTAGATGTTCAAACACACAGACAGAATCCG	I	yes	89.83	no	no
AGIWUR4201	genotype	II	4969186	4988934	T27F7.2	CTTATTTGTTGAATTTCGGGAAGTGGTAAAAAAGAGGATGAATCGCGCTGAAATTTTACC	II	yes	100	yes	yes
AGIWUR4203	genotype					GCGAAATTGTCGAAAGAGGCAAAGGAAAAGATTCTCGATCGACTCATGGCGCTGATCTAA	II	no	100	yes	no
AGIWUR4206	genotype	V	3503130	3506352	C07G3.9	CCAAATCACACGATACTCGGTCAATCTGTTCAGGGTATTTAGGAAAATTTCAAACTTCTC	V	yes	100	yes	yes
AGIWUR4208	genotype	I	10625388	10628387	B0511.6	TTCGATGTGACCAACATGGACTTGACTGCAGTGTCGAAATCATTCGGATTCTCTGTTCCA	I	yes	100	yes	yes
AGIWUR4213	genotype					CCTGCATCCCTGTCTCCCAGTTTCTCGAACTCTACATCTCTAGCAAAATAAATAATTTTT	IV	no	100	yes	no
AGIWUR4216	genotype					TCCGAGGTACTGTTCAAGAGCATCACATCGATGTGAAGAACTTGGTCGGAGAGATGATTA	III	no	100	yes	no
AGIWUR4216	genotype					TCCGAGGTACTGTTCAAGAGCATCACATCGATGTGAAGAACTTGGTCGGAGAGATGATTA	III	no	100	yes	no
AGIWUR4217	genotype	V	13116488	13120167	B0365.1	GACATTATTTGGACCAATCACGACTCAAACAAGGACTCTACCGTCATCCTTGGGATGACA	V	yes	100	yes	yes
AGIWUR4223	genotype	V	1944955	1953349	T06A1.4	ATGCTCTATAGGAAATTCTTCCAGTTTTGTCTAAAATATCTTCTCGAGGGATTCAACGGA	V	yes	100	yes	yes
AGIWUR4224	genotype	IV	9967095	9969181	T13H10.1	GTCTTTGGAAAAAAGAAGAATACTGCTGATAGAAGTGATCTGAAAAAGCTTGAAGAGTTC	IV	yes	100	yes	yes
AGIWUR4225	genotype	II	10785452	10787272	R06F6.1	CACCAAAAAACGATGATTGCACTTATTGAAAATTGAGAATAAATTTGTGCTATGCCCCTC	II	yes	100	yes	yes
AGIWUR4233	genotype	I	13586037	13588831	Y87G2A.10	ATGCTCGTCAAATGATCTTCGATGTCGAGTCTGCCTATCAGGCATTCAATAAGGCACTCA	I	yes	100	yes	yes
AGIWUR4236	genotype	III	4415520	4418058	R07E5.10	TTTCTTCAAGTCGGACTTAACCAATAAATTTAAGAAAATACACACTAAGTCTCCTGCCCG	III	yes	100	yes	yes
AGIWUR4240	genotype	I	5872174	5874343	C34G6.5	GCCTCATTGAATCTTACGATAAACGTGTGAAATTCAAACCGAAACCAATGTCGAATCAAG	I	yes	100	yes	yes
AGIWUR4242	genotype	V	10812343	10813487	C29A12.1	CATTTCGAACATTTTGAGACCCCTGCGGAAGACATTTCTACACCCTTTGAATCGCCCAAT	V	yes	100	yes	yes
AGIWUR4243	genotype					ATTGAATGGTGGCAAAGCGGACCACGAGAGTATTTCTCCAAGTAGTTCGCCAAGTGAATA	IV	no	100	yes	no
AGIWUR4243	genotype					ATTGAATGGTGGCAAAGCGGACCACGAGAGTATTTCTCCAAGTAGTTCGCCAAGTGAATA	IV	no	100	yes	no
AGIWUR4244	genotype	V	13665397	13669292	F58G11.2	TGGCTACAGTGGAAATAACAGCGGAGAATACAGAAACGACTACCGCTCTCAACAAGATTC	V	yes	100	yes	yes
AGIWUR4246	genotype					AGTATGATTCTACAGTTTCCACTGATAGCGAAACCAGAGATCCTGTTGAGATTGACTCGG	X	no	100	yes	no
AGIWUR4246	genotype					AGTATGATTCTACAGTTTCCACTGATAGCGAAACCAGAGATCCTGTTGAGATTGACTCGG	X	no	100	yes	no
AGIWUR4250	genotype	I	6284973	6289340	C10G11.7	CATCCTCCAAAAGTGTGAAGCTCATTAAATGAGCCTTTCCACTTGATTGATTCGAGATTT	I	yes	100	yes	yes
AGIWUR4256	genotype	V	11521653	11523384	C55A6.9	CAGAAATCACGATCTGATAGCTCTTCGGACGTTTCATCAGATGACGATTCACCACGGAAA	V	yes	100	yes	yes
AGIWUR4260	genotype	V	7557541	7558783	F19F10.5	TTCCTGGCAACTCAGTTACCGGCTCTGCAAGCATTCCCAATGCAACTTCAATTGCAATTT	V	yes	100	yes	yes
AGIWUR4262	genotype	V	3133705	3137382	F02C9.2	TGGTCGGATATTATATTCGGTGGATCTCAGGATTTTAAAGTTAAAGCTGACAATGATACG	V	yes	100	yes	yes
AGIWUR4265	genotype	I	9895693	9900817	F52F12.3	AATTGCCCAATGGCCTCAACACGATCACACGGTAGAACTTCTTGAACGGAAATATTATCT	I	yes	100	yes	yes
AGIWUR4274	genotype	III	10364951	10373231	C38H2.1	AACATCGATTTTCTGTGTCATACGGGTCACTATCCGAATGTGTATTCATGAAAACTTATT	III	yes	100	yes	yes
AGIWUR4283	genotype	V	10130405	10134148	C08B6.7	CCCTAAAACTCACCCCGTTTCATTCTCGTTGTTTAATTTCTGGTCTAATGAATTGTGTAT	V	yes	100	yes	yes
AGIWUR4285	genotype					AGGATAGCGATTATAAGATGGAAGGTCGTCTCGTCCGTCCAAAAATGGAGATCATCGTTC	IV	no	54.24	no	no
AGIWUR4296	genotype	IV	10679383	10680475	K08C7.4	ATGCGCCATGTTGAAAATTAGATTCAAAATTCTCAATCTCAAGCTTTCATGTGTCTTCCT	IV	yes	100	yes	yes
AGIWUR4297	genotype	V	9505603	9507049	K06A4.5	ACCGAACACAAAGTGTCTTCTTAATGTCAAAGGAGGATTTGCTATCACCATCAGAATGCC	V	yes	79.66	no	no
AGIWUR4299	genotype	X	12454745	12457934	T18D3.1	AACTATTGATCCCCATGATTCAAATTTATTGAGCATTCCTCAGACAGATCTACCTAAAAG	X	yes	100	yes	yes
AGIWUR4304	genotype					TGGATCGAGAATTTGCTGTTCCTGTCGAAATGTCATCTTGCCAAGAAGGAGAAGCAGCAA	III	no	100	yes	no
AGIWUR4305	genotype	X	7479248	7481010	K08A8.1	GATTGTATATTTTGATTATGATATGTCTCAAAGTTAAGCCATCCACAGCTAGTCTTCTCG	X	yes	100	yes	yes
AGIWUR4307	genotype	IV	12031314	12032154	T12G3.5	AACTTGGGATTATGGGAAGAGGAGCCCGACTACACTTACAAGGACAAATCACGAAGATCA	IV	yes	100	yes	yes
AGIWUR4312	genotype	II	6044145	6045218	R12C12.5	TATCTACTTTTGAACACCTCGTATTTAACTATTATTTGTTGAGAGTTTGTCCCCCTTCCG	II	yes	100	yes	yes
AGIWUR4317	genotype	X	9235103	9242223	F18G5.4	CAACTTGCATCTGTCGTTGATCGACTTTTACTATGTCTTTTTTGCACTGCAACACTGTTC	X	yes	100	yes	yes
AGIWUR4319	genotype	IV	10882972	10884363	F13E9.5	GATTACGCCATGGAATCGGTGCCATTGGAGAAGACGGCAATTTATGAAGGAAAACTTCAG	IV	yes	100	yes	yes
AGIWUR4325	genotype	II	1656263	1657302	ZC204.12	GTACAAAAAAGTCTACAGAATACGAAGTTTGCGCCATGTTTACTGAATGTGAAACTGAAA	X	no	25.42	no	no
AGIWUR4325	genotype	II	1656263	1657302	ZC204.12	GTACAAAAAAGTCTACAGAATACGAAGTTTGCGCCATGTTTACTGAATGTGAAACTGAAA	II	yes	25.42	no	no
AGIWUR4325	genotype	II	1656263	1657302	ZC204.12	GTACAAAAAAGTCTACAGAATACGAAGTTTGCGCCATGTTTACTGAATGTGAAACTGAAA	IV	no	25.42	no	no
AGIWUR4325	genotype	II	1656263	1657302	ZC204.12	GTACAAAAAAGTCTACAGAATACGAAGTTTGCGCCATGTTTACTGAATGTGAAACTGAAA	II	yes	25.42	no	no
AGIWUR4325	genotype	II	1656263	1657302	ZC204.12	GTACAAAAAAGTCTACAGAATACGAAGTTTGCGCCATGTTTACTGAATGTGAAACTGAAA	V	no	25.42	no	no
AGIWUR4330	genotype					TCGCCTTTCGTTCGATATTGGTTAAACGAAACCAGGAACACCATTTGATTGAATTTTAAG	V		100	yes
AGIWUR4334	genotype	III	7712309	7717314	C03B8.3	TATTCCCGAATATCAATACGCTGCGTTTGGAGCCAAGAGGAACTACATTGAAAAATGGTT	III	yes	61.02	no	no
AGIWUR4337	genotype	IV	10679383	10680475	K08C7.4	GAGCTCCACCATCTGCACGCATGTTGGCTCTGAAAAAGAAGAATCACGATGATTCTGAAT	IV	yes	100	yes	yes
AGIWUR4338	genotype					AGTAAAATACGAGGAAATCTTTCCACCTATCCTATCGAATACCCGACATTCTTTTGATGG	X	no	94.92	no	no
AGIWUR4345	genotype	II	8811353	8812633	F46C5.8	CCTTACCTTCCTCACTCTCAAGAGACAGATTATGCATATGATCAAATATCGATACATTCC	II	yes	55.93	no	no
AGIWUR4349	genotype	I	9001913	9003963	F36F2.4	AACAAGCCGTCTACTACAATCAGAAAGCCCGTCAAAAGAAGCTTCTCCTTCTCTGTTTCT	I	yes	100	yes	yes
AGIWUR4351	genotype	I	1446497	1465358	F47G6.4	ACCAAAACAACAGTCGAAGTATGATTTGGGTAACTGGAAGTATGCCGATCTTCGTGATGC	I	yes	100	yes	yes
AGIWUR4353	genotype	III	7070800	7072552	ZK418.4	TAGCATTAATCAACAAAATCTACCAGCCTGGAGAGTCGAAAACTGTCGAGCAAGCACTTG	III	yes	100	yes	yes
AGIWUR4354	genotype	V	869481	871129	T02B11.4	AAGACGTATGCTGTGAAGGTTGTCGATGTCAAGCCATACAAGTGCTACCTTATCGAGAAA	V	yes	100	yes	yes
AGIWUR4355	genotype	II	12571572	12573529	Y38E10A.2	TTTACTGGCAGGTCGAGAACGATATGTATTGCGAAGTTATGCGTCGTACCTGTTGTCTCA	II	yes	61.02	no	no
AGIWUR4358	genotype					CAACCGAATGATAAAAACAAGAAGGCTGCTACGATGGATCCTAATTATCAGACACTGGCT	I	no	100	yes	no
AGIWUR4358	genotype					CAACCGAATGATAAAAACAAGAAGGCTGCTACGATGGATCCTAATTATCAGACACTGGCT	I	no	100	yes	no
AGIWUR4362	genotype	IV	4293620	4299083	F15E6.9	CCTCACAACTTGGAGCACTTCAAGAAGAATTTCAAGGAATTTTTGACAAATTTTTCTGGA	IV	yes	94.92	no	no
AGIWUR4363	genotype	IV	11656730	11659425	ZK809.5	TAGCAGATGAATTGGATCTGGAACTTGATCAACCAACCAATGCGGACGATGATTGGTGGT	IV	yes	100	yes	yes
AGIWUR4368	genotype	V	17640672	17650527	F57G4.8	TCTCACTTCATCATTTCGGTGCAAGAGTTCACAACGCGAGACGCGATGAAAATTAAAAAT	V	yes	100	yes	yes
AGIWUR4370	genotype	II	12133535	12147134	Y57A10A.1	TTGGAGCATTTGGATATGAATATTTCAACTGCTCACATTGAGGAATGTGTCAAAGAAATC	II	yes	71.19	no	no
AGIWUR4371	genotype	IV	6015195	6017803	C46G7.2	AACCGTGAATTCATGACCACTCAAGGAGTATTTGTTGCAACACCAACTGGAATTCCTCAC	IV	yes	54.24	no	no
AGIWUR4372	genotype	IV	8188904	8198951	C07G1.4	CCCTCTCATCCAAAACCATTGTCCCTTTTTAGACTTACAGCAGAAACGCTCATAATTTTT	IV	yes	100	yes	yes
AGIWUR4383	genotype	II	5997803	5999019	ZK84.3	GATTGCAGCTCCGATTACATCAAAGAAATCTGCTGCCCATTTGACTAATTGGATCCCAGA	II	yes	100	yes	yes
AGIWUR4386	genotype					TGTGAATAGAGGAGTCGCTGGAAGTGAAACCGGGTTGGGAAGCCGTTTCGAGGCGAAGAT	III	no	100	yes	no
AGIWUR4386	genotype					TGTGAATAGAGGAGTCGCTGGAAGTGAAACCGGGTTGGGAAGCCGTTTCGAGGCGAAGAT	III	no	100	yes	no
AGIWUR4389	genotype	IV	3871829	3874416	F37C4.5	ATTCGCTATGAGGAGAAGTTCTGAAGTGCTTATGCGATGATTTTTCCGCTTTAACTTGAT	IV	yes	100	yes	yes
AGIWUR4390	genotype					TCAAAAAAGTAACCGTTAGTACTTTGGTGGTAATTCCTGGGCAAGCACAATTTATACCAT	V	no	100	yes	no
AGIWUR4392	genotype					GACAATTATCTTCCATCAACGTACGATAGAAAAACCCGTCAGTACTTTGCACAGTGGGCT	V	no	100	yes	no
AGIWUR4396	genotype	III	6309378	6320872	F47D12.1	AATCAACAGTTCAAGAAAACGCTCACTAGGATTTTCAAAGGAGATTTTCGAAGAGTTTGA	III	yes	100	yes	yes
AGIWUR4399	genotype	V	12154875	12162299	C27A7.5	AATGGATATGATGGCGGAACACCAAGCTCTTACAAATAATGACGAAGTATTCCACTTGGA	V	yes	100	yes	yes
AGIWUR4402	genotype	X	3537641	3540940	F56B6.4	GCTCTGTTGACAATTATCCATATCATGTCACTAGGCCACATCCCCTTTCTTGATTTTCAA	X	yes	100	yes	yes
AGIWUR4403	genotype	III	12499557	12527924	Y111B2A.4	GGGGAGAATGTCGCGTTGCAGGAGAACTTGGCAAAGTATACTTTATTTTGTAGGCCTTAA	III	yes	100	yes	yes
AGIWUR4405	genotype	V	3777553	3784213	R08F11.1	ATTCAGAGTGAAGAAGTATGGGCTGGCATCACTTATGCACTCTCCGCGATGATGATTGAA	V	yes	100	yes	yes
AGIWUR4407	genotype	III	10475245	10479758	D2045.9	TTCGAGAAAACCGAACATTTTTGGATGGGAAAGAGAAAGACACCCACACAAAAATGATGA	III	yes	100	yes	yes
AGIWUR4409	genotype	V	16915373	16916179	F09C6.10	GCAAAAGGAATGTGCTGCTCATGGAAGAGATGACTACTTGTACGCTGATAAAGCGTGTAG	III	no	27.12	no	no
AGIWUR4411	genotype	V	16722061	16723844	Y70C5C.6	GTCAATGGGGCTCGAAGAGCTTGAATATATGGCTATCGTTTGGCTGGCGTTCTTTGATAA	V	yes	100	yes	yes
AGIWUR4413	genotype	V	16187728	16189129	K05D4.7	TAAAAGCTTTATATATTCAGGTCTTACTACCGTTCATGGTGATTCTGGTTCCATCTATAG	V	yes	44.07	no	no
AGIWUR4414	genotype	III	8675297	8683732	B0523.5	AATGGATTACGGTGAGAGGAAGACGCGGATGCATCAACGAGTGAGGACCAATTTTAATGT	III	yes	100	yes	yes
AGIWUR4417	genotype					TCCGCCGTAAGAACCTCCCAATCGAGTACAACCCATAGGGATTCTTGAACTTTTCCAAAA	II	no	100	yes	no
AGIWUR4418	genotype	V	7006264	7006818	C33G8.4	CGGAAGACGACCAGATTGCTTACAAGGCATTTGTTGATAAGAAGAAGGCCGAGCTTCAAA	V	yes	100	yes	yes
AGIWUR4419	genotype					GTATGTCTCCAGAAGATGCTGAATCATTTGGACATCATGTTTCTATATTTATGGTTGCAC	II	no	100	yes	no
AGIWUR4422	genotype	IV	8297197	8299843	F35H10.7	ATCGAGGGAGTTTTCGTGTCTTTCAAGCTTGTAATTGCTACATTCCGCCGTCCTGATTTT	IV	yes	100	yes	yes
AGIWUR4424	genotype					TCGATGTTGAAGATTGCGGTTGGTTGTTCGAAATCACAAGAACAGGATACGTAGTCGACT	II		100	yes
AGIWUR4426	genotype	V	3158406	3159165	C36C5.12	GGATAAATTTCGTGAGCAGTTCATCAATCTTTCCTCCGATTTGGTTAGCAAGTGTGACTT	V	yes	76.27	no	no
AGIWUR4427	genotype	X	15611824	15613791	K09E9.3	TTCAGCCAAGCGAATTGCATTGTTTTCTTCGTATCTCTTCATCATTCATCCTGTGTTTTG	X	yes	81.36	no	no
AGIWUR4428	genotype	I	3869214	3870114	T03F1.2	CTTTGAAAAGCAGCTCAGCGAGGTGCAGAAGGAGCTAAATATAACGCCATTATCTGAGCT	I	yes	93.22	no	no
AGIWUR4434	genotype	V	8674602	8677293	ZC190.6	AATCGAAGCCGAATCGGTCCACAAAATCAAGTTAGAACTCTTGATGGAAAAACAATTCAA	V	yes	100	yes	yes
AGIWUR4436	genotype	II	8896841	8908666	B0457.1	ACATCAACTACTACAACCGATAGCAGTTTGATTGTGGACGAAGAAGAGGAGGCTCAAAAG	II	yes	100	yes	yes
AGIWUR4437	genotype	III	8305733	8326818	F10E9.7	ATGCTTGAAGCCAGTTCGATTCAATGTGAAAAGTATACCCCAACTCGAACGATTTCTATC	III	yes	100	yes	yes
AGIWUR4439	genotype	IV	2919826	2922251	Y54G2A.22	ACGATACGGTCACTATACGGATACGAGTCAAAACTACATTGTGTGCCGGAATCCGAAATG	IV	yes	59.32	no	no
AGIWUR4442	genotype	I	2049140	2050177	Y20F4.8	GTGCGGCGGAGCGCATTTGCATCGACAGAAATGCGGCAAAACGTTAGGTTTAAATATTAA	I	yes	100	yes	yes
AGIWUR4447	genotype	I	1701361	1701808	Y71G12B.14	CAGCAACGGACAACTTCAGAACAAGTACGGCGATGCGTTCATCCGCGGGAACAATGTGCT	I	yes	100	yes	yes
AGIWUR4450	genotype	III	4489359	4491392	C07G2.1	TCGCCGAGTGTCATCAAACGACGGTTCAGTACTACTGAAAGAAGTAATCTATCAAATGCC	III	yes	100	yes	yes
AGIWUR4454	genotype	V	15997761	16000653	C06C6.5	ATTGGGATGAATCCAGAGAAAGTCCAAGAAAAACGAGAACGTCATCCCCCGAAAAAGAAC	V	yes	67.8	no	no
AGIWUR4458	genotype	IV	8612363	8614683	F42A9.5	ATTACACCAGTCAAATCCGAATCCAAGTGTGGAAAAAGAGTTTGGAGTGACTATGAAAGC	IV	yes	100	yes	yes
AGIWUR4462	genotype	V	9796862	9798270	F46B6.9	CTTTCCGTTTCAATAATAGTTTTCCTATTTTTCTTTGTGCTCATCCCTGCCCAGAACGTG	V	yes	100	yes	yes
AGIWUR4474	genotype					GAAAATTGCCCTTCTCTCGTGCAAAACGTTCCATTTTTGATAATCAGAAATGTTTTCAAC	I		100	yes
AGIWUR4480	genotype	II	3683177	3684996	F19B10.1	TCAGGATTCCAAAGAATGCGGCCTACGATCCTCTAGACTTAAGCTATAATTGAAAATCAT	II	yes	94.92	no	no
AGIWUR4480	genotype	II	3683177	3684996	F19B10.1	TCAGGATTCCAAAGAATGCGGCCTACGATCCTCTAGACTTAAGCTATAATTGAAAATCAT	II	yes	94.92	no	no
AGIWUR4486	genotype	I	3603343	3604537	Y47G6A.31	ACGACGGGAAAACTTTGGATGACAAAAAATCGTGTATTTCGTCGAAAAAACGTGTTCTGT	I	yes	100	yes	yes
AGIWUR4491	genotype	I	10553116	10553913	F25H2.5	CGAATAAACTGATTGCTTATGTCTCCCGGTGTTTTCACCGTTTTCGTATCTCTGCTGAAT	I	yes	100	yes	yes
AGIWUR4495	genotype	V	17322615	17324518	F31E9.3	GGATCTGCAAAGTACATTGCTGACGGCATAACATATTTGATTGATTTTGACACAAAATTG	V	yes	100	yes	yes
AGIWUR4505	genotype	II	6742914	6744267	F41G3.6	AAATGATCATTCTCGATTTGACGTCTGACGCGCACGAACAAGTTCCAGAATTGCACCAGA	II	yes	100	yes	yes
AGIWUR4509	genotype	IV	7786000	7789613	C33H5.11	GTTTTCTCAGTTTTCTTTTCTATATGGAGATCAAAAACAACTCCGGCTATGGTTCTCCCA	IV	yes	54.24	no	no
AGIWUR4510	genotype	III	8626291	8628571	F22B7.6	AAGATCGTTGACACCTTCTGATGTGGTGAAGTCACTTGAAGATATTCAAAAGTTCTCACG	III	yes	98.31	yes	yes
AGIWUR4511	genotype	II	3573556	3574652	W10G11.14	GATAACTCACAATTAAACCAGAACTGTGCACTTCTTCTAGCTTCAAAAACCCCGACTATC	II	yes	100	yes	yes
AGIWUR4514	genotype	II	14217107	14218064	Y48B6A.16	CGGCGTAGATTGGCACTGAACGTTTCAATTGGCAGTGATTTGGGACATAATCAAAAATCA	II	yes	84.75	no	no
AGIWUR4515	genotype	I	10179832	10184075	C25A1.7	ACACATCTTTCCTCGTCATCCACGTCGTCTGAAACTCCCAATAAGAAAAAATCAACAGTA	I	yes	100	yes	yes
AGIWUR4516	genotype					ATCTATCGAAGGACTGGAGATTGAGCGGACCGATGGAATTCGAGCGATCATATTTGTGAA	I	no	100	yes	no
AGIWUR4517	genotype	I	12008625	12009625	Y53C10A.14	TGCCAATGTGAATCAAAATACGGATTTCAATAATTTCAACTTTTCAAGCTCGAGACAGGG	I	yes	100	yes	yes
AGIWUR4519	genotype					GCCGCGAGTGGTTCCAGGGAGATGGTATGGTTCGCCGCAAGAATCTGCCAATCGAATACA	II	no	100	yes	no
AGIWUR4520	genotype	IV	4042575	4047786	F35F11.1	AGGCTCGATTCAGTCAAGTTTGGGAGACAATCGAGAATTTTGTACGCAAGAACAAGCCAC	IV	yes	100	yes	yes
AGIWUR4527	genotype	V	12658668	12659687	W05B10.2	ATTTGGTGACAAGTGCCGATTTTCACATCCAGTCCACAATCGATCTTCTGATGCAGTCAA	V	yes	100	yes	yes
AGIWUR4529	genotype	III	5546987	5551231	F09F7.5	ACCTTCAGCAGCCGCAATGATCCCATCAGATTCAGAATCCGAAGACGACGATAATTTCAT	III	yes	100	yes	yes
AGIWUR4535	genotype	III	9783325	9786038	R10E11.6	CGCTTCCGAGTCTTCATCTAAAATAGCTTCACCCTCTTTTAAATCTATTCCATGTAAATA	III	yes	100	yes	yes
AGIWUR4538	genotype	IV	4123525	4125757	F49F1.7	AAGACTACAGAGACTACAAAAGCTACAAAAACTACAACTCCATCAACTACCGTCAAAACC	I	no	59.32	no	no
AGIWUR4538	genotype	IV	4123525	4125757	F49F1.7	AAGACTACAGAGACTACAAAAGCTACAAAAACTACAACTCCATCAACTACCGTCAAAACC	III	no	61.02	no	no
AGIWUR4548	genotype	V	8006179	8007510	Y97E10AR.3	GGAAGAGAACAAAATGATTCCGATGAGTAAAGTGAAGATGATGATGGAAGCAACACTCGC	V	yes	77.97	no	no
AGIWUR4550	genotype	IV	14519759	14520999	T27E7.1	TTTTCGATCCGTACACTATTGGTCAAGTCATTGGGTACCTTTATGAGGTTCAAGAATTTG	IV	yes	81.36	no	no
AGIWUR4552	genotype	II	14033233	14037721	W01G7.1	GGGGATTTTGGCTACTCAAGAATGACAAAATACATATTGAACCGGGCAGCATATATATAT	II	yes	100	yes	yes
AGIWUR4553	genotype	II	5918626	5921617	F59G1.5	GACGCTGTCTTATGCACATGATTCCCCCGAATCCCATATCCTTCCAGAATGATAGTAGAT	II	yes	100	yes	yes
AGIWUR4557	genotype	I	10472196	10473389	Y106G6H.14	GAAGAAGAGTATGCTGAATATTTGTCAGACTCGGATGCTGATTAAGACTATTAAATTTGC	I	yes	100	yes	yes
AGIWUR4558	genotype					ATAGCACTGGTGGAATCTGCAAAGCTGCGATGGATAATGTCACCAATTGGGTGTACAACA	I	no	100	yes	no
AGIWUR4558	genotype					ATAGCACTGGTGGAATCTGCAAAGCTGCGATGGATAATGTCACCAATTGGGTGTACAACA	I	no	100	yes	no
AGIWUR4560	genotype	I	12964674	12966876	C47B2.3	GCTCCCACAATCAACTGCCTGGCGATTGACTTTTAATTTATTACTGCAGTTCGATCGTCA	I	yes	100	yes	yes
AGIWUR4565	genotype	III	10551102	10552955	T21C12.8	TTTCTCCTGTTTGCATCGCTTACCGAACAATACGTTTACAATGCGGATAGACATCGGGAT	III	yes	100	yes	yes
AGIWUR4566	genotype	V	3320720	3324279	C17B7.8	CTGCAAATGCGTTAGAACAGAAAATAGCAAGTGCAAAAGAACAGAAGATAGCAAGTGCTT	V	yes	38.98	no	no
AGIWUR4566	genotype	V	3320720	3324279	C17B7.8	CTGCAAATGCGTTAGAACAGAAAATAGCAAGTGCAAAAGAACAGAAGATAGCAAGTGCTT	V	yes	38.98	no	no
AGIWUR4569	genotype	II	3603387	3607384	Y49F6A.1	TATTGAAATGGATTCGAAAGAGCTCAGCGGAGAACTTGTCGAGGACATCACCAAGAGCAT	II	yes	100	yes	yes
AGIWUR4578	genotype	II	7662706	7663754	F18A1.7	CGGCGATTTCAAGGCTTTTAACATGGATAACATTTGATCGCATCTCATTTCATGATTCCA	II	yes	100	yes	yes
AGIWUR4580	genotype	V	4317920	4320001	ZC132.9	TTATGTACAGCCCAAACCCGATTCCAGTTGATGAAGTCAAAAAAGAACCACTGAAAGTAT	V	yes	100	yes	yes
AGIWUR4581	genotype	I	7495437	7503577	C26C6.1	TCATGAAACAAGAAGTTTTTCTTACGCCTTTCCGAGATACAGTACTTGCTGAACGTCTAC	I	yes	100	yes	yes
AGIWUR4595	genotype	II	14857259	14866636	R05H10.2	AATGCCGACGAGTGTTGGGAAGAAAAAGAAGGCGATGAAGAAGAATGTCTCGAAATATTT	II	yes	100	yes	yes
AGIWUR4598	genotype					ACATACGGCTTGTGTGGATTGTGCCGATAAACTGAAGAAGCAATGTCACATCTGCAGAAA	III	no	100	yes	no
AGIWUR4602	genotype	I	4552851	4553121	Y119C1B.11	CCGAGGATGGAGCACTCGAGGTGGATCAAGAATTTGAAATTTTTAAAAGTAAACACATTT	I	yes	54.24	no	no
AGIWUR4606	genotype					AAGAGGAGCCGGCGGTTGAGGAAGAGAACTCGGAATAGGGATTGAAATTTGAATAAAATT	II	no	100	yes	no
AGIWUR4614	genotype	V	14829177	14847413	W06A7.3	GGCGAGTTCTTATCAAAAAATCGAGTTTCTTATCATCTGCTACGAAAACATTATGTGTCG	V	yes	100	yes	yes
AGIWUR4616	genotype	II	24666	25446	C01B12.8	AAACTTCTACGCCTCGCTCACTTAAAAAGTCTTCTCGTTGTCGTGAAATGACGGAAAGCG	II	yes	61.02	no	no
AGIWUR4617	genotype	V	17910304	17917241	C06H5.7	TCACTTTGAACGCTCACAAAACCCCCCAACTACTTGATTCGATTTGATACAACTACGGTT	V	yes	100	yes	yes
AGIWUR4621	genotype	III	9084306	9089386	F02A9.4	GGCAACAGCTAATCCATTCAGTTCCCATCTTGTTAAAGGAACATAAATTAGTCACATTTA	III	yes	100	yes	yes
AGIWUR4622	genotype					GTTCAAGAGAATGGAAACAAGACTGGAGGAGTGATGGATTGGATCAAATCAAAGCTTGGA	II	no	59.32	no	no
AGIWUR4624	genotype	V	15915216	15916079	F35E8.8	GTCCCAGAGATGAAGGCACATTCCGAAAAAGTTCAGTCAATTCCTCAGATCAAGAAATGG	V	yes	100	yes	yes
AGIWUR4628	genotype	II	7235834	7238349	F32A5.5	AGCCGACGATATTTTTGTTCAACAACCACCAAAATCTGTAGAGCAACAAAAATTGCTTCA	II	yes	100	yes	yes
AGIWUR4640	genotype	X	6293124	6298195	T07H6.2	TCAACAAAACCGTTTTCTATGCTTTAGTTCTCAGTCCTGGCCATGTTCTCTTACGAGCTA	X	yes	100	yes	yes
AGIWUR4642	genotype	II	9595224	9596598	E02H1.5	GGAAATTCAAAACTTGACGATGGACATGTCAAAGCGAGCTGACTTGAAGCAGGTTCAATA	II	yes	100	yes	yes
AGIWUR4668	genotype	V	12825024	12827432	ZC443.6	TGTGACTTTGCAGTCCAGTTTGGTCCATTAGATACTTTGAATTCAGAAGGAAGATTATTA	V	yes	100	yes	yes
AGIWUR4671	genotype					AGGTGGAAATGGAATTGTGGATGAGTACCATATTATGAGACATATGGTGAATTTGGAGAC	II	no	98.31	yes	no
AGIWUR4671	genotype					AGGTGGAAATGGAATTGTGGATGAGTACCATATTATGAGACATATGGTGAATTTGGAGAC	II	no	98.31	yes	no
AGIWUR4674	genotype					TGCTATGCAGAAACATTTGGGTGAAATGGAGGCTAATTTGGCATTTGTTGTTTCCGAAAT	IV	no	100	yes	no
AGIWUR4676	genotype	V	728312	734279	C05E4.14	GACCATGTTTCTGACGAATAATTTATTAAGGAGAACCGCGAAGCAATTATTTTACACTGA	V	yes	100	yes	yes
AGIWUR4679	genotype	I	8736213	8737038	C36B1.7	ATTTTCGAAGAAAATGGATTAAAGTTCGAATTTTGCAAATGGAAGGTTGTCGAGAACCAC	I	yes	100	yes	yes
AGIWUR4680	genotype	V	13340240	13343040	C50B6.11	GAAAAAGTGGACAAAATTGCAAGATTTGCATTTCCAGCTGGATTCAGTATTTTTAACGTG	V	yes	100	yes	yes
AGIWUR4685	genotype	V	3955766	3957715	B0213.10	TATTTGATAATTGGAAACTTGGTTTTGGACTTCAACTTGGAAGCAGTCGGAGTTAAACCA	V	yes	84.75	no	no
AGIWUR4688	genotype	X	14436751	14437656	F23D12.9	ATCGACACGGCAGTGCTCTTCTCGGAGGAATTCAGCCTTAAATATATGTTCAATTATTGA	X	yes	100	yes	yes
AGIWUR4690	genotype	IV	6757311	6762609	H34C03.2	CATCATCAGCTTCATCGTCTCGCCATCAAGTTGACGAAAATATGGAGATGGAGGAAGATT	IV	yes	100	yes	yes
AGIWUR4691	genotype	V	10201856	10202610	ZK856.7	CAGTTCAAAAGGATCGTCAAGGAGCCATCTGCAAGGGACAATGTGCTCCTTTGTAAATGT	V	yes	100	yes	yes
AGIWUR4692	genotype	III	3499375	3502547	M01F1.8	GAGCTCTGAAAATCAAATATCTCAATCAGATACACGAAGAATTGACTGTCATGCGTGAAG	III	yes	100	yes	yes
AGIWUR4694	genotype	I	3824947	3826514	F53F10.4	ATTCAAGAAGGCGTGTTCGACATTAACAATGAGGCAAACGGAATCAAGTTGGGACCACAG	I	yes	100	yes	yes
AGIWUR4699	genotype	X	2409570	2412966	C43H6.1	TATAACATGTTCAGAAAAAAGGCCTTTTGGAAGCAGCTTTAAATGGAACATCTGATATGC	X	yes	100	yes	yes
AGIWUR4702	genotype	V	14629377	14635180	F43D2.6	ATCAATGTCAAGTTTGCCAAGTTCAAAGCAACGTGTTCGTTTCAACCCGGATGGAACACC	V	yes	69.49	no	no
AGIWUR4705	genotype	III	2530615	2546420	Y54F10AM.4	CTCTTATAACCATTCCATTCTCTAATCATTGACCGGTAAATCCCGCTTGTTCTCCAGAAA	III	yes	100	yes	yes
AGIWUR4712	genotype	III	2793323	2801900	Y71H2AM.22	TTTGATATGAGCTTGTTCAAGCCACGAAACCGATCAACCACTTCACCATTCTGTCATACT	III	yes	74.58	no	no
AGIWUR4713	genotype					CCCGACAGGTGGATCAAAAATTTTCGAACGCAAAAACATGAGCAAGGAAAAGGAAACTTC	I	no	57.63	no	no
AGIWUR4713	genotype					CCCGACAGGTGGATCAAAAATTTTCGAACGCAAAAACATGAGCAAGGAAAAGGAAACTTC	II	no	57.63	no	no
AGIWUR4713	genotype					CCCGACAGGTGGATCAAAAATTTTCGAACGCAAAAACATGAGCAAGGAAAAGGAAACTTC	X	no	57.63	no	no
AGIWUR4713	genotype					CCCGACAGGTGGATCAAAAATTTTCGAACGCAAAAACATGAGCAAGGAAAAGGAAACTTC	IV	no	57.63	no	no
AGIWUR4714	genotype	X	8557151	8563235	D2021.1	TTTCAAACTGACTGCCATGTTTTACAAAACGTGGGATTGTTAGCTCATGGATTGTTTTTT	X	yes	100	yes	yes
AGIWUR4719	genotype	IV	14855331	14861791	Y57G11C.23	ATCTACGGAGGCAACTGAAATGGAATCGGAAGTTGAAACGGAAAAGTCATCCACATCTTA	IV	yes	100	yes	yes
AGIWUR4720	genotype	II	1846990	1848154	C52E2.6	TGCTAATCTGGACAATTCTCCACTTTGCGATGATTGCTGTTTTTGCGCGAACATTGTGGA	II	yes	30.51	no	no
AGIWUR4724	genotype	V	2937311	2938597	H27D07.2	CGTCACAATATCGCGCGGAAGTCAAGAAAGTCATTTTTTGCGGACGAAGATCAATACAGG	V	yes	93.22	no	no
AGIWUR4725	genotype	V	7877490	7878514	F40A3.3	CTCGGTGCTCCAGTCTTCGGAAATCTGTTCCAGGCCGAGTACGACGACTACGTGCCAATT	V	yes	100	yes	yes
AGIWUR4731	genotype	IV	16469580	16470881	VY10G11R.1	TGCGTGTTCGGGCGTGTGGAGTGAAGGTTACTATTATCGATCTTCAACTGAGCAGATTTA	V	no	25.42	no	no
AGIWUR4731	genotype	IV	16469580	16470881	VY10G11R.1	TGCGTGTTCGGGCGTGTGGAGTGAAGGTTACTATTATCGATCTTCAACTGAGCAGATTTA	I	no	25.42	no	no
AGIWUR4731	genotype	IV	16469580	16470881	VY10G11R.1	TGCGTGTTCGGGCGTGTGGAGTGAAGGTTACTATTATCGATCTTCAACTGAGCAGATTTA	II	no	25.42	no	no
AGIWUR4733	genotype	I	6038406	6041265	C27A12.3	TGATGAAGAGGAATTTGTGGAGCAAGGAGGAAGCATGGAAGATCAAAAAACTGTTCATTT	I	yes	100	yes	yes
AGIWUR4737	genotype	III	13265866	13266932	F56A8.5	TTGAGATGGTGGTTTGGCATAAAAGATTCTCCGACCAAGAGCCGATGGAAGAAGATTGAA	III	yes	100	yes	yes
AGIWUR4740	genotype	I	5702156	5706838	T19B4.1	GATATTGCGGAAGGAAAAGCACGTCTTTGGCAGTTTAAGATACGACATGATCAAAATTAA	I	yes	64.41	no	no
AGIWUR4742	genotype	II	6386767	6387568	F58F12.4	CATAATTGTTTTTCTCTCAATCTTCCTCATTGGTTGCTGCGTTCGCTGTTGCTGCAGTTA	II	yes	100	yes	yes
AGIWUR4743	genotype	II	266301	273966	B0432.7	CGGAATCTACAGAAATTGGAGCAAATGCGAGAAGCCATGCTCTCTTTGGCTTCAAGTTCT	II	yes	100	yes	yes
AGIWUR4745	genotype	X	4101687	4102125	R02E4.3	ACTGCTGTGTGGTGAAAGCTGTTCGCAAAATCACAACTTGATTTCAGAAATGATGTTTTT	X	yes	100	yes	yes
AGIWUR4763	genotype					GGTGATGATTCGGGAACGAAGAGCCGCGTCGGAGAATGGGAAATGTAAAAATATGAATAA	I	no	100	yes	no
AGIWUR4769	genotype	V	12241409	12241945	T04H1.3	CAATGGACCATGTTCAAAGAAAGTGACAATCAATATTCCTGATTATGCAGTTGCATCTGG	V	yes	100	yes	yes
AGIWUR4773	genotype	III	2549927	2560684	Y54F10AM.2	ACGAGATGTCAAACACTGTGCCTTCATAATGCAAACCTCATCGGAAAGCTTCATGTGCTA	III	yes	79.66	no	no
AGIWUR4775	genotype	V	16896358	16897728	F09C6.4	ATCACCCATTCATGTTTGTGCTGACCCATAACAACCACCCGATGTTCATGGGGATTCATA	V	yes	100	yes	yes
AGIWUR4778	genotype	III	13752406	13755861	K08E3.10	CAACAGGCATCTTCAGATGGGGCTTGAGGAGTCTGAGAAATGATTTTTTGCTGATGATGT	III	yes	100	yes	yes
AGIWUR4783	genotype	V	15175673	15176324	T09F5.9	AGGGAATAGTGCTGGACAGTGGTTCAGTGCTACGTGCAATGCAATCAGAACTAATGCTAT	V	yes	100	yes	yes
AGIWUR4791	genotype	III	9778782	9780350	R10E11.4	TTCTTACTTTTTTGTACGCGGGTCTCCCCCTCATTCGGGTTCTCATTTGTGATTTTTCAA	III	yes	100	yes	yes
AGIWUR4793	genotype	I	10639079	10640230	B0511.9	AATGATTCGCCACTCCTCTTCAACGCTTATGATACACCACAGCAAGGAATCAATGACGAA	I	yes	100	yes	yes
AGIWUR4796	genotype	IV	17024318	17025132	Y116A8C.17	ATGGTGTGCATGAGCTCAGGTGTCAACAGACCACAAGAAACCATCGTAATTATAAAACAG	IV	yes	100	yes	yes
AGIWUR4804	genotype	V	3286432	3287460	F35F10.7	AAGTTGCACCAAAGAAGTCATCAACGAAGTCATTGAAACAATTATGCGCAATTTTTGGAA	V	yes	100	yes	yes
AGIWUR4806	genotype	I	2330895	2332652	Y39G10AR.16	TGAGTTTTGTTGTCTCTTCGAATTTTGCTTCTTGTCCCGTTTCGACCGTTTCGATCGCTT	I	yes	98.31	yes	yes
AGIWUR4807	genotype	V	5534101	5536243	C24G6.8	GTTTGCGTTCTCGTTTTCTCCCCATTTATCTCCCCATCAGTACATTGTTTTTAACGATGG	V	yes	100	yes	yes
AGIWUR4813	genotype	V	5132741	5137100	F14F9.4	AGATGGACTGGATTTCAATATCGTCTACTCTCTCGACAAGAAGAATCGGTGGCAAACAGC	V	yes	100	yes	yes
AGIWUR4814	genotype	I	11718864	11719790	F35E2.8	AAGCTAATGGAAGGATTGGACTTTTGACTTTTGAAATATGGGGACACCTTCACTTGAAAG	I	yes	100	yes	yes
AGIWUR4816	genotype	III	8005935	8009821	F44B9.4	TCATCATCATCATCATCCCTTGTTGATTCTTTCCTCCTCTCACTGTGAGACTTGTCTGTG	III	yes	100	yes	yes
AGIWUR4817	genotype					TAAATACACACACACTCGTTGTAATAGGTAGGAGATCAAGACGTGACCGGGAATTGGAGG	X		100	yes
AGIWUR4822	genotype					AAAGGAGTTGGATGTCGATTATGAAAGATGGCTCCAAGAACGATCCGAACGCATGTTCCT	I	no	100	yes	no
AGIWUR4822	genotype					AAAGGAGTTGGATGTCGATTATGAAAGATGGCTCCAAGAACGATCCGAACGCATGTTCCT	I	no	100	yes	no
AGIWUR4826	genotype	V	16671622	16672186	F14F8.8	GGAATGTCAAACTCAAACTCAATGGGACCAGCGAGAACATCCAGCTCGACAGTAATGCCG	V	yes	100	yes	yes
AGIWUR4827	genotype	III	13499199	13501510	T28A8.6	AAGATTCTCTTGTACAGCGACATTCAGAAAGCACTACAATCCCTGATCTACACAATTTCT	III	yes	98.31	yes	yes
AGIWUR4832	genotype	I	9578526	9581267	F42H11.2	ATCAACTTTGAAGCTGGAAGGTATTCGACTTATCACCGAAGATAACCTTCCTGACAGTCT	I	yes	100	yes	yes
AGIWUR4834	genotype	V	16919780	16921323	Y102A5C.3	ATTTGTCCCGGATTTTGAACTTGGCGCTGACGAAAATGGAAACGAAAAATTCTACTACAC	III	no	28.81	no	no
AGIWUR4834	genotype	V	16919780	16921323	Y102A5C.3	ATTTGTCCCGGATTTTGAACTTGGCGCTGACGAAAATGGAAACGAAAAATTCTACTACAC	III	no	28.81	no	no
AGIWUR4838	genotype	IV	11926023	11928415	ZK822.4	ACCAGAAGCTGCTATCGATGCCAACATCGCAGCTGAAGTACATACCCAAGTTCTTTAGAA	IV	yes	100	yes	yes
AGIWUR4839	genotype	IV	7776025	7778022	C33H5.6	CAGCTGGAAGTGTTAAATGGATTGATGCTTTCGATGGAACACTGATTCACAGCTTTTCCC	IV	yes	100	yes	yes
AGIWUR4842	genotype	III	12426862	12429195	Y49E10.14	TGAAGTGTTCCCCGATGGATTCTTCTCTCAGCCACCACCAACTATTATTTCCTAATTTTG	III	yes	100	yes	yes
AGIWUR4845	genotype	IV	14796417	14797544	Y57G11C.12	CGTTGACAGACTTGTCGGAGAAACTTCAGCACATGAAATCGATCCGTTACGCATTCTACA	IV	yes	59.32	no	no
AGIWUR4846	genotype	IV	2482255	2484218	Y69A2AL.2	CATTTTCCAAGAAATGTCAATATTCCGAACGGGATCCGATTCTCAAGATGATCGCCACTG	IV	yes	100	yes	yes
AGIWUR4848	genotype	II	8578049	8581513	F54C9.9	TTTTCGACCGGAAAGCGTATCAAAGAAAGGCTGAAGATGTTAACAAAAAGAAACGAATTC	II	yes	100	yes	yes
AGIWUR4850	genotype					GACTTGCCATTCTCCGATTCTCCAACTGGAGCTTCCGATATGCCATTTTTTGGAACTTCT	V	no	100	yes	no
AGIWUR4852	genotype	I	14220783	14231360	C49A1.4	CAATACGGACCTCGACAAGCTTTACAGTGCTCTGGACAACTTTTTGTTGGGCGGATAATT	I	yes	100	yes	yes
AGIWUR4853	genotype	IV	11327576	11329369	B0035.11	CCAAACTTTCTATCAGTCGCCACTCATCCATTTGATCCACAACATTACGAGGAAGACGAA	IV	yes	100	yes	yes
AGIWUR4854	genotype	II	11015588	11016881	F38A3.2	CACCAAGAACCGCTCCAGGATATTAGAATGTTGTTATCTTCTGACTTCATTTATGTATAT	II	yes	100	yes	yes
AGIWUR4855	genotype	II	12402434	12404887	F57G9.6	GAGAAAAAAGTTGTGTTCAACAGGAAATAACCGAGACATGTGGAGAAAACGTTTGGGCAC	II	yes	100	yes	yes
AGIWUR4858	genotype	X	1745096	1746217	Y75D11A.3	CCTGCACATTCAATTGAATCAACTCATTCAAAGTACTGTTTATCCTGATTTTACCCCCTT	X	yes	100	yes	yes
AGIWUR4869	genotype	III	5345252	5346117	ZK121.1	AATTGCTCAGTGCACGGGAGAGAATTCGCCGAAAGAATAAACTTTTTCACCATTTCCAAA	III	yes	100	yes	yes
AGIWUR4870	genotype	V	19946691	19949093	Y60A3A.9	GTCAAACTTCTGAATCTACCAATTCGCGAGTTTTCTACTGGTCTATTGCTCAAGTCGTCG	V	yes	91.53	no	no
AGIWUR4871	genotype					CTCTTATCGCAAGTTCTCACTGATCACCTACGGATTAGGTCTTTTTACAATCTTTTAAAA	IV	no	100	yes	no
AGIWUR4873	genotype	IV	5551134	5558820	T12E12.1	CGGAAATTATCGTCAACTCAATCAGTATACCTATCCATTTGCCTACTTTCTCAGTGCGAC	IV	yes	62.71	no	no
AGIWUR4880	genotype	III	5236410	5240055	C34E10.4	AGAATTACAAAATACTGGAGAGGTTGACAAAGTGCTAACTGAAAATGGTGAAAAGGCTCG	III	yes	66.1	no	no
AGIWUR4882	genotype	X	3257010	3258155	F40F4.4	TCGTTGGTTCAAGCGATCGACCGGAAAGAAGTAGAAATTATAAACACAACATAAAACTGA	X	yes	100	yes	yes
AGIWUR4884	genotype	V	20618910	20621966	F46B3.20	GAGAGCATCAGTCGGCGGTGCTCCAACTGATTTCACAAATATGAGATGCCAAGTTGTATA	V	yes	100	yes	yes
AGIWUR4885	genotype	IV	10469741	10471899	F01D4.2	TTCGAAGGTTCTAAGAGCATCCCATAACTTGACTAATTTGGTTTCGATCAAGTTTAAGTT	IV	yes	100	yes	yes
AGIWUR4890	genotype	X	8104305	8107557	K07E3.2	AGAGGACACTTTATCAATGCAGGATTCATCGTTTCCAACTGAAGTAGAAGATCCGGATAC	X	yes	100	yes	yes
AGIWUR4895	genotype	X	4286737	4291494	C52B9.1	ATTCGGATTTGCGGACTACGGGAGAGATCGTCTGTCGCTGTACTTCAAACATAAACAACT	X	yes	79.66	no	no
AGIWUR4896	genotype	III	3648792	3650832	C46F11.3	ACACCGGAATGTCGAGTCCCGAAATGATGGCTGAGCATGGACTGGAAATTCTGAAAATTT	III	yes	100	yes	yes
AGIWUR4906	genotype	I	12326441	12327030	C47F8.7	AAGCACTCAAGAAGAACTGTCTTTCAGCTTGTCGTCATTTGCAAAACTATCCGTTTCCAC	I	yes	100	yes	yes
AGIWUR4908	genotype	I	8591215	8591978	R05D11.3	CATGTTTCTAAATCGGTTTCTTTCCCCACACAGTTTCGTGTCGTTTTACTATTTCGCACA	I	yes	100	yes	yes
AGIWUR4912	genotype	II	2098871	2104149	T16A1.1	CCAAAAAACATTGTGAAATTCCATGGAGAATTTCTGCTCAAAGAAAACAACAGCGCATTT	IV	no	37.29	no	no
AGIWUR4914	genotype					GTGCTCAACCATGTGCTTCGGACAATGAGAGTTTGTCGATTGCTGAGCGCGTCAAGCGCA	X	no	100	yes	no
AGIWUR4917	genotype	III	7614862	7615699	T04A6.2	TCACGAAAATCATCCGGAGAACTGGAGAAACAACATGCACTCAAGAAATGAAAGAGATTA	III	yes	100	yes	yes
AGIWUR4920	genotype	X	13727298	13734404	K11E4.4	ATCTCGCCAGATGGGAGTTCCAGTACTCCAAGAAAGGAGATCAACTCGTTTGACTTGTAA	X	yes	100	yes	yes
AGIWUR4922	genotype	III	4803007	4804753	C38D4.9	AATTCCATAAACAAAAGGCCGTGGATATTGCCGTCGATTTAATACATTTCAAAAAACTGG	III	yes	100	yes	yes
AGIWUR4933	genotype	X	384382	388797	R04A9.5	AAATTGCAAATCGTCTTGGAGTTTCCCACATCACCCTTTGCAGCTTCATCGACTGGCAAA	X	yes	96.61	yes	yes
AGIWUR4935	genotype	IV	2114626	2115625	C23H5.3	ACCCCATCCCAGTTGACAGCTTGAGCTTTCAAAAATCAATAATTCAACACTCCAAGTCTG	IV	yes	100	yes	yes
AGIWUR4937	genotype	V	10315245	10317394	B0024.10	GATGACCGTAAACAGAAGAGACCTCAATTTCAATCATCTTCGTCTTCATCGCATTCGGGA	V	yes	100	yes	yes
AGIWUR4938	genotype					ACGAAAATGTTGCAAAGTTTGAGTCCGTCGAGTCGTGCAGAAGATCCGAGATCATCTTGA	III	no	100	yes	no
AGIWUR4941	genotype	I	9544733	9558096	C36F7.2	CATCTTCTACACCAAACGACTCGATGATTTCTGAATATGAAAGTTCGAATTTGAAACGAA	I	yes	100	yes	yes
AGIWUR4943	genotype	II	818578	820683	F46F5.7	CTACGAAACACTGACTATCCAAGTGAATTTCTTGGAAAACTGACGGAAAATGTGAAACGG	II	yes	100	yes	yes
AGIWUR4944	genotype	V	8469040	8470072	T23B12.1	AGTTCTCGCTTGTAGAAGATGTCGAGATTGTTACCACATGGCATGCAGTATCCCTACAGT	V	yes	100	yes	yes
AGIWUR4947	genotype	I	3706030	3709435	F21A9.2	TACCGAGCATTCAGTATGCGAGGGATTCGTACGCATATGAGATCTCATTCTGACGATGAA	I	yes	67.8	no	no
AGIWUR4954	genotype	X	2467347	2471308	R04B3.1	ATGAATGTTGGACAAGTTGGAATAACTGAAATCGGGCTCTTCTCTGACTCACAAGCAATA	X	yes	100	yes	yes
AGIWUR4957	genotype	IV	15946784	15947438	Y105C5B.13	AGAAGGACGCAGCTGAACCATCGACTTCCAAATAATTTCTATGTATCAAGTGTTTTGTGT	IV	yes	100	yes	yes
AGIWUR4960	genotype	V	19995986	20004485	Y60A3A.1	TTTTTTGAAAAGACCTGTAAATCCCGTTCCGGAACTAGTCGAACATAATGCATCATTCGT	V	yes	88.14	no	no
AGIWUR4961	genotype	III	174609	175833	F40G9.10	ACCCATTGGAACAATGTGAACATGGATCGTCAGAGAGCATACATTTGCAAACGTGCTCCA	III	yes	100	yes	yes
AGIWUR4962	genotype	X	15076696	15077748	H40L08.2	TATCTTCCGCAAAGAAAGTTTCATGTCGAATGTCCCATTTATCTTTCCTAATCAGAATTG	X	yes	100	yes	yes
AGIWUR4965	genotype	II	898043	901164	T07D3.9	GAGAACCATGAATGTATCATCAGAAAAAAGTTCTTGTTTTCTACTTTAGAGAACTCGAGG	II	yes	100	yes	yes
AGIWUR4971	genotype	X	6533493	6536840	F22A3.6	GTTCATCGGACCACAGCCCCCATATTTTTCACATATCTCTTCTCAAGCGAATCGGAAGTT	X	yes	100	yes	yes
AGIWUR4974	genotype	III	7329714	7335316	F56C9.10	GTGTGGATTTTCACATGTTTTCAGTGGGAAAGTTTGTGGAGAAGTTTGAATGATTGAAAA	III	yes	98.31	yes	yes
AGIWUR4976	genotype					CCTCAATTGCATTTCAACTATCATGAATCTACCACACCGTACAATTGGACCAAGAGAGTT	I	no	100	yes	no
AGIWUR4976	genotype					CCTCAATTGCATTTCAACTATCATGAATCTACCACACCGTACAATTGGACCAAGAGAGTT	I	no	100	yes	no
AGIWUR4977	genotype	IV	786234	794326	F56B3.4	ATGACACTGGAAAACAGAAGGAATTCCAGATTTTGGTGGAAATTATTCGGAAATCTATTG	IV	yes	100	yes	yes
AGIWUR4978	genotype					GGGTCTCACCAATTTCCCGGCAAAAATTATTTCTAAGAAAATTTTAATTTCCCGCCAAAA	II		100	yes
AGIWUR4980	genotype	II	9005796	9019775	F44G4.8	TCTCCGTCTCCAACATCTACTTCAACAGGTGCTCATCATAATGCTGGTTTTGTACAGGAT	II	yes	100	yes	yes
AGIWUR4984	genotype	V	4131925	4134981	T05B4.2	TGAGGTTCCAGAGAGTGCGTGCTTGGTACGAAAGTATTGTTTTACATATACTTTTTATAC	V	yes	100	yes	yes
AGIWUR4987	genotype	IV	16289558	16290835	Y7A9C.3	AGTAACAGATGGAAATCAAAACCCAATGCAAAATTCAAGTGGAATAGATTCTTCAGAGTG	X	no	38.98	no	no
AGIWUR4987	genotype	IV	16289558	16290835	Y7A9C.3	AGTAACAGATGGAAATCAAAACCCAATGCAAAATTCAAGTGGAATAGATTCTTCAGAGTG	I	no	25.42	no	no
AGIWUR4987	genotype	IV	16289558	16290835	Y7A9C.3	AGTAACAGATGGAAATCAAAACCCAATGCAAAATTCAAGTGGAATAGATTCTTCAGAGTG	X	no	25.42	no	no
AGIWUR4987	genotype	IV	16289558	16290835	Y7A9C.3	AGTAACAGATGGAAATCAAAACCCAATGCAAAATTCAAGTGGAATAGATTCTTCAGAGTG	V	no	25.42	no	no
AGIWUR4987	genotype	IV	16289558	16290835	Y7A9C.3	AGTAACAGATGGAAATCAAAACCCAATGCAAAATTCAAGTGGAATAGATTCTTCAGAGTG	IV	yes	25.42	no	no
AGIWUR4987	genotype	IV	16289558	16290835	Y7A9C.3	AGTAACAGATGGAAATCAAAACCCAATGCAAAATTCAAGTGGAATAGATTCTTCAGAGTG	III	no	25.42	no	no
AGIWUR4987	genotype	IV	16289558	16290835	Y7A9C.3	AGTAACAGATGGAAATCAAAACCCAATGCAAAATTCAAGTGGAATAGATTCTTCAGAGTG	III	no	25.42	no	no
AGIWUR4987	genotype	IV	16289558	16290835	Y7A9C.3	AGTAACAGATGGAAATCAAAACCCAATGCAAAATTCAAGTGGAATAGATTCTTCAGAGTG	IV	yes	25.42	no	no
AGIWUR4987	genotype	IV	16289558	16290835	Y7A9C.3	AGTAACAGATGGAAATCAAAACCCAATGCAAAATTCAAGTGGAATAGATTCTTCAGAGTG	III	no	25.42	no	no
AGIWUR4987	genotype	IV	16289558	16290835	Y7A9C.3	AGTAACAGATGGAAATCAAAACCCAATGCAAAATTCAAGTGGAATAGATTCTTCAGAGTG	IV	yes	25.42	no	no
AGIWUR4987	genotype	IV	16289558	16290835	Y7A9C.3	AGTAACAGATGGAAATCAAAACCCAATGCAAAATTCAAGTGGAATAGATTCTTCAGAGTG	I	no	25.42	no	no
AGIWUR4992	genotype	X	14734443	14740088	C05G5.1	CATTCTTCTGGCCTAAGTACAAGCGAAGGAATTACGAGCAGGGAAAGAAATGGAACGAGT	X	yes	100	yes	yes
AGIWUR5006	genotype	V	9544611	9545398	C50F4.13	GTGTCACAGATGAATATTGCAACTAAAGATACTCCGCCCCGTTAATTTATATGTCATCTG	V	yes	100	yes	yes
AGIWUR5008	genotype	III	5362209	5364372	Y32H12A.1	CCAGTTCCATAAATATATTGAATCCCGTAATAGCTATGTGTTGCTTTCGACCGTATCGGA	III	yes	100	yes	yes
AGIWUR5010	genotype	V	15988754	15991607	C06C6.6	ATGTTGTGGAGAACAAGAGTAAGACCCATGAGGTTGAGAAGAAAAGGAGTGAAGTGTTGT	I	no	33.9	no	no
AGIWUR5010	genotype	V	15988754	15991607	C06C6.6	ATGTTGTGGAGAACAAGAGTAAGACCCATGAGGTTGAGAAGAAAAGGAGTGAAGTGTTGT	V	yes	33.9	no	no
AGIWUR5010	genotype	V	15988754	15991607	C06C6.6	ATGTTGTGGAGAACAAGAGTAAGACCCATGAGGTTGAGAAGAAAAGGAGTGAAGTGTTGT	X	no	27.12	no	no
AGIWUR5010	genotype	V	15988754	15991607	C06C6.6	ATGTTGTGGAGAACAAGAGTAAGACCCATGAGGTTGAGAAGAAAAGGAGTGAAGTGTTGT	X	no	27.12	no	no
AGIWUR5011	genotype					GCTGGGACTACTTTGCCGATCCAAACTATGCAGATTGCTATAGATTGATGAAGCAAACCT	IV	no	72.88	no	no
AGIWUR5011	genotype					GCTGGGACTACTTTGCCGATCCAAACTATGCAGATTGCTATAGATTGATGAAGCAAACCT	IV	no	72.88	no	no
AGIWUR5013	genotype	II	8659782	8661712	D2085.6	GTTAACAGTCCTCGATTTGTTTGATTCTCCAAGGAAAAACGGGACCAACGACAAAACGAG	II	yes	100	yes	yes
AGIWUR5015	genotype	IV	10081155	10082610	W01B6.6	GTAGAAAACGCTGATCAATTCAATACAGTTCATCGAGCTATGGCTTTATGGTTTAAAAAC	IV	yes	100	yes	yes
AGIWUR5016	genotype	IV	10279457	10281582	Y43C5A.5	TCTTGGCGAAAAAAGAGCAAAGATCTGATGGATCCGTGTCTCCTCCACGAAAGAAAATCG	IV	yes	100	yes	yes
AGIWUR5017	genotype	I	7318290	7321085	F52A8.2	GTACTTTATGGACATGAGAATCGTATTAGTTGCCTCCGAACTTCTCCTGATGGAACAGCC	I	yes	100	yes	yes
AGIWUR5023	genotype	I	5919055	5935416	B0207.5	GGAAAAATATCATAAAGATAGAAATGTGAGGTCGAGTGGAAAAAGTGAAGAGCTCGTCCC	I	yes	100	yes	yes
AGIWUR5029	genotype	I	9879183	9881504	T23H4.2	TTCCTGCTCAAACCATCTAAATACTTCCAAACTTTGACTTCTAGAAATCGGGTCCCAACG	I	yes	100	yes	yes
AGIWUR5035	genotype					TGGAAGCACAAAGTTGGCATTGGTAATCGGAAACGTATCTCGACCGAATTCTTCGAGACA	I	no	100	yes	no
AGIWUR5035	genotype					TGGAAGCACAAAGTTGGCATTGGTAATCGGAAACGTATCTCGACCGAATTCTTCGAGACA	IV	no	100	yes	no
AGIWUR5035	genotype					TGGAAGCACAAAGTTGGCATTGGTAATCGGAAACGTATCTCGACCGAATTCTTCGAGACA	V	no	100	yes	no
AGIWUR5036	genotype	III	10141573	10146801	K08E5.1	ACAGTGGCATTGTGGTCCCAAGTGGGAAAAGGTTAGTTTATAAATTATTTATCAAGGAAC	III	yes	100	yes	yes
AGIWUR5038	genotype	V	20557945	20558379	Y38H6C.22	CAGTATAATAGACAACTTCGGCAACAAAATCGTATGAATAAAGCATGGCAACGTGGATGG	V	yes	94.92	no	no
AGIWUR5041	genotype	V	7366534	7367619	C03G6.20	CTTTTCGTTCACAAGCCGTATCGAGATGCGTTGAAGAGTATGGTTACAATACTACAGCAA	V	yes	100	yes	yes
AGIWUR5044	genotype	V	5778818	5780947	F44E7.5	AGGAATTGTCCCTATGGCTTTCAGTTAATATTTTCATTCGGTTCTTCCAGTATCAGGCCT	V	yes	100	yes	yes
AGIWUR5050	genotype	IV	6396582	6402458	Y73B6BL.21	TCCCGGCGTCCACATTATTACGAAATGAGACGTCATAATACGGGAAGATACCAGATGTTT	IV	yes	100	yes	yes
AGIWUR5052	genotype	I	5530618	5533710	F59A3.9	TGTTCAGAACAAACGACTGAAAATCAAAGAAGAGATAATTTATGGCCTGAGCTACTTCGT	I	yes	100	yes	yes
AGIWUR5059	genotype	I	11269946	11271226	F36D1.6	CCTTTATCCAGAGTGATTGGCAGAAAATGGACAATTGTTGGGCTGGGTACAACTTATATG	I	yes	91.53	no	no
AGIWUR5064	genotype	X	8133155	8136326	C02B8.6	ACATCTTCGGAGTTCGACATGCACAATGTCAAAGGAATTGCAGGGTGCCATGTTCCAAAT	X	yes	100	yes	yes
AGIWUR5066	genotype	III	8584186	8588642	C06E1.4	TCGACCTGCAAACACTCTCTACAACACAGCTGTCTGAAATTTGTTACTCGCTGAAAACAT	III	yes	100	yes	yes
AGIWUR5067	genotype	II	9588212	9589767	E02H1.2	CCAAAGACAGCTATATGCAAGATTAATTGTTACCCATAACGGGAAATTAATTACCCAATC	II	yes	100	yes	yes
AGIWUR5068	genotype	III	11382222	11388669	Y47D3B.1	ATCCAGAAAGCAGAGGTAAACTGTGAATCACCTGTGCCGCCATTCACTTCTGGAAATCAT	III	yes	100	yes	yes
AGIWUR5076	genotype	V	5882665	5883835	C04E6.8	TTCAAAAGATGGTATGACTTCACTGGACCGTACTACTTTAACGTAAGCAAAAACAGCTAG	V	yes	100	yes	yes
AGIWUR5079	genotype					ACAGTGAAAAAGTATTAGCAGATCTTGTGGGAATCAATGAGTTAACAGGGTATTCTCTGT	X		100	yes
AGIWUR5081	genotype	V	10090688	10091252	R04B5.11	CCTTCACGAACTGAACAAGTTATAATTGATATACTTGAAACGCCAATTGAAGGATCTCCA	V	yes	93.22	no	no
AGIWUR5085	genotype	IV	4754199	4756157	Y17G9B.7	GTCCTTCCAGCAATTCTCATTTGAATATTGTTGTCTTTCAAATACCCGGTCATTGGTTTC	IV	yes	100	yes	yes
AGIWUR5088	genotype	I	11909366	11910104	R09B3.2	CGCCAACAAATAAGTTGATCTTCATATCGGGTTTTTGTTACTTTTTTGCTCTTCACTGAT	I	yes	100	yes	yes
AGIWUR5090	genotype	II	3246316	3248174	C17F4.5	GATTGAAACATTGCTCGACGAGTTTATGGACAAAGTGGAGGGAGTTGGAAAGTCGAAGCA	II	yes	100	yes	yes
AGIWUR5091	genotype	V	19407739	19410857	C25F9.5	GAGCCATTCAAACCTGCTGCTGAGAAATTACATTCTAGAATCGGTGAAGAGCATGGAAGA	IV	no	25.42	no	no
AGIWUR5091	genotype	V	19407739	19410857	C25F9.5	GAGCCATTCAAACCTGCTGCTGAGAAATTACATTCTAGAATCGGTGAAGAGCATGGAAGA	X	no	25.42	no	no
AGIWUR5091	genotype	V	19407739	19410857	C25F9.5	GAGCCATTCAAACCTGCTGCTGAGAAATTACATTCTAGAATCGGTGAAGAGCATGGAAGA	IV	no	25.42	no	no
AGIWUR5091	genotype	V	19407739	19410857	C25F9.5	GAGCCATTCAAACCTGCTGCTGAGAAATTACATTCTAGAATCGGTGAAGAGCATGGAAGA	IV	no	25.42	no	no
AGIWUR5094	genotype	V	1134485	1139172	W07B8.1	AATGGAACTTTCCGTGTTCTACGTGGAACAAACGAATGTGGGCTCGAGTCGAATTGTGTT	V	yes	94.92	no	no
AGIWUR5095	genotype	III	8852264	8864451	F44E2.11	CATGGATACAAGATGCACAACATCGAGCTCAAGAATGAATACACCAGCACAACGTATCGG	I	no	32.2	no	no
AGIWUR5095	genotype	III	8852264	8864451	F44E2.11	CATGGATACAAGATGCACAACATCGAGCTCAAGAATGAATACACCAGCACAACGTATCGG	II	no	25.42	no	no
AGIWUR5099	genotype	III	8769502	8776141	K02D10.1	CGACATTCACACACTGCTTCGCTACTGGAGATTAATTTTGGCTTTAAATATTTCCAATTT	III	yes	100	yes	yes
AGIWUR5100	genotype	V	17369715	17371468	F47H4.3	GAATATGTTGTGTTCTTCACTCAGATTCCAACAGTTTATGAGAAATAGTGTCTATGTCAG	V	yes	100	yes	yes
AGIWUR5102	genotype	III	10325613	10330422	T07C4.9	GTGACACGTGCTGAATACGATATGGGTGACATTCGGAACATGTTCCAATCATTGTACAGA	III	yes	100	yes	yes
AGIWUR5104	genotype	II	10787312	10787914	R06F6.11	AGCCAACTGATTAAGGACTTGCGCTGGAAAAATTATTGATTATTTGTTAATGGCCCATAA	II	yes	100	yes	yes
AGIWUR5108	genotype	X	10412725	10416630	ZC504.2	CCAGCACAATCAAAAATAGCACGACAGACGTAAGCGACAGTGATCTGTGTCCCATCAAAT	X	yes	100	yes	yes
AGIWUR5110	genotype	II	3869901	3873010	C49D10.4	TTGATGATACAACCAAACTTGGGTATTACTTCGATGGATTTCATATTACTCCATTTGCTC	II	yes	100	yes	yes
AGIWUR5112	genotype	I	6761228	6767797	F08B6.4	ATTCCAAGTCAAGCTGGATGGAACAAGGGAGACTCACAGAAGAAGATGACATCATTCGGA	I	yes	69.49	no	no
AGIWUR5117	genotype	II	12068099	12070675	Y17G7B.22	CAAGATTGATCCAAGCTTGTACCCTTTCATATGTGAAGACTGTGTTGGAGCAGCATTTGG	II	yes	69.49	no	no
AGIWUR5135	genotype	II	11260087	11261256	T05B9.1	TTTTCTCATACCTTGCTCATTTACCGTCACTGTTCAATTGTTCATTAATAAAGCTGCTAG	II	yes	100	yes	yes
AGIWUR5144	genotype	X	11707903	11710190	C44C10.11	CCAAAGCATCCTCCAATTTTGTAATTCTTGAATTCATGTAATGTCTTTCACCCCGATGCT	X	yes	100	yes	yes
AGIWUR5145	genotype	III	8225097	8226386	C30A5.3	ATGGGAAAATGCACATTCTTTCTTCCCTTGTACCATTTCCATCCATGAACTTCCTACTCG	III	yes	100	yes	yes
AGIWUR5146	genotype	II	6490158	6491340	T28D9.2	CTCGCTCTCCGTCTCCAGGATCTCCAAAGGATTAAAATTGTGTTTTTATACCGTTTACTA	II	yes	98.31	yes	yes
AGIWUR5148	genotype					GAAAATCCATTCAGAGCCTACGTTTCTGTGTCAGCTAGCGGTGCAATGGATATTTTTGGG	I	no	100	yes	no
AGIWUR5149	genotype	IV	15143773	15147204	Y40H7A.1	CAGTTTATCGGCAAGGCTTTTTCAATATGTTTAGAAATAAGCCAGTGAATAATCAAGTGG	IV	yes	100	yes	yes
AGIWUR5155	genotype	II	6490158	6491340	T28D9.2	CTCCGTCTCCAGGATCTCCAAAGGATTAAAATTGTGTTTTTATACCGTTTACTGTTGTTC	II	yes	100	yes	yes
AGIWUR5159	genotype	X	12941441	12943547	C05E7.1	CAGTTTTCGTTGGATGTCACAAACTTTACGGAACCATTAGCTTGAGCGACATTCAAGCCA	X	yes	100	yes	yes
AGIWUR5166	genotype	V	16885075	16885403	F09C6.13	CAGCGTCAAGCAACACAAGCACAAGGGATGAAAATACTTGAGATGCAGATGCAGAACAAG	V	yes	69.49	no	no
AGIWUR5168	genotype	IV	10075414	10075775	W01B6.4	TACTGCTAGAGCACCAAAAGAAGACAAGTTGGTCATTCACTTTTGCACGTGCCGATGCAA	IV	yes	100	yes	yes
AGIWUR5171	genotype	II	12575691	12577748	Y38E10A.4	GGATTCAAATATTCGCTATGGGTTTAGTGCCACTTTTTCGAAATTTGTTCAAATGCTCTA	II	yes	100	yes	yes
AGIWUR5174	genotype	II	2091772	2092111	T16A1.10	AGTTTCCCCAACCGAAGAATGTGATGGATGTTTGTCTTTCTATCGACGATTCATCAAAAA	II	yes	100	yes	yes
AGIWUR5178	genotype	III	3869591	3901466	F13B10.1	CTCCCAATGTCTTTCAATCATCCCACACGAAAGTTTTAATGTATTTGACCCTCATTTTAA	III	yes	100	yes	yes
AGIWUR5179	genotype	IV	8148794	8151156	B0218.3	AGCCTGTATAAGTGACCTTGGAAATACACAACCATCAAGCTTTTTAACTTTCATTATGGA	IV	yes	100	yes	yes
AGIWUR5181	genotype	II	6246354	6247334	T24H7.3	GAAGAAGGAAAGAAGCGATTCCGATGAATAATTTCTCACTTCAAATCTTCATGTTCTACC	II	yes	100	yes	yes
AGIWUR5184	genotype					AAATACTCCGAAAACGATTCGTCTTATGAGTCTGAGGAAAGCAATATGGAACCACTTCCA	X	no	88.14	no	no
AGIWUR5184	genotype					AAATACTCCGAAAACGATTCGTCTTATGAGTCTGAGGAAAGCAATATGGAACCACTTCCA	X	no	88.14	no	no
AGIWUR5190	genotype	X	1962573	1966188	F52D2.7	TGAGTCTTTAAAATTGTATGGTATGCCTCACTTTCGCCCGTTTTCTGATTCCACTCCATT	X	yes	100	yes	yes
AGIWUR5192	genotype	IV	4422339	4426566	R08C7.6	ATGGAAGCTGTGAAGTAAAAATGCCATTCATATGCACTGCAAAAGGTGTTTTGAAAGCGA	IV	yes	91.53	no	no
AGIWUR5197	genotype	II	2098871	2104149	T16A1.1	CTAGCTCCCTCGTAATCAAGCATGTTGTCGAAGAAATTTCAAATATAAATGAAGCAGAAT	IV	no	28.81	no	no
AGIWUR5197	genotype	II	2098871	2104149	T16A1.1	CTAGCTCCCTCGTAATCAAGCATGTTGTCGAAGAAATTTCAAATATAAATGAAGCAGAAT	II	yes	44.07	no	no
AGIWUR5198	genotype	V	5269485	5270744	B0238.11	GATCAACTTTTCGCGATACTCTTCATTTACTCGAGAATTTCAACCAAATTTGTTTCACAC	V	yes	100	yes	yes
AGIWUR5203	genotype					GACTTTGGCTCAATTGGCTACTACACAATCGATTGCTCAATTGTCAATCATTGTGGATGT	III	no	100	yes	no
AGIWUR5206	genotype	V	4338854	4341308	D2063.3	AGAAATGATTAATTAATTCCATTCCACGCTACTTGTCTTCTTGATATATTCCCCGGAAAC	V	yes	100	yes	yes
AGIWUR5208	genotype	I	8798785	8801694	F36A2.3	GAAAAATCTTGCGGATCGCCTTGGCGTCATAATGAGACTCGTTGACGAAAAGCCTCAATA	I	yes	100	yes	yes
AGIWUR5212	genotype	V	16502947	16503282	F36D3.14	TTTCCAGTAATAGGAGCAATTCCAGGGCAACTGCCAATTCCGAAACTTCCATCAGTATGA	V	yes	100	yes	yes
AGIWUR5214	genotype	II	5594714	5596463	C17G10.2	GAAAAAGCCGCAAGTTCCCTAGAAGCATTGGCTGAGGATGAGAATCGATACGTTGCTAAA	II	yes	100	yes	yes
AGIWUR5219	genotype	X	4350498	4352744	F14H12.2	TAATGATTATTTTGATTGCGTCAACGATGAAAAGCTCAACGGCTCAACAGAAAAACAACG	X	yes	100	yes	yes
AGIWUR5221	genotype	V	10478566	10480963	Y32F6B.3	ATTTGATGAAAGCTTCCTGGCTGCTGTAGGTGTAAAATTAGAAGAAGAAACCCCAAATCC	V	yes	100	yes	yes
AGIWUR5226	genotype					GATTTGATGGAAAAGTTCGGCAACCGTAAACTGAATGAACTCGGGAACTTGGCAGTCTAG	I	no	100	yes	no
AGIWUR5226	genotype					GATTTGATGGAAAAGTTCGGCAACCGTAAACTGAATGAACTCGGGAACTTGGCAGTCTAG	I	no	100	yes	no
AGIWUR5233	genotype					GTCAAACTCTCAATCAAAATTCTAAATACCAAAATCCAAATCGCGGTAGGAAACTATCTC	X		100	yes
AGIWUR5233	genotype					GTCAAACTCTCAATCAAAATTCTAAATACCAAAATCCAAATCGCGGTAGGAAACTATCTC	X		100	yes
AGIWUR5233	genotype					GTCAAACTCTCAATCAAAATTCTAAATACCAAAATCCAAATCGCGGTAGGAAACTATCTC	X		100	yes
AGIWUR5233	genotype					GTCAAACTCTCAATCAAAATTCTAAATACCAAAATCCAAATCGCGGTAGGAAACTATCTC	X		100	yes
AGIWUR5233	genotype					GTCAAACTCTCAATCAAAATTCTAAATACCAAAATCCAAATCGCGGTAGGAAACTATCTC	X		100	yes
AGIWUR5233	genotype					GTCAAACTCTCAATCAAAATTCTAAATACCAAAATCCAAATCGCGGTAGGAAACTATCTC	X		100	yes
AGIWUR5233	genotype					GTCAAACTCTCAATCAAAATTCTAAATACCAAAATCCAAATCGCGGTAGGAAACTATCTC	X		100	yes
AGIWUR5233	genotype					GTCAAACTCTCAATCAAAATTCTAAATACCAAAATCCAAATCGCGGTAGGAAACTATCTC	X		100	yes
AGIWUR5233	genotype					GTCAAACTCTCAATCAAAATTCTAAATACCAAAATCCAAATCGCGGTAGGAAACTATCTC	X		100	yes
AGIWUR5233	genotype					GTCAAACTCTCAATCAAAATTCTAAATACCAAAATCCAAATCGCGGTAGGAAACTATCTC	X		100	yes
AGIWUR5233	genotype					GTCAAACTCTCAATCAAAATTCTAAATACCAAAATCCAAATCGCGGTAGGAAACTATCTC	X		100	yes
AGIWUR5236	genotype	V	12731772	12733645	R11D1.11	CCTTCTTTCAGACAATGCTTCAATGACTACTGGATCCACTTTGCCTGTCGATGGAGGATT	V	yes	100	yes	yes
AGIWUR5239	genotype	IV	6740496	6742443	Y73B6A.4	CGTCGGCGTGGAAGAAATCCGAATCTAGACGAATCAGTCGAAACGGATGAAGATGAATTT	IV	yes	100	yes	yes
AGIWUR5240	genotype	IV	6757311	6762609	H34C03.2	CAATCAATACAAGGGAAATGAGTTGATAGAACGCAAGATGTCCTTAAGGTCCTCGAAGCC	IV	yes	66.1	no	no
AGIWUR5243	genotype	V	2276018	2278246	T27B7.1	GTGCTGAGGGTGATGTGGGAACGGAAAGAAAAGCTGTCAATTGCGAGGATGTTCAATATT	V	yes	100	yes	yes
AGIWUR5245	genotype	I	4254380	4264699	C43E11.3	GAAATGAAGATTCCTGAATTTGAGTTGATTAGCGAATCAAAATATTTGACGAGGAATGCG	I	yes	100	yes	yes
AGIWUR5246	genotype	V	2158674	2159427	C45H4.14	ACTTGCTCATGAGCTCGGTGTTATCAACTCAATGGACGGGCTTGATCCATACGATGAAAT	V	yes	100	yes	yes
AGIWUR5247	genotype	II	14256610	14256987	Y54G11A.19	AAAGCCATTTTCCACCGTCTCCAAAGCCCTAGATTGCTCTCGAAAATGCCTCGAAATAGT	II	yes	91.53	no	no
AGIWUR5248	genotype	V	2294822	2296967	T27B7.3	GGGTTTTTAACATTTTGAAAGTCCAGTTTTCACATCCGGATATGCTTGAGGATTCTGGTT	V	yes	96.61	yes	yes
AGIWUR5250	genotype					ACAAATAATCATTCATGTGTCCATTTTTCACTCTCGAAACCCATATACCCTCACTCTAAA	I	no	100	yes	no
AGIWUR5259	genotype	IV	8222202	8223459	T09A12.2	TATCAGCTGATATTCCTTGGAACTTTTCCAAATTTCTTGTTGATAAGAATGGTCATGTGG	IV	yes	100	yes	yes
AGIWUR5270	genotype					TGACATCCGTGGAGAGATTCAAATATACAAACCTCGCTGGTGCTCGCTGGTAGTTATGAA	II	no	100	yes	no
AGIWUR5270	genotype					TGACATCCGTGGAGAGATTCAAATATACAAACCTCGCTGGTGCTCGCTGGTAGTTATGAA	II	no	100	yes	no
AGIWUR5271	genotype	IV	6040976	6074507	H16O14.1	CGATTTTCATGACATCGAATTTTGCAAAATCACACAACTAACACACTGACTATTTCGGTT	IV	yes	100	yes	yes
AGIWUR5275	genotype	X	692978	703036	F02G3.1	ACTACTTCTAGTGGATCTAGGGTGCTTTATCACAAATAAATGTGGGCTTATTTCTTGCAT	X	yes	100	yes	yes
AGIWUR5286	genotype	X	4204602	4206444	F20B6.9	GTGGAAGGATCAGGACGATCGGGATGAATGGCTTCGGGATGGTTCGGGACGATGGACGAC	X	yes	100	yes	yes
AGIWUR5290	genotype	X	1682954	1686419	C36C9.1	AATCCAAATGACCTTGCAGTTCAGAAAGATATTGCTCTCGAGTTCGTTCAGGCTCGGCTT	X	yes	100	yes	yes
AGIWUR5298	genotype	V	11770456	11773495	F55A11.4	CGAAATGTATGATTCCTCGATCCAGTTGGCCAGTTTTCCGCAAAGCCAAACGAGTTTTCA	V	yes	100	yes	yes
AGIWUR5302	genotype	III	573984	576447	Y55B1AL.1	ATCAATTCCATCGATGGGTCATGTTCAAGAAAGCCACGTTGCAGCTGCTTCAAACCGAAT	III	yes	100	yes	yes
AGIWUR5303	genotype	V	877530	878667	T02B11.8	CAACAACCTTATCCAACCCAGTATCTCCGTTTCGATCAGGCTAATAATTACATTTGTATA	V	yes	100	yes	yes
AGIWUR5309	genotype	I	2472066	2485391	Y74C10AR.3	CTGTGGAAGTCACAGAATATTCATGGAGTTGCGCCAAAAAAGTCGAAAGAAGAGGACGAC	I	yes	54.24	no	no
AGIWUR5310	genotype					AAGCTGTTAAAATGGTGGGAGCGGCCAAAAATTGGAAAAATCTATGTCTTTATCGCCAAT	II	no	100	yes	no
AGIWUR5318	genotype	IV	5111839	5112917	AC7.3	CAAATCTCAAGCCAGATGTGACTGTTAAAGCTAAGAAGACTGAAACTCCTGTTGAAGAGA	IV	yes	100	yes	yes
AGIWUR5321	genotype	II	5961677	5962024	B0034.7	CACTTTTGGATAGGAAAACCAAAAGAGCAGTTGCAAAGGGAACGAAAAATTATGGAGCTG	II	yes	100	yes	yes
AGIWUR5323	genotype	III	8589336	8589488	C06E1.5	AGGCGGAGGCAAGAAGTGTGGAGGATATGGGGGTGGATATGGAAGTGGAGTCATCATTGG	III	yes	100	yes	yes
AGIWUR5325	genotype	II	11661583	11675927	C47D12.1	CTCACAGATCTCTATACATTTGTCAAATGTTTCCAAATCTTTTATCTGCCCATACATTCG	II	yes	100	yes	yes
AGIWUR5328	genotype	III	10325613	10330422	T07C4.9	AAGGGAGACTGCTCGGGAGCTTATAAAGAGGGATTGATCGCTTTGGTTAATGGAAATCGT	III	yes	100	yes	yes
AGIWUR5333	genotype	I	7491816	7492934	T28F4.5	ATTAGAAAAACAAGACAAGACGATAGGAACAAGACTCGGCAGTTTGGCAGTGGTAACCAG	I	yes	100	yes	yes
AGIWUR5335	genotype	I	7643431	7649777	F26A3.8	TGAGATTGTCACAGGAACCGTTTTGCTCACTAAAAACCCTTGTATTGTCCCCGGAGATGT	I	yes	100	yes	yes
AGIWUR5339	genotype	IV	8226337	8236602	T09A12.4	GACGATCTCCAAGTGTTATGGGTTTTTATTAAAGAACCTCTTCTCATTCATTTCATTTCC	IV	yes	100	yes	yes
AGIWUR5341	genotype	III	6859863	6860786	R13F6.2	CAGTGAGCTGATCAATGACGTCTTCTGCAACTATGTAAAGCATCCAGAAAATGAAGGTGC	III	yes	100	yes	yes
AGIWUR5343	genotype	I	2049140	2050177	Y20F4.8	GAGTGCAGAGGAGCGCATTTGCGTCGACAGAAATGCGGCAAAACGTTAGGTTTAAATATT	V	no	100	yes	no
AGIWUR5346	genotype	II	781884	783001	Y39F10A.3	CTTTATTCATGAGAAGTGCGTTGAGAAGTATGGTGGATTGAAAGTTGCCAACTATTTGGA	II	yes	100	yes	yes
AGIWUR5347	genotype	IV	807439	824954	Y55F3BL.2	TATGGTCACGGGAAAACAGATCGATAAAGATTTTGAGGAGGCGGGGGACAAAAAATAACA	IV	yes	100	yes	yes
AGIWUR5348	genotype	I	14738882	14742657	K05C4.6	CAAATGCGCCCTAATCACAATTGGTACGATACCGATTTGTAATTAATTTATCTTCTCGTA	I	yes	100	yes	yes
AGIWUR5352	genotype					AAGAGAAAACCAATCAGTATTGTGATAGAGTAATTGATGAGGAGAATGCCAGAGAATGCC	II		100	yes
AGIWUR5354	genotype	III	4852313	4855177	C35D10.9	GCCAGTGAGATGTATCCAAAAACTACAGAAGAAACTGTGATCCGTCCTGAAGACTTCCCA	III	yes	100	yes	yes
AGIWUR5355	genotype	I	5401757	5402896	C24A11.1	GTCTTCTGATGGTTCTTCCTACCAATCCACTGTTGACTCGTACGGACTGCCAAAAAGATT	I	yes	100	yes	yes
AGIWUR5356	genotype	IV	7745979	7748225	C50F7.10	ACGGATTCGGTGTTAAATTTGGAATTTGTCGCGTCGATTTTGATTCTCCAGACAAAACAA	IV	yes	100	yes	yes
AGIWUR5357	genotype	IV	2713907	2716574	Y94H6A.7	CGAGGTCCTCCAGCAGTGTGTCAAGTGTTGTGACGCTTTTTTGGACAAGATTTGCAAATA	IV	yes	100	yes	yes
AGIWUR5357	genotype	IV	2713907	2716574	Y94H6A.7	CGAGGTCCTCCAGCAGTGTGTCAAGTGTTGTGACGCTTTTTTGGACAAGATTTGCAAATA	IV	yes	100	yes	yes
AGIWUR5363	genotype	V	9547083	9547607	C50F4.7	CACTCGGCTGAGCCGAGGTTACTGTAAATATATATCATGAAAACCAGATCACTCGCTTTG	V	yes	100	yes	yes
AGIWUR5364	genotype	II	10367741	10369597	C07E3.6	TATTTTCAGCGTAACTGGTCAGAATATAAAATCCTCCCCTTCAAAAAACGCAGGCCAAAC	II	yes	52.54	no	no
AGIWUR5371	genotype	III	11368415	11371775	T28D6.2	CTATAAAAAGTTGTTCCACCCAGAGCAAATGCTCACTGGCAAAGAGGACGCCGCAAATAA	III	yes	100	yes	yes
AGIWUR5373	genotype	I	1136371	1154386	Y48G8AL.10	TAATCTCGGAATGCCCAACATGCACGCAATCAACGCCGAAACTTCCGAATTCAACTGTAA	I	yes	100	yes	yes
AGIWUR5376	genotype	III	13361299	13364765	T03F6.8	CAAACAGATGTAGTGATTGCTGGAAGAGAGGACAGTGTTTCCGTGGAAAATGAGCAATGA	III	yes	100	yes	yes
AGIWUR5377	genotype					GACAAAGTTATGATGGAATCCCCAAGTCTTTTAAAACATATCGACCCATTGGAATATCAC	IV	no	100	yes	no
AGIWUR5379	genotype	V	1460369	1461613	R09B5.6	CACGTATTGAACACTTTTTGAGCATATTTTTTGTGTACACTACTTGCCAGCTTTTTGATG	V	yes	100	yes	yes
AGIWUR5381	genotype	II	5214441	5225377	C34F11.9	TTAGAAAACAACGAGTTGTTGTTCTTCCCAGAAAACCATCATCGTCTGCAAATGTTCCAT	II	yes	83.05	no	no
AGIWUR5383	genotype	I	6742293	6745341	W02D3.9	TGATCATGATACTCAAAACCCCTATTCTGTACGATAATCGTTTCATCTCTCTCATCTCTT	I	yes	100	yes	yes
AGIWUR5389	genotype	II	8047564	8049105	T05H10.2	GTCTCGATGGAATTCCAATGATTTTGGAAACGCCAGAAGGAAAATATCCGGAGGAAATGA	II	yes	100	yes	yes
AGIWUR5391	genotype	II	3759581	3760036	T24E12.12	CATTCTGAAGCTGAAAATGGAGAACAAACGCTATTTCATGTTCAACCGCTGGGTGGATCG	II	yes	86.44	no	no
AGIWUR5399	genotype	V	1805178	1805875	Y46H3A.2	CTCAAAATTGAAGGGATTCAAGAAACAAAATCGGAACATGGATACTTGAAACGCTCATTT	V	yes	100	yes	yes
AGIWUR5401	genotype	V	3978836	3979134	B0213.17	ACGGATGGGGAAAATAGATTTCTGCTGCTGACGAATATACTTTAAAATGATCCTATCGAA	V	yes	100	yes	yes
AGIWUR5404	genotype					GCAAATGCCAATATTTTCAAAGACTTGCAAATTCTCATCACACTCATCAATCCGTTCCTA	X	no	100	yes	no
AGIWUR5413	genotype	II	7585731	7594912	F35D2.5	CATGGGTGTTGTTCTCTTAAATGATACAAATGTGCTCACTAGCCGTTTTATTGAATTTTG	II	yes	100	yes	yes
AGIWUR5415	genotype	IV	14758362	14760945	Y57G11C.6	ACCAAGAGCAGTCGATTCATTCTGTCAATATTGTTCCTTGTACATTTCATTGCTGTACTT	IV	yes	100	yes	yes
AGIWUR5418	genotype	V	12868026	12870035	T07F10.3	CGAAACGATAGAAGAAGAGACGAAAAATCTGGTCAGTATCGAAACGGGAAATGGTCCCCA	V	yes	59.32	no	no
AGIWUR5424	genotype	IV	2130965	2133025	C23H5.1	AGGATTTTCACAAATTGAATGGATTGCACCGCATTTCACGGATCATGCAAAAAACTTGCT	IV	yes	100	yes	yes
AGIWUR5427	genotype	V	6055589	6056743	Y38A10A.1	ACAGTGGTGTATTTTATTCACGGGATCATCCGATACATTTCTCAAAATCTGTGATTACCG	V	yes	100	yes	yes
AGIWUR5439	genotype	V	15894454	15896765	T06C12.13	AATACCATGGAGCTGGCGAGGATTTTCGAAATGTTCAAAGTAGATTTTTCGGACCCCGAT	V	yes	100	yes	yes
AGIWUR5444	genotype	III	124778	126527	C29F9.3	GTGCTCGAGAATGTTCAAGAGCCCACTTCTTTCCTTCAAGTTCCTAGTAACCCCACATAA	III	yes	27.12	no	no
AGIWUR5444	genotype	III	124778	126527	C29F9.3	GTGCTCGAGAATGTTCAAGAGCCCACTTCTTTCCTTCAAGTTCCTAGTAACCCCACATAA	I	no	27.12	no	no
AGIWUR5446	genotype	IV	6770810	6779859	C17H12.13	ATCGTGATGCGTCCACCAGAAACATTCCATAGTGTATATGCGATGCTCTCGAAGTTTAAT	IV	yes	100	yes	yes
AGIWUR5448	genotype	V	6045640	6047908	R01B10.4	GCCACAATTCCAATCCCAATCTGGTGGTCTGACTTCCTAGCTCTCTATTACGATCTAGAT	V	yes	100	yes	yes
AGIWUR5457	genotype	IV	4196173	4196695	K06B9.6	GCCTATTAGAAAATTAATGACTAAATACATCCTCCCAACAGAAGGCACATTTCCAAGGAT	IV	yes	83.05	no	no
AGIWUR5458	genotype	IV	11054308	11063613	F36H1.4	TGCCAGTTCAACTCCTCGATTTCCAACGGGTACAATATTTGCATCGTTTTTGTAATTTCC	IV	yes	100	yes	yes
AGIWUR5461	genotype					GGTTTCGGTTTCAGTTTCATTGAGTGAAAGACGAGCACTGTCGAGAACCATCTGAGAGTT	I	no	100	yes	no
AGIWUR5468	genotype	IV	5162743	5163074	C24D10.7	AAATCGACACAAGAAGAGCCAGTCGCCCAAAGAAGTGCAACTTTCATTGGCCCTTTTGTG	IV	yes	100	yes	yes
AGIWUR5469	genotype	V	13879552	13880213	T22G5.2	ACTCATTCAAACCTATCAATCTGGAGATGTCATTTGCCGTCGCGAGTGGGAGAGAGAATA	V	yes	100	yes	yes
AGIWUR5473	genotype	II	1919926	1921111	F52C6.10	TTGAAGAATTCATGCCTGTCGAAAGTCAATACTGTTCGTGACATCAAAGCGGCGATGACG	III	no	27.12	no	no
AGIWUR5473	genotype	II	1919926	1921111	F52C6.10	TTGAAGAATTCATGCCTGTCGAAAGTCAATACTGTTCGTGACATCAAAGCGGCGATGACG	II	yes	27.12	no	no
AGIWUR5473	genotype	II	1919926	1921111	F52C6.10	TTGAAGAATTCATGCCTGTCGAAAGTCAATACTGTTCGTGACATCAAAGCGGCGATGACG	II	yes	27.12	no	no
AGIWUR5473	genotype	II	1919926	1921111	F52C6.10	TTGAAGAATTCATGCCTGTCGAAAGTCAATACTGTTCGTGACATCAAAGCGGCGATGACG	II	yes	27.12	no	no
AGIWUR5477	genotype	I	1416586	1425201	Y92H12BR.3	TGAGATTTTCCACCCCGTTTTCCGCATTTTTTGCCCATTTTCAGCCAAAATTTCTCAAGC	I	yes	100	yes	yes
AGIWUR5478	genotype	V	5593706	5594499	CD4.3	ATATTCCTGATTTGTTATTGAAGCAGAAGCAAGAAGAACTCAAAGCATTGGATGATCCGA	V	yes	100	yes	yes
AGIWUR5482	genotype					AACATCCAATGCTTCATCAGAACAAAATTGTGCCAAAGGAGTCTTCGAGAGTGACCAACC	V	no	100	yes	no
AGIWUR5482	genotype					AACATCCAATGCTTCATCAGAACAAAATTGTGCCAAAGGAGTCTTCGAGAGTGACCAACC	V	no	100	yes	no
AGIWUR5482	genotype					AACATCCAATGCTTCATCAGAACAAAATTGTGCCAAAGGAGTCTTCGAGAGTGACCAACC	V	no	100	yes	no
AGIWUR5486	genotype					AGAAATGCGGAGAAATTGCGAATTTCACGTCATTTCTCCGCACACTTGCATTGCAAAAAA	III	no	100	yes	no
AGIWUR5488	genotype	I	11917834	11923915	R06C1.2	TTTTTCGGGAGAGATAAAAAAGAGCATATCCGAGATTCCTGACGTCATCAACCCACTGCG	I	yes	81.36	no	no
AGIWUR5491	genotype	IV	15914997	15919234	Y105C5B.7	CTCTGAATATTACGCTGAAGCAATGTCTACTGAAACCCAGGCTCAATATAAATGGCTTCA	IV	yes	100	yes	yes
AGIWUR5496	genotype					GGAAATTCCTGGGTACGTCGTCCTGTTGGCTCTAGGTACTCTCAAAACAAAATAACCACT	II	no	71.19	no	no
AGIWUR5496	genotype					GGAAATTCCTGGGTACGTCGTCCTGTTGGCTCTAGGTACTCTCAAAACAAAATAACCACT	V	no	71.19	no	no
AGIWUR5496	genotype					GGAAATTCCTGGGTACGTCGTCCTGTTGGCTCTAGGTACTCTCAAAACAAAATAACCACT	I	no	71.19	no	no
AGIWUR5496	genotype					GGAAATTCCTGGGTACGTCGTCCTGTTGGCTCTAGGTACTCTCAAAACAAAATAACCACT	IV	no	71.19	no	no
AGIWUR5496	genotype					GGAAATTCCTGGGTACGTCGTCCTGTTGGCTCTAGGTACTCTCAAAACAAAATAACCACT	V	no	71.19	no	no
AGIWUR5496	genotype					GGAAATTCCTGGGTACGTCGTCCTGTTGGCTCTAGGTACTCTCAAAACAAAATAACCACT	III	no	71.19	no	no
AGIWUR5496	genotype					GGAAATTCCTGGGTACGTCGTCCTGTTGGCTCTAGGTACTCTCAAAACAAAATAACCACT	V	no	71.19	no	no
AGIWUR5496	genotype					GGAAATTCCTGGGTACGTCGTCCTGTTGGCTCTAGGTACTCTCAAAACAAAATAACCACT	I	no	71.19	no	no
AGIWUR5496	genotype					GGAAATTCCTGGGTACGTCGTCCTGTTGGCTCTAGGTACTCTCAAAACAAAATAACCACT	IV	no	71.19	no	no
AGIWUR5496	genotype					GGAAATTCCTGGGTACGTCGTCCTGTTGGCTCTAGGTACTCTCAAAACAAAATAACCACT	III	no	71.19	no	no
AGIWUR5496	genotype					GGAAATTCCTGGGTACGTCGTCCTGTTGGCTCTAGGTACTCTCAAAACAAAATAACCACT	I	no	71.19	no	no
AGIWUR5496	genotype					GGAAATTCCTGGGTACGTCGTCCTGTTGGCTCTAGGTACTCTCAAAACAAAATAACCACT	IV	no	71.19	no	no
AGIWUR5496	genotype					GGAAATTCCTGGGTACGTCGTCCTGTTGGCTCTAGGTACTCTCAAAACAAAATAACCACT	V	no	71.19	no	no
AGIWUR5496	genotype					GGAAATTCCTGGGTACGTCGTCCTGTTGGCTCTAGGTACTCTCAAAACAAAATAACCACT	V	no	71.19	no	no
AGIWUR5496	genotype					GGAAATTCCTGGGTACGTCGTCCTGTTGGCTCTAGGTACTCTCAAAACAAAATAACCACT	X	no	71.19	no	no
AGIWUR5496	genotype					GGAAATTCCTGGGTACGTCGTCCTGTTGGCTCTAGGTACTCTCAAAACAAAATAACCACT	V	no	71.19	no	no
AGIWUR5502	genotype	V	10160439	10161161	C51E3.10	ATGGGAGCAATTCAACGGCAGAATGCCGATTTGAAAAGAATGGACAGTGAGAACAACAAC	V	yes	59.32	no	no
AGIWUR5505	genotype	I	3778089	3781690	C32E8.7	AATAAGGCAAATAGCTCTGGCAAGGAGGCTTCTGCAACTACTATGGACTGGCAATCTCTT	I	yes	76.27	no	no
AGIWUR5507	genotype	II	5425750	5429572	F07F6.4	CGAAGTTTAGGGTATTTTTTATTGATTTCTGTTTCACTTCTAATCCTCCCACACTTCGCG	II	yes	100	yes	yes
AGIWUR5509	genotype	V	16956529	16957991	Y102A5C.16	TGACCAATTTTGCACTATACCCGATTATACTGGATGGGTGTGTGGGAAAAGGCCGATGTA	V	yes	83.05	no	no
AGIWUR5512	genotype	X	8501245	8502289	T01B10.1	CACCTCAAAAAATTTTCCGGACTTGTTAACACTGTCACCGAACGAGATGTTTTGAGAAAC	X	yes	100	yes	yes
AGIWUR5516	genotype	IV	16286655	16287825	Y7A9C.9	GTGCAAAACTACATCCACTGGCAGACGTTAACCATTTTTGTTTGCAAATTGGTACAGCAT	IV	yes	89.83	no	no
AGIWUR5519	genotype					AACTCAATTAGGCTTCTCAATTAGGTCGCAAACTTTCCACAAATGTATCCACGAACACGT	I	no	100	yes	no
AGIWUR5520	genotype	V	1869213	1870558	T10B5.6	AAATCAAGCAGGGCTTCGAGCGAATCGATGCTCTAATGAGCAAAATCAAGCCGATTCCAA	V	yes	100	yes	yes
AGIWUR5522	genotype					AAACCACACCAGCGAAGACTCAAGAATTCAAGACTAGTGGCTGCAACAAGCTTTATAATA	X	no	100	yes	no
AGIWUR5523	genotype	IV	8666252	8667177	F08B4.3	ACGGCCGTCCCACGAAGTCATCCGACATTTTCAGTCTTGGAATGACAATCCGAGGCTACG	IV	yes	100	yes	yes
AGIWUR5525	genotype	V	8196774	8199094	F20D6.11	TTCAAAAAAGGAATCGAAGTCACTCTGAAGGATTTGAAAAACAGCAGCGATCACACTTGG	V	yes	67.8	no	no
AGIWUR5527	genotype	X	4921252	4929757	K05B2.5	TGGTAACAAATGGAATTGTAGCAGAGATAAGTCCAGCCACCAACAAAACTAATCCACCAA	X	yes	100	yes	yes
AGIWUR5531	genotype	IV	6424600	6426139	Y73B6BL.24	TGCGACAAGGCTTAGATTCTTTGCATGAATTTATAATAATCGTTTGATTCGCTTCGTATG	IV	yes	100	yes	yes
AGIWUR5539	genotype	IV	13561861	13574440	Y45F10B.10	TGATTGAAAAAGACCGAACGACAACGCTAACCCAATCAAATGCGCCACCACCACAAAAAT	IV	yes	81.36	no	no
AGIWUR5543	genotype					AGGATGGATGATGGTGAAAAAAGAAAATGAAAATGCAGCGGTTGGAACTACAGTATCCTT	III		100	yes
AGIWUR5554	genotype	II	456113	457886	W10D9.6	AGTTCAGACGAATTTGGATCGGATTTTAGCAGAGGCGGAGATCCTACTTCAAGAGTACGA	II	yes	100	yes	yes
AGIWUR5560	genotype	V	8272375	8274046	F21F8.3	TGTAATATTTACGATATTGGAGGACAACGTATGGGATTCGCCAACTCCCTTCAGGCCAAT	V	yes	100	yes	yes
AGIWUR5564	genotype					TCCGAGCTTCGTTCAACAAATTTGGGAAAAGCAGTTGTTCAAACAGGACAAAAACTATGA	II	no	93.22	no	no
AGIWUR5580	genotype	IV	15259879	15269045	Y73F8A.5	GGGCGTCGATCAGCTCCAAATAACTCGAGAACAACATTAAGAGATCATCGGGAAAATGAT	IV	yes	100	yes	yes
AGIWUR5582	genotype	II	7235834	7238349	F32A5.5	AGTAATAAGAGTACATTCCAAGAGAAGCCACGAAAGCTCCAGCGGTTTGAGCAATTGCGT	II	yes	100	yes	yes
AGIWUR5586	genotype	III	7515223	7518524	C07H6.6	GTACTGGTTAATGCATCTTCATCACAATTGGAAAAGGATATGACTCGCCAGTTTGGTCAT	III	yes	100	yes	yes
AGIWUR5588	genotype	V	12661304	12661659	W05B10.3	CGAGACCTCGTTGACTCAATGAATCTTTGGGATCAATACTCGACTCTTTATCCACATATT	V	yes	100	yes	yes
AGIWUR5598	genotype	V	10339500	10340971	K07C5.2	CACGATAATTTACACAATACCATAAAAATCAAATTGACCGAGGACGAGCTGAAATCTCTC	V	yes	69.49	no	no
AGIWUR5604	genotype	X	1729858	1731819	F07G6.1	AGGCAAATTGATAGAGCTCAGAAACGCAGTGCTGGAAGAATTCACAAGAACTATCGGAGA	X	yes	100	yes	yes
AGIWUR5605	genotype	V	2215724	2218091	F44C8.7	TATTGTGGTATACTCACGGTTCCCGGCTACTACATCTACAAAATATGAGCCACTGGAACA	V	yes	100	yes	yes
AGIWUR5606	genotype	III	4961817	4963092	C27F2.9	CTTACTGAAAAAGCTGAAATGCTTTCAACGTGGCGCGATGCCGATGTAACTCTTAATTCG	III	yes	100	yes	yes
AGIWUR5610	genotype	IV	16366996	16368943	C35D6.5	AATATAGTCTGATCAACGAGCTCTGTATGGCTCAATTCGGAGTTGTACCGCTGGGAAAAG	IV	yes	100	yes	yes
AGIWUR5612	genotype	V	11011589	11012465	C13G3.1	AATTATTCAAAATGCCATCTCGCCTCTTATCAACAGCAGTTTCCTTGCACCAGCTGGCGT	V	yes	100	yes	yes
AGIWUR5619	genotype	X	692978	703036	F02G3.1	TTTTTTCGGGAGGTCGGGTCCACTTGCTATACTTAATTGTCATCCCGAAGTTACATTTTT	X	yes	100	yes	yes
AGIWUR5623	genotype	III	10755624	10757640	K01G5.1	CGAGATTCATGAAGGCGACGATACGTTTCCGGAGGATTGTTTTATTTGCGGAAATCCATT	III	yes	100	yes	yes
AGIWUR5625	genotype	I	9481629	9482275	F30A10.12	AAATGAAGGGGACGATGGTGAATACGAGAACGTGAAGGATATGACTGCAAGTGAGCTTCT	I	yes	84.75	no	no
AGIWUR5631	genotype	V	13092666	13094446	C34B4.7	GTAACATTGATATTGAAACTTCTTTGGATGCAGCAGCAAATGCAAGTACAATATCAGACA	V	yes	100	yes	yes
AGIWUR5632	genotype	V	17511533	17519857	K03D7.10	TCAAAAATTGCATGTCCTGGTTGCTCACGTAGTAGAAGTCGCAAAAACGGAAAGGAGCTG	IV	no	100	yes	no
AGIWUR5636	genotype	II	812141	813708	F46F5.5	TGAAGTCATAACGGTCTCCAGTTTGAAAGAAGCAGTCGAAATAATTCGCATGCGTATTGG	II	yes	100	yes	yes
AGIWUR5639	genotype					TGATGAAACTAAATTAACTGCTGGATGCATAGGAAAAACCGTCAAGATTGAACGCCGTAG	III	no	100	yes	no
AGIWUR5653	genotype	I	5488309	5490626	C09D4.3	GGCAATTATGGCTGAACAAGGAGCTACTAACTACACTGATCGTGCCTGTGAGAACCAATA	I	yes	88.14	no	no
AGIWUR5654	genotype	III	4852313	4855177	C35D10.9	ACAATATTGCCTGTATATTCCCCTCGAAATACGTTTATACTTTTTCGCACGAGTTTTCTC	III	yes	100	yes	yes
AGIWUR5661	genotype	IV	9444791	9445507	F38E11.1	ATTGATCACGATCAAACTGCTAAGTGGGACTGGCCATTCCAGAAAGGAGATGGAGTTGTT	IV	yes	100	yes	yes
AGIWUR5662	genotype					GATTTTGAGCAAAATCTACGCGATGATGAGATGGATTCGGGGGATGATGACATCAGTTTT	II	no	100	yes	no
AGIWUR5664	genotype	II	2350216	2351657	F43C11.10	AGTTCCTTCCGGGCAGACTCTATAAGCAACATCAGATCGGAATCTCAAAAAGTTGGAGCT	II	yes	100	yes	yes
AGIWUR5669	genotype	X	11677515	11680980	T04F8.7	GAGACGTTGATGTCAGCATCCGAGCCATGGAGCAAGTTGATGTCCGTTTTGTTTTCTTAA	X	yes	100	yes	yes
AGIWUR5686	genotype	III	5614972	5617257	C05D2.3	CCACTTTGGTTTAAAAATGGAACGTATGCATCCAGATATTACAACGTAGATCCTGTCTAC	III	yes	100	yes	yes
AGIWUR5690	genotype	III	2111802	2112427	Y48G9A.7	CGGAGCAGCTGTCAAGAATGGAGCAAGTGATTTGGACGAAAAACTTATGGGATCTGGATA	III	yes	100	yes	yes
AGIWUR5691	genotype	III	3697821	3699640	T27D1.1	GCCGACGAAATGGGTTCACGACAGCCACAAACATCCAGAAGAAGATCTCGTTTAAATCTT	III	yes	89.83	no	no
AGIWUR5692	genotype	III	9710312	9713928	C07A9.4	GCAATGTTTGCACAGAAATACTTTTTACGACGTATTCACTCATATTCTCTTGTCTTCATC	III	yes	100	yes	yes
AGIWUR5693	genotype	I	4212708	4214317	C18E3.1	GATCGTTAAATCGAAGAAAATTAAGACTGGAGAGGAATTGAATCTGATGTGGCAGCGAAC	I	yes	100	yes	yes
AGIWUR5694	genotype	X	10954134	10958236	K09C8.1	GAAGAGGAACACCCACTTATGACAATCACAGAAAGCGAAGAGACAAGCTTCTGATCTACC	X	yes	100	yes	yes
AGIWUR5697	genotype	II	5371980	5373433	F09E5.13	TCCAGTCAGACATTGAAACGACACAACATCAGTTTCGAACGAAAACCACAAAGAGGAATT	II	yes	76.27	no	no
AGIWUR5698	genotype					CAAGGCAGGTTTGTACCGGTATTGACCACTGTCTAAGAACAATTTGGCAGTTTACGGTAC	V	no	61.02	no	no
AGIWUR5711	genotype	V	1533892	1534415	K02H11.6	GTAACAAGATATGGACGGAAAGATGTTGAAGTTGGAAGGAAGAATCCAAAGGAGATCGTC	V	yes	100	yes	yes
AGIWUR5713	genotype	II	3683177	3684996	F19B10.1	CAGCCTCATACCCGAATCTATTCCACTGCATAATATGTAGTCATAATGAAACATTGAATT	II	yes	100	yes	yes
AGIWUR5713	genotype	II	3683177	3684996	F19B10.1	CAGCCTCATACCCGAATCTATTCCACTGCATAATATGTAGTCATAATGAAACATTGAATT	II	yes	100	yes	yes
AGIWUR5715	genotype	X	14703715	14706859	F40E10.6	AACTTTCAGATGATCTGCGTACCATGTGGATTCTGTCATATCGCTCTTTCCCCCTTCAAG	X	yes	100	yes	yes
AGIWUR5716	genotype	X	13542574	13544599	R01E6.3	TCTTGAAGGAAGGAAAATACAATGACAATTACCATGGCCTGATCGACACAGTGCGCAAAG	X	yes	89.83	no	no
AGIWUR5717	genotype	III	10649519	10650908	Y39A1A.14	TGCAGCGTTGACTTGTGCCAAAGTGACCAGTGGACTTGAGGAGATTTGGGGAATTATTTA	III	yes	100	yes	yes
AGIWUR5718	genotype	III	12905491	12906619	Y37D8A.14	AGTTGAATACAAATGATTCTCCGAGTTGCATGACTACGACGTTATCCCAGACCCAAAGGT	III	yes	71.19	no	no
AGIWUR5721	genotype	V	4794599	4796996	R02F11.2	TGCACACTGGTTCAAAGATCAGACGACCTTTCTGGAGTACACCTCTTTGGAAATATCTGA	V	yes	100	yes	yes
AGIWUR5722	genotype	III	10339984	10341858	T07C4.6	ACCGACTTGAAAATCAAGCACAACAGTTTTGCCAAAGGTTTCCGTGACGGGAACTTGAGT	III	yes	100	yes	yes
AGIWUR5723	genotype	IV	8728139	8730510	F21D5.2	TTGTCTTCCTTCGACATGCTTACTCGCTTGGAGAACACTACAATTCTACGTGCCCGTATT	IV	yes	100	yes	yes
AGIWUR5726	genotype	X	13262495	13264589	K09A11.1	TGAACAAAAATATTTCTTCAATGACTGATCTTGAATTTGAAACAGAGCGGGACCTACATG	X	yes	100	yes	yes
AGIWUR5727	genotype	V	19870506	19873931	Y116F11B.10	TCTTCGGGACCCAAAAGTAGTTATTCGGGACGTCACGGCTGCCCAAAAAAGAAAAAATTT	V	yes	100	yes	yes
AGIWUR5727	genotype	V	19870506	19873931	Y116F11B.10	TCTTCGGGACCCAAAAGTAGTTATTCGGGACGTCACGGCTGCCCAAAAAAGAAAAAATTT	I	no	100	yes	no
AGIWUR5729	genotype	II	14800918	14804309	W01D2.3	CGGCGAATCGTTCTTGTCATCACTTATTCACTGGGATCTTCGTCTTTTCCGTCTAATCTT	II	yes	64.41	no	no
AGIWUR5731	genotype	V	11064954	11065634	T04C12.3	CTGGCTCGACATATCCGGAGTCGTTGTAAACGAAAATTTGTTAACTCTTTTTAATCAAAA	V	yes	100	yes	yes
AGIWUR5734	genotype	II	1555257	1556335	K05F6.7	CAAGGAATCAAGGCAACCATTGCTTTTGATTATGGTGATACGATGTCAGAAATTTGTATT	IV	no	30.51	no	no
AGIWUR5738	genotype	V	14460624	14461132	F08H9.2	CCTGGAATGAGATACAGAATGACTAACTGAACTAACTGACATATGACTAACTGAATAAAC	V	yes	100	yes	yes
AGIWUR5750	genotype	V	7712239	7713168	ZK105.13	GTGGTAAATCTTCTGTAGCCGATTTTAAGAAGCATGCAGCATTGTTTGTGAAAACTCTTA	V	yes	100	yes	yes
AGIWUR5756	genotype	I	10966394	10970166	Y52B11A.2	GGTGGAATTCATCTTGGACCCGATCGTTTTCGACATATTAATAATTTAACTCGGCAAATT	I	yes	100	yes	yes
AGIWUR5758	genotype	III	12979162	12980163	ZK1010.3	TCAAGAACCGACATATTGCGATTGACGTGAAGGACAAGAAAGGAGTTAAGAAAGCGCAGG	III	yes	100	yes	yes
AGIWUR5761	genotype	V	6098993	6100553	Y38A10A.5	TTTTGACAAATTGAAGACTGTTGAGAAGGAAAAGAAGGAGAAGGCCGACGAAGAAACCCG	V	yes	100	yes	yes
AGIWUR5766	genotype	III	4793086	4795423	C38D4.4	CATCTTCAATTGATAATGAGTGTCTAGAAGCTATCAATGCTGCGTTGCCGTCGGATAAGG	III	yes	100	yes	yes
AGIWUR5767	genotype	V	10645020	10646963	C32C4.3	AAGATCATCAGAATCGGATATGCTTCCACATACAGCCAAGAGTCACAACAGCATGGTGAG	V	yes	67.8	no	no
AGIWUR5774	genotype	III	8756995	8761101	PAR2.3	CCCTTCATTCCCCTCAGATGCCTTTTTTCTCTTCAAAGCATGTACTTAAATTGGACGTCT	III	yes	100	yes	yes
AGIWUR5780	genotype	V	13622107	13624525	F53F4.11	GAAGAGAGCCGCTGATGGTCCAATCAACACAATTGTTACCAAGAAAGTCAAGAAAACCGC	V	yes	100	yes	yes
AGIWUR5782	genotype	IV	5163293	5164351	C24D10.2	ATCCATCCATGGTGGGGAGGACTTGAAGAATCGTCTTCTAATTGAGAGACGAATCGAAAG	IV	yes	100	yes	yes
AGIWUR5791	genotype	I	5795404	5801299	B0414.7	ACGTTTCAGGACGAAAATCATATCCCGGACTATCAATCGCAATCTTCAAAGGACAAATCG	I	yes	96.61	yes	yes
AGIWUR5793	genotype	I	4830135	4835619	F57C9.4	TGCATTTACAATGGGAACAAATGCGAAAGTTCCGGGAGTACTGTAGGAAGGAAAATGTTG	I	yes	100	yes	yes
AGIWUR5796	genotype	V	5647564	5651040	C14C11.4	AAGATCTCAGGCCCAATCACTGGCTACTCCTTCATTATTTATTTTGCTGCTCTTGCTCTC	V	yes	89.83	no	no
AGIWUR5797	genotype	II	12176880	12184875	Y57A10A.13	GCGACAATCTTCGCAAAATTGGGAATAAATGTGAACGATTTCGTGTCAAAACAGAGCCCA	II	yes	100	yes	yes
AGIWUR5798	genotype					ACAAAGTTATGATGGAATCCCCAAGTCTTTTAAAACATATCGACCCATTGGAATATCACA	IV	no	100	yes	no
AGIWUR5800	genotype	II	9409341	9411597	M176.9	GAACGATTTGCTCGAATGTGTGAAGATGGGACATTACAGATGGGAAAAGCGAAAAATAGG	II	yes	100	yes	yes
AGIWUR5802	genotype	II	3406951	3409774	F18A12.3	ATGCCAATATGCCAGAGTTTGCGAAAGCATTCAGTTGTCCCGTTGGATCACCTATGAATC	II	yes	100	yes	yes
AGIWUR5807	genotype					CGAGAAGATCATTGAAGAGATGAATCGTGTCTGGGATATTTCTATTGATTGTATTGAGTA	III	no	100	yes	no
AGIWUR5809	genotype	V	6281359	6284865	K12B6.2	CAAGACAGCAAAATGTTTTTTATGCCAAGAGAAGACTTATGCAAGGAAACTGTTCTATTG	V	yes	100	yes	yes
AGIWUR5811	genotype	V	4300626	4311784	ZC132.2	GCAACAGCTCCAATAGAGTGTACACAACTGGCATTCGAATCAACGAAAAATTCGATACCT	V	yes	100	yes	yes
AGIWUR5816	genotype	III	2855554	2865497	F56F11.4	GCTCTTCGTGAAAGACGTATTCATGTAACACAAGAGGATTTTGAGATGGCTGTTGGAAAA	III	yes	100	yes	yes
AGIWUR5817	genotype					TATGCGTTTGAATCTGCACCTGATTACAAGCAAATAAACAAATTACTTGTTGAGGTACAG	I	no	100	yes	no
AGIWUR5817	genotype					TATGCGTTTGAATCTGCACCTGATTACAAGCAAATAAACAAATTACTTGTTGAGGTACAG	I	no	100	yes	no
AGIWUR5818	genotype	III	11929889	11933639	Y56A3A.36	TTCATCTTCAACAATTTCAATCATCATCGCATCTCTTGTAGCCACATTGGCTGAAGCTTT	III	yes	100	yes	yes
AGIWUR5824	genotype					GTGCCACCAATTGGAATACTGTGACAATTGCTGAGAATTGTGTGAAATTAACTAAGAATT	II	no	100	yes	no
AGIWUR5826	genotype	X	17256235	17256780	Y40C7B.4	TGTCACTCCGGAGTTTACTACTCCAACATCTGATGATCCATCAGCTGAATTTGAAAAACT	X	yes	100	yes	yes
AGIWUR5833	genotype	II	8080789	8086849	K02C4.3	CAAACGAACTAGATTATGATGTACTTGATGGAGCTGTCGAATTGAGAGAGCTCAAAAAAT	II	yes	83.05	no	no
AGIWUR5839	genotype	II	8939204	8940488	T21B10.5	GTCGAGTCAGAAAACGGAAACAAGTATAAAAAGCCAGCCAAGAATCCGTTCATTTGGTGA	II	yes	100	yes	yes
AGIWUR5840	genotype	V	3350177	3350967	C17B7.15	CCTATTGTGATAGTATTGTTTTTATTAGCAACAATTTTACGGATTGTGATGCGAAGCTGG	V	yes	76.27	no	no
AGIWUR5844	genotype					GAAGATGAAAGAGTCTACGGAGCTTTCGTGCATCCCACCGAACAGAAGAAAAATGCTGAA	I	no	100	yes	no
AGIWUR5845	genotype	I	8529380	8531338	K02B12.8	TCCAATAGCACAAAATCGTCGAAGTGCAGCTGGATTCGACCGTCAGCAGATACAAGAAAT	I	yes	100	yes	yes
AGIWUR5849	genotype	V	7332562	7333424	F10G2.1	GATTCCGTGATCATTTTATCGGAATCAGCAACATTCTGCTTGAATGCGACTTCAGAAACA	V	yes	81.36	no	no
AGIWUR5850	genotype	I	11557986	11558671	F15D3.9	TCGTTGTGCAAATGACTATGAGATTTGTGCGAAACAATCGGAATATGCATTTGATATCTC	I	yes	100	yes	yes
AGIWUR5853	genotype					TTGATGGAAGAAACCGGAGTTCAAGAGGCGTATGATGCTTTCCTCGAGCAATACAAGAAA	I	no	100	yes	no
AGIWUR5854	genotype	IV	12910647	12912145	K08D8.5	TGATTATTTGATGCTACCGAATGCTTTTCCATACAATGCAAACGTGAGAGTCTATGGAGA	IV	yes	55.93	no	no
AGIWUR5857	genotype	IV	4442399	4445876	R08C7.10	AGCACACTCTTTTTCCCCTGGCACATTTTTCAGGTCACTTTGATCTCGGTTATTTTGTTT	IV	yes	100	yes	yes
AGIWUR5860	genotype	IV	7783970	7785556	C33H5.10	GTTCTCGAACAACACACTTCACGAGACAATAGTGGACAAAATTGGAGAGGAAGAGGTCGT	IV	yes	100	yes	yes
AGIWUR5870	genotype					TTTCAATTCCCTTGATAGCAATTGTCCTCCCAGTTTTATACTCGATGTATGCGGATAACA	II	no	100	yes	no
AGIWUR5870	genotype					TTTCAATTCCCTTGATAGCAATTGTCCTCCCAGTTTTATACTCGATGTATGCGGATAACA	II	no	100	yes	no
AGIWUR5871	genotype	IV	14429574	14430920	F55B11.4	ATAAATTGCGTTTGCAACTCCAACAACTGCACAAGTTGCTAGAAGAAATCGGAGCATTTT	IV	yes	76.27	no	no
AGIWUR5875	genotype	II	8910913	8912029	B0457.4	AGCTCTGGCAGATGCTAAAACATTTGAGATTCTTGATAAATATGTGTCTCGCAATGGAAT	II	yes	66.1	no	no
AGIWUR5878	genotype	I	2498134	2506259	Y23H5B.5	GAAATTCAAGCACATGAAGATGCGATTAGATGTGGAGCAGTTTCATCAATTAATGATCAT	I	yes	100	yes	yes
AGIWUR5879	genotype	IV	1375369	1376563	F58F6.3	TGTTTGACCAGGATCGTCTATCTCCGCGCGAAAAAAGAACGCATGGAACGGGAAGTGTGT	IV	yes	100	yes	yes
AGIWUR5879	genotype	IV	1375369	1376563	F58F6.3	TGTTTGACCAGGATCGTCTATCTCCGCGCGAAAAAAGAACGCATGGAACGGGAAGTGTGT	IV	yes	100	yes	yes
AGIWUR5879	treatment	IV	1375369	1376563	F58F6.3	TGTTTGACCAGGATCGTCTATCTCCGCGCGAAAAAAGAACGCATGGAACGGGAAGTGTGT	IV	yes	100	yes	yes
AGIWUR5879	treatment	IV	1375369	1376563	F58F6.3	TGTTTGACCAGGATCGTCTATCTCCGCGCGAAAAAAGAACGCATGGAACGGGAAGTGTGT	IV	yes	100	yes	yes
AGIWUR5880	genotype					GATTTCATGTGGAATTGCAAGTGGAGTGAGGCTAAAATTGAAAATTACTTTCATCAACCA	IV	no	100	yes	no
AGIWUR5880	genotype					GATTTCATGTGGAATTGCAAGTGGAGTGAGGCTAAAATTGAAAATTACTTTCATCAACCA	II	no	100	yes	no
AGIWUR5883	genotype	II	2578536	2579595	F33H12.3	TTTGTGGTCTACATGAAGTCTACAGTCCATAAATTCCTTGATGCTCTCATCCAGCGCCTT	II	yes	57.63	no	no
AGIWUR5884	genotype	II	2705996	2707982	Y47G7B.2	TTGTGACGAGTGCTGAAAATGTTAGGTCACTTACAGTCAACAAGTGGCCAGTCACAAAGT	II	yes	100	yes	yes
AGIWUR5885	genotype					AGCGTGAACTTTACAAAGTGTCCATTTGGGAGAAACCATGGGAAAACTTCAAGCAAACTA	IV	no	100	yes	no
AGIWUR5889	genotype	II	2896737	2900348	Y110A2AM.3	CTATCAAGAATCGGTATGGCCTGAAGAAGCACGGAAAAAGCCCGGAAATTTGGGCTTTTT	II	yes	100	yes	yes
AGIWUR5892	genotype	X	5831918	5834858	F13D11.4	CGCGATAGCAAGGAGGCTCTTATCGATATGGCTCACTCGCTTATCGATTTAGGCATAATT	X	yes	100	yes	yes
AGIWUR5893	genotype	X	7415839	7418627	C10A4.1	TGCACTTGTTTCTGAGCAAGAATATCCCTATTATGGATAACACGGAACCAAACTTATTGA	X	yes	100	yes	yes
AGIWUR5897	genotype	IV	12014189	12015686	ZK617.2	AAAGTCAAGAAGACCGTAACAAAGAAAGTCAAGCGAACAGCAGTCACATCAGCACACAAG	IV	yes	100	yes	yes
AGIWUR5899	genotype	I	14018785	14019759	ZC334.10	ATGTTCATCAGCAGTCTCAATTCAGGATCTCGAAAAATTGTGCTGTCCTTCAAATCTTGC	I	yes	100	yes	yes
AGIWUR5900	genotype	III	7180730	7181925	F37C12.3	TTATCCATTTTTGTCCCATTTGTCGTCATTTCACAAACCCTTTACTAGGAGAATTTTACG	III	yes	100	yes	yes
AGIWUR5904	genotype	X	14469647	14470066	M163.9	TCATCCTTTGGTTCTTCAAGAAATCTGGACGGCTTGCACACCTTGACACGGAATACCAAA	X	yes	100	yes	yes
AGIWUR5906	genotype					TTGATTTTACACCGCCATTCAAAAGGCTGTGCAGACAGGAGGTTAGTTTGAGAGAAACCC	V	no	100	yes	no
AGIWUR5907	genotype	V	11239675	11241780	T19B10.7	GACGATACTATTGAAAAAATGATACGTGAGCCGATAATGGACCAACCATTCTCATTTTAG	V	yes	100	yes	yes
AGIWUR5908	genotype	V	7713990	7714698	ZK105.1	TTGTGAAAACATGCGGGAAAAAAGAATGGAGATCGTTCCGCGAGAAAGTCATCAATCCAT	V	yes	72.88	no	no
AGIWUR5910	genotype	V	18242339	18252416	R10E8.1	TACATTGCTTGAGACCTGAGTTGTGCCCTCCTAGTCGACTGTCAATAAAATCGATTGTTC	V	yes	100	yes	yes
AGIWUR5915	genotype	IV	13297926	13300066	Y67H2A.4	TTGTGTGTTGTGATTTCAAGATAAAAATAGAAGTCACTGAAAGCAATGGTGAAGTAGAGG	IV	yes	50.85	no	no
AGIWUR5917	genotype					TCAAGGACAACGATTTCTACAGCGAGGACAATTCGTGTGGAGGAGAAACTCCAGTTCAAA	I	no	100	yes	no
AGIWUR5917	genotype					TCAAGGACAACGATTTCTACAGCGAGGACAATTCGTGTGGAGGAGAAACTCCAGTTCAAA	V	no	100	yes	no
AGIWUR5917	genotype					TCAAGGACAACGATTTCTACAGCGAGGACAATTCGTGTGGAGGAGAAACTCCAGTTCAAA	IV	no	100	yes	no
AGIWUR5917	genotype					TCAAGGACAACGATTTCTACAGCGAGGACAATTCGTGTGGAGGAGAAACTCCAGTTCAAA	I	no	100	yes	no
AGIWUR5918	genotype	II	916051	917464	R07C3.7	TGCCCTTACAATTCATGCGAGCAGTCAATGAAGCCAGAAAACTTGTTCAGTATATTTTTT	II	yes	100	yes	yes
AGIWUR5920	genotype					AGGTGCAAACGGGAAACTTGAAATAGATGATGCTACCAAGACCCTCTCCGACAACATTCT	V	no	62.71	no	no
AGIWUR5921	genotype	II	2956065	2958191	T11F1.2	AATATGCTACGCGCATTGCAATTGTTGGAGATTCCCTAGGTAAGGGTTTTTTACCTGAAA	II	yes	100	yes	yes
AGIWUR5924	genotype	I	2560396	2561820	C55C2.3	TATTTTGTTGTGTCTGGCATCGGAATATGTTAAGTGGATTTACGGTTTTGATGCTAAGTA	I	yes	100	yes	yes
AGIWUR5926	genotype	I	379071	381902	R119.4	GATGAGAATCAGACTAAAGTGGATACCACAGTCACCGAAGTTCAACCACCAGTAGAGGAA	I	yes	93.22	no	no
AGIWUR5929	genotype	III	7365902	7366448	F08F8.11	ATCAAAACCTTCAATCGACGAATTGTGCCAAAAAAGACAGTCAAAGTCATTCCGTCCTGT	III	yes	100	yes	yes
AGIWUR5930	genotype	X	5216363	5219095	H28G03.1	ATTTTCCTCTCTCTCTCATTTAATTGTATGCTAATCGAGTGTCTAATGTTGTATACCCCG	X	yes	100	yes	yes
AGIWUR5937	genotype	IV	8891466	8892747	C27B7.1	ACTGCCGAGTATTTTTGCGGCTCTATCTTCAGCTTGATTGTATTCCTATATGTTTTTGAC	IV	yes	100	yes	yes
AGIWUR5940	genotype	V	494499	497287	T01G6.2	ACTACCGAACTCGTGCAGATATTGCCAAAGTTTTTGATGTTTTTAATTTGGAATTTTCGC	V	yes	100	yes	yes
AGIWUR5942	genotype	I	4564035	4565976	D1007.14	TCAGGAGTTGGAGCAAAGACCACAGCCAGTCCTACTACTGGAAAGTCCAAAGAAATTCAA	I	yes	100	yes	yes
AGIWUR5947	genotype	V	11042817	11043855	C45B11.2	GTCGATAGGTTTACATTTGTAAAGAGAAGGAGACGGGTCAAAACAAGTACATGTAATAAT	V	yes	100	yes	yes
AGIWUR5949	genotype	III	1249493	1251838	Y119D3B.6	CCAGTTTGATATCTCGCGTTTGGATTAAAGATATGACCATACTCAAGCATTTATTCCATT	III	yes	100	yes	yes
AGIWUR5950	genotype	IV	7031298	7032559	C06G3.8	TGCCAGCTGGAGTTATGGATAGAAGGAATGAACGAATGCAATCACCAGCTGGAAGATATT	IV	yes	100	yes	yes
AGIWUR5954	genotype					ATTTACTCTTCCTTTGATAAAATGTCTGAAACAAAAAAGAATGTACTCCTGTCCCTGCAC	II	no	52.54	no	no
AGIWUR5958	genotype	IV	13633499	13635179	C08F11.5	GCATTCTACTGGCGGAATTTTCAGCGCGGTTTTCAGTAAAAATCAATTGAAAATTAAAAG	IV	yes	100	yes	yes
AGIWUR5964	genotype					AATCGTTGAAAAACGTTCGATTACACCAGCTCAGTTGCAGACTGTTCTTGAATCTTGCGG	V	no	100	yes	no
AGIWUR5964	genotype					AATCGTTGAAAAACGTTCGATTACACCAGCTCAGTTGCAGACTGTTCTTGAATCTTGCGG	V	no	100	yes	no
AGIWUR5965	genotype	IV	5934346	5937497	H32C10.1	AATCTGTCGAAAGGAGAACAATTGAAGTTGCAGCTGCCCGATTTTGTGGAGTACGATCTG	IV	yes	100	yes	yes
AGIWUR5966	genotype	IV	13047197	13048262	F49E11.4	AGAAACGTGCACCAAATGCCCAGAAGAATACCAAAAATGTCCGTCTGGGTTGTGTGAGAA	IV	yes	100	yes	yes
AGIWUR5974	genotype	II	2867993	2870758	Y110A2AL.2	AAATTACCTGGTCACCAGAGGAAATATGTGTTGCTTCAAGAAGAATGTCCAAGAGCAAGG	II	yes	88.14	no	no
AGIWUR5977	genotype					AAAGCTTGAGAATTGGTGGAGAAATTCCTAAATCGGCATATAGCTCGTCGAAAAATGGCA	X	no	79.66	no	no
AGIWUR5979	genotype	X	10605832	10624185	M79.1	AGCGAAGCCAGTTGATGACAAACTTAAAATGGCGTTCCAGGACTGTTTCGACCAAATCAT	X	yes	100	yes	yes
AGIWUR5989	genotype	IV	14339968	14342112	Y67A10A.11	TTCGATGGTACTGTTGCGGGAGTTGCAATGACAAATGTCGTTTCTTTTGCACAGTATTAT	IV	yes	100	yes	yes
AGIWUR5991	genotype	IV	8728139	8730510	F21D5.2	ATCAACTTTCGGATAGACAAATGGAGAAAGCAGCTGTTAAAGAGATGCTCGCAGAAGATC	IV	yes	72.88	no	no
AGIWUR5993	genotype	IV	8164590	8166050	B0218.7	ACTGGAATCGGAATTTCCCCGTCACCGTACGAGCGTCAACAATTTGAATGGACTGAAAAT	IV	yes	100	yes	yes
AGIWUR5994	genotype	V	3906141	3908435	C17E7.1	GACAACTGCCAAATGGCTTAATTATTTCAATGGATTCAAGCTCTTGTCACACGAATTACA	V	yes	100	yes	yes
AGIWUR5997	genotype	II	13987616	13991838	Y39G8B.5	CAAAGAATTGGAACAACTCGGGTTTGTTCTCGTAGGAGATAAGCTGATCAAGGCCGAATC	II	yes	100	yes	yes
AGIWUR6000	genotype					TTGAAATTGGTTTGGATCCTTCTGGACAGCTTCTTCGGCAAACTTGAGTCCTTCAGTGAC	II	no	100	yes	no
AGIWUR6003	genotype					TCAATAAGGGGGGAAGGTGTTACGTGTTCGCACTACTTCGCGATAACAACTCGACAATAA	X		100	yes
AGIWUR6006	genotype	II	4860064	4860411	F11G11.8	GACACTAGAAGAGCCAGTAGCCAACAGAAATGCAACTTTCTTTGGCCTTTTGTGCCCAAT	II	yes	100	yes	yes
AGIWUR6007	genotype	III	13028393	13029708	F14F7.4	TGAAGCTAATGGCTGAGAATCAGGAAATGAGAAGACAATCATTTGCGGTGAAGCCGGTTG	III	yes	100	yes	yes
AGIWUR6008	genotype	V	5130318	5131538	F14F9.8	ATACAATCCATATATGATGTACCGCCCGCATCCAATGTATGGAGGAATGCCCTACTATCG	V	yes	100	yes	yes
AGIWUR6011	genotype	IV	12622093	12631022	C01C7.1	CTCTTGTTTCGTGTACTTCTCATTGTGTGCTCAAATGTCTATTTTTCTAGAAAAGTTTCG	IV	yes	100	yes	yes
AGIWUR6016	genotype	III	12806175	12806855	BE10.5	GCCCGATTTGGTAATTATTCGAGAACACACGGAACCCTTCTATACGGATGACCAACTCAT	III	yes	100	yes	yes
AGIWUR6022	genotype	V	9513824	9517585	F11A3.2	ATTGAGTGCATCCAATCGGATCTTGTAACTGCTGTCGTAACAGATCTTCGAATCCTTGGA	V	yes	100	yes	yes
AGIWUR6025	genotype	III	12283208	12303216	Y75B8A.26	GACGAGTCGCCGAATTCGATACGCCGTCGAATTTGTTGTTGAATCCGGATTCTTTGTATT	III	yes	100	yes	yes
AGIWUR6027	genotype					CAACCGACAAGGAGTGGGAGAGTGCCAATAATGGGCTTATAAAAACTACTGTCGTTAAAG	III	no	98.31	yes	no
AGIWUR6028	genotype	V	9547083	9547607	C50F4.7	TGGATAATTCACTCGGCTGAGCCGAGGTTACTGTAAATATATATCAGAAAACCAGATCAC	V	yes	100	yes	yes
AGIWUR6029	genotype	X	3800045	3802771	F35A5.8	TCTAGTCACAGTTGCTGTGTGAATGTCTTAGTATGTGTGACACAACGACGAAACGCGATT	X	yes	100	yes	yes
AGIWUR6031	genotype	X	5298561	5306328	F32A6.2	CAGAAATTGCAAGAATTGAGGCAAGAACTTGCGAAAATTGAGAAAGATGTCGATGAGCGT	X	yes	69.49	no	no
AGIWUR6040	genotype	X	4265851	4270486	C52B9.3	CCCCCATCAGGTGAACTAGATGATTATCATCACAGTTCAATTCTTCTGCAGTTCCATTTT	X	yes	100	yes	yes
AGIWUR6048	genotype	III	12240367	12250164	Y75B8A.22	GATTTGGAAGAGGATGCTGTTATTTATAAGAGAAGCTATGTGGATGCTCTACTAACAGGC	III	yes	52.54	no	no
AGIWUR6049	genotype	II	9931845	9934443	C05C10.4	AAGTTGACTTGTCACATCAGAAATCGGAGTGTCATCTCCTTCACGGTACAGAACCTTGAA	II	yes	93.22	no	no
AGIWUR6054	genotype					ATTGTTCTACGGACGGGAAATTGTATTGCACCAAGTCTTCCCAATCTACAGATGTCAGTG	IV	no	100	yes	no
AGIWUR6061	genotype					TAGATCGATCGGAGAAAACCGCCACAAGAAATTTTGGTTAACACAATTCATATCATATCA	V	no	100	yes	no
AGIWUR6065	genotype	II	11519323	11527062	B0334.8	TGCAATGGAGAAAGCAAAGAAGAAGCGAGAAAGTTTTTCGCTGGAATCTACGAAGAAGCC	II	yes	100	yes	yes
AGIWUR6066	genotype	III	11747042	11750160	Y41C4A.14	AGTTTTGCAACAAGTGTACCCTCATCTCCCGGGTATAAAAACCCGAAAAACTGCACCGAA	III	yes	100	yes	yes
AGIWUR6072	genotype					CCGCCCATCTGATGCTGATCAGAATCACAGAATCAACAATTCGACCAAATTTATTTGTTC	III	no	79.66	no	no
AGIWUR6072	genotype					CCGCCCATCTGATGCTGATCAGAATCACAGAATCAACAATTCGACCAAATTTATTTGTTC	IV	no	79.66	no	no
AGIWUR6072	genotype					CCGCCCATCTGATGCTGATCAGAATCACAGAATCAACAATTCGACCAAATTTATTTGTTC	V	no	79.66	no	no
AGIWUR6073	genotype	IV	3263851	3265372	T26C12.2	CGCTCTCCAATATCACATTGCAAACCGCAACGAATACCTGGCAGCAATTTCCGAAAAAAT	IV	yes	100	yes	yes
AGIWUR6076	genotype	V	7602213	7603486	C50E3.11	CTCGAACGTATTCTCATCATCCATTTTTAACTTCACATTGTGCTGTGACATTTACCATTA	IV	no	35.59	no	no
AGIWUR6076	genotype	V	7602213	7603486	C50E3.11	CTCGAACGTATTCTCATCATCCATTTTTAACTTCACATTGTGCTGTGACATTTACCATTA	III	no	35.59	no	no
AGIWUR6081	genotype	I	118109	120870	F53G12.6	TTATTCAGATTTTTAAGGAGGAAGTCGGATTCCATGAAATTGAGACAAGTGGGATACTGC	I	yes	69.49	no	no
AGIWUR6082	genotype	I	3502738	3508421	Y47G6A.7	TGCGACACTCTTATTGGCACATATCGTGAACAAGGACACACTAACGGAACTGAATATTTG	I	yes	100	yes	yes
AGIWUR6083	genotype					GCATTGCCAGGATACACCCTCGACGGATAGAATATGTGAACTCTCAAGTTCTGTAGAATA	IV	no	100	yes	no
AGIWUR6084	genotype	V	8035111	8039506	ZC513.5	CAAAAAGAGCAGACAATTTCCATGGATTTATCCCGAAATCATATACACCGAGAAGGCAGT	V	yes	100	yes	yes
AGIWUR6089	genotype					TGGTGCAAAATCGCAAATGTTGCGTATTCATGTATTTAAGAATTCCTGTCCTATGTTGTA	II		100	yes
AGIWUR6096	genotype	V	667896	671442	F31F4.13	CTGGCAAAATATGGATGGATGATTCTATCTCAGCCACCGAATTCTTCTGACATCCAAGTG	V	yes	100	yes	yes
AGIWUR6097	genotype					AGTTCGATCCAGATCTGCAACCGCAATGGGTGCCCTGATGAGTGATTCATATTACTACAA	V	no	100	yes	no
AGIWUR6099	genotype	V	11251035	11251211	T19B10.12	TGATGGACACTGTCTTACTGTTGATGAGATGTTCGAGAAGTATGGAAAAGGAAAGATTTG	V	yes	100	yes	yes
AGIWUR6106	genotype	III	5185920	5188646	K10D2.2	CCCTCCCTGCATCCAAATTCCCCAAATAATATTAACGATCAAGTTTTATCAACTGTTGAT	III	yes	100	yes	yes
AGIWUR6114	genotype	IV	760610	762342	F56B3.10	AACTGGCCGGAGACAAAATACAAAGAGTGATAACATGTTTGAGTACCTGATTGTGATTTC	IV	yes	100	yes	yes
AGIWUR6118	genotype	IV	2494513	2495174	Y69A2AR.21	TTGGGATTTGAAGCGAGACATCGAGTCGAAATTGCAAAAATTGGAGCGGAGAACGCAGAA	IV	yes	100	yes	yes
AGIWUR6124	genotype	I	14305070	14307134	F49B2.7	ATGGAACGATCGCAATTATTTCCATCAACTCGTCCAGGAACGTCGAGATCAGTGTGATGA	I	yes	100	yes	yes
AGIWUR6125	genotype	X	15721270	15723776	ZK662.5	CCAGATCAACAAGAAATTGGCACTCAGCACTTTCCTCCGATGCATGTAGCTGCAAACTTT	X	yes	100	yes	yes
AGIWUR6126	genotype	III	10692221	10694391	Y39A1A.18	ATTTCAATCTGTCTCAACTCTTTACGATCAGCCATCAACCCCATTCTCTGATGATTCGGA	III	yes	98.31	yes	yes
AGIWUR6129	genotype	I	11675850	11680975	F11A6.1	ACGTCATCCGGCACCCAATATTCAATTTTCCACGTCATCACTCTTGTCATATTAACATTT	I	yes	100	yes	yes
AGIWUR6131	genotype	III	5889721	5896013	C28H8.6	TTCGCACAACAATGCCCAATGGATGTCACTTATTTTGAAGAGGAAAATGCTTATTGATAT	III	yes	100	yes	yes
AGIWUR6137	genotype	III	1322133	1324633	Y82E9BL.10	AATCAAGTGTCAACTTGTAGGGCACTACGATTACGCATTTGAGATTGAAAGACTGGTTGA	III	yes	100	yes	yes
AGIWUR6140	genotype	V	9041330	9043677	C25E10.2	CAGACGGATTACCTTCACTCTACAAAGATTTCAGTCTGGTATCCCATGTCATTCCATATA	V	yes	100	yes	yes
AGIWUR6141	genotype	X	11153065	11157643	C05C9.2	CTCATTCCGTTCGCCAAAATTGCTGGTTCCCAGTCTTCGATCACCAGATGCTAAATATGA	X	yes	100	yes	yes
AGIWUR6145	genotype	V	10587167	10588794	T21C9.7	AACAGACCATTTTCCCAGTCTCAGGAGTAGAGCTGTCATGGTAACAAGTTCCGTGTACTA	V	yes	100	yes	yes
AGIWUR6148	genotype	V	20642289	20644356	Y44A6B.2	AACTTATTGAAAGGAAAAGCTGGTCATCGAACTCCTACTACTACAACTGTACTTGTTTGA	V	yes	100	yes	yes
AGIWUR6152	genotype	I	14791040	14794371	F39B2.1	TGCCACGTGTCTTCTCCCACAAACACATTTGATATATACTTGTACTGTTTCCAAAATTTT	I	yes	100	yes	yes
AGIWUR6154	genotype					TTTCAGTTTCATTGAGTGAAAGACGAGCACTGTCGAGAACCATCTGAGAGTTGGCAAGCA	I	no	100	yes	no
AGIWUR6156	genotype	II	3119332	3123192	T10D4.6	TTGAAGCTCTACGAGTCGAGCTTCATGCTGTGATGAATGTTTTCAACGGGTTCGAATTGG	II	yes	100	yes	yes
AGIWUR6162	genotype	V	18318595	18319744	B0462.3	AATGCTAGAAGCCTAAAGTTTTTCGTGCTTTTTTCATCATATTCTACACACCATCAAGCT	V	yes	72.88	no	no
AGIWUR6163	genotype	III	6065139	6066217	F40H6.6	GAAGCGGACATACATCGACCAACACGTCGTCATCCGATTAATTTTCGATTTTTCTTTTTT	III	yes	100	yes	yes
AGIWUR6164	genotype	X	9567296	9573723	F49E2.2	ATGGGTGTTTGTCAGAGATTCGATTTCTAACCGAACAGGATGGGTTCCTGAGCCATATGT	X	yes	100	yes	yes
AGIWUR6178	genotype	II	5589186	5593628	C17G10.4	CATCTCGAAGAAGTGAGACCACACGATACTTGTCACCGACTACACCAATAAAACCAATGT	II	yes	100	yes	yes
AGIWUR6179	genotype	X	9968517	9976392	ZC506.4	AAAGTAGCAGATCATTAGGAAACTGTAGTTCCCGATTATGTGCCAATAGCATCGACGAGC	X	yes	96.61	yes	yes
AGIWUR6181	genotype	X	5289728	5303512	F32A6.4	AAATAAACAAAATTTCAGATTGCTTGGAAACAAGGAGGGAGAAGCAAAGTCGTGTGCCAA	X	yes	100	yes	yes
AGIWUR6182	genotype					ACTGCCGATTTTCTCATCAGTTTTGAGGAAGAAGAGTTCAAGATTGAGAAAGTATCTTTA	V	no	94.92	no	no
AGIWUR6184	genotype					AGGGCATCAACGACGGAATCACTTGGGTTGCTAGTAACCTGAAACCGGCTTCTAAAAAAT	II	no	100	yes	no
AGIWUR6191	genotype	I	2498134	2506259	Y23H5B.5	GATTCGAGCAAGAGATTTAGATGAGTTGAAGCCTTCGGATCAAGGAGCTGAGGAGGAATA	I	yes	100	yes	yes
AGIWUR6198	treatment	IV	14539762	14542602	T27E7.6	TGCTGCCGGGTTTTCCAATGTTTCGAAAACTTATGCCATTGATAGATCGAATCAAGCGGC	IV	yes	100	yes	yes
AGIWUR6200	genotype	V	14666005	14667158	C47E8.1	TTCTATCAGAAACATTATGGCGGAGTTCATGCACATGCCACAAAGATGTTTATGGAATAC	V	yes	91.53	no	no
AGIWUR6201	genotype	X	12425730	12426631	T24D3.2	TTCACAGTTGTTCCAGTTTCTGAATCTACGAGTTACATATCAGGGAGTCCTATTAGATCC	X	yes	100	yes	yes
AGIWUR6203	genotype	II	3866798	3868243	C49D10.6	GTGACGAACATCTATCACGACTTGGTTTGCTTGCATTTGAAGGTTGGCATGCCCATTTAA	II	yes	91.53	no	no
AGIWUR6207	genotype	I	13298209	13300716	M01E5.6	TGAACATAACCACCAACAACCAACACAAAGCTCCGATGAACTTGCCAAAAATCACGAGAA	I	yes	81.36	no	no
AGIWUR6209	genotype	V	18478467	18480331	ZK228.8	TGTTTTATAATAAAGGGGACACCTCACGGCCAATTTGGATGACAGTACATGGGACATCGA	V	yes	100	yes	yes
AGIWUR6221	genotype					AACAATATAGCACACTCTATTGTTAAAAACTTTTCTCTTCACATCAACTCCCAACTGGCT	IV	no	100	yes	no
AGIWUR6222	genotype	II	5833328	5836203	ZK1248.14	CCCCTTATTCACTCAGTCCTATAGCTTTTAATTCGAACGATTGGTAATCGGTTCAATGTA	II	yes	100	yes	yes
AGIWUR6225	genotype	X	6628041	6631537	C25B8.7	ATGGCTAAACAGAACCATACCAAAACTTTGAGGAAAGCTCCACTTGCCAAGTTCCCAAGC	X	yes	69.49	no	no
AGIWUR6227	genotype	III	5546987	5551231	F09F7.5	GTTTCAAGTGGTGGGAGATACAAAAATAAATGATGAACAAGAAGATCGGGTGGAAGCGAC	III	yes	100	yes	yes
AGIWUR6232	genotype	I	7283907	7285762	F21C3.6	AAAGACAAAACAGATACGCGAAGAATATTATCAAGATTCCATGCAAAGTTGGTTTTCACG	I	yes	83.05	no	no
[truncated: 13,874 more rows]

## Sheet: B-Probe_hybridization_LM
SpotID	term	chromosome	gene_bp_start	gene_bp_end	gene_sequence_name	gene_WBID	gene_public_name	Sequence	differential_hybridization_CB4856_N2
AGIWUR13	genotype	IV	1545296	1566192	C34H4.5	WBGene00016427	C34H4.5	CTTCCGGAGGAAAATCCTGCAAACAATTTGTATATTTTGTGCGTGTTATTTTCTCATTCC	-0.0369852
AGIWUR17	genotype							CCTAAATTTCTGATTTTCAGAGTTTGAGACCGTTTCGATTCAAACCCCCACCGAACCCAA	-0.53602
AGIWUR19	genotype	V	18142849	18143543	Y37H2A.13	WBGene00045417	Y37H2A.13	GGAATGATTGTTCGCACAGAGGACATCAACTTGTCGATGCTTCATAGTTCTTTAATCTTG	0.659875
AGIWUR26	genotype	III	7133766	7136460	B0280.1	WBGene00015099	ggtb-1	AATTTTCTGCATGACCAAGAGATGTCTCGGTGATAAGCAAGTGGAGATGTATTACTAATT	-0.196186
AGIWUR36	genotype							GGTGAGAGGGAGTCCGGAAACGTGGACAATGATCTGCGATAAAAGCGACGACGACGAACA	-0.318281
AGIWUR37	genotype							GGCGATGAAAACTTCTACATTCATGCGAATTTTGTAAAAATTTGCACGAAACCGGAACGA	0.321076
AGIWUR40	genotype	I	8693451	8695159	K07A12.5	WBGene00010623	K07A12.5	ATGCAGTGAAAAATAAGGCACTTGAAACTTTTGAGGAAGATCGGAAGGATTACACTCGAG	-0.315963
AGIWUR41	genotype	V	13818132	13822980	F55B12.3	WBGene00004767	sel-10	CGATTTCTAAAGTTGCAGAAGTTTGGAGATATCTTCGAACGCGCTGCTGACAAGTCACGT	-0.0253849
AGIWUR42	genotype	I	5282085	5283944	C01G8.4	WBGene00001022	dnj-4	AGAAGAATATCGGTGGTTCCGAGCTCTCCAAGACGCAGATCATATTCGTAGTCTCAAAGA	-0.0186783
AGIWUR43	genotype	X	13048558	13050885	C53C7.3	WBGene00008279	C53C7.3	GCAACTCTAGCTTTTCCTCTCCCCATCACAATTCTTTTCGCTTGTTGATTGTCAAATATC	-0.297208
AGIWUR45	genotype	I	12335035	12336605	C47F8.1	WBGene00008157	C47F8.1	GAGAGCTGGCGACACTGAAATTTGATAAACAGGAAATTTGTTTTCACACGGAAAACGACC	-9.59543e-05
AGIWUR48	genotype	III	10199894	10201326	T20G5.13	WBGene00011874	T20G5.13	ACTCTGAAATAAAACGACGAGCACAGAAGAAATTCCCAGGTTCTGATAAATTTGATTATG	-0.599733
AGIWUR51	genotype	III	11848152	11849522	Y56A3A.3	WBGene00003234	mif-1	CACCTACTTATGTACTTATTCCCTCACACTCCACGCCGTTAATGTAGAAATCAATAAAAA	0.0821174
AGIWUR52	genotype	X	16678488	16679823	F22H10.2	WBGene00017726	F22H10.2	ATTCGGTGGTCCAGGAGGCTATGCTCCGCCAACTGTTCATGTTCACAATAACGGAGGGCA	-0.337566
AGIWUR54	genotype	IV	11054308	11063613	F36H1.4	WBGene00002992	lin-3	GCATCGTTTTTGTAATTTCCTTTGATCCCTAGTCTCTTCAGGTCCTCGTTGAAAAAACTA	0.00754938
AGIWUR56	genotype							CAGCTGCTTTTGACAGTGATATAAACATGTACATGTGCACAAGCAATACAAATTATGGCG	0.00139883
AGIWUR60	genotype	V	7777300	7778985	C26F1.3	WBGene00016148	C26F1.3	AAGAGAATCAACTCGATGGCAGATCACTCATTCCTCTAAAACGTTGTTGCGGATTTTTAT	-0.162907
AGIWUR63	genotype	IV	4336834	4341304	W03B1.7	WBGene00020976	oac-51	ATATTTCACTTCGGGAACACATTTATCGCCACATGGCGTAGAACATGTAAGGAACGTCTG	-0.02331
AGIWUR65	genotype							CAAAAACGGAATTTTTCAAAGACGCTTTCAGAACCGCAATGGTTCTTCTTTTTGTGTAGG	-1.22746
AGIWUR70	genotype	II	8540720	8545452	W01C9.3	WBGene00004155	pqn-73	AACATACAGTCAACCGAACCGACCAGATGCATTATCCCGCCAAGGACGTATCTTTAAGTA	-0.177758
AGIWUR96	genotype	III	3183677	3185237	R148.2	WBGene00020101	lmtr-5	TTATCCAATTGTCACATTACACTCATCGGACGGATCAAAGACTACGAAATTTTTGTTCGA	-0.0555132
AGIWUR99	genotype	V	14026336	14027484	T08G5.3	WBGene00011624	T08G5.3	ATGCGATTCATTAAAGGAACATAGAGTTTGTGCAAGGAAAGAAGTTGAAAATGCATGTGG	-0.0311426
AGIWUR100	genotype							TGATTGTGTATATTGATGATGGCCGAGTTCAAGAATCTGGTACTCACAAAGAACTGATGC	-0.0752674
AGIWUR104	genotype	V	16680281	16682656	F14F8.6	WBGene00005791	srw-44	TTTTGCCGAAAAAGCAAGCCTTCAATTTCGGCCATCACTCTCACGGAGACTGGAAATATG	-5.50559
AGIWUR111	genotype	III	4091126	4093311	C03C10.2	WBGene00007269	C03C10.2	TGTCTGAAATGTTTATACAGCCCGAAATCACTGCTCGAACCGTATGATTGGGAGGATGGA	-0.299166
AGIWUR113	genotype	III	10595258	10596487	Y39A1A.3	WBGene00012643	Y39A1A.3	CGTCATTCAAAAATCTGCCGAAACTCTCAAGGCTCTCCGTATTTGAATCTCATGTTGCTC	-0.317184
AGIWUR116	genotype	I	1652901	1655399	Y71G12B.18	WBGene00022156	Y71G12B.18	TTTGGAGATTCATATTGTGTTAAAAAGTTCTTGATGAGAAATTTGTACGAGTTGGTGGCC	0.320758
AGIWUR118	genotype							CCACTTCATTTTGATTCGAAGGTTAGTGTGAAGAGAAGGTTACTCAAACTTGGGTAATTA	-0.764598
AGIWUR120	genotype	IV	1266866	1274425	F38A1.1	WBGene00009515	clec-170	GGTATACAGTGACAGGCTCCCTCCATATTGGCTTCCATACTGTGACTAAGGCATTTCAAA	-0.514399
AGIWUR125	genotype							AGCTGGTCAAATCAATGTAAAAAACAAAATCCAGGATGATGTTTTGAGAGTTTTCAACCC	-1.24912
AGIWUR126	genotype	X	4709772	4711744	K02G10.8	WBGene00001032	dnj-14	CCAACTGTGAATATGCCAATATGTGTATTTGTCTTCTCAATATCGCCAAAAACAGTGATA	-0.198981
AGIWUR136	genotype	II	3655678	3657732	F19B10.5	WBGene00017587	F19B10.5	TCTGTTTCGAGAGCAGTTCTACGAAAACAATGGTGCCAAAGCCGGCGGATTTATCCTTTT	-0.259281
AGIWUR137	genotype	I	8598658	8600923	R05D11.4	WBGene00011032	R05D11.4	AATGTTAGCAAAGGCAGCCGCTGAGGAAAAAGCGAAGAATAAAACTGAAACACAGACAGC	-0.0865684
AGIWUR139	genotype	II	8376611	8377357	M195.4	WBGene00010949	M195.4	ATAAGACCAAGAAATCGCAGAAAAAGAAATTGACATTGGAAAATGGGGAAAAGAAGGTTT	-0.120561
AGIWUR142	genotype	III	12992405	12993707	ZK1010.7	WBGene00000672	col-97	TCGGGTAAATCCGTGCTGTCTTTTCTCGTTTCTTTTCAACTGTATTTGTACATTTATGAA	-0.313279
AGIWUR143	genotype	V	5418044	5420067	F08F3.6	WBGene00017263	F08F3.6	ATTAATTCACAACGCGATGATTCTGCAAAAGAAGCGGGTGCAACATTTCGATTTTTTGGT	0.0165297
AGIWUR144	genotype	IV	13095762	13097065	C39E9.13	WBGene00004339	rfc-3	GTTCTCGGACAAAAAGCAATTTTCCATCTTGAAGGATTCGTCGCCGCTTTCATGGACATT	-0.258184
AGIWUR145	genotype	III	7324940	7329649	F56C9.11	WBGene00018954	F56C9.11	GCATGATCTCTAACTCTATTGATTTACGGTCTCATCATTTGTTGTAAAATTCAGTTCCAG	0.16858
AGIWUR149	genotype	IV	10705463	10707313	R102.10	WBGene00011297	R102.10	GTCGACATGAAATCCGATCCGATTTTGTACTTAATCATTGTCGGAAAAGACATCCAATTT	0.146282
AGIWUR158	genotype	III	8405874	8409406	ZK353.1	WBGene00022697	cyy-1	TTAGAGGCTTTGAGCCGTGTCTTCGAGGATAAGATTCAATCATCATCGCTTCCAAAGCGT	0.15719
AGIWUR159	genotype	I	9065087	9070264	W06D4.6	WBGene00004298	rad-54	AAGAAAGTTCAGGAAAAAGTTGAAGAAGTTGATGAGGACTACGTGCCTTCTGAAGCCGAA	-0.156284
AGIWUR184	genotype	X	397567	400687	R04A9.6	WBGene00019865	R04A9.6	TCCCTTTGCTGAAATAGTTAAATTCACTATATACAGATCAACACGATTCGGATTTCGACA	-0.250657
AGIWUR187	genotype	IV	3698501	3699722	Y37E11AL.2	WBGene00021358	Y37E11AL.2	AGAAGGCGAAGCAGGCAAAAAAGAAGTACGATGAAGATATGGCGAAACCGTTTAGCTGCT	0.32475
AGIWUR192	genotype	III	2805430	2811096	Y71H2AM.3	WBGene00022168	Y71H2AM.3	CGGCTTGCCGTGCTGTCGGGCAGTTCTTTGTTGGATACCTTCAAATTGATGACAAAATTT	-0.215609
AGIWUR194	genotype	X	14413578	14415746	F23D12.10	WBGene00045291	F23D12.10	TTGAGACAAAACATGGCACAATTCGCTGGTCACCATGCGTCTGTTATTGATAGCACTAAA	-0.284966
AGIWUR200	genotype	IV	10214986	10219308	C24F3.4	WBGene00007698	qns-1	CAGTCCGGACGATCATCGAAACGACCATAGACCATTCCTCTATCCAGATTTCAGTTATCA	-0.115747
AGIWUR202	genotype	I	14171864	14172786	C37A5.11	WBGene00077520	C37A5.11	ACGTCATCATTTCCATACTAATGGTACTTCTCTGGTCCATGTACCTTTGCATAGACGGGC	0.476546
AGIWUR203	genotype	X	2594003	2606732	T03G6.2	WBGene00003630	nhr-40	CTGATGATGTCAGCAACGTTGAGTAAAACAGCATCATTCATCAAACGTGTATTCGACTTC	-0.0867778
AGIWUR205	genotype	V	7552756	7553923	F19F10.4	WBGene00017600	ttr-10	GATCTGTCGGAGGAGGATTTCTTGTAAATGACAAGAGATGCAAGTATAGAAACTCAACGA	-0.202017
AGIWUR211	genotype							GAAACGACGTCTAAAATGAGAATGAGCCAACAATTCGACAAGCGGCTTGGTCCATTGGTT	-0.233804
AGIWUR214	genotype	II	4405864	4416553	ZK430.5	WBGene00022741	ZK430.5	TTTCTGCAAAGAACATGGAGCGAAGAAACCTAGAACTACTCGACCGAGTTCTAGATTGAT	-0.249189
AGIWUR216	genotype	IV	7466702	7469832	F55G1.7	WBGene00018903	F55G1.7	TGCCTCCAGAAGCTTATATCTCATTCGAGAGCAAACTAATATTGTTATAATCCGTCCTTA	-0.271971
AGIWUR219	genotype	I	11361090	11362900	F56G4.7	WBGene00044250	F56G4.7	AATTGAAAACGATTCAACCAAGATGACCAGAGACGATGGAAAGGTTGCAAACGTCAGCGT	-5.06338
AGIWUR229	genotype	III	7966601	7969221	F54H12.8	WBGene00045247	F54H12.8	GGTTATGACAAAAGTTCATGCATTTTTGGAGGCATCGAAACGGCAGGCAAACAAGAAAGT	-0.162078
AGIWUR230	genotype	X	3793912	3795395	F35A5.5	WBGene00018027	F35A5.5	TGGCAAACCTAGAGGATGCTCATATCCGAGCAAAACGCCAATTTGGAGGTTTTGGATTTG	-0.166848
AGIWUR234	genotype	I	8133891	8135051	T28B8.1	WBGene00012113	T28B8.1	CTTAATACTCAATCCCAAAGATCTAAGAAGTCCTCCGGAAAGAGCAATGATCGCAAGACG	0.000692229
AGIWUR240	genotype	V	11917564	11924654	R31.2	WBGene00011270	R31.2	GCAGCTGCAGTTGCTGGAGTTGCCGGTCTTGGTTATTACGTCTACGTTAAGAAATTTAAG	-0.097916
AGIWUR242	genotype	III	5677953	5679038	F54E7.8	WBGene00018830	ska-3	TGAGTTGGACGATGAAGAACTGCAAACTCCAGCAAGAAAACCACAAAGAACTCCATCCAG	-0.124801
AGIWUR245	genotype	III	124778	126527	C29F9.3	WBGene00016218	pals-23	GCCTTGAACCAGTATTTCGCAAAAGTCACCGGCGATACCGAGGAAGAACTACATCAAATT	-2.04613
AGIWUR266	genotype	I	9638886	9641736	T05F1.7	WBGene00011492	T05F1.7	TTTCAGAGTTGAACCGACAAGAACGGAAGCTTCAACCACCAACTCTCGTAGAATCAAAAG	-0.0838642
AGIWUR271	genotype	I	8691039	8692622	K07A12.7	WBGene00010624	mrps-15	CTTCACTTACTGAAACTGTTATTCATTCAAATCTCTTCTATCATCCACCACCAACTATGA	0.929602
AGIWUR273	genotype	IV	7977836	7979014	F57H12.3	WBGene00003879	ora-1	AAGTTTGCAATCCTCGAAGAACTTGATGAGAACGTGAAGGATGAGCTTTTCGATTTGTGG	-0.101272
AGIWUR275	genotype	III	4810031	4811162	C38D4.7	WBGene00008007	C38D4.7	CGATAAGGATCTTGAAAAATTCAAGAGCTTCCGATGCAGGACCTGCAATGAAGTTTCCCA	0.0432682
AGIWUR276	genotype	V	17653482	17655281	F59A1.9	WBGene00010295	fbxa-193	TGGCTTCAATCCAGTGTAATCTACGAAACGACTGCAGGCACAAAGTTCCAAGTCAGAATC	-4.60389
AGIWUR277	genotype	III	7370131	7374731	T20B12.6	WBGene00003378	mml-1	ATGGAAGGATTTCAAAGGATTACGTCTTCATTGGAAGCAGAGGGTACGATTGAATAATGT	0.101157
AGIWUR281	genotype	III	12820141	12825651	Y37D8A.2	WBGene00012544	Y37D8A.2	ACAAATGGAGAAAAGATGCTCACCGCCATTACCATCTTTACCAAAAACTTCACAAGGAAT	-0.316939
AGIWUR284	genotype	V	3355848	3357193	C04E12.7	WBGene00015437	scrm-3	TTTGCAGAGTTTGAGAGTAGTGGTTGAAGTGGAAAAGCTGGAAATCGAAATATTTATTTG	-4.73792
AGIWUR285	genotype	IV	7791704	7792263	C33H5.13	WBGene00016379	C33H5.13	GGCGAAATGTGTTGCTTAGCTGGTTTAATGGCTTGTCTATGTTTTTTGTGTTTGAGCAAA	-0.341685
AGIWUR286	genotype	III	10335172	10337536	T07C4.8	WBGene00000423	ced-9	AGTACCCCTGTATCTCAATAATTCATCTTCACTTTAACTGTCTCTTTTCGTGTGGCCTCT	-0.108781
AGIWUR288	genotype	X	3940141	3943313	T19D2.2	WBGene00004184	T19D2.2	AAATGATTAGAACGCAACGACGAGGAGCTCTCAACCAAAAACAGCTCAAGTTCCTCGAGA	-0.165648
AGIWUR293	genotype	IV	10086137	10088437	W01B6.9	WBGene00003576	ndc-80	GCTCAATTATGCATGGATGACAAGTACATTCAGAGATTATACAAATGATCGAAAAGCAGC	0.241714
AGIWUR298	genotype	X	6510929	6512195	F22A3.7	WBGene00044605	ttr-36	GATCAAGGAAGCCCTTGCCAACGAGAATGGGTTATCCGGATACCAGCAAAATACATTACT	-0.20067
AGIWUR300	genotype	II	3725906	3727479	C46E10.8	WBGene00016712	C46E10.8	CTTCAACATGCATCTTGTCCAATCCAGTCACAATTAGTTTTTGTCTTGCTCCCTGTTTTA	-0.741205
AGIWUR301	genotype	III	12170	14869	H10E21.3	WBGene00003670	nhr-80	CCAGGGAGACTGCCGAGAAACGGGCGATGCGGAATGGGATTAATGTTGTTAATAATAATA	-0.903071
AGIWUR306	genotype	II	5411542	5412174	EEED8.13	WBGene00017141	EEED8.13	AGTTGAAAGTGAACGAGGGTAAACATGTTTGCACCTGCAAGCTCGTCTACGACAGAGTTT	-0.164475
AGIWUR307	genotype	III	4508855	4512162	F25F2.1	WBGene00009115	F25F2.1	TGTACTTCAACGATTTCCCTGTTGCTGCTGTTGCCCAACCTGAGACTGGCAAAAAGAAAA	-0.0756679
AGIWUR308	genotype	III	10601905	10603566	Y39A1A.2	WBGene00012642	Y39A1A.2	CTATCAACTCGTATTCTGGAGAAGTTGGGATACCCTATCGATGGTCACCAACAATGCCAA	-0.169745
AGIWUR329	genotype	IV	12791171	12791685	F07C6.2	WBGene00008553	F07C6.2	ATTAAGGAAATTGGAGCAACAAGTTGTTAGGAGGAGAACAGAGACAATGGCTAGAACTCG	-0.179177
AGIWUR351	genotype	IV	7786000	7789613	C33H5.11	WBGene00016378	imp-3	TTGTTTATTTTGACTTCCGTGAAGATCAATAACTTTTCGTCTAGGGTACATTTCCACTTG	0.177081
AGIWUR353	genotype							CAGGTGGACCAAAAATTCTTGAACGCACGAAGAAAGATGAGCCAGGAAAAGGTAACACCA	0.0840184
AGIWUR359	genotype	V	10929811	10930774	F58B4.3	WBGene00010236	F58B4.3	TGCTACGGAGATGGATGTAACTCTTCCCCGAAAACTGGAATTGTGTCAGCTGTTGGAATA	-0.175508
AGIWUR362	genotype							TTGCTGACAAGGACGCAGCTGAACCATCAACTTCCAAATAACTTTCATGCTCTAATTTTT	-0.169601
AGIWUR375	genotype	IV	12982119	12986088	K10D11.3	WBGene00010747	K10D11.3	CAACGGGTGCCCAGGAAATTATTTCACCATGACTGCATTTTTATTATTATTTCTTCCACT	-0.0631055
AGIWUR376	genotype	II	4433332	4435169	T12C9.5	WBGene00003699	nhr-109	GACTAAAGTCTTTAATATTTTTTCGGCGCCCAATGAGTTTTTTGATCTTGTTACGGCAAT	-0.193651
AGIWUR377	genotype	V	14667897	14668743	C47E8.10	WBGene00044216	C47E8.10	ATTCCTCATCTCTGGCAATCTCCGAACTTATCCGAATGCCCTGAGATTTATAAAAATGAA	-0.321937
AGIWUR378	genotype	II	7772499	7773914	C06A8.6	WBGene00015516	C06A8.6	ATCGTGGAAAGGTTATTCATCTCTTGCAACAAATTACTCGTCTTGATGGAACTCAGTGCC	-0.257742
AGIWUR379	genotype	II	12495487	12496387	T21B4.3	WBGene00011877	T21B4.3	CTTGTGAAAATACTCCGGTAGATGCACAGAATGTCATTTTTCTTACCTTCTACGGTGGCG	-0.0334235
AGIWUR386	genotype	V	9053322	9053995	C25E10.8	WBGene00016097	C25E10.8	ACCGAACTCAAGGAGTGCCCAAAGTGAACATTTTGTATTCACATTTGTGATAATAAATCG	0.0604237
AGIWUR388	genotype	V	17324907	17326168	F31E9.8	WBGene00045408	F31E9.8	AAGTCTTTTCTCCGGCCAACTCACCAATCTACACGTCAAAAAGTTCACACTAACAAGGGA	-0.95094
AGIWUR389	genotype	I	6215669	6219911	T08B2.5	WBGene00020346	rbm-5	AAGCAGGTTGCCAATTCGTTTCACAACACCACTGGAAGACCTGATTTGGTTGCAATGCAA	-0.347034
AGIWUR399	genotype							AGAAAGGAGAGGATGGATACGAAGATGCTGAAGGAAACAGTGACTCAGATGATGATTTTC	-0.245546
AGIWUR401	genotype							ATTTTTGGAACATACTGACTCGGAACTCAAACGCTCTCAGCTTATGCAACTAGCTGTTAT	-0.0987231
AGIWUR406	genotype	X	5279497	5283719	Y34B4A.2	WBGene00021319	Y34B4A.2	TACCATGATGATATCCATGTTGACTTACTGCACACATTTCATGTTGCATTGTTTGGGTTT	0.146162
AGIWUR413	genotype	V	127000	128034	W03F9.2	WBGene00021000	W03F9.2	AATCCAGCACTTCTGTCTCTGGAATCCCGAAACTACGACTACGAGCAACAAGATACTGTT	-0.101328
AGIWUR414	genotype	IV	13561861	13574440	Y45F10B.10	WBGene00004265	qui-1	AACGCTAACCCAATCAAATGCGCCACCACCACAAAAATCGAATATGTGTACCTTACTTTA	-0.189805
AGIWUR415	genotype							GGAACTTGCTGTGTCCATATTGAGAAGCTTTTCCAAATTTTAATGGATCTAGACGATAAT	0.287525
AGIWUR417	genotype	I	12508299	12513419	K11D2.3	WBGene00006829	unc-101	AAGCATTGCCGTGGGTCCGCTACATTACTCAAAATGGAGAATACGAGATGCGGATGAAAT	0.0777175
AGIWUR434	genotype	I	12157151	12158712	F15H9.1	WBGene00008870	F15H9.1	TTAGCATGGATTTTCTGGACAGTGCCAGTGGATGGACTATTGAACTCGTTTTGCTTTTTG	-0.323823
AGIWUR437	genotype	II	9426229	9427744	M176.5	WBGene00010944	M176.5	TCTACTACAGTAATAATGGATCAAATCTATGAGGGTCGACACAAACTTCACGATATGCAC	0.0423473
AGIWUR441	genotype	I	12953969	12955322	F08A8.8	WBGene00045468	F08A8.8	AAACCATCGGATCCAGCACCAGCTGCAAAGTCAAAGAGAAAGACGATAATCGACAAGATG	0.241062
AGIWUR445	genotype	III	13204982	13207393	Y39E4B.11	WBGene00012720	Y39E4B.11	TCATCGAGAATTTCAAACGGGAAAATAACAAATGGAAGCGTGTTCACGAAGCACGGAGCC	-0.161985
AGIWUR446	genotype	III	11007415	11007620	Y48A6B.4	WBGene00012965	fipr-17	CGGTGCACCACGTCCACAATAATTTTTGTGCAGTTTCTGTTGATTACTGATAAATATTGA	-0.303617
AGIWUR452	genotype	V	137177	141370	W03F9.11	WBGene00044512	W03F9.11	AAGCAAAAGAGCGAAAAGTTGTGGAGAAAAACTAGGATGGTCAAACTGTTCGGAATGGCC	-0.269452
AGIWUR453	genotype							CGAGGGAGCAGAAGAAATATTTTGAGGAGCTCATCGCTGAGCAGATGGCGGCTAGGAAGC	-0.560443
AGIWUR457	genotype							TAGAATTAATTTACTATTTTCCTGAGCCCAATTCCCTTGTAATGTGTTTTGCCTCCGAAT	-0.398971
AGIWUR461	genotype							CTGTTCTTGAATCTTGCGGCAATTTCTTTGTCAGGTCTGGTACGAGGAAGGAGCACATAT	0.0190826
AGIWUR462	genotype	IV	8840725	8842805	T11B7.1	WBGene00011706	T11B7.1	AAAGTTCTGAAAGCAGCGCTTCTGATGATTTACCAGATGGTGACAGCTCGTCAGAGGAAT	-0.30956
AGIWUR463	genotype	I	183364	208465	Y48G1BL.2	WBGene00000227	atm-1	GATGCAAACATTTACAGAATAAGGATTCTGTAGAGACGAGGTTAAAGGTACATGCGGTCG	-0.0952642
AGIWUR468	genotype							TCAGCGTGTGGCCACACAATTTGCACCGAATGCGCTGGAAATATTATCCAAAACAAGATG	-0.142777
AGIWUR473	genotype	IV	2902436	2914816	Y54G2A.21	WBGene00021886	Y54G2A.21	GTTCAGCGAGATGGAAAGTGGAAAACAGGTCTTCTCGGAGTCTTCACGATAGATGCATAA	-0.757823
AGIWUR476	genotype							TCCAGAAATGCGGAGAAATTGCGAATTTCACGTCATTTCTCCGCACACTTGCATTGCAAA	-0.427013
AGIWUR478	genotype							ACTGTCTCGAACCTCTACAACGACATGATCCGGCTATATCATCAAATTGGAGTTGAATTT	-1.09007
AGIWUR480	genotype	IV	1545296	1566192	C34H4.5	WBGene00016427	C34H4.5	TTACCTTCTTCTTCTTGGCCTTCCGGAGGAAAATCCTGCAAACAATTTGTATATTTTGTG	0.0237609
AGIWUR484	genotype	II	14234972	14243603	Y48B6A.11	WBGene00012982	jmjd-2	TGTAGTCGTGATAATCACGTGGAGGATATCATCTCGTGTGAATGCCTGTTCTGTGAGAAC	-0.108984
AGIWUR486	genotype	X	5106260	5107039	C42D8.9	WBGene00044299	C42D8.9	TCACGTTGTACACGACGAACTGAAACACGCTATGGCATTGGACAAATCTATCAAACGGCA	0.0406167
AGIWUR494	genotype	V	19287009	19288173	F55C9.3	WBGene00010100	F55C9.3	AAACTAAGACTATTCCATTTCACCAACGAGACGCAGGCAAAATCACCGGTGGAAACACCT	0.00220731
AGIWUR519	genotype	I	7350312	7352235	F07A5.1	WBGene00002136	inx-14	TTGAACCGACCGCTCCAACTCTCACTTCAAGTCCAAGAGATTTGGCTTATTCAGAAACCA	-0.0635771
AGIWUR521	genotype	I	4957776	4958309	W03G9.8	WBGene00044431	W03G9.8	ATTCAAAACCTTGGAACTCCCAGCACACAGAGTTCACCAAGCAATCGGGAAAATGCATTG	-0.214151
AGIWUR532	genotype							GTTCTCCGATGTGGTTCTTTCCGTTGAAGATAAAAAATTTTTCGTTTTGAGAAAAGTGAG	-4.8714
AGIWUR534	genotype	II	11039348	11041206	F33A8.3	WBGene00000472	cey-1	TTGAGAAGTCTTGGAGACAATGAAGAGGTCATGTTCGACATTGTCGAAGGATCCAAGGGT	-0.151951
AGIWUR538	genotype	V	728312	734279	C05E4.14	WBGene00005228	srh-2	CGATTGTAAAATACACTAGTGATTTTATGGTGATTATGATTCAACAACACGGCGCAGTTT	-0.203839
AGIWUR548	genotype	IV	9119098	9130378	C01F6.6	WBGene00006438	nrfl-1	TCATTTGTCAGCAAGAGAAGCTCGTGAACGTCTTCGAATGAAGAACCGAAAGCATCACTT	-0.192228
AGIWUR553	genotype	V	2272441	2274353	Y5H2A.4	WBGene00044521	Y5H2A.4	TTGTTGCTCCTCAGATCATCACTTTGGAAGTAGTTCCACAATGTCAGCAACAGTGTGCTC	-0.758724
AGIWUR558	genotype	V	3906141	3908435	C17E7.1	WBGene00015897	nhr-156	AACAATATAATTCAGAAACACATTCGAGAAATCCGCCCGCGTGCTGACTTGGCCAGAACT	0.598479
AGIWUR559	genotype	II	5031757	5034035	F33G12.3	WBGene00018015	F33G12.3	CTACAAATCAATAATCGATGAAGTTGAGGAAATGGAAAATGCGACGGCCGTACTGAAAAC	-0.224364
AGIWUR562	genotype							CTGACTGATTTGATGGAAAAGTTCGGCAACCGTAAACTGAATGAACTCGGGAACTTGGCA	-0.251341
AGIWUR564	genotype	II	923821	925192	R07C3.6	WBGene00019922	fbxc-28	AACTCATGCAAATACCTGGCGCGATGCGTGCATTGCACACAAAGTTATGTTGGATCATTC	-0.262488
AGIWUR567	genotype							TCCAAATTTCTTGAGATTCGGAAAACGATCTGCAGATCCTAACTTCTTGAGATTCGGACG	-0.00871357
AGIWUR578	genotype	II	723788	732513	Y39F10B.1	WBGene00021456	Y39F10B.1	TCTTTGCCCCCCGAAACTCATTCCTCCAGCAGCTGACTTTACTGTGTACAAAATGTATTT	-0.0264425
AGIWUR584	genotype	I	9980064	9984848	T23D8.9	WBGene00006379	sys-1	AACTTGGATACGACAAGATAAATTTGCACAAGTTGATCAGGCAAATATGCCGAACTGCGT	0.205461
AGIWUR586	genotype	III	10424112	10427982	M03C11.7	WBGene00010844	prp-3	CTTTTGGAGGGACAAGACATTCTACCGACTGCTTAAATACACATCTCTGGAAAATTTTAA	-0.067539
AGIWUR588	genotype	X	13475964	13477456	F15A2.5	WBGene00001164	efn-3	ACCAAAACTTTACGCTCTTGACCACAACGTCACTACTTTTCTGCACAATGTTCTTAAGCG	0.0447069
AGIWUR608	genotype							TCACACTCAAAATGGCAAAATCCATATTCAAATAACTAGAATTCCCACATCAGATGTTCC	-0.731576
AGIWUR611	genotype	III	12905491	12906619	Y37D8A.14	WBGene00012553	cco-2	CAAGGACTACGGATACGACAAACACCCAAATATCCAAATTTAAATTTTCCATTCTGCAAA	-0.101105
AGIWUR612	genotype	IV	13079446	13082781	C39E9.8	WBGene00008032	C39E9.8	AAGACGTGCTCCAATGAGAAAGTCGCGTGGATAATCATCTGTGCAATTCTGAATTTTTCA	-0.162234
AGIWUR620	genotype	I	1924300	1932260	Y51F10.5	WBGene00021766	hex-4	AACCTCAAAAAATCATTGAACCAATCAATATTGTATAAAACGGATGCCGATGAGGTCTTC	-0.0792551
AGIWUR621	genotype	I	118109	120870	F53G12.6	WBGene00004962	spe-8	GACCGAAGATCGCATAAGCTCCAAGCAAATTATTCAGATTTTTAAGGAGGAAGTCGGATT	0.0816162
AGIWUR627	genotype	V	1944955	1953349	T06A1.4	WBGene00020279	glb-25	ATGCTCTATAGGAAATTCTTCCAGTTTTGTCTAAAATATCTTCTCGAGGGATTCAACGGA	-0.277161
AGIWUR633	genotype	IV	12907469	12909998	K08D8.4	WBGene00010658	K08D8.4	TTCCTTGACTACATTGGCAATTGTTGGTTTTGTTATGCTGGTCTAATTCACACGATCTTT	-0.269544
AGIWUR634	genotype	II	7523581	7524421	ZK1290.15	WBGene00044775	ZK1290.15	CCCGGAGCTGAGTTGAGCCCATTTTATTATTACTGTCGAAATATTTTATCTCTTGTTTTT	-0.207722
AGIWUR635	genotype							GCAGTTACGAAATAAATCAATTGAACAATTACTCTTCACACTTCACACATTCCTCCTGTT	-0.245729
AGIWUR640	genotype	IV	9333342	9335916	T20D3.3	WBGene00011857	T20D3.3	TCCACTCCAAATTCAGAATTTCGTGCTCATGAAAGTCGCTCCAAAAACAAATTAATTCCA	-0.10073
AGIWUR641	genotype	IV	14879490	14900652	Y57G11C.24	WBGene00001330	eps-8	ATTCCGAACTCACACTGGCGATGAATTGAAAGCAATTCTCAATCACAGACGAACCCACGT	-0.0906664
AGIWUR643	genotype	I	11733940	11735964	F35E2.3	WBGene00009411	F35E2.3	CAGTGCGAACTACTTAAAGTCGAGTTGGAATAAGAAGAGCATTTGGATTCTGATAACTTT	-5.97257
AGIWUR644	genotype							ACTCATCCGATTTTCCAGAAGAAATCTGTAAATCGAGTGATGGCGTCGGCTGTGGAAAGA	-0.452707
AGIWUR646	genotype	V	13381189	13383077	M04G12.2	WBGene00000789	cpz-2	TATTATGCGGATGTTGATGTTTCCAACTTGACTTTCTGAGTGGATAGGAAGATCAATGAT	-0.0384974
AGIWUR649	genotype							AGCAATGATACACACCAATCATCGTCGGATCGTTTTTCGGATGTCTCGGATCTTCGGAAT	-0.441765
AGIWUR653	genotype	IV	5163293	5164351	C24D10.2	WBGene00016054	C24D10.2	CCATCCATGGTGGGGAGGACTTGAAGAATCGTCTTCTAATTGAGAGACGAATCGAAAGAA	-0.192434
AGIWUR656	genotype	X	1827738	1828487	C14E2.6	WBGene00015775	C14E2.6	GGCTCGTGGTGGAAAACTATGTTTTCGCATATTTTCATGTTTGATATGAACTTTTTCAAC	-0.000622124
AGIWUR657	genotype	IV	8286587	8289531	K07H8.10	WBGene00019510	K07H8.10	TATTCCACGTGTGCAGCAGAAAAAGCCGCAATTCAAGAAGACCGGTTTCAAGGGAAAGAA	-0.17699
AGIWUR658	genotype	V	13778015	13778592	F53C11.9	WBGene00044921	F53C11.9	AACTTGTGAGAACCCAAATCCGATGTGCATACAAATGTGCAAAGCGAGATGTGAGTGCAA	-0.137933
AGIWUR660	genotype	II	2280139	2280580	K09F6.11	WBGene00044361	K09F6.11	TGGGAACATTTAGTCGAGAGTGTGTTTCCGGGATCTTTTTATTATGGTTCGCAACGCATG	-5.62382
AGIWUR663	genotype	X	5275567	5278813	Y34B4A.3	WBGene00002031	hst-6	GAAGAAGCAGCATTTCTCAAATTGCCGTCTGTTTGCTCTACTTATTAGATCTCTTCGCCA	-0.00127007
AGIWUR664	genotype							GATGATGCAGTCTGGTCGCAAAGATGTTCTCTACAAGAATACTTTGGATTGTGCCGTCAA	-0.133509
AGIWUR665	genotype	I	14701122	14706522	Y54E5A.4	WBGene00003790	npp-4	GGCCACTCTAATCAGAGATTTACTCCCATTGATCGAGGATAAATTCAAGAAAAATCGAGA	-0.136999
AGIWUR666	genotype	III	7973717	7977355	F54H12.1	WBGene00000041	aco-2	TGGTTCAAGGCCGGATCTGCCCTCAACAGAATGAAGGAAGTATTCGCAAAGAGCAAATAA	-0.115838
AGIWUR671	genotype	IV	3495296	3496440	C09G12.17	WBGene00044470	C09G12.17	ATGGCAATTGGCTATACCTGGATGAGTTTAATGGACAGACATTGGTAGTCTCGGTTTCGT	0.0359304
AGIWUR688	genotype							ATGTTCTCACTGCTGTCGAGATTTTGACGGATATGAGCAGATCGTCTCAGGATGTTCGTA	-0.142952
AGIWUR692	genotype	II	6365722	6367002	K10B2.3	WBGene00019606	clec-88	CATGTACATATTTATTCTATTCGATCTGTGAACGGAACTCGACCATTGCTAATTCATTGC	-0.0101288
AGIWUR693	genotype	V	13361203	13363357	F32H5.4	WBGene00009350	F32H5.4	CTAAAGGAAAGCCACTGCCAGAAACAATGCCTGAAAGACATAAAAATGGAAGAACCGCTT	-0.832848
AGIWUR694	genotype	I	5272846	5274339	C01G8.1	WBGene00015312	C01G8.1	GAGTTTCCCCCATGATTTTGTAAAATATTCCCCCTAAAACTACTCAATCTCCTAACAACT	-0.00115954
AGIWUR695	genotype	IV	6522874	6524568	C01G5.6	WBGene00015308	ddi-1	ACTCCATTCCTTCAATCCAATGAAATTGATTCTCATCTGAAAGAGATTATGGCACTTCCT	-0.0584328
AGIWUR696	genotype	IV	4083603	4084209	C35B1.5	WBGene00016435	C35B1.5	GATGCCGTGGCACTTTTTGACGAGTGGGTCGAGAAGTTTCCAGCTAATTAGATAACTGTT	-0.292039
AGIWUR698	genotype	X	17151522	17154595	T23C6.1	WBGene00007011	mdt-1.2	ATTCCAAATATGCTTACCTACGCCGTGTCGGGTAGTGACTGCAACTTGGCAAAGATCAAA	-0.219956
AGIWUR701	genotype	IV	7132132	7133217	C34D4.12	WBGene00000888	cyn-12	GACAATCATGATCGTCCAAAAATTGAAATTCGAATTCTGAAAGCCTACCCATCAGAATCG	-0.233102
AGIWUR708	genotype	III	1351216	1353371	Y82E9BL.2	WBGene00022319	Y82E9BL.2	GTGAACTACAGTTTATTGGACTCAAAACATGGAATCCTGCAACTGGAGTCTGGGAATCGG	-0.37554
AGIWUR715	genotype	III	11368415	11371775	T28D6.2	WBGene00006533	tba-7	ATAAAAAGTTGTTCCACCCAGAGCAAATGCTCACTGGCAAAGAGGACGCCGCAAATAACT	-0.263907
AGIWUR717	genotype	V	10143936	10144192	C08B6.15	WBGene00077449	C08B6.15	AAGATATGGTTTAACTATGAAGCCGCCTGCAACCTCCAATGGGATCCCTAATGCAAAAGG	-0.438026
AGIWUR726	genotype	V	17350387	17352870	F47H4.11	WBGene00009841	fbxa-134	ATGAGGTATTGGGAACTTGCGATGAGATCAAGTATGTGAACGGCAAGCTGAGTAGCAAAA	0.0852208
AGIWUR727	genotype	III	7926999	7928734	C29E4.13	WBGene00043051	C29E4.13	ATATGTAGAGATGGACCAGAGGTAACTAAAGATCGAGTTCACGAATGGGAGAGAGAAGCA	-0.16959
AGIWUR728	genotype	III	13478561	13479629	T27E9.8	WBGene00012098	fbxb-86	GGAACACAAGCAACTGTTACCTTGGCTATCGAGGCTGGAAGAACATGGTGTTTGAAACTA	-0.219514
AGIWUR729	genotype	IV	13776415	13777149	Y45F10D.16	WBGene00044257	Y45F10D.16	TTATCCGGCGGAGAAGACTGAAGAAGCAATTCCGAGCGGTTATCAGGAATAATGATCGAT	-0.138712
AGIWUR731	genotype							ACCAGTTGCTCCAGATGCTGCCGCTGCGCCTGCTGATGGAGAAAAGAAGGATGGCGATAA	-0.354084
AGIWUR733	genotype	II	12694412	12725483	Y46G5A.1	WBGene00012894	tbc-17	TGTACAACATAAATGGAATGGTAACGCGTCACAGGATTCGATATTGGGCAATGGTGGAGG	-0.0806035
AGIWUR736	genotype	IV	11012119	11015883	F13H10.3	WBGene00008774	F13H10.3	GCTGGAACATTAACTCCCATGAAGAAATATGCTCATTATGGAATTATCGTTATTGGAGTT	0.00172373
AGIWUR737	genotype	IV	455726	457099	M04G7.1	WBGene00019772	M04G7.1	AATCGTACGGCTTCTTGCCAAGACATTGACTTTGTTGATATGATGGCTTTGTACTGCCCG	0.131915
AGIWUR747	genotype	IV	13300179	13300720	Y67H2A.5	WBGene00013463	kdp-1	CTTTTTTGTAGGAAGTTTTATGTTCTGTAAAACTTATGTCAATGTGAATCAATAAAATTC	0.0784938
AGIWUR749	genotype	I	12922004	12923548	Y18D10A.20	WBGene00003989	pfn-1	AATGAAGTTGCTGCACAAGTTCGCAAGGCTGTCGAGAGTATGCAAACCTATCTCAACAAT	-0.284862
AGIWUR755	genotype	V	18292595	18292944	Y51A2A.12	WBGene00077445	Y51A2A.12	TATAACAATGGTCCTCTTCTTGTGTTCAAGCAAGGAGGAGCTACAAACGGTATTCTTGAA	0.222511
AGIWUR756	genotype	X	10307137	10310466	F41E7.6	WBGene00009622	F41E7.6	TCTCCAATTGGCTTGATGATGCTACAAACGGGGACGAATTCCGTGAAAACCTTGAGTATT	0.0761643
AGIWUR757	genotype	V	3441504	3444877	F27E11.3	WBGene00000478	cfz-2	AATTCTACAACACAAGTCTCCGACACAACCATCTTTACGGAGGCATTCCTGACAAGCTGT	0.249917
AGIWUR782	genotype	IV	10478450	10481844	F01D4.4	WBGene00001189	egl-21	CGGTTCCATTTTTCCACCCATCCCACTGAAACATCAACTGTATATTGCATTTTTGGCACA	-0.0556867
AGIWUR783	genotype	X	13048558	13050885	C53C7.3	WBGene00008279	C53C7.3	AATATGGAATAGCATTGTACGCAACTCTAGCTTTTTCCTCTCCCCATCACAATTCCTTTC	-0.297627
AGIWUR787	genotype	V	2231124	2233381	F44C8.2	WBGene00003724	nhr-134	CTGGCAAAGTTAATGAAGATCAATAGAAGGATAGAGTCGGATATGCGGGATCGAGTGGAG	-0.260342
AGIWUR789	genotype	II	4223309	4226330	C16A11.5	WBGene00015818	C16A11.5	AAGTATCAAGAAATGCTGACGGCGAGATCCGAAGAAACTTCAGTTCAAGCTGAACCAGCT	-0.222359
AGIWUR797	genotype							TTACACCAGCTCAGTTGCAGACTGTTCTTGAATCTTGCGGCAATTTCTTTGTCAGGTCTG	-0.295704
AGIWUR799	genotype							AAAGGAGCCGGTGAATCTAAAGAAAAGCCAAAGGAGGATGTGTATGAGGATTTGGCACCA	-0.249922
AGIWUR800	genotype	III	9074872	9075639	F02A9.7	WBGene00044406	F02A9.7	AGAAGAAGTTAAATGGGAAGAAGATTGAGTCACAAGTCTATAAATCGTTGGAACTTGTGG	-0.219825
AGIWUR807	genotype	II	13151459	13153399	F32A11.3	WBGene00009308	F32A11.3	GGAGCTTGTCGGGCATTGAATCCTATACTTGATGTGTTTAACGATATTATTGTAACGGTT	-0.101048
AGIWUR808	genotype	III	5001297	5002331	R144.10	WBGene00020098	R144.10	CGGCTGAATTGGCTAGAAATCGTGACAAGGCAGACTTTTGGGCTGAAATCAACCAAATGA	-0.222679
AGIWUR810	genotype							TGGCTCGTCGTAAGAACCTCCCAATTGAGTACAACCCATAGAGTCCTTGTGAAATAAATG	-0.523535
AGIWUR814	genotype	V	532290	534064	R11G11.2	WBGene00003648	nhr-58	GGAAGCGACGGCCGAAGACAGATATCGCGAAAACTCTGAACATTTTTACCGCTGAATTTT	-1.23369
AGIWUR815	genotype	III	8631165	8633549	F22B7.5	WBGene00001028	dnj-10	TAAAGTAACGGTTCCGAAATATTTGACAGCCGAACAGAAACAAATTATGTTGGCTTGGGC	0.0230212
AGIWUR816	genotype	V	9041330	9043677	C25E10.2	WBGene00016092	cyp-33B1	AAAGATTTCAGTCTGGTATCCCATGTCATTCCATATAAATGTCGCCAATACATCCCCTAA	-0.201372
AGIWUR825	genotype	I	12942280	12946562	F08A8.2	WBGene00008565	acox-1.2	CTGATCTAACCAGCCTGAATGGATATGTAAAGATGTTCGAGAACATGGCTAGAAGGCAGG	-3.64864
AGIWUR828	genotype	III	9776532	9778850	R10E11.3	WBGene00011216	usp-46	TGGAATGTCCACGGATGCAAATATTCAAATGCCACCTGGAAATCAATCAGCTCCTCAAAA	-0.0629182
AGIWUR840	genotype	II	11812294	11814113	F43G6.8	WBGene00009660	F43G6.8	GTTGGAGACGGAATTCGCTGCCCATTCTGCAGAACTTGGACCAATATGAAACGAATTGAA	-0.186324
AGIWUR859	genotype	II	13249189	13249895	F15D4.6	WBGene00008863	F15D4.6	AGAGTCAGAAATACCCACGAGAAGAGAACACTCGAAAACGATGGTTACAATACCAACAGC	-0.111701
AGIWUR867	genotype	III	6498476	6500023	F23F12.4	WBGene00017752	sdz-15	TGAAATGGACAATAAAGGAAGGAATTATCTCGGGATTCGGAGGATTCCAAAAACTACCAC	-0.169645
AGIWUR872	genotype	IV	12789041	12790512	F07C6.3	WBGene00008554	F07C6.3	GCCTTCGAGATCTACACAACTGCATTCGAGGCCAATCATAATCAGACTTTGATGAAAGGA	-0.228404
AGIWUR878	genotype	IV	11327576	11329369	B0035.11	WBGene00007110	leo-1	TTTGATCCACAACATTACGAGGAAGACGAAGATGATGAGCAGGCGAAATTGGATGATGAA	-0.154159
AGIWUR879	genotype	V	879793	881574	T02B11.1	WBGene00005210	srg-53	TGTTATACAAATCAATGGACGTAGAATTTCGGACGCGCAAAGGTCTCAGAACAACATTAC	-0.546527
AGIWUR880	genotype							ACTGGCATGTGTGGAGATGGAATTTTGACGAATTTCGATATCAATTGGGACAATTATCAA	-0.501652
AGIWUR881	genotype	II	10395707	10396756	T09F3.4	WBGene00011663	T09F3.4	AACCTGAGAAACCGATTAAACGAATTGCAAAAACGACGATATCCGAAAACGATTTTTTCC	-0.0954536
AGIWUR882	genotype							CACCACCAAGAACCGCTCCAGGATATTAGAATGTTGTTATCTTCTGACTTCATTTATGTA	-0.308818
AGIWUR888	genotype							CTCAAGAATTCAAGACTAGTGGCTGCAACAAGCTTTATAATAATTTGTGAAAGAAGGACT	-0.488155
AGIWUR889	genotype	X	6518883	6522656	F22A3.1	WBGene00017687	ets-4	AGGAATCATCCAAAAGCCGGAAAAGAAGCAGCGTTTGGTGTACAAATTCCTGCCTCCTTA	-0.173912
AGIWUR896	genotype	I	5372854	5384508	F55A12.9	WBGene00004131	pqn-44	GTTGAACATGATTGATCGTGTCGCATTCCAGCTCTCAATGCAATGCTACACTCCACCAAA	-0.209298
AGIWUR898	genotype	I	4968007	4970245	W03G9.5	WBGene00021016	W03G9.5	AACTGTCGTCTGCAGTTTCCACGAAATCCACTAGAAGTATTGGAAAGAAGATTTTGCCGC	-0.127059
AGIWUR904	genotype	II	9267336	9268303	C01G6.2	WBGene00007224	C01G6.2	ATTGCTTCCAGAAGAAGTGATTTGTGTCAACTCGTGCAAAATCGGTACAATAACGAAATT	-0.261084
AGIWUR905	genotype	III	2487769	2494340	Y54F10AL.1	WBGene00021847	Y54F10AL.1	CTATTATTTTGGGAGCAAGAGAGAATATTGGTACGGAGCAAGCACAACGAAAATCACGAG	0.539892
AGIWUR906	genotype	I	9056293	9057822	W06D4.2	WBGene00012296	spe-46	GCTGTTCAATATCGTTCACGTCACTGGTCTCTACATTCACTTCCAGGTTGCGCAAAATTA	-0.117008
AGIWUR907	genotype	X	10279599	10282842	F41E7.1	WBGene00009617	F41E7.1	TTTGACAAAACCTATATGAATGGTGATCATGTTGATGAAACCATCTATGCCGCCCGTCCG	-0.0377934
AGIWUR909	genotype	II	5031757	5034035	F33G12.3	WBGene00018015	F33G12.3	AAGTTGAGGAAATGGAAAATGCGACGGCCGTACTGAAAACGTTCAAACGGGATAATGTAT	-0.128457
AGIWUR910	genotype	IV	11410228	11413001	F22B3.4	WBGene00009035	gfat-2	GTTCACCAGACATGATTCCTTCACAATGCATGTACGAGAGCTCTTTGATCTTGAGAGCTC	0.601535
AGIWUR911	genotype							CAATCACACTACTCTTGATGCTTACTGGTTAACACCAAAGTACTGGGATCGTCGTTTTAA	0.432015
AGIWUR913	genotype	V	12658668	12659687	W05B10.2	WBGene00012277	ccch-3	TGAAACGCCAGAAGCACAGGTATTCCACTCGAAAAAATTCAAGTCGAGTGCTGGACAGTA	-0.0130662
AGIWUR917	genotype	III	4321748	4322867	H38K22.7	WBGene00044912	H38K22.7	CAACTAAAAAAGCTTTTGATCCGGATACCGATGACACATTGGCGAATGTTGTCTCGATTC	0.113872
AGIWUR918	genotype	I	14465380	14468214	Y105E8A.14	WBGene00013674	Y105E8A.14	TTTGAGTTCTTCTTGAAGCTTTTTCACGTCTGGCTTCACGTCTTCGTCATCGACTTCTTG	-0.153103
AGIWUR922	genotype	III	1271	3092	cTel54X.1	WBGene00008352	fbxa-6	GTCAAGGCTGAATCTATTGGTTTCAGTTGGAAATTTATTATTAAGCAATGTGTTGTGACG	-5.14798
AGIWUR941	genotype	I	11067699	11069996	Y52B11A.11	WBGene00014914	Y52B11A.11	AATGGAAATGTCGTCGGAGACTGGCAAAATCATTTGGTGGGTGGCGAATTGGGAAAAAAG	-0.74799
AGIWUR946	genotype	II	3243676	3244162	C17F4.12	WBGene00044374	C17F4.12	ATCGTGTATAACTCGGAGCTACGGGATTTGGAGAAATTCTACCAGCAGCCACTTTTTGAT	-1.62029
AGIWUR949	genotype	I	14620388	14620632	Y105E8B.11	WBGene00044265	Y105E8B.11	GATATGCTTGATCGTCTTGAAGCAGGAGCAAGAGTAGATGTTCAAACACACAGACAGAAT	-0.0225354
AGIWUR951	genotype	V	12398759	12400859	K01D12.6	WBGene00010465	K01D12.6	GAAGATGTTTGGATTGTGATGCGTAATCGATTAGAAGCAGTTCAGACAAGAATGAGCAAC	-0.144665
AGIWUR952	genotype	V	17897546	17897746	C06H5.13	WBGene00219446	C06H5.13	AGTGTTGGAAATCGTTGGGATCCAGATGATTAGTAGCTTTTTGATGCACTCTGTCGTATT	-0.458849
AGIWUR961	genotype	IV	13612805	13618061	C08F11.14	WBGene00007461	C08F11.14	GAGCTTCTCGAGAAGCTTGTCACAGAAGAGAAGCTCAGTGATTTCTTGACTTTGGATGCT	0.13652
AGIWUR962	genotype	III	11826215	11830996	C18D11.4	WBGene00004705	rsp-8	TAAGACCCTCGTTTTCCATCTATTTATCAATATTTGTTTGTTTCTTATCGCAATCGCGCG	-0.0743093
AGIWUR963	genotype	I	12294380	12296263	F56H6.6	WBGene00010167	bgnt-1.6	AAGCGATATGGAAGGAATAGAGCATTCTCCCGCTACGTCCATGAGATGAATACTGCGTAT	-0.127552
AGIWUR964	genotype	III	4705413	4706949	T04A8.12	WBGene00007045	tag-189	TCCATGGCAAAAATATTGTGTTAACCTCATCGTTTGGAGGCGGACACTACAACCTTCTGC	-0.165284
AGIWUR968	genotype	V	20201616	20202874	Y113G7B.7	WBGene00013758	fbxa-114	AACGATAATATCGATATGCATGAATTTATTATCGATGGATTCAATGTGCAAATCCTGGGC	-0.419824
AGIWUR969	genotype	I	6724917	6728330	W02D3.3	WBGene00003170	mec-6	ACGCCTCCACCCCTTTTCAATAGCCTTCCAGCGTTTTAGAGGAAAGTCGATTTATGAGAA	-0.203522
AGIWUR971	genotype	IV	12923525	12924432	C32H11.5	WBGene00007868	C32H11.5	CAGAAGAATGAGAGATTTCAAGAATAAAAATAGAGATGTGAAATCTCTCCTGATTCCAGG	0.321487
AGIWUR972	genotype	II	5970105	5972658	B0034.1	WBGene00015002	B0034.1	GTATCGATAAAGAGCCAAGAGAGGAGTTCACTGAGGATTTATTCACGGCACAAACAAGTC	-0.165416
AGIWUR973	genotype	III	5728180	5730159	B0244.8	WBGene00015083	egg-1	GATGATGGTACATGTATCATGCGGACCCAAGTCTGTGACGGAAAGAAAGATTGCACAGAT	-0.223237
AGIWUR974	genotype	I	11216118	11221995	Y53H1A.1	WBGene00013177	rsy-1	CAGAAAATTCGGTTTTAAAAGAGACGGTGAGGATAGTGACAACAGCAGTGACGATGGAGT	-0.187216
AGIWUR976	genotype	X	1547505	1560124	K06A9.1	WBGene00019435	K06A9.1	GAACAATACAATGAACGACCGTGACGCTAGTGCAGTTGTCAGCAAACTTCTAGAACTTCT	-0.986512
AGIWUR978	genotype	I	7853750	7857850	R11A5.1	WBGene00000163	apb-3	ACACGTTCACGAAAGGATGTTTGTATTCTGACAGTTTCAGAAAAATCGATTGAGTGCTGT	-0.124136
AGIWUR982	genotype							ACGCCGTTTAACCTAATATTGTTAGCCATTCAGCAGAAAAATGAAGCTCTTCTCGTTATA	-0.126065
AGIWUR987	genotype	II	3278987	3281686	F02E11.1	WBGene00017179	wht-4	CTTCCTTCGCGAGCACAAGTCGAACATTTACTCTGTGGAAGCTTATTTCCTTGCAAAAAG	-0.327645
AGIWUR995	genotype	IV	9147468	9148579	F23B2.6	WBGene00000121	aly-2	CTGAACCAATTTTATCATCTCATCACTGTTTCTCATTGCCATTCTTCAAATGCAAATCCA	-0.0501388
AGIWUR997	genotype	II	2123687	2129281	R52.10	WBGene00020081	sdz-29	TTCAATGGAATCTTGGAAACTCGAACAATTATAGACTGCCAATCAAACAAGACTCCCACT	-0.275195
AGIWUR999	genotype	V	8529519	8532465	F45F2.5	WBGene00018478	otpl-5	CAGTTCAGCATGTTTGGCGGAGATTTGGAAACATACGTATTCAAGAAAGAACCATAATGT	-0.108069
AGIWUR1001	genotype	III	4663185	4665368	T23F11.4	WBGene00011956	T23F11.4	ACCGGACCTCGAAAACGTAAAGATACGGATCCAAAAAAGCAAAAAGTTGGAGAAGTTGAA	-0.00359205
AGIWUR1008	genotype							CGTCATGCCATGCATCTTTGTGATTTTATACTTTTTGAGAGATGAGTATGATCGAAGAAA	0.435011
AGIWUR1009	genotype	III	6990168	7002310	C06E8.3	WBGene00004182	prk-1	AACAGCATACGCGGAAAAGGCCACGAAAAAAGAATTTCAGGGTTTGCACTCGGTCATACT	-0.180494
AGIWUR1013	genotype							AAACTGATGCAGTGAAGATGATGTTGCATTACATGTACCGAAACGAGCTACACACGTATT	-0.0843362
AGIWUR1030	genotype	I	6429525	6431586	F37E3.3	WBGene00018158	comp-1	CATGCTGATTCGGGAGCTTCTCATGGCGCTTCCAAAATCAACTTCTCCAATTAATGTTGT	-0.0809274
AGIWUR1033	genotype							TTGGAGATTCTCTTTTGGGAATTCAAGCTGCCAAAATTGCACTTCTTCAGGCTCTCGCTG	-0.258953
AGIWUR1034	genotype	IV	6607376	6613353	F15B10.2	WBGene00001090	drh-1	CCGACCGAAATACGACAATTGGATGTTCAAACAATGAGAGATGCGGATCAAGCTCGAACA	0.16379
AGIWUR1035	genotype	V	9068368	9069694	T27E4.5	WBGene00020863	T27E4.5	GTCGTGGCAAGTGGAAATTACACACAAAATAGTAAGCAATTTCTCTCATCTTCCTTGGCA	-0.0384483
AGIWUR1038	genotype	IV	388084	388733	T07A9.13	WBGene00020300	tag-261	GACGTATGCAAAACTAGTCGAATCGCAAAAGACGTTGGTGGACTTTGTGCGCAAAGAGTA	-0.0707797
AGIWUR1040	genotype	I	13564567	13566362	Y87G2A.15	WBGene00001704	grd-15	GGAAGGGAGGACAATGCTCGTTTATGCAACACCAAGTCGACATAACTATGCAATGCCTTA	-0.179048
AGIWUR1042	genotype	V	4694974	4700289	ZC266.1	WBGene00022584	ZC266.1	GCGCTGAATGCTCTCTACCTGATTTGCATTATTTATGACACGCCGAAACGGAAATATACG	-0.059318
AGIWUR1047	genotype	III	933585	936067	T12B5.6	WBGene00020453	fbxa-55	AAATGCTGAAGAATTTAGCATTAATAGTCGTAGAGTTGAGTGTACGAATGCCATTGTCCA	0.339363
AGIWUR1048	genotype	V	9478163	9479601	K06A4.1	WBGene00003522	nas-3	CGTGCTTCGCTTACGATTCTTGACGATCTCAAACGTTTTTTGTTTTTATGTATGGATTAA	-0.0294758
AGIWUR1055	genotype	II	14390718	14407905	F26H11.2	WBGene00009180	nurf-1	TATTCCATTGCTCGTGGTCCTGATGCTTGTACAACACGCCTCATAACTTGATGATCTTGT	-0.255978
AGIWUR1057	genotype	I	4578695	4579740	D1007.18	WBGene00044421	D1007.18	ATTATCAAACTGATAAAAAGAGGCGCCGCGGAAAGGCTTTCCGATAGTTCGAATGAGCAG	0.168883
AGIWUR1059	genotype	V	10754469	10756664	F28H7.6	WBGene00009239	irld-6	TACCGTCTGTTCCCGATGAGAATTAATAGAAAACCGAAACAAAAGCATGGAAAGAAGAAG	-0.0174202
AGIWUR1070	genotype	III	10217302	10218646	T20G5.11	WBGene00004326	rde-4	CACCTATGATTTCACGGATTGAAAATATTATTGCGTATTCCTGAAAAATGAAGCGTCTGA	-0.216891
AGIWUR1072	genotype	V	696523	699614	Y49C4A.8	WBGene00021709	ugt-29	CTTCGTCTTTAAAGATCAAGTTCCTTTCTGCCACTAATTTTTGTGATCTGTGATCACAAA	-4.52865
AGIWUR1080	genotype	X	17119269	17120263	K09E3.4	WBGene00019575	K09E3.4	GAGGAAAAACATCCGAAAGACATCATCCGCTCAAGACACACTTGAGAGAGATCACCGAAA	-0.543324
AGIWUR1082	genotype	V	14026336	14027484	T08G5.3	WBGene00011624	T08G5.3	AAACTCAATAATTTAACAGAGATCGAGTGTGTCAATGAGGTATTCGGACCGAAATCTTTA	-0.148266
AGIWUR1083	genotype	II	2683329	2684308	F34D6.2	WBGene00018022	ceh-87	CAATTTTTGCAAAAGCAGGCCGGAGAGAAAACAAGACAATTAGTGTATTTTTCGATTGAA	-0.0455332
AGIWUR1084	genotype							AAGGGAAAGCCACCAATCGAGGGAGGAGAGGTCGACTACAAGGCCTTCGCTCACCTCATT	-0.295473
AGIWUR1085	genotype	V	6832290	6835342	T15B7.14	WBGene00020526	T15B7.14	AAAGACCCTGATGATTCGAGCTTGGATAGATATCAATATTACCAGTTCCATACGGCTGAT	0.225346
AGIWUR1091	genotype	II	4948154	4949527	ZK546.15	WBGene00006619	try-1	AATGCCTGGAGTTTATGGAAATGTGCATTCGGCATCCACGTGGATCAACCTCGAAATGAA	-0.184627
AGIWUR1093	genotype							CGGACCACTTTTCATTATCCACGAAAAGAAGGTATGTTGCGTAATATTTAACTTGACAAA	0.0541089
AGIWUR1094	genotype	IV	7837350	7838548	C06A6.7	WBGene00015511	C06A6.7	AGAGACATGTCACTTTTGGAAGTCCATTGGTATCAAGTGTTGTTGAATATGATATTGATG	0.120772
AGIWUR1095	genotype	IV	5163293	5164351	C24D10.2	WBGene00016054	C24D10.2	GTGGGGAGGACTTGAAGAATCGTCTTCTAATTGAGAGACGAATCGAAAGAAATGAAAAAG	0.014966
AGIWUR1100	genotype	X	2823501	2826827	C14A11.7	WBGene00006055	ssr-2	GGAGAACAAAACATCTATCTTTGAAAATGCGTCGTCATGGAGAAAAGTCAAATCACGAGG	-0.0675459
AGIWUR1111	genotype	V	1944955	1953349	T06A1.4	WBGene00020279	glb-25	TGGACGGAACAATGTTCCAAAATATGGAGGAGCCATTCATCCAAATGGTCAGCCACATTC	-0.131338
AGIWUR1112	genotype	II	5554617	5555306	C17C3.19	WBGene00002095	ins-12	GAGGTTATAGTGAATTCTTAAGAAATTCTGCAACTAAGTGTTGCCAAGACAATTGTGAGA	0.222392
AGIWUR1118	genotype	IV	7910575	7915184	C49H3.5	WBGene00003827	ntl-4	TTTTCTTTCATACACGTATCACCCAGAATCTTCACTTCTCCTCGTTTGAGAACAGGATGA	-0.0894735
AGIWUR1119	genotype	I	3462270	3468187	Y47G6A.14	WBGene00021640	Y47G6A.14	CAATTTCTTCTCTCCAATCGAATGCTGATATGAGCCAGACTGTCGTCAGAATGCAGCAGA	-0.0798109
AGIWUR1127	genotype	II	15166194	15167406	Y53F4B.31	WBGene00001776	gst-28	CTTTGGAGAAAAATCAATTGTTTGTTGCTTCGGAGCAACCAAACTTGGCTGCTCTTCGAG	0.0479881
AGIWUR1129	genotype	I	11815910	11819277	T02G6.5	WBGene00011388	T02G6.5	GTGACGGACGAATTGCAACTTTATTGGACCATAATTCATTTGTCGATTTTCTTGTTTGGC	-0.106799
AGIWUR1132	genotype	III	954291	954653	T12B5.15	WBGene00050914	T12B5.15	TTGAGGCGATGTGACATTGATAGATGTGCTTACAGAAAAGATCCACACTATTGATTTTTT	-5.83229
AGIWUR1133	genotype	IV	13431288	13434068	K09B11.5	WBGene00010712	K09B11.5	CACGGTACTCAACGAAAAGTGGTCTCAGTTCTTCGAAAAGATAAAGGGGCTCTGAAGCTT	-0.255443
AGIWUR1135	genotype	V	14996536	14998121	T01C3.5	WBGene00011322	irld-14	TCGAAAAGATCAAATGAAGCGTCCGAAAAGTTGCCACCAACTGCTGGAAGTAAGATGGAA	-0.0192651
AGIWUR1138	genotype	III	11961470	11971367	Y56A3A.28	WBGene00013240	Y56A3A.28	GATGATCAACCATCAGAAGAAGCTCTTGTTAGTACGAAAAATCTAGAAAAACCAGGAAAA	0.333693
AGIWUR1143	genotype							GGATTCTGTTGTGCAAATGAAGTTGTACCCGCTTCAGTTAATGAAACCAGTAACGACCAG	-0.2125
AGIWUR1145	genotype	III	9557448	9558563	C48B4.6	WBGene00008169	C48B4.6	AGGTTTATTCGATCAAGCCAAAGCTTGTTGCCGCGGTTAATCCATCGAATAATTGCAATG	-0.202992
AGIWUR1146	genotype	X	5647378	5650213	T22B7.3	WBGene00020672	T22B7.3	TTGTTGACATGAGCGAATTTATCAAATCGGGTGGATCTTCCAAATGCTGCACTCTTCAAA	-0.236616
AGIWUR1147	genotype	III	911261	912243	F23H11.1	WBGene00017757	bra-2	GAATACCGCATATTGCAGTGTTGAATGCCAACAGGGACATTGGCAGACTCATCGAAAGTT	-0.077793
AGIWUR1148	genotype	II	2751741	2752611	F29A7.6	WBGene00017916	F29A7.6	GCAGATGCTCCGGAGCGAAAATTCATGAAACCCGCCGAGGATTGCTGAAAAAATTTCATT	-0.254067
AGIWUR1150	genotype	III	8967917	8969658	R08D7.2	WBGene00011143	R08D7.2	CCAATGAACTATGCGGGCTTGATTCTTTCCAAATTACCGGTTTGCACGCTGCGATTAAAT	-0.0665671
AGIWUR1151	genotype	V	11332987	11334293	T02E9.6	WBGene00044203	T02E9.6	AATGATCCAGCAAAGGTTCAAGCATTGACCAATGATGGCAACTATGACAAAACCGACAAG	0.138811
AGIWUR1157	genotype							GTTTCGGTTTCAGTTTCATTGAGTGAAAGACGAGCACTGTCGAGAACCATCTGAGAGTTG	-0.481832
AGIWUR1159	genotype	X	15607969	15610631	K09A9.1	WBGene00010700	nipi-3	AATGTGTATTCCTCCCTGTCTCCTCCCAGTCAGCATTCAAACTTTCGCAAGAAGTTTCGA	-0.118335
AGIWUR1161	genotype	II	9407769	9409017	Y51B9A.4	WBGene00013086	arrd-2	GATTGTGGTTGGAAGTGAGGAGACAATCGATGAAATGGTAGATGAATGTGAGCCGACAAA	0.0733944
AGIWUR1167	genotype	II	5661167	5665243	C25H3.6	WBGene00016115	mdt-26	CAGAAGAATCCGCAAAAAGGAAATATGAGAAGAGCATTCGTTCAATACCACGTTCAACGA	-0.0358111
AGIWUR1168	genotype							CGTTTGGTGCAAAACAGTGAATCTGATTATCTTCACTTCCATCTGTAGCGATTGTCAAGG	-0.536984
AGIWUR1169	genotype	IV	12270490	12275992	C42C1.4	WBGene00016582	C42C1.4	GCGAAATATTTTTGAAAATTGGGACACGAAGCTGAACTGTCGAGTTTTTCCTAAAGATTC	-0.00788815
AGIWUR1173	genotype	V	3507822	3509251	C07G3.6	WBGene00006256	str-225	GAGTTCTGTGGTTGCGTGAAGAAGTCAAGAATTTCAGTGACATCTACAGTTGAAAGGCCG	0.0497411
AGIWUR1185	genotype	II	10109279	10121825	ZK945.9	WBGene00003058	lov-1	TATTCACGAAACTGGACCAAAGAGATTCCAGAAGTGGCGGCTAAACGATGTGGAGAAAGA	-0.105542
AGIWUR1196	genotype	II	8622447	8624254	T22C8.4	WBGene00011925	T22C8.4	AATATCCCACAGACGTTTTTGTATGTAATTTGCAGTTATACTCAGAAGATGAGGACGCCT	-0.10262
AGIWUR1200	genotype	IV	12034252	12037051	T12G3.1	WBGene00011737	sqst-1	CTTGAGATGGGATTCTCCTACAACGTCACTGTTGCTGCAATCAGAGCAAATGGATCGAAT	0.00178457
AGIWUR1201	genotype	I	12662938	12663833	T26E3.5	WBGene00012038	T26E3.5	CTCATGCAAGTTGCACATAGATGTGACAAATCCCCACAGGATAAGCGTCAACAACTGGAA	0.00481864
AGIWUR1203	genotype	IV	10834363	10835130	R13.5	WBGene00014825	R13.5	AAATCGTACAAGAACAAGCCAAAGAATGGGAAAGGAGCACCACGTCTTCCAAAAGGAATG	0.49894
AGIWUR1204	genotype	III	9619711	9626537	F58A4.7	WBGene00001955	hlh-11	CTCGTCCGTTGAGCCTGACTTTTGACAAATGTAGAGTTACAATTACAAATACAATTATCA	0.137288
AGIWUR1207	genotype	II	1918319	1919439	F52C6.9	WBGene00018666	bath-6	AGTCAAACGAGAAGTTTTCCGATGTCATTATTGCAGTCGAAAACGAGAAGTTCTACGTTT	-1.58344
AGIWUR1213	genotype	V	15574098	15575403	F28F8.5	WBGene00009223	mdt-28	CCAGAGAAATGTTGAACTCTCGGATTCAGATCTACAATGAGGCACATCCAAATGCTGGGA	-0.215123
AGIWUR1218	genotype	III	11382222	11388669	Y47D3B.1	WBGene00012939	Y47D3B.1	ATGAATCCTATTAATGTCCGCATCCAGAAAGCAGAGGTAAACTGTGAATCACCTGTGCCG	-0.482264
AGIWUR1220	genotype	II	2033586	2034812	F59H6.14	WBGene00206415	F59H6.14	TTCAATCAAAAAATGGAACCTTGTCGCGATACGAATGAAATGAAGTTTCTTGAACTTTCC	-3.47908
AGIWUR1225	genotype	III	1692081	1695106	Y22D7AR.8	WBGene00005141	srd-64	AAATGGCACAGGTTCCTGCCTTTTTGACCCTATTGTTCAAATCTACTTCATCACGCCCTA	-0.511752
AGIWUR1228	genotype	V	4040409	4042004	C49G7.10	WBGene00016788	C49G7.10	TTTTGTCTCTGAGATATGAAAAATTTGAGGTGCTCGACGAGGAAGTTGATATGGTCGATG	0.724749
AGIWUR1235	genotype	IV	4196173	4196695	K06B9.6	WBGene00044478	K06B9.6	GGCCTATTAGAAAATTAATGACTAAATACATCCTCCCAACAGAAGGCACATTTCCAAGGA	-0.380762
AGIWUR1236	genotype	III	9468157	9469899	B0464.8	WBGene00007187	tag-342	AAGGAGGTCCACTGAGCTACTCTTATTACGAGGAACCTTTGCGCAGAAACAGAAAATTCC	-0.0791603
AGIWUR1240	genotype	III	12224487	12225331	Y75B8A.17	WBGene00013552	gmn-1	CGATGTTAGATCGGCTTCTGTGATTTTTGGTTGAACGTGTGGGACGTTGATGATCGTTTG	-0.0462892
AGIWUR1242	genotype							ATCGAGTACAACCCATAGGATCTGTGAACTGGGCTTTTATAAAATAAAGATTGTTCTACT	-0.192956
AGIWUR1245	genotype	V	16439667	16442450	T08G3.4	WBGene00011617	T08G3.4	GGCAATGCATATGAAACGATGCTCTACATCTGTGGTAAAGCTCCAAAATTGGTTCGTTCG	-0.10949
AGIWUR1250	genotype	II	12535760	12542569	F49C5.4	WBGene00009867	F49C5.4	GGCAGAGAGCTGATATCGATTCTGTGAAGAAGCATTTTTGGATGAGGGACTGCCGATTTA	-0.36741
AGIWUR1252	genotype	IV	16664320	16671467	Y51H4A.17	WBGene00013111	sta-1	GCATAACCTTCATTTTGTGGATATGTCCCAACAGGGAATGATGCAACAGCACCACAATCA	-0.0602082
AGIWUR1254	genotype	II	2029232	2030467	F59H6.10	WBGene00019140	bath-3	CTCATGAAAATCAGTACAATCGATGAAATCAAAGCGGCGTTGGCTGGCGATTCGACTGAA	-0.688988
AGIWUR1260	genotype							ATCTGTGCTACAATGTTCCTTCATCCATTGAGTATGGGAAGTACCAACGTCTATTTTGTG	0.104852
AGIWUR1264	genotype	III	8952886	8956216	ZK643.5	WBGene00014036	ZK643.5	ACAATGGAAAAGTCCTCTCTGGCCTGCGAATAACTGTTTCCCTGGAAAAGAAGTTCCTGA	0.156613
AGIWUR1268	genotype	IV	8686756	8687810	F08B4.7	WBGene00017238	F08B4.7	CCTATGGAAATTATTCAGAATGCTTAAATTGTTATTGTTTTGGGTTTCTGCCAAGTGTGC	0.128317
AGIWUR1285	genotype							GGTTGCAACAAACTCTACAATAATCTTTAAAAATGTATCCGTTTCTTCAGTTGTGGCACA	-0.17275
AGIWUR1290	genotype							GAAACGGATGCAACTCTCTACATCTCTGAAACTAGAGAGCGACTTCAACTTAATTCTTAT	-0.12392
AGIWUR1291	genotype							ATTCAATTCGACTCAACACAATCGGCTTCAGACTCTAGCATCTCGTTTTTGAAGCGTTGC	-0.369929
AGIWUR1296	genotype	X	4921252	4929757	K05B2.5	WBGene00003986	mct-4	TTTTTGGTAACAAATGGAATTGTAGCAGAGATAAGTCCAGCCACCAACAAAACTAATCCA	-0.117406
AGIWUR1299	genotype	I	388470	394415	R119.5	WBGene00020090	R119.5	TCTATCAGCGAATAATCGATGAGCTTCCACTTCCACCGACGCTCAAAGACTATGTTCGAT	-0.0591364
AGIWUR1300	genotype	II	10528084	10533880	R166.1	WBGene00003107	mab-10	CCTCAAGAATCGGAATTCGATGAACAACCGTCCAGTTCTTCAGGTGCTTTTAAGGAGGAA	-0.262444
AGIWUR1304	genotype	X	360779	362938	C04E7.5	WBGene00045270	C04E7.5	TATTCAAGAAGTTATTCGTCGCAAACAAAAAATGGTTGAAAAGAAGCATTACGATGGCAC	-0.0996134
AGIWUR1312	genotype							ATGAACTTCTACAACATCTTCATTTTCGCCGTTCTCTCAATTGCCGCCGTTTCTGGACAT	0.0454057
AGIWUR1322	genotype	II	4186666	4208499	F31D5.3	WBGene00006495	cpna-1	ATCACTTTTGGAAATTCCTGATCAGTATAGATGCATCTGTGAACTCGGCCTCCTCGACAG	-0.168321
AGIWUR1325	genotype							GCAACAGAGAAATTCTTGAAATTGATGGAAACTGGAGAATCAAGAGAAGTGGCGTGGAAT	-0.116062
AGIWUR1332	genotype	IV	11403961	11406066	H02I12.8	WBGene00010354	cyp-31A2	ATGTCTTCGTATTCTCCATGATTTCACAAAGAAAGTGATTGTCGAGAGAAAGGAAGCTCT	0.533712
AGIWUR1335	genotype							CGAGTATGATTGTGAAGACACCGGAGGTCAAAAGATTGAAAGTTTTACAGTTGTCCACTA	-3.09438
AGIWUR1336	genotype	IV	4710861	4712624	K08F11.4	WBGene00006968	yars-2	CATCGGAATCAATAGCAGACGTTTTCCTGGAAAATGCCTCCGATCTCACCCTTGTTTGTT	-0.180757
AGIWUR1337	genotype							TCGAATGGTAACGACAAATTCGATATTTCGCTCCAAGAGGTTTCAGACTATTTTTATTTG	1.04678
AGIWUR1339	genotype	X	1097152	1103320	F49E7.1	WBGene00004377	rme-6	TACTGGGTCAACTTCAAGTCGGCTGTTGAATATATCAAGACAATTCTGTGATTGTATATT	-0.0174258
AGIWUR1341	genotype							AATTGTGTGGGTATCAATGTCGCAGAACGTCAACAGAGCCAACCTATCTCTATGACGAAC	-0.333753
AGIWUR1345	genotype	III	3999286	4004143	C36E8.1	WBGene00007980	C36E8.1	TCCCCGGGACTTTTACGCGAAAAAATTGTAGAAACTTCCCCGTAAACTTCCGTAGTCATT	0.130423
AGIWUR1346	genotype	IV	10764520	10765297	T25B9.11	WBGene00044990	T25B9.11	CTCAATGCATGTATTGTAAATTCCCGTGAATCAATAGTAACCATTCCAAATAGAGAGGAA	0.169694
AGIWUR1348	genotype	I	11334223	11337431	M04D5.1	WBGene00014807	M04D5.1	AGAAAATCCAACCTGGAGGTTGTGGCCTGCAGTAACCAAAATTCCTGTTGATTTCAAGGA	-0.17799
AGIWUR1353	genotype	III	8028133	8029649	F44B9.8	WBGene00018409	F44B9.8	TCCCCGGTTGGAATACATTGTGGAGACGGAACAACTGAAAATGACTCCAGATGGAAAAGA	0.0122428
AGIWUR1365	genotype	I	6141469	6144386	F56F4.3	WBGene00018980	F56F4.3	GCAAATGAAGGACACGCAAGAGAAGTGGAACATGATGAAAGAGCATCTGGAGTCTCGAAT	-0.010171
AGIWUR1370	genotype	IV	5163293	5164351	C24D10.2	WBGene00016054	C24D10.2	GGAGGACTTGAAGAATCGTCTTCTAATTGAGAGACGAATCGAAAGAAATGAAAAAGTGAC	-0.0128129
AGIWUR1372	genotype	V	15963849	15965212	F36G9.9	WBGene00005514	sri-2	GCTCACTTCAAAGTTTGTATTGGCGAGAGAAAGATCCAATTTCAATGCGGGTCGAAATGT	-4.66578
AGIWUR1373	genotype	X	1745096	1746217	Y75D11A.3	WBGene00022292	Y75D11A.3	CGCCTGCACATTCAATTGAATCAACTCATTCAAAGTACTGTTTATCCTGATTTTACCCCC	0.204169
AGIWUR1379	genotype	V	1628106	1629432	Y46H3D.7	WBGene00021611	nhr-238	GTTATCGAATTACGAAAGAAAGCAATCGTCAACAGAGAAACAGTTTTCAAGGACCGGAGA	0.0818768
AGIWUR1383	genotype	I	5319720	5321117	F48C1.2	WBGene00018595	fbxa-145	CTTACACTGCATCTGGCTCATTTTCAGCATGCTGTTCAAGCGTACTTTCTACGGTCAATA	-0.0465859
AGIWUR1384	genotype	III	7083684	7085088	ZK418.8	WBGene00022737	tofu-7	TCTGAAAAAAGTAACTGAACTTCTCGCTCAAGATTTTTTCTAAGTATCTAATCCTCGCTC	-0.149268
AGIWUR1386	genotype	V	20520250	20522270	Y38H6C.9	WBGene00012622	Y38H6C.9	GTATGTGGCGCCGTGTTCTATATGGATCCATCTGCCGTCGTGATTGTATTTTGAAGGATT	-0.211846
AGIWUR1388	genotype	III	10563026	10565603	Y45F3A.2	WBGene00004282	rab-30	GGTCCCATCAAATTAATCGATCGAGCGCAGACACAACTGAATTCCTGTTGTACTCGACAA	-0.048416
AGIWUR1393	genotype	III	13336940	13339768	F53A2.3	WBGene00009951	F53A2.3	AATCACGCTCGCTCGAAAAGTGGAATAACAAACTCTCGTAAGAGAAAGCAGCAAAGCGAG	-0.0490523
AGIWUR1395	genotype	III	10740280	10740772	K01G5.8	WBGene00010479	K01G5.8	AAAGAGTAAGCCAGCTATGGACTTGAAGCAAGTTGACATGACGATCAGAAGAAACACTTC	-0.0980994
AGIWUR1399	genotype	IV	1232872	1239852	F38A1.8	WBGene00009521	F38A1.8	TGTGGTCAAACGTATTCGGATCTGAGGAATTTGAATGTTGGAGCCGTCGTTCATTCGCTT	-0.214103
AGIWUR1402	genotype	II	12114971	12130968	Y43F11A.5	WBGene00012845	set-24	TTCCATCTGTAATTGCTGAAACTTCACCATGGACTTCGTCTCGTTTGTCACGTGTTAATT	-0.517752
AGIWUR1403	genotype	X	10569273	10575718	F57C7.1	WBGene00010199	bet-2	CACTGTCCTCTTACCTATATTGCATAATTTTCCCAGTAACTAAGAATTAATGTCGTGTCA	-0.116099
AGIWUR1409	genotype							CACTTCTAGTTCGTAGAACACCATCAAAGTAACCAGTTTATCTTGCTCTTTTCTTTGATA	-3.16761
AGIWUR1411	genotype	I	10330879	10331808	ZC434.2	WBGene00004476	rps-7	AAGACGTATTCGTGTGAAGTTGGACGGAAAGAAGGTTTACAAGGTTCACCTCGACAAGTC	-0.190728
AGIWUR1417	genotype	IV	13320158	13321831	Y67H2A.9	WBGene00014941	Y67H2A.9	ATCACTCGTTGGAAGTCATTATGCTTCTCTTCTCATTCAAATTGGCATTGCCAAAAAAGA	-0.296664
AGIWUR1424	genotype							TTTTGTAAAGCGGATAATTCTGTGCACCCCAATGTAGTTCCTATCGCATTTTCAATCACT	0.161717
AGIWUR1425	genotype	I	14675600	14682566	Y105E8B.9	WBGene00013693	Y105E8B.9	AAATGATTTGGAATTTCGCAGATTTTATGACTGGAATGACCACCACACGAGCCGTCGGAA	-0.125906
AGIWUR1426	genotype							ATGCCGATTTTGAGCAAAATCTACGCGATGATGAGATGGATTCGGGGGATGATGACATCA	-0.168084
AGIWUR1428	genotype	I	10553116	10553913	F25H2.5	WBGene00009119	ndk-1	CTACGAATAAACTGATTGCTTATGTCTCCCGGTGTTTTCACCGTTTTCGTATCTCTGCTG	-0.0551828
AGIWUR1430	genotype	II	3214452	3215565	ZC239.4	WBGene00022567	ZC239.4	CGATGCAATACAAAAGCTCCCACTTTTGAAGGACAAATGAAACGTTTGAATTATTCGGAT	-3.47132
AGIWUR1431	genotype	II	5029942	5031712	F33G12.2	WBGene00018014	F33G12.2	TGCAGTGGCATTTAACGAAGAATCATCTGTGGTATTCTCCGGCTCAATGGACTGTACAAT	-0.0174788
AGIWUR1438	genotype	X	7959452	7961723	C14F5.5	WBGene00004774	sem-5	ATCATGAAGCTTCTCTCTGCCTCCCACTTTACTCGCCGTCTTGCTTTTATATCGAATTTG	0.0246262
AGIWUR1440	genotype	IV	7837350	7838548	C06A6.7	WBGene00015511	C06A6.7	ACCATTGTTGTTGAGCAATTCGTTTCTGGTTCAATTCCAGAGAGACATGTCACTTTTGGA	0.0699239
AGIWUR1460	genotype	III	8356887	8358844	R05D3.8	WBGene00019881	R05D3.8	ATCCATTGTCTCAATGTGGCTATGGACCGAGAAAATGGTAGCTGTGATGATCAAACAAAA	0.00596106
AGIWUR1462	genotype	I	3299606	3300490	W01B11.1	WBGene00020913	W01B11.1	ATCATTGTCCGCCTTTAAATGGCAAATGGCATTCAGTGCATTTCTTGTCTTTATTTCAGT	-0.211881
AGIWUR1467	genotype	III	5407888	5413177	W03A5.1	WBGene00020966	W03A5.1	GGAGAAGATCATTGCCGAGAAAATGAGGAAAGAAAGAATGCTGACTGGTCTCGGAAAGCT	-0.0588027
AGIWUR1468	genotype	X	13042182	13046220	C53C7.5	WBGene00014294	C53C7.5	ACCTACTTCCGGTAAAAGAGAGCCCGAAATATATTAATAAACGATGGATTCCATCAACTG	-0.517675
AGIWUR1472	genotype	V	15669170	15670091	K06B4.4	WBGene00010599	K06B4.4	TTTTCCAATCGTCCAAGAGGTTGCTGGAACATCTGTACGAAGTTGAGGATACTGGAGGAA	-0.315043
AGIWUR1474	genotype							TCGGGATATTCGGAAAACCAGAGTCCATGGATTGCGTGCTCTTTCTTGCAGTTGTACTTA	-0.415853
AGIWUR1478	genotype							GGATGATGCAAATTTGGGGAGCTCCTTGGCTTTGAACCTTTACAATAAAAAGCTGCGGAC	0.0924028
AGIWUR1479	genotype	III	3718655	3719722	C14B1.8	WBGene00007579	C14B1.8	TTCAAGCTGGCATGCTTCTCCAATCAATCTGCAAATAGTATTTTAAATTCCGCTATGAAA	-0.160293
AGIWUR1480	genotype	V	11462999	11466770	T11F9.2	WBGene00006486	zipt-21	TCCAGGCTTGTGGTATTTTGTTTGGAACAACTTTCATGTACTTTATGAGTCGGGTGAACT	-0.0526656
AGIWUR1483	genotype							AATTTGCGAAGACATTCAACTGCCCGCTTGGATTGCCAATGAATCCGGTGAAGAAGTGTA	-0.261715
AGIWUR1487	genotype	I	81193	91020	Y48G1C.10	WBGene00021683	Y48G1C.10	GAGATAAGAGCTCATCGAGATGATATAGAGAGCCCTACTATTCGGGTCACAAGATTTTGA	-0.072512
AGIWUR1492	genotype	IV	3269527	3273397	T26C12.3	WBGene00020833	T26C12.3	CGTTTGAAGAGCTGGTTTCACTTATTCAGAAACAGAATGCTGCTTTTAAGAATGTTGTGA	-0.0477931
AGIWUR1493	genotype							AAATCGCTGCTGGATTGCAATCTCAACCTTGGTACTTTCCGATTCATTATCCTGGTGACA	0.113989
AGIWUR1495	genotype	II	14785184	14785995	Y54E2A.9	WBGene00013194	Y54E2A.9	GGAGTGGAGCAGCAATCAGTACTGTCAATCTGGAAAAGTTGTGTGTGGAATCAATACGCA	-0.109643
AGIWUR1497	genotype	III	6159842	6164588	F42A10.2	WBGene00003593	nfm-1	TTTTGATAAGTTCACGACGATGAGAATGAGTATGCGAGGAACTCCACGACAACGAGCACA	-0.0743812
AGIWUR1499	genotype	IV	3739524	3740876	Y37E11AR.4	WBGene00021371	nape-1	GTTCATAAGCTCGTCAGGGCTAGGAATAGCATTGGAATTCATTGGGGCACATATCCAATG	-0.119862
AGIWUR1500	genotype	I	10810648	10812923	C35E7.10	WBGene00016462	C35E7.10	AAGAAAATGAAACGGTCAAACTCGCGTGAGAAGAGCAAAAGCTCGACTATGACTGCTGCA	-0.206602
AGIWUR1502	genotype	IV	3599497	3600164	Y37E11B.7	WBGene00021379	Y37E11B.7	AGCATAGTCAGAGAAACGGATTCTCCAATGAGCATAAGCAGCAATAATATCAAAATGTTC	0.0264948
AGIWUR1504	genotype	IV	13685076	13687016	T23G4.3	WBGene00011959	nyn-1	GTGAAACTGCTCAACAAAGTAGCCATCAAGCAGCTCTTGGAGCTTGTCGTTTTTGCTGAA	-0.0905818
AGIWUR1508	genotype	III	9281785	9296668	K01B6.1	WBGene00010453	fozi-1	ACTGCAATCGAGCTTGACGATGCATCAGATGACCATCACATCAATGTCTCGTCTCCTTAA	0.0302624
AGIWUR1511	genotype	V	8133432	8134985	D1014.4	WBGene00017017	D1014.4	TCATATGCGAATATCACAAATTACCGGTTCTCGCAAAAGGCGAAGGATTCATCTACGGGT	0.0353523
AGIWUR1516	genotype	X	13584775	13589820	F54B11.3	WBGene00006816	unc-84	TTGAGACTGTTGACAAAGATGCTATCATTAAGGAGGTAACGGAGAAGGTAACTAACTAAT	-0.168797
AGIWUR1518	genotype							GTACCAATACAAGAAGTCGTCGACCTATCAGAAGACCTATGCCAAATAGAACTTTTGTGT	-0.0107877
AGIWUR1524	genotype	II	1123534	1127791	W09B6.3	WBGene00021103	eri-3	ACGGGACCATCCCGTCGAAATTGTGCAGAAAATGGAAACTCGGCGGAATATTATCAAAGA	-0.340291
AGIWUR1526	genotype	II	12811009	12811934	Y46G5A.20	WBGene00012910	Y46G5A.20	GGATGACTCATCTGATGACTCCTCAGATGACTCATGTTCAAATGACTCTTCAATGACTCT	0.0703961
AGIWUR1544	genotype							CCTCGACAATGGAAAGAATTCGTATGATAACCAGAAGGCAAGCAACCCTACTGGTGGTAA	-0.0936535
AGIWUR1545	genotype	V	4038821	4039934	C49G7.12	WBGene00077593	C49G7.12	TATGTTGACAAGCCAAAATTATCAAAGAGATGCAGGTCAAATTCTAATTCAAGTTGGAGC	0.0856203
AGIWUR1549	genotype							GTGGCTATCAGATGCACAGGCTATTAGGACTGCAGGTTCATCAAATATCTCAATCTTCGC	-0.281253
AGIWUR1556	genotype							GATTGGATCGAGAATTTGCTGTTCCTGTCGAAATGTCATCTTGCCAAGAAGGAGAAGCAG	-0.275569
AGIWUR1557	genotype	III	10209840	10211093	T20G5.9	WBGene00011871	T20G5.9	GAGCTTGTTCCTCAACCGAATCAAGTGAAGAAGATCGCACGAAAGCAGGAGTATTTGGAT	-0.0917405
AGIWUR1562	genotype	II	1112189	1114226	T13B5.6	WBGene00020473	lips-12	CAAAAAACCAACTGCGGCTCAGATTCCTGCGGTATTCCATACTCGAAAGTTTACGAGTAT	-2.1391
AGIWUR1564	genotype	V	13346278	13356101	F32H5.7	WBGene00006693	twk-43	TCATTTATATTCATCACTTCCCCCACACGTCACCCAAGTGCAATTAATTGTGAAAATTTA	-0.128751
AGIWUR1566	genotype							GCACGGTGAATTGTCCCATTTTATTAATTCAATATTGAACCTATTTTTAACACCCAGCCA	-0.0422405
AGIWUR1572	genotype	II	3209478	3211181	ZC239.6	WBGene00022569	ZC239.6	TGTTCTCCAATATCATCGATGCAGCTCGGGATAAAATCTCCAATTGGGATTTTAAAAAAG	-3.53864
AGIWUR1573	genotype	V	3936326	3938496	K07C6.5	WBGene00019473	cyp-35A5	CACCCATATATGTGAGTTCCTTATTGATCTTCCAAAATGTCACATTAAGAATTGACGCGT	-0.146736
AGIWUR1575	genotype	V	4427769	4428302	Y47D7A.11	WBGene00021623	Y47D7A.11	AATCGCAAATTCCAACGTCGTGCTCTCACCCCAATCAGAAGATTCCAACAGAAGAAACAA	-0.378129
AGIWUR1580	genotype	IV	13105323	13106927	B0564.11	WBGene00023421	rde-11	GTGTCCGTAAACTCAAAAAGCCCTTCTGGCACCAACAAGACAAAGAGCACACTTTGGAAA	-0.177147
AGIWUR1584	genotype	IV	11465433	11467239	C10C6.7	WBGene00007515	C10C6.7	TAATCCAGCGTTGATTGTTCCATTTATGTTGTCACAGGTATCACTTGGAAGCTACGCCGA	0.107493
AGIWUR1585	genotype	II	13245348	13247774	F15D4.5	WBGene00008862	F15D4.5	ATGAAAAAAGGAAGAATCATGTCGAAGAGAACCACTTCCAACAGAGGAGGACGTCAAACA	0.375085
AGIWUR1586	genotype	I	14406028	14417942	Y105E8A.9	WBGene00000158	apg-1	TATGACTATTACAAGAAAAGCACCTAATACTACTGCTCGCATGCGCACCAAAATCTCGTA	-0.0418139
AGIWUR1593	genotype	V	19402296	19402955	C25F9.12	WBGene00045412	C25F9.12	CCATGAACAACCTGCCGTCAAAACGTGACTCTTAACAACTTAAAAACCTTATGAAGATCA	-4.18444
AGIWUR1595	genotype	III	10087223	10088673	T16H12.11	WBGene00011819	hal-2	TGACGCTAGTGACATATCGACGGAAGAAGTGGTCACCGAAAACGAATTCGACGAATTCTT	0.0115231
AGIWUR1599	genotype	I	12971120	12972347	C47B2.8	WBGene00004196	prx-11	ACACAAGATTTTATGGGCTGGAAAGTTGTCGATGCGGCAGAGTGCCTCGTTTTCATTGTT	-0.186418
AGIWUR1609	genotype	V	10814113	10816718	C29A12.3	WBGene00002985	lig-1	TCAGCACTTGGACATGCATTCACTCTTTCGAAAATAACTGATCAAAAGCGAATGCCCTAA	0.161627
AGIWUR1610	genotype	V	19916557	19919996	Y60A3A.19	WBGene00013365	Y60A3A.19	AACTCTTCTCTGTGTCGATGAGCTTCAAGCCAAGAAGCCACTTGTCGTTTATCCCGTTTT	-0.0325687
AGIWUR1611	genotype	X	9543670	9560801	F49E2.5	WBGene00009888	F49E2.5	GCGTGCATTCGTGTATTCGTTTTTTGAATTGCACCGCCCATTTCCACGCACTACAGTTTT	-0.0250125
AGIWUR1619	genotype	V	15816464	15817143	F54B8.4	WBGene00010019	F54B8.4	TTTTGTATTTCAAATGGAAAAAGCCTATCCGACTGCCGCGGTAAAGCAGGTGCACCGAAA	-0.219911
AGIWUR1620	genotype	I	9748517	9749953	K02A11.4	WBGene00044607	K02A11.4	ATCAAGAATGTCACAAAATTGCGGATGAAGATTCTGCTGATATACTTCAACAACTTCAAG	-0.106212
AGIWUR1621	genotype	III	6009550	6012839	ZK328.2	WBGene00001166	eftu-2	CTGAAGATGTCTCCGTTAACAAGTTCTTCGATGATCCGATGCTTCTCGAACTTGCAAAGC	-0.214356
AGIWUR1622	genotype	V	5130318	5131538	F14F9.8	WBGene00044536	F14F9.8	GGATACAATCCATATATGATGTACCGCCCGCATCCAATGTATGGAGGAATGCCCTACTAT	-0.0593791
AGIWUR1629	genotype	I	3374776	3407189	W05F2.4	WBGene00021036	W05F2.4	ATAAAAATCTTGGAAATACAGATCCATAACGGACCTTCCCAATGATCAAAGCTGCAGTGA	-0.17047
AGIWUR1631	genotype	V	14884585	14884880	H12D21.13	WBGene00044272	nspa-4	TAAGGAGGAAATTGTCACTCAAATCACGATCAAATCGATCCCAACAACTCTCCCAACAAC	0.24818
AGIWUR1639	genotype	V	19429440	19431687	C25F9.1	WBGene00005832	srw-85	TTAGGTTGGAGATGTGTTGGGATCTTTTGTGAAAGATGTAAAACCTTCGTTGGATCGTCC	-7.22226
AGIWUR1642	genotype	III	1905962	1939568	F53A3.4	WBGene00004128	pqn-41	GGAAATTTGCGATGATTTTGAGCACAAAATTGAGGAGGATGTGAAACCTGATGTATATAA	-0.0855042
AGIWUR1647	genotype	III	12240367	12250164	Y75B8A.22	WBGene00006571	tim-1	TCCATTCACGAAGAAGCTCACATTTAAGAGACGAATTGTGATGTCGGATAATGAAGATGA	-0.113697
AGIWUR1655	genotype	V	16926920	16927445	Y102A5C.36	WBGene00044213	Y102A5C.36	AAACAGACAATGATGGAATCGGAGGAAATGCAAGAGTTTATCACGGTGGAGAACAGCCCA	-6.3848
AGIWUR1658	genotype	II	3475644	3477271	Y49F6B.7	WBGene00021719	fbxb-104	AATTGTGGATGAGAAGATCGATATAAAGCTCGAAACGTGGAAGAGATATAATTGGTTCAC	-0.00853452
AGIWUR1662	genotype	IV	3796306	3800461	M02B7.3	WBGene00003884	osm-3	AAATTATCAACTTCCAAATCGCTATTTCCATCCAAGACCCCAACATTCGATGGTCTTGTC	-0.423081
AGIWUR1665	genotype	X	13412463	13414617	C29F7.1	WBGene00007810	C29F7.1	GACCGATGGAAAACCTGACCCAGCACGTATTAGTGAATCATTTGCGAGATGCCAATCTTA	-0.215055
AGIWUR1674	genotype	V	4906253	4908258	H23N18.2	WBGene00019233	ugt-14	TGGAATTCCCAAATCTCCGCTCTCAAATTCCGGAAATCAATAACGCTGGTCTCATCGGTT	-0.104455
AGIWUR1678	genotype							TTCCGAATCCAAAAACCCACCGAACCCAACGGCCCTCTTTAGAGCCACAATTTTCTGAAA	-0.503967
AGIWUR1680	genotype							TGAACCTGCAACTGTTGATTATGGAGATGATCATGACATGATTGGACTGGATGATGAGTA	-0.0302979
AGIWUR1684	genotype	V	19733411	19735075	Y116F11A.4	WBGene00014615	Y116F11A.4	GAATCGCGTCGATTGAGGAATATACATGGATGAAAGGGCTAACATTACTTGGATTAGCAA	-0.592286
AGIWUR1691	genotype	V	667896	671442	F31F4.13	WBGene00005687	sru-24	ACCACATGTTGAAAAACAAGTGAAGCAAAAACTGGCAAAATATGGATGGATGATTCTATC	0.771486
AGIWUR1692	genotype	V	7365251	7366204	C03G6.5	WBGene00015393	C03G6.5	GTGGCAAAGAAGAATGGGATTCATTCCGCAAGGTAATTTTTCATTTTATTATCACTAAGC	0.138497
AGIWUR1693	genotype	II	3675624	3676733	F19B10.2	WBGene00017584	F19B10.2	CGAAACTTGGAAGGATCACTTGAACGAGGCGAATCGGAAATATTTGGATGAAAGGAAGAA	-2.29164
AGIWUR1694	genotype	X	1417304	1417477	F19G12.4	WBGene00017612	F19G12.4	AATGCACATCGGACTGGCGAGGAGCCATATCCGACATGTTCTCGAGGAAGTCGACGAGCT	0.726602
AGIWUR1697	genotype	V	19118505	19119425	Y39B6A.13	WBGene00012675	Y39B6A.13	CATCGCCGCTTCGAATTTCCTGGGATATTTTGTGCCATGAGCGATATATATTGTCAGAAC	0.0811207
AGIWUR1708	genotype	II	11497665	11499620	B0334.5	WBGene00007145	B0334.5	TACTCTCCTCATCTTCAACGTCGAAATCCACTTCTTCTCTGGTCACTTTTGGTTCGAAAA	0.0191993
AGIWUR1713	genotype	IV	2610408	2612435	Y69A2AR.32	WBGene00022101	Y69A2AR.32	CAAAAAATGATGAAAGTTACGCAGTATGGAGCCGGTGACACCAGCAGTCGGAAAAATCTT	-0.0441188
AGIWUR1716	genotype	II	109165	111429	C50D2.2	WBGene00016806	C50D2.2	TAGTAAAGAAGAAGTACAAGACGCTGAAAAGTTCTCGAAGAGCTCCACGTATGAGTCCGT	0.296718
AGIWUR1717	genotype	I	5906662	5918229	C34G6.1	WBGene00016418	hpo-27	CTCGTGGCTCTTCTAAAAGATTCTGAGGATGTTAATGTTAGGATTTCAGCAACTCGAGCT	-0.142001
AGIWUR1720	genotype	III	4922446	4930204	C26E6.9	WBGene00004782	set-2	TTCATTTTCCCTTGAACTCTGAACAATTGGTCTTTCCAAAACAACCTCCCATTCAAGTCT	-0.0551543
AGIWUR1724	genotype							TACGGACAACTCTTTGAAATCTTCCAGATCTACTTTCCAAACCGAGCCAAAGGAATCAAG	-0.0984902
AGIWUR1727	genotype	II	9746316	9750454	Y53C12B.3	WBGene00003785	nos-3	CTCCGCCAGGATTTGTAAGTAGGAAACTATTGAAAATCCTATCGAAAAAAGATAAGTCAG	-0.115052
AGIWUR1730	genotype	X	6238021	6239115	C14F11.6	WBGene00015781	C14F11.6	TAGATTGGCCAATCAGGGATAAAACGGTTGTTATTGTTTCGGAGCGAGACACACAACATG	-0.164483
AGIWUR1731	genotype	V	6624702	6626344	F44C4.5	WBGene00004092	ppt-1	ATTGACACAATTCTCCCAATGAACGAAACCGACCTGTACAAAGAGGATCGTATTGGATTG	-0.209679
AGIWUR1732	genotype	X	11294962	11296731	F08G12.10	WBGene00002124	inx-2	CGATATCTGATACGATCAAATTAAAGTTTTTCGTCGAAACCGCTATGTTTTCATGTGAAG	-0.0331167
AGIWUR1734	genotype							ACAAACAAGTGCAGCAGAGACAGCGGATCGAGGGAAAATCCCGAAAAAATCTAATTTTTT	-0.483506
AGIWUR1735	genotype							ATTCCCATTTTTGGCAAGGTCCGATGCGGCGGGATATACGAAAAAACAAGAACCAACAGT	-0.147517
AGIWUR1736	genotype	II	11444162	11445255	VW02B12L.4	WBGene00012157	adbp-1	CAGCACAAAAAATCACACAAGCGATCACGGCTACAATCGAGAAAGAGGCTCCAAGTATTG	-0.0382817
AGIWUR1741	genotype							TCGGAATATCAAGCTGTGAAACAAATGTACGACGGAGTGAAGAAGCTAATTGAAATGGAG	0.189741
AGIWUR1745	genotype	X	8344700	8346408	F55E10.6	WBGene00018885	drd-5	TGGGACACCATTCTGTTTTACATTCCTCTGGCAACACTTCCAACTTTTGCTCAAGATTGG	-0.0866768
AGIWUR1749	genotype	IV	9324435	9327516	F49C12.15	WBGene00009884	F49C12.15	TACTAAAACAATTGCTCGTCAAGCCAGTAACATTTTGGGAGATGAAGAGAAAAAAGACGA	-0.135073
AGIWUR1750	genotype	III	2947091	2960574	H05C05.1	WBGene00019157	H05C05.1	ACAACGGGGATTCGGCACAAAATTCGTCGTCAACACCGAAAAAGAATGCGAAAAAGGAGA	-0.161227
AGIWUR1758	genotype	II	2426372	2429944	F42G2.6	WBGene00018355	ceh-86	AGTCGGCCATAAATCGAATATTAGTAGCTCAATCGGAAATGACGTTGATCTTCTGGAAGA	-0.39297
AGIWUR1759	genotype	III	2743719	2746653	Y71H2AM.14	WBGene00022179	Y71H2AM.14	AATCCATACGACTATTTTGCTGAAAACTGGACGCCACTGAAATATGACATTGATAATCAA	0.0240921
AGIWUR1761	genotype	II	913680	915219	R07C3.8	WBGene00019924	fbxc-33	ATTTACGTTTCGTTCAAACAGCAACAGATTAAGGTTTGGAATTTGAAAGTGGTTGTTCGG	0.0229615
AGIWUR1766	genotype	IV	2614200	2617135	Y69A2AR.5	WBGene00022076	daao-1	TCTGAAGTCAGCTCAATGAGAGCTTCAAAATAACAATAATCATGGCCTACTTCCGACAAT	-2.34467
AGIWUR1767	genotype	IV	11957547	11959804	ZK829.6	WBGene00006566	tgt-1	GGAAGTTCCTCAATGGGTCAGAGATGCTGTAGATCATATGGGATATAAGCTTGATTTTTG	0.0229487
AGIWUR1774	genotype	IV	15455137	15471488	Y73F8A.25	WBGene00013530	ntl-11	AAAGTAGATCCAGAGAATACATCAGCAACGCCAGTGATCTATTCAATGTGTTCTGGTGAT	-0.0481844
AGIWUR1777	genotype	I	13292506	13297555	M01E5.5	WBGene00006595	top-1	GTGCAAGAAGTTTGAGGTTCCGTTGGAGAAGGTCTTCACCAAAACTCACCGTGAGAAATT	-0.081829
AGIWUR1780	genotype	V	13310186	13312260	C50B6.2	WBGene00008218	nasp-2	ATAATATCACAACGTTTGGTCTCATTTTTCACCACTCACCAGCCAACCATTCACTTTAAA	-0.0591085
AGIWUR1790	genotype	III	7384033	7386132	T20B12.2	WBGene00006542	tbp-1	TCCGATAAAATCGTTTCGAATTCAATAAGCTTTCGATTAATTACTGCTCACCATTTCTCC	0.238615
AGIWUR1791	genotype							CATTTGAGCACAACACGAAAACATGTGATGAATATCAGAAGAAAATGAAGAATGACATCC	-1.39179
AGIWUR1793	genotype	V	7342156	7343838	C03G6.10	WBGene00015396	nhr-148	AAAGAATGCAAAAAGACATGTATATGCTTTACTTTGCGCCTCATTTAACACCCGACGTAA	-0.41541
AGIWUR1805	genotype	IV	3735845	3738917	Y37E11AR.3	WBGene00021370	nape-2	GTCACAATTGAAATGGGTCGAATTTGGGAGGCGTCGGATCAGTGATAAACTACGAGGAAT	-0.337729
AGIWUR1807	genotype							TCAATCGTCAGAGGAGCTGAAAATCAGCCGAATGACTTTTTGCTCAAGGATTTTCGTGTT	-0.169374
AGIWUR1809	genotype							ATTGCAAGCCAAATAAATGTCATTTTCAACCAAGGTGGCGGAATTTCGGCGCAAAGGTAA	-2.92196
AGIWUR1813	genotype	I	6425793	6428942	F37E3.2	WBGene00018157	lron-6	TTTTTCGATTCTTATGTGTTCTATCATGGCGTGTCGAATGGAAAAAGGTGTGGATAGTGT	-0.295493
AGIWUR1814	genotype	II	7705536	7707483	B0495.8	WBGene00015207	B0495.8	TCCTTCAACTTCTTCGAATCTCGGGTAGATAACTCGTTTTTTATACCTTCACGACATGCC	-0.255363
AGIWUR1822	genotype							GCATGAGTTGCTCACTCTCTGTTCCATTCGTTCACTCAGAAACATTCCACTCTTTAATCA	-0.110764
AGIWUR1832	genotype	IV	14464517	14469136	LLC1.3	WBGene00010794	dld-1	ATAAACAGACTGATCGTATGCTGGGAGTTCATATTATTGGACCAAACGCCGGAGAAATGA	-0.277465
AGIWUR1833	genotype	IV	16293199	16293482	Y7A9C.11	WBGene00045105	Y7A9C.11	AGAAAACACCAACAAAGATCGTATCACCTTCAAATGGACCAACACCCCAGATGGTGATGC	-2.20915
AGIWUR1838	genotype	V	19460818	19462102	Y43F8B.15	WBGene00045415	Y43F8B.15	CAGCAAACCGAGGCAATATGATAAAGTTCTCAATAAATCTGGTGGAATGCAGTTTTCTCT	-3.65234
AGIWUR1841	genotype	II	8273543	8276231	K01C8.5	WBGene00001571	gei-14	AAGTCTAAACCCCAACCAATGCTGGAGTTCGACGCGGAGACGCAAAAAATGTTTGATGAT	-0.00485914
AGIWUR1846	genotype	II	10900042	10902204	F44F4.6	WBGene00001626	gly-1	AGTTGACAAATCCAAATTGGCTAGTCAGAGACTCATTCTACAATCCACAGCATGAAGACT	-0.091746
AGIWUR1847	genotype	III	8405874	8409406	ZK353.1	WBGene00022697	cyy-1	CATGCGAGAATAAACTGTAGCGGTTTTGGAAATACCTTCTCTTTTAACATTCTTGAAATC	0.0775057
AGIWUR1851	genotype	III	954291	954653	T12B5.15	WBGene00050914	T12B5.15	ATTGAGGCGATGTGACATTGATAGATGTGCTTACAGAAAAGATCCACACTATTGATTTTT	-5.4033
AGIWUR1853	genotype	V	6813700	6815016	T15B7.17	WBGene00020529	T15B7.17	TGGGCTGATATCATAATATCAGGATCTCATGATTTCAAAGTGAAAGCTGATGACGAACCG	0.480024
AGIWUR1855	genotype							TCCTTCGTTTTCCCCCTCTTTTTGTCCGTCTCAGAAACAATCATAATGCTTTTGCCCCGC	0.191503
AGIWUR1861	genotype	V	19485916	19486746	Y43F8B.18	WBGene00050911	Y43F8B.18	GGACTTATAAATTTTATGCTAGGATCCTTGACTATTCTGCTTATAGAACATTGCAGCCGT	-1.32317
AGIWUR1882	genotype	V	15191296	15191836	Y75B12B.11	WBGene00013573	Y75B12B.11	GTGTTATCTCAAAAAGGCCCACCGATTATCGATATTGCAATAGGTTTTACACATACAATG	-0.123095
AGIWUR1889	genotype	II	11257081	11258506	T05B9.2	WBGene00011465	T05B9.2	CAACAGCGACAATCAACGGAGTAACGTTGTACCAGTAGAAGAAGAAGAAGATGATGAAGA	0.0993457
AGIWUR1890	genotype	V	13908133	13909513	C06B3.6	WBGene00007365	C06B3.6	AGACGAGCATTTTGTAGCAAAAAAGCAACGAAAGCCAAAAGGATGGCTGACTGTGGAATG	-0.0863036
AGIWUR1891	genotype	I	9853658	9863492	K10C3.4	WBGene00010731	K10C3.4	GAGGATGATCATCACGGAGAAGGAACTTCAACGTCATGTTCTTCGTCATCGACATCTTCA	-0.169155
AGIWUR1893	genotype	I	8664925	8666499	F39H2.3	WBGene00009563	F39H2.3	ACAGCTGATGGAGTTTCGTTAACCGCAAAGCAACCTGAATGGATGCCTGATAAGATTTTA	-0.206167
AGIWUR1896	genotype							AGCCCATGTTTGGATTGGAAAAGGCCACGGCTCTTGTTAATGGAAATCCGGATCAAAATG	-0.7065
AGIWUR1898	genotype							AGAAAATCTCACACGAAAATGTTCAAAGTTTGAGTCCGTCGAGTCGTGCAGAAGATCCGA	-0.181042
AGIWUR1900	genotype	V	13646884	13648397	H37A05.4	WBGene00044200	H37A05.4	GACGAAAGCGATGGCGAAGGATCGGGATGGATGGATGGAGAATACAAAACTTAATTTTTT	0.152894
AGIWUR1903	genotype	V	6107828	6114856	F17A9.2	WBGene00017534	F17A9.2	AAGTCGAACTGGTCAATAAACTGAAATCTGATTTCAAACCTTTTGACTTCACTGCTGAAG	0.0186901
AGIWUR1905	genotype							ATCCAGAGACTATCAAGGAATTGATTTCCAGTTTGTTGCTATCTCGAAAGTGGAGTTTTC	-0.517761
AGIWUR1906	genotype	II	61302	64340	C23H3.2	WBGene00016018	C23H3.2	AATAGCCAAGTCGTCAGAACAGCTAGACAGCGGGTTGAGTTGAATAACTCAAGAAGAGTG	-0.0500936
AGIWUR1908	genotype	X	9453959	9454660	ZK899.3	WBGene00014142	ZK899.3	TTAGATAACTGCCCGGAGCGTGAACGGAACAAGAAGCGAAAGCTGAAAAGACGACAAAAT	-0.0867031
AGIWUR1916	genotype	II	5666291	5666850	C25H3.16	WBGene00044392	C25H3.16	ACAGATCAAACTGAATACAATGTGGTGGCTGGATACTTGCGTGATGACAAACGAGGTCAA	-0.0494616
AGIWUR1920	genotype	V	6280380	6281136	K12B6.4	WBGene00019669	K12B6.4	GGAATCGTTACGGTCATCAAGTTCCAAAATTCATACAATCTCGTGCGAGGACAGGGTATC	0.0191883
AGIWUR1924	genotype							TCACGATGGGAAAAATGCACAGACTATTCGAGCTCAGGTCAAGAAACGAGAGTTCCTGAA	-0.0662004
AGIWUR1926	genotype	III	8916351	8917929	ZK637.11	WBGene00000388	cdc-25.3	GTATTTCGACACTTCGTCAGACATGTGATCCCATCCATGAGCACGATGCGCATTAAGAAT	0.0818315
AGIWUR1933	genotype	II	3250313	3250856	C17F4.1	WBGene00015909	clec-124	GGCGATGATGGATGATGCCGAGTGTGCGGCTGATTCGGTTGCGTCTATGGGACGTACTAT	-0.194761
AGIWUR1936	genotype	II	11183075	11184807	F37H8.1	WBGene00003046	lir-3	CATGCTGCAATGATAAAATGTTTCCCTGAATTTGCTCACAGAACTGGGTTCTTAAACTGA	0.000873103
AGIWUR1941	genotype	IV	8188904	8198951	C07G1.4	WBGene00006957	wsp-1	AAGTTTGTTGGTATTTCGGGTGTGTGGAAGGGGGCTTACGAAGAGAAATTCACACGGAAT	-0.104668
AGIWUR1946	genotype	II	13645781	13648850	C31C9.4	WBGene00007838	fbxa-168	TAAGTTGCCTCCAAACTCCAGTCCCCCTAGAGGAACTCTGGACTTCTCCACTCACGGTGG	-0.131349
AGIWUR1948	genotype	II	5864182	5867041	F55C12.7	WBGene00018874	tag-234	GAAGACGACGGCTTTCGTACGTGTTGCTGTACAACCGATTTCTGTAATTCTTCTGATGTA	0.345063
AGIWUR1951	genotype	III	11388606	11393261	Y47D3B.2	WBGene00003759	nlp-21	CGAAGACGATCGTCTTGAAAAACGTGGCGGCGGTCGTTCATTTCCGGTCAAGCCAGGAAG	-0.221014
AGIWUR1959	genotype	X	5849104	5851971	W06B11.1	WBGene00021059	atat-2	TTGGTGATAAGCTGCTAGTTTTTGATTATTTACTTTGGCGGCAGTACACAATAAATATGC	0.0712171
AGIWUR1963	genotype	III	12915118	12918675	Y37D8A.16	WBGene00012554	Y37D8A.16	AACGATAAGATTCTACAGCGCTCGCAAAAGTTCAATAAATACGATCGTGGAGTTTACGTG	-0.148787
AGIWUR1966	genotype							TACTTGAAGACATCGCATTTGGTGTTGAGAAGCGCACGGAACAAGTGAAAGAGCTGTACA	-1.31253
AGIWUR1967	genotype	IV	16247431	16251790	F38C2.1	WBGene00009535	F38C2.1	AAGTACGAAGGATCCGGTGACTACCTCATTATCACCGCCGACTTTTCTTCTGAAACTGAA	-0.414576
AGIWUR1969	genotype	IV	7628206	7629042	F45E4.5	WBGene00018470	F45E4.5	TGGTCTCCTCCGTGATCTGATTTTCAAAAAATAACTGCCAACTTTGATTTGTGTTTGTAT	-0.0371469
AGIWUR1972	genotype	V	20289939	20294488	ZC15.6	WBGene00013834	clec-261	TTCGTGTATTGCTCCAGTGACACCTGGAACAAGAATGTTTGCTTGTGGAAAAATGGCAGC	-0.0960047
AGIWUR1974	genotype	II	3737334	3738282	F12E12.3	WBGene00017404	F12E12.3	CGACACTGAGCTAGTCAACAGAATCGTCGAGCATTTTTCTAACAACTTTCCGCAACCAGA	-0.211879
AGIWUR1977	genotype	IV	11372991	11377627	H02I12.1	WBGene00010351	cbd-1	AAGCGTCTGACAGCAACTCTTCATACGGCAGTTCGACGTACAATGATGATAAATCGGGAT	0.937855
AGIWUR1978	genotype	IV	5874559	5875659	H04M03.7	WBGene00005731	srv-20	TATGGATCCAAGTTATATCACGAGATCAACCAGAACAGCATTTTTCTACATTTTGACTTG	0.0321724
AGIWUR1988	genotype	V	13961265	13961977	R10D12.12	WBGene00011193	algn-13	AGACAATTTGCAGCGCCTTCAAAGAAGTTTGTCGCTGAACATATCAAACAATTGGTTGGA	0.049645
AGIWUR1991	genotype	I	11909366	11910104	R09B3.2	WBGene00011155	R09B3.2	CTCGCCAACAAATAAGTTGATCTTCATATCGGGTTTTTGTTACTTTTTTGCTCTTCACTG	-0.343788
AGIWUR1993	genotype	III	1401946	1403460	Y82E9BR.23	WBGene00044761	pals-19	TGAAACCCTTACGTTTGGCCGTACGAGGAATGGCTCATGCGTCTGAGAAACTTGTTAATT	-3.53971
AGIWUR1997	genotype	II	12516753	12517858	T21B4.9	WBGene00005291	srh-70	GCAGAAGCATGAAGCGTACGACCAGATAAAGAATAATATTACCGGAATATCATTTGTGTC	0.223686
AGIWUR2003	genotype	I	11582743	11586069	C17D12.6	WBGene00004963	spe-9	CTTCTGCCAGTGATTGTGATCAGTAGACGGCGTCAGGGAAGAGTAGAAGAGGCGAAGAAA	-0.346354
AGIWUR2008	genotype	V	17101132	17102017	ZK218.5	WBGene00013939	ZK218.5	GCCTGGGCTGTAAATGGCTTCTGCCAAAACAATTTCTACACTCCTGTCCAAAGAAAGTCT	-0.0132269
AGIWUR2009	genotype	I	3603343	3604537	Y47G6A.31	WBGene00044436	Y47G6A.31	GTCGAAAAAACGTGTTCTGTACTTCCTCTCGATCCTTGTAATTGCTGTGATTATTCTTTT	0.0537676
AGIWUR2012	genotype	III	8776183	8777895	K02D10.5	WBGene00019305	snap-29	GTTTATTTCTTGTTCCAACACTCCACTTAGAGTTAAATCTCTGAACTTGAATCTAACACG	0.0946066
AGIWUR2016	genotype	I	8615388	8616420	F43G9.5	WBGene00009668	cfim-1	CGCCTATGGACCACTGATTTCCTCTCTTCCAACCACTCTTTCGAGATTTAATTTCATTTT	-0.0197905
AGIWUR2018	genotype							GGTCGAAGAAAAGCAAATCGTCATTGGATTCTACAAATTCGATGCAGGGCGATGATACTC	-0.0133843
AGIWUR2019	genotype	X	13542574	13544599	R01E6.3	WBGene00000282	cah-4	ATTGGCGGTTGTTGGAGTCTTCTTGAAGGAAGGAAAATACAATGACAATTACCATGGCCT	0.029501
AGIWUR2020	genotype	I	13339397	13340224	W08E3.1	WBGene00004915	snr-2	GTGATCGAGATCTTCCCATCACCCACCAATCTTCGTAAGCTGTTCAGAATCGGAATAACT	0.170056
AGIWUR2021	genotype	III	783714	786092	F42G9.1	WBGene00018362	F42G9.1	CATGCCTTGCCGATTCAACTGACGGAGACGGTACCGGTTGTGATAATATGACTGTTATTT	-0.081422
AGIWUR2022	genotype	II	8158349	8159925	F10B5.5	WBGene00008641	pch-2	GTCCGGAAGAAACTATCACACTGCCGAATTGCATGAATCTCTTTCTCGAGGCTGTAAAAG	-0.0875793
AGIWUR2032	genotype	V	8126663	8129352	D1014.8	WBGene00005006	spr-1	ACAGTCAACTTATCAAAACTGTGTTTCGCATTGTCAATATATCATTTTTCCCAGTTCCTG	0.272148
AGIWUR2045	genotype	V	9697129	9701552	ZK287.8	WBGene00001842	her-1	CTCCAATTCGAAGAATACTGCAATGCAACGTTTATCCAAAAGCGAACTTTCCGAGGAGTC	-0.118677
AGIWUR2056	genotype	IV	12170824	12178335	F20B10.1	WBGene00003772	nlr-1	CCAGAAGGTGTCTATAAAACTAATGAGACAGGTGAAAACTGTTCTCCAAGTCGAAGTGAA	-0.236472
AGIWUR2061	genotype	II	8270567	8273611	K01C8.3	WBGene00006562	tdc-1	AATCGTTTATCACAATCACCAGGTTCCGCGGGATCAGCGTTTTTCGATGACGATGATGAT	-0.177489
AGIWUR2063	genotype							TTCCACCCATTTTTTGGTATTTTTTCTGATTTTCTAGGCTTTTTTCTCATAGATTTTCCT	-0.444448
AGIWUR2068	genotype							TTCGCTCTACATGATGGCTTGTCGTATGGAAAAGCTTCGCGAAAAAACTTTGCAATTACT	-0.1832
AGIWUR2076	genotype	IV	14854003	14854426	Y57G11C.52	WBGene00044741	Y57G11C.52	ACAATTGTAAAGCAGGTGAAACTTGTGTGAATGGACTTGGATGTCTTAGTAAAGAAGAGG	-0.228291
AGIWUR2078	genotype	III	6553575	6558575	C09E7.8	WBGene00015642	C09E7.8	ATTTGGAATGTGCAACCAAATGGCTCAATGAGAAGAGAGAATGCCCAACATGCCGCAAGT	-0.0544713
AGIWUR2079	genotype	V	17599978	17600872	Y6G8.9	WBGene00050974	Y6G8.9	ATAAGGCGGTTGAGTACAAATATCGACGGGTTTGCCGAGGAGCAAAGTATATTCGAAGAG	-0.134928
AGIWUR2080	genotype	V	18749579	18750199	F11D11.12	WBGene00045362	F11D11.12	CGAATCACCATCATGTTGAGTCCCATTGTTCAAAATATGGAACGTGGATTCGGTTTTAAC	-4.25269
AGIWUR2087	genotype							GTAGATATGACCCGCGATGTGTCGCCTGCTAGTAGATTCTTATAAATACGATGTCCTCTT	-1.10079
AGIWUR2091	genotype	V	3525274	3526178	T24A6.7	WBGene00020747	T24A6.7	AGCAGTTGAGATTGGAAATTGAAAAGGAGATTGTTGAGACGAGATGTAAGCAGCTGGAAT	0.0734716
AGIWUR2093	genotype	II	12475514	12478917	F15A4.8	WBGene00008842	chil-28	GCAGTGGATATGGACGACGGTACTCTTCTGGAAGCAGTGTATGATGCAGATTTGTGTTTT	-0.011314
AGIWUR2102	genotype	I	14037151	14037803	ZC334.1	WBGene00002109	ins-26	TCATTCACTAAGAGCACAAAATAACGGAGCATGAGCACAACTCAAATAACAACTCAAAAA	-0.0111619
AGIWUR2104	genotype	X	8417424	8418524	F08F1.6	WBGene00004998	spp-13	TATCATCAAGTATGTCAGAAATCATTTGGAGCCAAAGCAAGCTTGTGCAAAGTTTTGCTA	0.148497
AGIWUR2105	genotype	V	13620976	13621459	F53F4.15	WBGene00009997	F53F4.15	CCATATTATCCTAATTATGGCTACAATCCCAACAAGCCAGTCTGGGGATTGTATCGTTAT	0.233868
AGIWUR2122	genotype	II	5816573	5817306	ZK1248.20	WBGene00044393	ZK1248.20	ACACTTGAGAAAGTGGACAGTCTAAAGGTTGAACAATCTGATAAAACCAAGAGATCAAAG	0.121852
AGIWUR2130	genotype							GAAGGCAATTCACGACTTTCACCAAATCGGGTTCCTTCATAGAGACATCAAACCAGCCAA	-0.115963
AGIWUR2138	genotype							TGAAATTTTTCGCGGAAACCGATGGAAATAGTGGTCTAGAAGAGTGTCTGCAGTGGCTCT	-0.262621
AGIWUR2147	genotype	IV	16482784	16489021	Y51H4A.3	WBGene00004357	rho-1	TGAGAAAATCCGGAAAAAATCGGAAATTTTCCGTTTTCTCCTGAAAAATCGGAAATTTCC	0.191729
AGIWUR2153	genotype	I	5041492	5042055	C46H11.3	WBGene00016729	C46H11.3	GCAATGCAACTATGCTCTGATTCTGCCACGTGTCTTTCTCTACTATTGTGGCATTCTCAA	-0.282363
AGIWUR2165	genotype	IV	17257504	17259410	ZK550.5	WBGene00013999	ZK550.5	TCACTACGCGAACTATGATCATACGAAGTACATTGATGTCAAGGGAACCGCTCAAGAGGA	0.0624115
AGIWUR2171	genotype	II	3677535	3681415	F19B10.10	WBGene00017589	F19B10.10	GCAGGTGGAAGCTTTGAAGAAAGAGATGAAGGAGTTGGAGACGGCAATGTCCAAGAATTT	-4.99106
AGIWUR2172	genotype	V	20825559	20827740	T03D8.4	WBGene00001723	grl-14	GTTCTGTCTGGCATCGTCTGGTGGTGTCAACTGTTATGTTTTTGCACCAATCTGTCAAAT	-0.248915
AGIWUR2173	genotype	IV	9333342	9335916	T20D3.3	WBGene00011857	T20D3.3	GTTTCAGATCAACCAGCCACAATTGAAGACTTCTTTCATCGTTTTCCATTTTTGTCATTT	-0.219222
AGIWUR2175	genotype	II	2070593	2071516	F07E5.7	WBGene00017212	F07E5.7	GGGGGAATAGTTCTCATACAGCATTCTGTTATACTAATGAGGAAGCAAAGAAAGTGTGAA	-0.0773792
AGIWUR2176	genotype	V	20007770	20009195	Y60A3A.23	WBGene00013367	Y60A3A.23	ACTGTGATGTTCATCTACTTTAGGATTTCAATGCGAAAATGTGATGAATTTCGGATTAGG	0.0866906
AGIWUR2180	genotype	V	13308916	13309423	C50B6.1	WBGene00008217	C50B6.1	CGAGAGAAATGCCCAACTGTTCGCCGCGACCAGTTTGAACACTTTCTCAAGAGAAATTAA	-0.322286
AGIWUR2184	genotype	X	12298683	12300022	W06D11.3	WBGene00012301	W06D11.3	TGCTGGTACTACCGACAGTAACAACAACAACGACAAGAAAACTGAAGAGCTGCCAGAAGA	0.00208468
AGIWUR2186	genotype							GTTTTATACAATAGAATTGGTCTCAGCTGGAATGGGTGGAATCGGAGGTATGCTCGGATC	-0.0759555
AGIWUR2188	genotype	IV	9848491	9849796	K07F5.8	WBGene00010636	K07F5.8	CCGATCAATACAGTAAATGCGTCCTATAGAACTTTTCCTTTTCATCTCTAGAAATCTCGA	0.246616
AGIWUR2191	genotype	IV	3493610	3495179	C09G12.2	WBGene00015652	srz-79	AGTTCTTCCGAGTTCTGTTTGATATGAATAAGTCTTCAGTTGTCAAGCCACAAAACGTTT	0.0474592
AGIWUR2194	genotype							GGCCCTCTTTAGGGCCACAAATGTAATATAATCCGGCTTGATTTCTAATAAATTTGTATT	-0.503577
AGIWUR2196	genotype	V	13893325	13896405	T22G5.5	WBGene00011932	sptl-3	CCACCAATTCTGCCTTCCTCCAACGCCATGCAAGGCAAACTTGAAAAACAGTTTTGAATG	-0.0584456
AGIWUR2198	genotype	I	12591116	12597442	F33E2.5	WBGene00009361	F33E2.5	CTCCAGAAGAGCCCGTTGTACAAAAGAGCAAGGAAGAAGATTATATCTTAAAAGCTCCCG	0.632009
AGIWUR2204	genotype	V	16074113	16075323	F14H3.12	WBGene00008831	F14H3.12	GAATTTCGGGAAGCTCGAGCGACTTCAAGAACATTACTACGAAAATATCGGAAGAGCTTG	0.18606
AGIWUR2207	genotype	V	6831163	6832256	T15B7.4	WBGene00000715	col-142	ATCGTGTTGCCGCCAAGAGACGTGCCGCTGTCAGAAGACACCGCGTCCAGAAGGCTGTTG	-0.272732
AGIWUR2208	genotype	II	3735929	3736943	F12E12.6	WBGene00017407	F12E12.6	TGAATCGAAAGCTCAAGAGAGCTCAGGAAGCCAAGCAGAACGAGGACTTGAATCTCAAAT	-0.260098
AGIWUR2213	genotype	III	5728180	5730159	B0244.8	WBGene00015083	egg-1	ACTATCAAATGTGCTGCTGATAAGAAGTGTCTTCCAGCCTTCACCCGTTGCAATGGAGTT	-0.249385
AGIWUR2217	genotype							CAGAATGTGAAGGATTCATTCGTCTTGTTGAGAAAAGACCGCGCAAGAAGTGTTCGGGTA	-0.118151
AGIWUR2218	genotype	X	13991458	13995834	C31E10.5	WBGene00007846	C31E10.5	CCTCGATTTTTGTGAAGCTTTTGCAAGAAGCACAACCCTGTCAGCTCTTCAACGAGCTAA	-0.00396492
AGIWUR2223	genotype	V	1642499	1643121	Y46H3D.1	WBGene00021608	Y46H3D.1	CGGATAGAGCAATGGTCATTGCCAAGTGTCGTCTAAAGAAAAATGATGTCTCCTGTATTT	-0.37852
AGIWUR2224	genotype	V	11042817	11043855	C45B11.2	WBGene00008105	C45B11.2	CCTGATTTGGATCATCATTTGAAGTTGAAATCCCTGTGCTATAATTTGGAGGAACACGTT	-0.17483
AGIWUR2227	genotype	I	10016778	10018114	C03C11.2	WBGene00001483	fog-3	AAGCATCAACGACCAAATGAGATATTCTCCCCGTTTTTAATTTCCCAGTATTAGAATCTC	-0.280705
AGIWUR2229	genotype	IV	15455137	15471488	Y73F8A.25	WBGene00013530	ntl-11	TAAAGCGAGACGAGGACTTGTTCTTCTCGGAAACTGATATTTCCAATATTTCAAAGTATT	-0.507916
AGIWUR2233	genotype	X	11278401	11279376	F38B2.2	WBGene00009529	F38B2.2	AACACGATCAAGCAGAAATCCGCACAAAAGAACAGCTACCCGGCTGAAATCGAGGATTTT	-0.199692
AGIWUR2234	genotype	I	4585115	4586177	D1007.12	WBGene00004436	rpl-24.1	ATTGCTTCAAGTTATTTGAAGCTGTAATATCAATAAGCATGTCTCGTGTGAAGTCCGACA	-0.136766
AGIWUR2235	genotype	V	19644239	19645758	Y43F8C.8	WBGene00012830	mrps-28	GATTTTCACCCAAAACACCCCGATTTTCACCCAAAAAACCCCGATTTCCCACAAAAATAT	-0.503796
AGIWUR2249	genotype	I	1657513	1663331	Y71G12B.33	WBGene00044358	Y71G12B.33	TGAATTTACTTGTGGCAACAATTGCCGTTTATTTCGAATGGCAAGCGTCTAAATACGGTG	-0.101688
AGIWUR2252	genotype	X	1794816	1795673	F31A9.2	WBGene00017941	F31A9.2	GCAGGTGCGATCGTGGTCAAACGACAAGCGCTATATGAGTCAGAGAAAGCTTGAAAGACA	-2.12553
AGIWUR2255	genotype							CATCCGGATTTCGGAAATGCTCTTCGCCATCAGCTCTGCCAGAAGAAGCATTAAATTGTT	-0.49558
AGIWUR2261	genotype	V	9541782	9544226	C50F4.11	WBGene00003160	mdf-1	ACGATGCATGAGAGAACACATACATTCAGTGTCTTACACGAGGACTAAATCATTGAGCTA	0.108748
AGIWUR2266	genotype	I	9685398	9688653	C04F12.3	WBGene00002069	ikb-1	CCGATTGCGCGATGCTATGAATCAAATGGCAGAAGATGATGCAGTTAAATTAATTGATTC	-0.159466
AGIWUR2267	genotype	III	2277279	2289967	Y54F10BM.3	WBGene00021858	Y54F10BM.3	ACCAACAAATGTGTGGACAAACGGTATCATTCAAAGGAGTTCCCGGGCAAAAAGTTCGCA	-0.266992
AGIWUR2269	genotype	II	2030750	2031952	F59H6.11	WBGene00019141	bath-5	AGATGCATTGTCTCTCAAAAATCGAAACTGTCGATCATATCAAAGCGGCAATGACAGGCG	-1.07457
AGIWUR2270	genotype	IV	4148141	4150055	R07C12.2	WBGene00019932	R07C12.2	CGCCAATCAAACTGCAGATTACAGTTCCATGGATACTGACTATTGGACACCATATGCAGA	-5.86355
AGIWUR2271	genotype	I	12508299	12513419	K11D2.3	WBGene00006829	unc-101	AGTGGATATCAAGCATTGCCGTGGGTCCGCTACATTACTCAAAATGGAGAATACGAGATG	-0.0513532
AGIWUR2280	genotype	IV	13193563	13197382	C48D1.1	WBGene00008177	C48D1.1	TCATCAATCAGTTACTGGCTGAAAGTAATCGCTTAGCAATTGGAATTGACAAGATTCATA	-2.37943
AGIWUR2282	genotype	IV	3806703	3807190	M02B7.7	WBGene00044690	M02B7.7	ATTTTTTGAATAGAAAACGAAAAATGGACCTGAACGTCGAGAAGGAGCCCGAGCCGTCGA	-0.0712914
AGIWUR2285	genotype	I	12461645	12461925	C54C8.9	WBGene00008295	nlp-39	AAGCTGACAACGTTCCTGAGGCTGGAGGACGAGTTCGCAGATATGTAGGACCACCGCTCA	-0.133307
AGIWUR2286	genotype	IV	5160522	5161388	C24D10.4	WBGene00016055	C24D10.4	CGCCAGCTTCCTTCTCGCCCATATGATACTTGAACTCTACGATTTTTCAGCGGATTATCA	0.0203122
AGIWUR2289	genotype	V	4327121	4328736	D2063.1	WBGene00017060	D2063.1	TACACAAAAATGCACGATGGAAAGATAAATTCTCGGGTTGTTGTGGATTTCTCTTTGTAA	-0.295977
AGIWUR2291	genotype							TTTGTATCGAACAAAACACGACGACCAGATACCACCAAAAATTGTGCTGCCAAAGCGTCC	0.203404
AGIWUR2301	genotype	V	3800782	3803531	R08F11.3	WBGene00019967	cyp-33C8	GCTCGAATGGAGCTGTTCCTTTTCATTGCCAACTTTTTGAACAGGTATCACATCTCACCA	-0.103738
AGIWUR2303	genotype	III	1269558	1271451	ZC47.5	WBGene00013838	fbxa-31	ACATTATGAATATTATTCGTTTGACGATGACGATGAATGGGAGTTTGTAATTCAACGAGC	0.443226
AGIWUR2308	genotype							TTGCAAAGGAGCAAAACTTCGATGGAATTCTTGAGAAATGCGACACGCTTCGTGAGAGGA	-0.666507
AGIWUR2314	genotype	X	7930738	7931808	C14F5.2	WBGene00006980	zig-3	GCATTGCTCATAACAAGTATGGAGAGTCCCGTGGTGAAACCTTCTTGTATCCCACCAAAA	-0.157925
AGIWUR2315	genotype	V	14395070	14395749	C15H11.13	WBGene00077576	C15H11.13	AAAGGAGGTGTTTTTCAAGGACCAGGATGATGACGACACCCTTGCGTCAATCAACAGTAT	-0.212307
AGIWUR2316	genotype	II	10633476	10639112	M28.2	WBGene00010894	M28.2	GCAAGAATACTGTTGGCAAGAATGGAAAAAGTGATAAGACGGGGACATCAGGCTCAATGG	-0.473971
AGIWUR2317	genotype	V	6703057	6704573	W02F12.3	WBGene00020948	era-1	GAAAAGAGTGCTGGCTGGACTCGTTCAAGAACCGAACTATTGAGCAAGACTTGTTCACTT	-0.275957
AGIWUR2321	genotype	V	3133705	3137382	F02C9.2	WBGene00017173	F02C9.2	TAATTCAGTCTTGGTCGGATATTATATTCGGTGGATCTCAGGATTTTAAAGTTAAAGCTG	-0.165532
AGIWUR2326	genotype	IV	11222048	11223936	C29F4.3	WBGene00007809	C29F4.3	TTATTCCACCAATGATTCCACATGCAAATGGTCAAATTCGGATTTTCGTCGCACCGCCTC	-0.232817
AGIWUR2328	genotype	V	18142849	18143543	Y37H2A.13	WBGene00045417	Y37H2A.13	GTCGATTTGGGGATTGTTCCATTTGTTGAGGGAATGATTGTTCGCACAGAGGACATCAAC	0.554565
AGIWUR2330	genotype	IV	3957005	3960139	Y46C8AL.8	WBGene00021585	clec-74	ATTTTGGAATGCCAGTCGCGAGCTGGGGATTTGTAATATTTCAGTTTTTGCCAGTGCATT	-0.0873707
AGIWUR2332	genotype	I	2382953	2401492	Y39G10AR.18	WBGene00021474	dot-1.1	CACACCAATTTACACATACAATTTTCGAATTTTGCATCTGAACTCCCTTACCTCATGAAT	0.0337608
AGIWUR2334	genotype	IV	15514537	15521258	Y73F8A.32	WBGene00013536	Y73F8A.32	TCCACTCCGACCGACTCTTCTGGTTTTTCCCTGTACGTTTTCTCTGTATTGTTCTGTTTT	-0.21811
AGIWUR2337	genotype	X	6553288	6564207	T14E8.1	WBGene00020504	svh-2	CTTCCGTCTTATTGCTCCAGCGGTTCTAGTTGACAATTTGTTTGCGGGTTTGATACACAT	-0.0890243
AGIWUR2342	genotype	III	10759290	10763006	K01G5.9	WBGene00010480	K01G5.9	TTCGATCCGGATCAATGTACTACTGATCCTAAATGTGTTATCGAGTCATTCATCATGTAA	-1.08812
AGIWUR2343	genotype							TCAATTCGGATAGAGAAACACACAAGTCACAGACAGTATTGGGAAATTCAGTTGCCAAGT	-0.845476
AGIWUR2344	genotype	V	570571	571205	C14C6.12	WBGene00015763	C14C6.12	CAGTGCAGTGAGAAGGAATGGAATGGATTCCGTGATTTCGTCATCAAATCACGCAAGTGT	-1.46556
AGIWUR2348	genotype	II	7155581	7160950	C27H5.2	WBGene00016172	C27H5.2	TTCAATCAATTCTTGAATCAGCAACCCGGGAAGCAGCAGAAAATGCTCGAAGAAACGTCA	-0.0484362
AGIWUR2351	genotype							TTGAGAAGCTTTTCGAAGAATTTCAGCAATTAACCGCATGCCAATGCCCATTTAAAATAG	-0.428179
AGIWUR2354	genotype	I	11909366	11910104	R09B3.2	WBGene00011155	R09B3.2	TACTTTTTTGCTCTTCACTGATCTCATTATTAATAACAATCCAATGAAACTATCGATTTA	0.0359519
AGIWUR2357	genotype	IV	8818555	8819158	T28C6.10	WBGene00045183	T28C6.10	TGCCAAACTCTGAAGAAAAATGGAAAGCCTAAAAGAATGGGAATACTGGGATCTTTTACA	0.0313068
AGIWUR2358	genotype	IV	7910575	7915184	C49H3.5	WBGene00003827	ntl-4	TTCTTCTTTTAGGCGATTGGATTTGCTTGTATTTTGAAAGTGGTACGGCGAATAAAGAAA	0.103834
AGIWUR2360	genotype	I	12213109	12215184	C15C6.4	WBGene00007603	C15C6.4	ATTCGTTGTAATTCCAAAGAAGGGCTCCGTCTTCCGATTCATCCTTGGTGATCGTCTCTT	-0.0698564
AGIWUR2361	genotype	III	12313287	12314403	Y75B8A.39	WBGene00023483	Y75B8A.39	TCAACTTCCATTAATCATGCACATTCCATGCAATGTGGCGGTCAGTCAATTAAAGCGACC	0.0424306
AGIWUR2366	genotype	V	19405685	19406394	C25F9.10	WBGene00044291	C25F9.10	TACAATCGGTGGCGAACATGGAGGCGTACATGAATGCAGCCGACAGTGAAAAAATTAAAG	-2.56564
AGIWUR2371	genotype	V	11825897	11827067	D2023.5	WBGene00008409	mpst-1	ATCCTTAAAAGAGATGGAGCTTCGAGCACCGAAGAAAATTTCGGAGGGACCACAGCATTT	0.0638694
AGIWUR2390	genotype							GAAAACTCTTCGCATTGCTGGAGGATTTGGTCAAGGTTCATGAGCAGAACGTGAAGAAGT	0.039014
AGIWUR2393	genotype	V	19995986	20004485	Y60A3A.1	WBGene00006786	unc-51	TGTGGAAAAACGTCTTCGAATTCTGGAACGACAGGGATTTGTGGCAGCTGTGAACACATA	-0.482733
AGIWUR2398	genotype	I	3433157	3438543	Y47G6A.12	WBGene00004775	sep-1	GAAGGATCTTAAGGATCGTTATTTTATTTTGCACAGGTGCTTATCTCCCGGGTTTCTTAT	-0.672423
AGIWUR2399	genotype	IV	9848491	9849796	K07F5.8	WBGene00010636	K07F5.8	ATTTCTTTGAAAAGCGTGGACTTCTCGATGAGGCCACTTCTGCCATTCACAAGGATTTCA	-0.152577
AGIWUR2409	genotype	II	14630553	14632636	C38C6.5	WBGene00007998	C38C6.5	AAACGGGACTACGAGCACAAATGGTTCTTCAATCTTGAATGGGATAACTTTGACCAGTTT	-0.228166
AGIWUR2410	treatment	V	8760687	8763194	B0507.8	WBGene00015225	B0507.8	AACAAAGACATAACGTGTCGATGCCAATCGAAGCGATTTCCGATGTTAGCCAGAAACTGG	-0.135662
AGIWUR2413	genotype	I	13144912	13146453	F22G12.8	WBGene00044712	pals-15	GATGGCTCACTATCAGAAATGTTTTGGAATCCTTGCCAATGGGCTTGTTCATTTATGCTT	-0.0422375
AGIWUR2414	genotype	V	4754313	4755469	C18G1.5	WBGene00001855	hil-4	AATTTCGATCTCACCATTGTATTATATCTCTCCCTCTTGTAGGTGTCCCAGATACTGGTT	-0.330603
AGIWUR2416	genotype	III	1821150	1824180	Y39A3CL.6	WBGene00004249	pvf-1	AATGTGAAGAGGGGAAAATTTTACACAAGGATCGGTGTGATTGCGTGAGACGCAGACAAC	-0.206897
AGIWUR2419	genotype	I	3611909	3618317	Y47G6A.1	WBGene00002143	inx-21	CATCAATGATGATGTCCGAATCTGATGAGGAACCAATGATCAGTCCAGCCGTGTTCACTT	-0.0694082
AGIWUR2420	genotype							CTGACGCTCTTAAAACTGCGAACAACAAACTGATGTCATCAAAACTATGAACTAATAAGA	-0.110703
AGIWUR2423	genotype	I	4254380	4264699	C43E11.3	WBGene00016603	met-1	TCATATATCGACCGAAAACTCGAATCAAACGATCTCTGGAAAGAATACTCTCGGCCATGA	-0.00691026
AGIWUR2424	genotype	V	17114540	17114887	ZK218.9	WBGene00014981	ZK218.9	TTCCCCTTCCTCTAGTGATTTCTTTGTCAAAACTATTCCCGTTTGGAATGCCATCACTAC	0.0255796
AGIWUR2429	genotype	V	19043215	19044853	Y39B6A.22	WBGene00012681	asp-15	TCCTGAGACAGTATTGTAATATATTTGACGTTGGAAATGCGAGAATTGGATTCGCGATTG	-0.238249
AGIWUR2433	genotype	X	15314874	15317223	Y15E3A.2	WBGene00012441	glb-28	TCGTCATAAAGAAACGGTGAAGGCATGGATGGTGATGTCTTCATTTCTAGCAGACCGTCT	-0.392273
AGIWUR2434	genotype	I	12934767	12937252	F08A8.6	WBGene00006484	tag-138	CTTCTAGGACTCAAAATCAAGCGGCTATCTATGACACTCCTCCGGATGAGTTCAGCATTA	-0.162574
AGIWUR2437	genotype	III	8913769	8916450	ZK637.10	WBGene00014028	trxr-2	TGAAGAGTTCGTGAAGCTTCACATTACAAAACGATCTGGACAAGACCCAAGAACTCAGGG	0.0271282
AGIWUR2442	genotype	V	12447499	12448661	C54D10.9	WBGene00008303	C54D10.9	TTGATCTGAACGCTATGAAACAAGTTCCGAGGCGATATTCAATTGCACAGTTGGATAGAA	0.422177
AGIWUR2446	genotype	III	10563026	10565603	Y45F3A.2	WBGene00004282	rab-30	TCCTCCTGGTCAAAGTGCAACAATCGGCGTCGATTTTATGATAAAAACTGTTAAAGTAGG	-0.0088621
AGIWUR2447	genotype	IV	2713907	2716574	Y94H6A.7	WBGene00022379	Y94H6A.7	ACGAGGTCCTCCAGCAGTGTGTCAAGTGTTGTGACGCTTTTTTGGACAAGATTTGCAAAT	-0.699948
AGIWUR2450	genotype	V	6427212	6429927	T05H4.13	WBGene00000110	alh-4	ACAAAAGCTCGATCAAATGCGACGCCTCACGGGAAAACGAATCTCTCTGAATCTGATGAA	-0.164869
AGIWUR2452	genotype	X	11491087	11499999	T25C12.3	WBGene00012018	T25C12.3	TCCATGATCTTATGAATTACGGAGTCAACTTTGTTCAAGGACAATCTTGCTTGCGCTGGA	-0.032767
AGIWUR2453	genotype	I	4321095	4359080	ZK973.6	WBGene00000140	anc-1	CATACATCCCAGTTGATTTTTTCCATCACTTGCATAAGACGAATAGATTCCGATGTTTTT	0.0910734
AGIWUR2454	genotype							ATCTTCAAGAACTCCGTCATCGTGAAATTTCTGATAGTGCCTTGGAATCCGATCATTCGA	-0.19837
AGIWUR2458	genotype	I	9710093	9710767	C04F12.9	WBGene00007303	rnh-1.3	CATAGTGGAAAGACTGTCGAGTTCGAGCATGTCCGCGGACATAGCAATAGAATGTACATT	-0.0261692
AGIWUR2461	genotype	III	8605832	8606622	C06E1.1	WBGene00015518	C06E1.1	TTCTATTACTTCGCTAAAACCGGGCTCTTCCTCTCGATCACCACAAATGGCTTCGATAAA	0.0114761
AGIWUR2462	genotype	V	15712248	15715644	Y6E2A.4	WBGene00012398	Y6E2A.4	ACCACATGGAGGCTCAAAGGAATCTGTCACTCAGCTGATCCATCGGATTATGAAGATTCA	-0.027603
AGIWUR2463	genotype	II	9607533	9609396	T15H9.6	WBGene00011791	T15H9.6	CATAAGCTGGATGTTTTGGAAAAGTCAACTGTGGATTCCTTGCTCTCAACTCTGAAGAAG	-0.0455464
AGIWUR2470	genotype	III	5659889	5661085	F54E7.6	WBGene00018829	F54E7.6	AGAGCCTGTCCGTGGTGTTTTGCAGTTGATCCAACGTATCCCACTCAGACAATGTTTAAT	-0.16277
AGIWUR2474	genotype	IV	15294340	15295297	Y73F8A.10	WBGene00013519	Y73F8A.10	GCAGAAAGTCAATGGAACTATGTGGAATGGGATGGGTTATCGCTTCAGAATCACCGAGAT	-0.112294
AGIWUR2477	genotype	I	13663462	13674997	W04A4.5	WBGene00012234	W04A4.5	TTGATGTAATAATCGGAGTTCTTGCAAATAACATCTTTGTTCCCCTATTCGCATCCCCAT	-0.195116
AGIWUR2479	genotype	I	13136467	13138521	C17H1.7	WBGene00007660	pals-6	GCGGTGGCGTATTTGAGAAAACAAAGAGAAACACTAGCTCTGAATCTTCCTACTGTTGCA	0.637926
AGIWUR2481	genotype	V	1276420	1285700	ZK1005.1	WBGene00004053	tank-1	TACCTCCCCCCGTCATGACTCTCTTCCACATTAATCATAAATCTCATGTTTTGAATAATG	-0.477656
AGIWUR2482	genotype	II	341982	347891	D1069.3	WBGene00017037	D1069.3	GAACCCGAGGAAAATGAGCTGCAGACTATTAAAGTACGGCGGGGTTTTGGATGGAAATTT	-0.06939
AGIWUR2484	genotype							ATATTAGCAAAAAGAACGATTCGGAGAAATTCAGTTTTGCGGTGGAGACCCTGGAAAACG	-0.659719
AGIWUR2487	genotype	V	6898540	6900223	K11C4.4	WBGene00003844	odc-1	CGATGTATGTGATGAGCGAGGAAATGTGGGAGAGCATTCGTGACTCAACTCATGTTTGAT	-0.502158
AGIWUR2493	genotype	III	1697221	1698986	Y22D7AR.9	WBGene00021262	fbxa-74	AAATCACCTGTAATTGTTACGGCAGGAGTGAGAGATGGTGCATTGAGATCGAGAGAATTG	-0.310795
AGIWUR2505	genotype	I	10519360	10520761	F59C6.5	WBGene00010326	F59C6.5	TCACAAGACCCAGAATTCGACAAGGATCAAGGAAAGAAGTCCGACTTCCGTCTCTTCTAA	-0.0435649
AGIWUR2507	genotype	IV	17260307	17262485	ZK550.6	WBGene00014000	ZK550.6	AATCGCCAAGAAGCGTCTGACAAGATATGGTCTCGACCCGAATACTGTAACCTTGGATTT	-0.0851212
AGIWUR2508	genotype							AAACTATCACAGTTCACACTGTAACTGCTCATGTTTCTTCGCGCAATGGTACTTCGATAT	-0.0733583
AGIWUR2510	genotype	V	16339024	16341536	F57G8.5	WBGene00010214	F57G8.5	TATCATGTTTTACCACAGGAAGACGTTGCACTTGAGAATAACGAAGTTCCAACGGAAAAC	0.0763878
AGIWUR2513	genotype	II	5419233	5421093	EEED8.15	WBGene00017143	EEED8.15	GAGTTCAGGGAAAATCAGATATCTTGTACTCAATTGCAAACGTCGGAGGACTCTATCTCA	-0.0330287
AGIWUR2514	genotype	III	6321176	6324239	C56G2.5	WBGene00016980	C56G2.5	GGCAATCCCACCACCATACGTTCCTCTATTGGTTTGTAGTTTCTTTTTTAAAGTCGTCAA	-0.234115
AGIWUR2516	genotype	II	8453254	8454613	F22B5.5	WBGene00009043	F22B5.5	ATTCGCTCACATCAAGTTCAATCGTGTCATTCCCGATGGCCTCAACTTCTCGAAAGTCTT	-0.24147
AGIWUR2521	genotype	II	2233540	2243539	F54A3.3	WBGene00018782	cct-3	TTTTTTGTAATAATTTGTTTGTTTTTGCCGCGACACACGTTTGCTGCTATAAATTTGCCC	-2.21596
AGIWUR2526	genotype	IV	1097453	1102980	Y55F3AR.1	WBGene00021932	Y55F3AR.1	TCCGTCATCCGAAAATTAAAGGAATTTTTGGAATTAAGAAGCTTCCAACGGACTCTGCAA	-0.160172
AGIWUR2530	genotype	III	676122	680253	W02B3.2	WBGene00001709	grk-2	TTATCTGAAAGTGAACGACCTGGTTCTGTGACAAGAGCCTTTCTAATAGGGCTAGCAGTG	-0.127212
AGIWUR2532	genotype	II	9931845	9934443	C05C10.4	WBGene00007331	pho-11	GAATCTCTCGTTTGTTGACGTGTTTCTGTGGAATTCCATAAATATTCCAGCTGCGTATGC	0.0484783
AGIWUR2533	genotype	V	11616283	11616829	F35B12.7	WBGene00003762	nlp-24	TGCTCATCAGTTGCCAGAATCAATTCGATACTCTTCTGAATCAACTCATTATTGTTTGTA	0.0997628
AGIWUR2537	genotype	I	8676666	8681325	K07A12.2	WBGene00010621	egg-6	TTTATATTTTAGGTCCCCACATTTTCTGAATGAAGTATGATGGAGGACGAAACGTCCTTC	0.153443
AGIWUR2539	genotype	II	2170325	2173219	C33C12.6	WBGene00016338	srb-14	GATTTTCGCTTGAACGCTTTGTTGCTCTGGGAAGAGCCAAACATTATGAACAAACTCAAG	-5.28944
AGIWUR2542	genotype	II	8883763	8884418	T07D4.5	WBGene00045407	T07D4.5	GACATGGACACATTTCTCAAACTACACAAGAAGCGAAATCTAGAAGAACGTGGTTTCGGT	0.105913
AGIWUR2543	genotype	X	4921252	4929757	K05B2.5	WBGene00003986	mct-4	TCCCTTCCTGGCTTGTTTCATTCATTCATACTGCTACATTTCAACTGTATTCCAAAGCTA	0.0660553
AGIWUR2554	genotype	V	2740444	2744326	C24B9.12	WBGene00005219	srg-62	ACGTCCGAAGTGATGTGTTCAAGAAAAAACAGCAAATTTCGAATCAAGGAACAATAGTTT	0.151974
AGIWUR2564	genotype	X	899508	902599	ZC13.10	WBGene00044557	ZC13.10	TTCCAATGAAAATCGAGAGGATTTGGAATCGGAAAGTTCAAATAGCCCAACACCCGTGCG	-0.254544
AGIWUR2565	genotype	II	4461130	4467895	W06B4.3	WBGene00021058	vps-18	GTGCCCATTGTGTGGAAATATTGCCATTTCACAAATCGACAAACAATTCCTGAGCGATGA	-0.429336
AGIWUR2568	genotype	II	4795761	4797216	C33F10.4	WBGene00016353	C33F10.4	CTCATCGTTGAAATGTCAAAATTGAAATCACGACCAGCTAAAGGAATATTGATACTCACG	-0.165037
AGIWUR2572	genotype	I	8928748	8931089	F53B6.1	WBGene00006641	tsp-15	ATGGCTTTGTATAACCAATGCCATTGTACAGATTATCCCGTCAGTAGCAGGCTGCTGGTA	-0.477162
AGIWUR2577	genotype	IV	5159427	5160248	C24D10.6	WBGene00016057	C24D10.6	TTCCAACACAAGACTACGCCGACGACACGTTCCACAGAAAACATTGGTCAGGAAAAAGAA	-0.186806
AGIWUR2578	genotype	V	16922252	16924258	Y102A5C.4	WBGene00013613	Y102A5C.4	ACTTGAACCGAACAATGATGCTTACGAGTTCTCCAAGTATCTGATGATTGCAGGAATTTG	-0.334941
AGIWUR2580	genotype	V	228858	234672	DC2.7	WBGene00017083	kin-33	TGCAACTCCGAAGCCAAATCCAGCAGAAAACGGAAAATTGAGCAGACTATTGAATCCCGT	-0.304521
AGIWUR2583	genotype	V	6588	7822	B0348.6	WBGene00002061	ife-3	GACGTTGGTTGGTTGTTGTCGATAAGCAACTTCAGAGAAGAACGCAATTGCTCGATCACT	-0.11261
AGIWUR2587	genotype	III	10699216	10700560	Y39A1A.20	WBGene00012657	Y39A1A.20	ATCGTGTGGAGCAGAATGCAGTCGTTTTGGAAAGACAGAAATTTGGGAAAGGATTGTGGT	0.0402378
AGIWUR2588	genotype	X	11554795	11559858	C35C5.10	WBGene00007959	C35C5.10	TCGAGAAAGATGTGTTCGATGAGCGATGATGACGATAGTACGATCTGCTTGAAACCTGCA	-0.131539
AGIWUR2593	genotype	IV	7791704	7792263	C33H5.13	WBGene00016379	C33H5.13	TCATCATCGTGAACGGGAGCACGGGGGAGGAGGAGGCGAAATGTGTTGCTTAGCTGGTTT	-0.234804
AGIWUR2595	genotype	V	11758935	11760570	T04F3.3	WBGene00011438	T04F3.3	AGCCGAGCAGTTTGTCTTCTTATCAATGTCAGTTCTCGAATATGCCATTCGTCATCATTT	-0.157443
AGIWUR2597	genotype	III	3869591	3901466	F13B10.1	WBGene00006575	tir-1	CTCAGGAACCCATCAAATTCGAACCCTTTAACTCCCTCTTTAAATTGAACTTTTTATCTT	-0.17899
AGIWUR2600	genotype							GCAACAGCAACAGTCCAACCAGTGCGAGCCAGCTTGCAACACTCAATGCTCTGATATCTG	-0.586201
AGIWUR2605	genotype	I	7235371	7238790	R06C7.1	WBGene00011061	wago-1	CGATGAAAATCAATTTGATTTCTTTCGAGTAACCATGGATAATAGCTCGGGCTAATGGGA	-0.210986
AGIWUR2611	genotype	III	4697987	4699453	T04A8.9	WBGene00001036	dnj-18	GCTGGAATGTTTGTGACTGCTGTGATAGCTGGATTTTTGACTGTACTCTTGAGTCGTTAG	-0.108551
AGIWUR2617	genotype	I	12815904	12816428	Y18D10A.4	WBGene00012477	Y18D10A.4	ATGTATGGCAGTTCTTTCACAGATTGCCAACGAAGCGGAAAATTGAGAATTCCTTTGCTT	-0.377999
AGIWUR2623	genotype							AGAAAATTGACAAAGTTTTCTTTCCTCCCGAGACTGCCAACAATACTAATCCAGTCGGAC	-0.198818
AGIWUR2626	genotype							AAAGCGAAGACCGAATTACGATCAACGACACAAGATTGGAACTTCCTGCCCCACTCTTGA	-0.0759446
AGIWUR2627	genotype							CGGCACCGACTTCTCCATCAACGGCAAGGAATTCCATGTCGAGTTTAATGTTCAAAACAT	-0.172175
AGIWUR2631	genotype	II	4067558	4069771	W06A11.1	WBGene00021052	W06A11.1	TCTGCAGATCGGATCACTGTAATAAAAACCCGATTGCCGAGCAGTTCATGGATTTCGAGA	-0.119566
AGIWUR2634	genotype							CCAATCGAGTACAACCCATAGGATCTGTGAACTGGGCTTTTATAAAATAAAGATTGTTCT	-0.122489
AGIWUR2637	genotype	I	1446497	1465358	F47G6.4	WBGene00004969	spe-15	CCAAAACAACAGTCGAAGTATGATTTGGGTAACTGGAAGTATGCCGATCTTCGTGATGCT	-0.244342
AGIWUR2640	genotype	IV	5163293	5164351	C24D10.2	WBGene00016054	C24D10.2	TTCTTCAGCGTGAAGTCTGGAGGAAACATGGTGCACTACATCCATCCATGGTGGGGAGGA	-0.110848
AGIWUR2644	genotype	X	9543670	9560801	F49E2.5	WBGene00009888	F49E2.5	AAGAGTGAGAGTGAAAAAGCAGTTGAGGAGCCAGTTCAGGCTGCTCCAACATCCAAAAAA	-0.061186
AGIWUR2655	genotype	V	11942625	11944656	F58H1.6	WBGene00010289	F58H1.6	GAAACACAGATTGGGATTGCAAAAAGTTAAGGAGCGTGCAGTGGAAGTGCCTGAAAAGAA	-0.380081
AGIWUR2657	genotype	II	6246354	6247334	T24H7.3	WBGene00020782	T24H7.3	TCTTGTTACGTGGCAACTCGCGTAATCTTGCCAACCACCGTTTTGTCTCATTACACACTT	-0.229071
AGIWUR2658	genotype	III	7311290	7313195	F56C9.3	WBGene00018948	F56C9.3	AAAGATCCCCCACCAATCCGAGTCTCCCATTTTAATCATTCCGAATTTTTTAGAAGTTTT	-0.206432
AGIWUR2665	genotype	X	5244317	5246927	Y34B4A.7	WBGene00021323	Y34B4A.7	CAAAACAGTCGGCTTTCCAGAAAATTTTTTACAGCTTGCCAGTGTTCATTGTGTTTTAAA	0.190897
AGIWUR2666	genotype							ACAGGAGGATACATTTGATGCTGTCAAACCGAAACAACAGGATGCTGATAGAAAGAAGGA	-0.439341
AGIWUR2668	genotype	III	877435	879734	T24C4.5	WBGene00020761	T24C4.5	AATGCAAGGTCGCGACCGAAAAAGGTTCTTCTCTACTTTGTTCTTCAACGATGTTATCCA	-0.504537
AGIWUR2671	genotype	I	8755846	8757603	C36B1.11	WBGene00007978	C36B1.11	AGGATGCAGTTTCTCGTATTGCAGATTATCTTGATGATAGAATCGAATCTAACGATCAAA	-0.0615256
AGIWUR2678	genotype	III	11949918	11960180	Y56A3A.27	WBGene00006596	top-3	GTTCTATACATGCTCGTTACCGTATACATCGTCTGAAAAATGTAATTTCTTTAAATGGGC	-0.0890119
AGIWUR2683	genotype	I	14567169	14616524	Y105E8A.25	WBGene00013682	Y105E8A.25	GAACTTGCCGAGAAACAAAAAGCGATAGATGCCCAAGAAGAAGAGATTCAGACGAAATGG	0.0340973
AGIWUR2695	genotype	III	7895752	7897025	ZK688.10	WBGene00044447	ZK688.10	ATTAACCGCCTTATAGAACTCAATGGACAGGAGCAGCCCGTTGTGATTGATGTGGATAGT	-0.199135
AGIWUR2696	genotype	IV	8200604	8201233	C07G1.8	WBGene00044608	glrx-22	ACACGTCAGCGAACTGTTCCACAGATTTTCATTTGTGGGAAATTCGTTGGTGGATACACA	-0.0641665
AGIWUR2701	genotype	V	16055806	16057054	F14H3.5	WBGene00008824	F14H3.5	AATTGCTCAACTCAAAGCAGAGAACAAAGATGAAGAAGCGACTCCTGCTCAAGAACAAAT	0.0485766
AGIWUR2705	genotype	III	10136982	10139241	ZK1128.7	WBGene00014233	ZK1128.7	GACGATGTTCATCTAGACACTATTCGAAGTCACCTCACCAATTCTGGAGTTCTCATCATT	-0.0933718
AGIWUR2713	genotype	IV	10533943	10536442	T07G12.3	WBGene00011594	T07G12.3	GACTGTACAAAGCCTATACGACAAAGTCCTTTGTGCTATTGCAAAAATATTAATTTTCCG	0.454109
AGIWUR2714	genotype	I	10924240	10925753	F49D11.8	WBGene00000780	cpn-4	TTTTCTCCGTTACAGTAACCCTTCAGAGCTTGGCTAGAAAGGTCGAAAAGCTCGGAATCA	0.160977
AGIWUR2716	genotype	X	14020590	14022409	C04C11.1	WBGene00007295	C04C11.1	GCGTGGCCAGTGCTTTTAGTGAACAACATCGCCAATTTATCGTGGTTGCTGTTTATGAGT	4.8293
AGIWUR2724	genotype							CGGATCGGGAGACCAAAATTGACCTCGTGTTCAACAAGTTTGCAGTTGGAAAAGGAAAGA	-0.103939
AGIWUR2729	genotype							TGCTCCAGCAGAACAAAAGGTCTAGACCCGGACGAGTAGTCTTGAAAAAAGATCCATGAT	-0.0138721
AGIWUR2734	genotype	III	10847619	10848670	R17.1	WBGene00011267	fbxb-85	ATGGGACTGCAGCGACTATTACATTATTCAATTCTCCTAGGTATCCTAAATATGTTAAAC	-0.147685
AGIWUR2739	genotype	I	6185462	6188121	T09B4.1	WBGene00020375	pigv-1	GGAAAATTGCTCTACATCTACATCCTCGGTTACTTCGTTTTCGGAACAATGGCTCATTCT	-0.291725
AGIWUR2747	genotype	IV	17281456	17284199	T28F3.1	WBGene00012128	nra-1	CGCCGGATTTCAATACCCAGTTTATGCAGATACTTCAATAGCTTCTGCACCGCCTATGTA	-0.111593
AGIWUR2753	genotype	IV	16278202	16279018	F38C2.5	WBGene00009537	ccch-2	TCTTTCTCGGGAGTTTCTTGACAATTTTGGAGCATCTGCATCCAGCTCTAGCACTGACTT	-0.390796
AGIWUR2754	genotype	V	8299753	8301507	W02D7.6	WBGene00020942	W02D7.6	AAGAAGAAAGAAGTTACGCGAATATGAAGAAAATTGGAGAAGTGTCCACCATGACCATAC	-0.0327166
AGIWUR2756	genotype	II	1321037	1323170	F56D12.5	WBGene00006924	vig-1	ATCGATCTCTCTTCTGATGAGTTGCCCTCGATTTGGTTTGCTTGTTATCTCCCGTTTTTT	-0.313214
AGIWUR2759	genotype							ATATTTATGGCTCAAGCAGCCGAGTTTTTCATTGAAGAAATGACCGCAATGGGCTGGCAA	-0.0608787
AGIWUR2765	genotype	II	12800449	12805383	Y46G5A.18	WBGene00012908	Y46G5A.18	GTTATGAAGCGATGCATCGAATTTGTGCCATTTTCGATGAGAGATGGTGCTCAAGAGGAG	-0.149381
AGIWUR2767	genotype							TCCAGAGACTATCAAGGAATTGATTTCCATTTTCGTTTGTTTCTATCTCGAAAGTTGAGT	0.0885394
AGIWUR2771	genotype	X	1915258	1917162	ZC53.7	WBGene00004352	rgs-9	TCCGTGTAACTATGATATCCCTTTTTGGTTTTCTCAGAACATTTTTCACATCCTCCCACC	-0.270166
AGIWUR2774	genotype	I	4957776	4958309	W03G9.8	WBGene00044431	W03G9.8	TTCAAAACCTTGGAACTCCCAGCACACAGAGTTCACCAAGCAATCGGGAAAATGCATTGT	-0.146077
AGIWUR2775	genotype	III	3377408	3389970	F45H7.6	WBGene00009738	hecw-1	AACACTAAGCAGCAGTTGAAATCAAAACTTCAGCAGGCAATTGTTAATGGGATGAGCTAT	-0.386931
AGIWUR2777	genotype	II	14033233	14037721	W01G7.1	WBGene00000901	daf-5	GGGGGATTTTGGCTACTCAAGAATGACAAAATACATATTGAACCGGGCAGCATATATATA	-0.117187
AGIWUR2783	genotype	IV	6143183	6149923	H10D12.2	WBGene00019176	H10D12.2	ATTTTAGAAGAAAATTCGGAATTCATCTAAGATATCCGGAACTTATGACAGTTGTGGCTG	-0.105994
AGIWUR2785	genotype	IV	2893819	2894730	Y54G2A.19	WBGene00021884	Y54G2A.19	ACGCGGCAATGGATTCGGACGAGGAGCTTCGGAAGATGATGGAGGGATTCGTTGACGATG	-0.171593
AGIWUR2787	genotype	IV	7543984	7550812	F49E8.3	WBGene00003914	pam-1	GATTTTATCGCAGTCAGTACAAGGATAAGAACGGCACCGAAAAGTTCTTGGCTTCAACTC	0.0578229
AGIWUR2788	genotype	II	2839304	2840386	Y110A2AL.4	WBGene00022441	Y110A2AL.4	TTCCCAACGACGCAGTTTCCCGACTTGTATGCTGGGATTGGTCGCGTGCTACCTCCATCT	-0.748883
AGIWUR2789	genotype	V	5077849	5080903	Y58A7A.3	WBGene00021977	Y58A7A.3	TGCGTCAAGATACTAAGAGCCAAGATTGACAGTGTTGTATCGATAGTGGAGAAAAACATG	0.12429
AGIWUR2791	genotype	III	1332016	1333708	Y82E9BL.19	WBGene00194735	Y82E9BL.19	ATGTGTGTGGACATGCAACCGGAGAGTTCATGGTTCTGGATTATACATGTTTACGAATGA	0.687699
AGIWUR2794	genotype	V	12588309	12589644	C14C10.1	WBGene00007584	C14C10.1	CGCCTCCCGCCGAGATGCCTGATTCTATTAGAAAGAAGTTGGAGAATGTACAGAGAAAAT	-0.0488824
AGIWUR2810	genotype							TTACAGTCTATCTTTACGGTTGTCTGACCACTTCATTTTCACTTTTTATCGCTACTGGTG	-0.227522
AGIWUR2814	genotype	IV	419938	425181	T07A9.6	WBGene00000913	daf-18	TTCACCAAGAGTGTGTTCAAGATCGACTTCCTCTGCATTCGCTTGAACTCGTTGAAAATC	-0.271366
AGIWUR2821	genotype	III	7463797	7465238	H14A12.3	WBGene00019196	H14A12.3	TCAACTTCCACACCTCGACGATGTCATCAAGCATCTGAATACAGTGATGGCAATCTTGCA	-0.0693935
AGIWUR2823	genotype	III	5680433	5682326	F54E7.1	WBGene00018827	pst-2	TGATAAGAAGATTCGTGGCGAGAGCAATGGGATATCATGATGTATCTGTTGCTAGGAAGG	-0.335546
AGIWUR2826	genotype	X	1745096	1746217	Y75D11A.3	WBGene00022292	Y75D11A.3	CTGCACATTCAATTGAATCAACTCATTCAAAGTACTGTTTATCCTGATTTTACCCCCTTT	0.352777
AGIWUR2831	genotype	V	5893312	5895208	C04E6.7	WBGene00015423	C04E6.7	CGTGACAACACAAAAAGAAATGTTTCAACTGGTTATATTTCCTAATGATTGACATCCCAC	-0.0269654
AGIWUR2833	genotype	IV	7588931	7628234	F45E4.3	WBGene00018468	tag-80	AAGAAGCCCTTCAAGCAGCTTTCTTTACAATGATTTCAAAGACATTGTCGAAATCTAAAG	0.244986
AGIWUR2835	genotype	I	14777139	14787804	F39B2.4	WBGene00006349	sur-2	AAATGCCGGCACCTATGCATACAATGAATCCTATGATGCAAAACATGACTCCTCAACAGC	-0.0573291
AGIWUR2838	genotype	X	9543670	9560801	F49E2.5	WBGene00009888	F49E2.5	CCAGTTCATGCTGAAAATGAGAAGAACAAGAAGAACAAGAAGAACAGCGAGAGTGAATCC	-2.77892
AGIWUR2840	genotype	II	8811353	8812633	F46C5.8	WBGene00009783	rer-1	AAACGACCTGCTTGATTTGTTGCGCGTCTTCTTACCAAATGTGATTTTATTCGTGTTTTA	-0.133282
AGIWUR2841	genotype	IV	13100715	13104641	B0564.7	WBGene00007207	B0564.7	CTATTGCTCCACAGAAATTGATCAAGTGAATCTGCTACGGGATAAAATACATAAGAAGAA	-0.255388
AGIWUR2844	genotype	X	5014040	5015452	ZC449.7	WBGene00045365	ZC449.7	GGTTGTGCAAAATACGAATGCAATTGTGCATCAAGAATTATGGAAGGATAATTGATATGG	-0.0715684
AGIWUR2845	genotype	V	15039152	15048207	C25D7.3	WBGene00004747	sdc-3	TAAGAGAAGATTGGAAATGATCTACTATGGCTGGCGGATGTTCCTCGGAAGTGGTGGATT	-0.113556
AGIWUR2847	treatment	IV	14539762	14542602	T27E7.6	WBGene00012091	pals-29	AGAAGTACAGCATCTTGCTGCCGGGTTTTCCAATGTTTCGAAAACTTATGCCATTGATAG	0.170526
AGIWUR2851	genotype	V	19479203	19480459	Y43F8B.9	WBGene00012819	Y43F8B.9	TTCGAGGCCCAAATAGCATCGCGCTTCTTCAGGCACGACGTACTTCTGGTGAAGCGGAAA	-5.08107
AGIWUR2852	genotype							AACAACAGCAGAACCAGGGTTCCGGAGGAAACACCAACCCAGGTGGACACGTCTTCAAGG	-0.459154
AGIWUR2855	genotype	II	15183801	15185385	Y1H11.2	WBGene00001783	gst-35	TCAGGAAAAGATCTATGGACTTCCAGAGTTGAAGGATTACATTAAGAACAGACCAGAAAG	0.0469311
AGIWUR2856	genotype	II	5816573	5817306	ZK1248.20	WBGene00044393	ZK1248.20	CACACTTGAGAAAGTGGACAGTCTAAAGGTTGAACAATCTGATAAAACCAAGAGATCAAA	0.0244315
AGIWUR2857	genotype	V	13800976	13804282	F53C11.7	WBGene00009976	swan-2	AGATCCATTGGTCATCATCATTCCCTGATTGGATATCAATTTGTTCAGACAATAAGCTTG	0.0792216
AGIWUR2858	genotype	V	5882665	5883835	C04E6.8	WBGene00015424	C04E6.8	TCTCTTCAAAAGATGGTATGACTTCACTGGACCGTACTACTTTAACGTAAGCAAAAACAG	-0.104017
AGIWUR2859	genotype	V	6363408	6365671	F13H6.3	WBGene00017431	F13H6.3	TGTTTATCACGAGGGTAGAATTCAGTTTTTGGAGAAAATCGATGGAGATAGTGATAAGTA	-0.213045
AGIWUR2861	genotype	IV	12528529	12531166	F53B2.5	WBGene00009956	F53B2.5	CTTTGATGAATGACTTGGCGCCACCTGAACGGAAAGATGAAGATATTGCCAAAGGATGTT	-0.0804255
AGIWUR2869	genotype	III	2347591	2362056	H04J21.3	WBGene00001589	gip-1	AACGTAAGCTCAATGAGCTGCTCGACGAACAAATCACCTACGGAAATGATGCTCTTTTGG	0.00641872
AGIWUR2870	genotype	V	9539844	9541606	C50F4.16	WBGene00008238	C50F4.16	GACCACCAACTACTTACTATGCCATTGGATTTGCTCTTGATCAGCTTCTCGAGAGAGACA	0.104844
AGIWUR2874	genotype	I	6356614	6358410	K04F10.6	WBGene00003499	mut-2	TGAAGCCACAGAAGTGAATCGAGTCGGCTTAGGTGTCTACTGTCGGAACTCATTTGTATA	-0.169438
AGIWUR2884	genotype	V	5597061	5597450	CD4.10	WBGene00022970	CD4.10	TATAAATGTACATTATTAACGTGTAAAACACTCCCCCTTCCCGTTCGTCTTAAGCTTATA	0.0729114
AGIWUR2886	genotype	II	5537835	5539004	C17C3.11	WBGene00015893	C17C3.11	ATTGGAAGATTTGCATTGGAGTGGGTTCTTGGACAGAGATGTGAACCCTGGCAACTTCTA	2.43675
AGIWUR2896	genotype	II	3003969	3005573	C41H7.4	WBGene00016574	C41H7.4	ATCCGTCTGCCGATTATCAGAATGTCGGGGAGATATTCGACGACTTGGCGGCACAGGAGG	-0.0502711
AGIWUR2901	genotype							TGCCTAGCTTGGTTCTGGACTGCGAAAAGGAAGAATTGGACAATGACGAGAAGCTGATTT	-0.156589
AGIWUR2903	genotype	I	11557986	11558671	F15D3.9	WBGene00077557	F15D3.9	CGTTGTGCAAATGACTATGAGATTTGTGCGAAACAATCGGAATATGCATTTGATATCTCT	-0.157618
AGIWUR2914	genotype	V	884881	889274	T02B11.6	WBGene00020157	T02B11.6	TATTTCTTCTTTACCGACCAGCCAGCCGATTTTACGAAATGTGAAGAGCCACATGAGTTT	-0.225723
AGIWUR2916	genotype	V	4247969	4250147	ZC142.1	WBGene00022528	srt-13	TAATAATGTTGTTCTTCCGGCAATGGCTGTTAATGGCAATAAGATTGCTCCATTTTTAAG	-0.18066
AGIWUR2917	genotype							GTTTTATGCTTTAACCACTGGGTTGGATGCGGCTTCCCAGCTCATAAGTGTAAGTGTTAA	0.457043
AGIWUR2923	genotype	V	20250881	20267244	Y113G7B.18	WBGene00007017	mdt-17	ACGTTGTGCCGCAAAATCGACGCGCTTCTCGTGTTTTTACGCGATCATTGAGGATTTTTT	-0.368984
AGIWUR2925	genotype	I	9025779	9031232	C31H5.1	WBGene00007854	C31H5.1	CACTGAAGAGGGCCATTATCTTCATAAAACATATCCAGAATTCTTAATTCAAATCTTCGG	0.00644454
AGIWUR2929	genotype	III	7023642	7029203	F11H8.4	WBGene00000872	cyk-1	GGCAACCAGCTGTTCCAAATATCAATGGAACATCGCAAATCTCACCAACGCACAAAGAAA	-0.11196
AGIWUR2930	genotype	III	872622	873531	T24C4.4	WBGene00020760	T24C4.4	ACTGCATTGAAAATGAATCCGAGAAGAATTAGAACTCCAATTGCTCCAACCTTGCGCATT	-0.077347
AGIWUR2933	genotype	IV	14229336	14230899	F02H6.6	WBGene00008539	F02H6.6	GATCGTATACAAACACAAATGGAGCATATTGGCGGTTGGGATTTAAGTGTAATACTACAA	0.206224
AGIWUR2935	genotype	I	5852045	5852962	F33D11.1	WBGene00018000	F33D11.1	TCAACTTCCGAATCGAATGTGTGTTCATTCCGATTGTTTCTGGGATCTTCAACTTCGGAT	-0.114822
AGIWUR2936	genotype	III	11079745	11080413	W09D6.4	WBGene00012357	W09D6.4	TCTGACATGAAAATCGATGTGGAGGGTACAAAGAATCTGTACAAGCAAGCGCTGGAATTT	0.0252211
AGIWUR2938	genotype	II	6912543	6913365	B0252.4	WBGene00000886	cyn-10	GGATTCGACACCCTAGAAGAAATAGAAACGATCAAAGTTGACAATAAATACAGACCTCTC	0.139562
AGIWUR2939	genotype	V	709108	710566	Y49C4A.1	WBGene00021706	srbc-39	TTTGGCCAAAATTCTTCAAGTGTTAGAAGTACCACAATTGCAGTTCCATCTAGACATTCG	-3.15709
AGIWUR2941	genotype	V	13661261	13664233	F58G11.1	WBGene00010279	letm-1	GTACCCGCCAAAAATAGTCACCTCCCGATTGAATACTATTCTCGTTTCTGCTCTCGAATA	0.170751
AGIWUR2944	genotype	IV	10110347	10111577	C04G2.8	WBGene00007307	spch-1	TCAAACGCTCGATGAGCCGCAAAGGCTGAACGGATTGAAATGGAACTGAATAGCTTATGA	-0.25358
AGIWUR2946	genotype	X	6281847	6291732	T07H6.5	WBGene00002976	lev-9	GCTAAAGATTATTATTCTATCGGGGAGAAAATTGTGTTTTACTGCCCGTCTCAGAATTAC	0.0144802
AGIWUR2947	genotype	IV	8924161	8926112	D1046.2	WBGene00008363	D1046.2	CCAACTTCAAATCATCACGCGAGCTTTTTTCATTACTAGACAATGATACCTGTTATAGTT	0.123905
AGIWUR2951	genotype	V	19418212	19418911	C25F9.15	WBGene00050967	C25F9.15	GCTGATAAATTTCGACAGAGTATCCTCGCATCAATGCAGAACATGGAAAAAATTATGGAT	-3.84229
AGIWUR2952	genotype	IV	13413560	13415954	Y62E10A.17	WBGene00013383	aptf-2	ATGGAATGGAGACCTTTTCATCAGCTTCACATGGACTTGGAATCGTGTCTCAACGGGTTT	-0.00899388
AGIWUR2956	genotype							AGAACAAACAAGTGCAGCAGAGACAGCGGATCGAGGGAAAATCCCGAAAAAATCTAATTT	-0.364844
AGIWUR2958	genotype	II	12694412	12725483	Y46G5A.1	WBGene00012894	tbc-17	AATCACGCATTCTGGAAATCACATCACCAGAATCGATTTGGACGGTGACGTGTCGGTTAT	-0.135778
AGIWUR2960	genotype	II	2320153	2321951	ZK1240.3	WBGene00022868	ZK1240.3	GCCTTCTGGAATTGACGAACGAAGATAGTTCCGGAGTAACTTAAACCCGGAGATAATTTT	-6.09739
AGIWUR2964	genotype	III	10325613	10330422	T07C4.9	WBGene00003589	nex-2	TGTTCCAATCATTGTACAGAACATCGCTGGAAAATATGATCAAGGGAGACTGCTCGGGAG	0.0745046
AGIWUR2966	genotype	V	17348665	17350180	F47H4.1	WBGene00009834	lsy-27	AGCCGTCGAGAGCAAGATGATTCCAGAGAAGCACGTCAAGCAGGAAATTGAGTAACTATT	-1.71477
AGIWUR2967	genotype							GACGGTATGGTTCGTCGTAAGAACCTCCCCATTGAGTACAATCCATTGAGCCCTGCCTGA	-0.408954
AGIWUR2969	genotype							CAAGTAATCTTCTGTCACTTAATCGTTGAAAAACGTTCGATTACACCAGCTCAGTTGCAG	-0.474601
AGIWUR2972	genotype	II	3907140	3908478	F53C3.2	WBGene00018746	fbxb-103	TCAACCGCGACAATTGTGTTGAAGCAAAATAATGGTAAACACGTTTTTAACATGTTTGTG	0.0634215
AGIWUR2974	genotype	X	817927	825475	F25E2.5	WBGene00000899	daf-3	ACAACTACAAAGATTCTACAACGGAGTGGTATTAAAATGGAAATCCCGCCATATTTGGAT	-0.102206
AGIWUR2976	genotype	IV	11083735	11086050	M7.2	WBGene00002214	klc-1	ATTCTCCATATTGGTTTGTTTCCGGTGATAGCAACTTTCGAGAGAATGTTCTTGTACATC	-0.172262
AGIWUR2979	genotype	V	16329370	16330242	F57G8.7	WBGene00010216	F57G8.7	ACTTTTGCTCCAGAGAAGCTTCCACCAGGTGTTCATGTTGATCCAGTTCAAAGAGGACTT	-0.214428
AGIWUR2980	genotype	II	1688235	1689172	F58E1.9	WBGene00019040	fbxb-19	TCAAATTAAAACCAGGGACTGGTGCGACGAAGATACTTTTGATAAGGAATTCGAAATAAA	-0.20983
AGIWUR2981	genotype	I	6441637	6446465	T23H2.3	WBGene00020742	T23H2.3	GAATGATATTTTTTACGTGTATGCCATCCCGACCTCAGCAGCTCGTATTTTTTCTTCTTT	-0.15623
AGIWUR2986	genotype	IV	8133789	8136055	F42G8.12	WBGene00002162	isp-1	ACGTATTAGAAAGGGACCAGCTCCATTGAATCTTCACGTACCAGCATACTCGTTCAAGGA	0.148472
AGIWUR2994	genotype	V	17107530	17108418	ZK218.11	WBGene00013943	ZK218.11	AAGAACGAATTTTACTCAATTACCCAGAGAAAGGCTTCATGCGCCACAACCTGCAGAATC	-0.180063
AGIWUR2996	genotype	II	4770534	4771382	F26G1.5	WBGene00017841	F26G1.5	CTCTGCATTGGACAATTTGATAGAATCCGATACTGCTTCCGTGAGCATCTTGAAGGACAT	-0.0796951
AGIWUR2997	genotype	III	315460	321721	Y50D7A.10	WBGene00021758	Y50D7A.10	ATCCGAGATATCGATGAAATCGACGACGAACTGCTCGAATCGAAATTTTGAATTTTGAAT	-0.113305
AGIWUR2999	genotype	IV	14798149	14799229	Y57G11C.13	WBGene00000192	arl-8	ACATGTTGTGTATCACTTTTTTGGACATTTTGCAACACCACTGCAACCATTCTCATTATT	0.0592451
AGIWUR3005	genotype	I	1446497	1465358	F47G6.4	WBGene00004969	spe-15	ATCTCGTCGAATGATTTCGAAACAATGTGGTATCATTACGGTGGAAAACCAATTCAAGAG	-0.15455
AGIWUR3007	genotype	V	8470013	8471244	T23B12.8	WBGene00020722	T23B12.8	AGTGTCAAGTTTGTAATGGTTCCACATGGAACTGATTGTGAATGTTCTGCAGTTCCACTT	-0.145782
AGIWUR3009	genotype	II	7538187	7543000	ZK1290.4	WBGene00003592	nfi-1	GAGCATGTGATTCATGCTCAACATATAGTGAATGCATTGAGCTCACTTCGAACGACACCA	0.419339
AGIWUR3010	genotype							AATTGACAAAGTTTTCTTTCCTCCCGAGACTGCCAACAATACTAATCCAGTCGGACGCCT	-0.218381
AGIWUR3016	genotype							CGCCTAATTTTATATTATCGGTTTGCTCTTCCGCCTTGCGAAATGAAATGCTTTCTGTCA	-0.0720488
AGIWUR3020	genotype	III	254535	264636	Y50D7A.3	WBGene00021753	Y50D7A.3	CCTCTGCCCAAATTTTCCAATTTTTTCTTGTGGAAAAGTTCCCTAAAAACACAAATACCA	0.245307
AGIWUR3022	genotype	IV	415635	419958	T07A9.5	WBGene00001332	eri-1	CACGACGAGAGTTCATAAATGAAGAGTATTTGGATTGTGATTCATGTGATGATTTGACTG	0.0723244
AGIWUR3023	genotype							TTTTTACCCCGCCAAAATGAGCCTTTCCCTTGCAATGAAAGTGTAGCCCCCCAATTTATT	-0.77779
AGIWUR3025	genotype	IV	9772510	9773470	T13F2.8	WBGene00000301	cav-1	CCAGTGCTGTTGGACTAATCTTCTCCAATTTCAACATCAGAAAATACGGAATCAATCAAG	0.152873
AGIWUR3026	genotype	IV	5941926	5943998	K02B2.1	WBGene00019295	pfkb-1.2	CACTTTGCGACAGTCCGAGGGATTAGGATTTTCGCGAAAATCAGCACTACGTTTTCTTGT	0.00385432
AGIWUR3043	genotype	V	9779550	9783062	F46B6.5	WBGene00009770	F46B6.5	ACACCGTCGCTATTCCGAGGCACATCACAGTACAAATGTTCAGAGCGATAGAGAATCTAT	-0.0274244
AGIWUR3057	genotype							TTTTTGTTTGGAGCCAGGAGGAGAAAAAGTTGGAGAGGAAAAGAAGAAGCTCGTGTGAAT	-0.0843196
AGIWUR3068	genotype	X	1370543	1370786	F56C3.7	WBGene00018944	F56C3.7	AGGCTACTTTGCAGCGTTTCTTGCAGCGATTATTGTCTTGTGCGGTGGAATCGTCACGGT	-0.238688
AGIWUR3072	genotype	V	724207	728103	C05E4.9	WBGene00001564	icl-1	CGACTTCTTGACCACCGACGCTTACGACAGGCTTGTCTCTGAAGGATATTAGGAAATTTT	-0.267833
AGIWUR3073	genotype	X	13914806	13917171	Y26E6A.1	WBGene00012512	ekl-5	CCGTGATTGTTTTCAAAAATTGTTTGCCATTTCTGACCCTGTTTCTCACTGTTTTCCCAC	-0.238535
AGIWUR3076	genotype	V	3803845	3805531	R08F11.4	WBGene00019968	R08F11.4	GTGTGGTTTTGATAATATCGACATTATTCCGACTGACTACTTCCCTGGAACTGTTTTGTA	-0.362884
AGIWUR3080	genotype							AAACAATACCAATTGGAGAAGTTGAAGAAAGCTTGTCTCCTGAAAATCAACACAGTCGAT	-0.0106111
AGIWUR3081	genotype	II	3230817	3234813	C17F4.8	WBGene00015914	C17F4.8	TCAATTCAAGTCAGTCAAGTCAAGTATCTTTCTGAGTATTGGGGATGTATCAAATGATTG	-7.36724
AGIWUR3084	genotype	III	3869591	3901466	F13B10.1	WBGene00006575	tir-1	CCGGGTCTAACACCCTTCCAGATTTCTAATGTTATACCTAATGAATGTTTCGGATTATTA	-0.105037
AGIWUR3085	genotype							CCAACGAGAAACCATCAAGAAAGCGAAAAGCTCAGGAACAAGGATCGATTGCCAAAAGGT	-0.0193232
AGIWUR3087	genotype	V	2823806	2826831	T03D3.5	WBGene00020183	T03D3.5	CTCCCGTGCTGGTCTAAATTATTCTATAATTTTGATGTACTTCTGCCTCTCCCATTCTTG	0.114627
AGIWUR3090	genotype	V	16528935	16530213	F36D3.16	WBGene00219326	F36D3.16	GGTTCCAGAGGATATTGATTTTACGAAAGTCTACAGTCCAAGTCAAACACAAATGTTCCT	-0.264107
AGIWUR3099	genotype	II	3062542	3071381	Y25C1A.7	WBGene00021294	Y25C1A.7	TATCTACGTCACCCAACCTGTTCCACTTGTAGTCACTTACTGTACCTTTTCTTGTGATAT	-0.162276
AGIWUR3106	genotype	IV	4162517	4164481	K08D10.8	WBGene00019531	scrm-5	ACTTCACCTACTTCGAGGATCGTAACCAGGATCAACATCGTAACGGCGGAATGCATAGCG	-2.27173
AGIWUR3108	genotype	V	2561690	2564701	Y45G12C.2	WBGene00001758	gst-10	AAGAGCTTTTCAAGCTCATTTCCGAGACTTCATCATTGGAAACAAGATTAGTTATGCGGA	0.758765
AGIWUR3109	genotype							AGCTGTTTCAATTGTGGAAAGAATCAAGTTTTGTCGTGGAGCAGGCAGAGGGATCGAGTA	-0.134748
AGIWUR3110	genotype							GGATAAAATAATTAAAGTTGTATCGTATCTTAAGCCGGGAGTACTTGAAGACATCGCATT	-1.01027
AGIWUR3118	genotype	V	9323085	9327209	F44A2.1	WBGene00006499	tag-153	GAACAGCCGACTGCAAAATCTGAGCTGATACCTGAATCCTTGCCAGACAAAGTGAAAATG	0.0449134
AGIWUR3119	genotype							GGATGCTGACCTACAAAAATGTGTGCCTGCCTATATTATGCCTACCGATTTGACCGGATT	0.0755612
AGIWUR3120	genotype	II	11916513	11917643	Y17G7A.1	WBGene00001977	hmg-12	TTGAACAGAGGAATGAATTAGTCTGAGCCATCGAAGAAGGCATCAATGGCAGATTTTCCT	-0.152753
AGIWUR3121	genotype	X	12619472	12623531	R09A8.2	WBGene00011153	R09A8.2	ACTTCAAACATTGGATCAGGATCGTCGTCTGGAGAAGAGATTCTGGAAAAGGAACTGATT	0.0765738
AGIWUR3126	genotype	III	4489359	4491392	C07G2.1	WBGene00000465	cpg-1	ACGGTTCAGTACTACTGAAAGAAGTAATCTATCAAATGCCTACTCATCCCAGTGCCATAC	0.206842
AGIWUR3133	genotype	IV	9381515	9383115	C10C5.5	WBGene00007509	C10C5.5	CATTAACTTTTCCCCAATGATCAACACACCGTTTCTTCCACACGATCACAATGAATATTT	-0.307448
AGIWUR3136	genotype							CTCATCTGGGAGATAATGGAACACGAAGACGAGTACAAATCGGATTTGTGCGAAAAAATA	-0.329009
AGIWUR3137	genotype	V	4428950	4429676	Y47D7A.12	WBGene00021624	Y47D7A.12	CGCAGACTCCATCAACGCCGTCACCTTCAACCGATTAGAAGATTCAGATTCCAAAAGAAA	-0.0715908
AGIWUR3140	genotype	IV	14196440	14198824	F02H6.2	WBGene00008535	F02H6.2	AAAGATCACTAAAGCGAGGCAATCAAGATGAGATGCCGGTTGCCAAGAGGACAAGACAAT	-0.049124
AGIWUR3142	genotype							ATCTGATTATCTTCACTTCCATCTGTAGCGATTGTCAAGGCGCATCCTTTAAAGGATTTC	-0.46197
AGIWUR3153	genotype	V	14667897	14668743	C47E8.10	WBGene00044216	C47E8.10	TTCCTCATCTCTGGCAATCTCCGAACTTATCCGAATGCCCTGAGATTTATAAAAATGAAT	-0.233611
AGIWUR3161	genotype	IV	9995472	9999032	C47E12.4	WBGene00008149	pyp-1	CATGGAGCAAATGCTCCACTACCAGGAGATGTTGATAAGTGGCATTTTGTGCAAGGATGA	-0.314606
AGIWUR3162	genotype	II	11338451	11339620	B0491.3	WBGene00007190	rmd-3	TCCAGTCAACACTGCATTCCACTTCAATGCCTTGAAATTGGTTTGGATCCTTCTGGACAG	-0.424143
AGIWUR3163	genotype	IV	5012549	5014604	T28H11.2	WBGene00005638	srm-1	GTATTCGAGAAAAGGCATTTGATGCGATGAGTATTGGTTCAAGAAGTCACTCGACTATCA	-0.169281
AGIWUR3164	genotype	V	19460818	19462102	Y43F8B.15	WBGene00045415	Y43F8B.15	ATGATGACGCATGAAGACTATATCAAAAATGCGGATGCAGCAGCAAACCGAGGCAATATG	-0.178199
AGIWUR3170	genotype	V	17322615	17324518	F31E9.3	WBGene00009296	F31E9.3	AATTTCGAGTCGTGGATCATCAAAGGCAATATCACGGACCCTCCTGAGATTATTCCTCCT	0.136937
AGIWUR3174	genotype	V	7421855	7422937	F18E3.3	WBGene00005343	srh-126	CGTGCAGTCTCAAATAGATTCGGTCGTGTGTCAATTTGGGAATCTCGTGTGATTTCGCAA	-0.209452
AGIWUR3177	genotype	IV	10086137	10088437	W01B6.9	WBGene00003576	ndc-80	ATCGCCGAGATTGAGAACAAAAAGATAGGATTCCACGTGCAATGTGCTGGCATTGAAAAG	-0.155936
AGIWUR3178	genotype	I	1813909	1816061	Y71G12B.32	WBGene00044349	Y71G12B.32	TGCCGAATTGGCTCGAACAATATTCCAAAACCGGAAATGTCTTTGAAATTCGCTTCAAGG	-0.148873
AGIWUR3179	genotype							TATCAAGAAGCAAAGCCCTGTAGTTGAGATGCGTGTTTTCAAGGAGAGGAAACGTGCTCA	-0.218314
AGIWUR3183	genotype	I	11744172	11747451	Y47H9B.2	WBGene00012946	Y47H9B.2	TCTCACAAAAAATGATTCCGGCAGAGTTTGGATGGTTGGATTCGATTTAGCAGGTGAGCA	-0.234764
AGIWUR3188	genotype	V	13209645	13213462	F57B1.6	WBGene00010189	F57B1.6	AAATACCGTACATTTGTGCAACTGGCAGAGAAGCCACCACAACAGGGTCTCATTGAAAGA	-0.151693
AGIWUR3189	genotype	V	13356101	13358079	F32H5.1	WBGene00009347	F32H5.1	GAGGTCAATATCGAGCATCAAGTTTTGGCGGCGCTTCCAGATTCGGAAAAGCATAACTAA	-0.0814459
AGIWUR3194	genotype	III	7901033	7904473	ZK688.2	WBGene00022797	best-24	AAATCCTCTGTTTTGCAACCAGCAATTACATTGGTTGAAAGATTTAATGAAGCTACTGGT	0.259863
AGIWUR3199	genotype	IV	9903908	9905903	F32B6.9	WBGene00009323	best-13	TTCCCATAGATGATGGCAAGGGAAGTATCAAGGATTTGGAGAGTCATCACGGATGCGTTT	-0.0418119
AGIWUR3201	genotype	X	7985979	7988981	F45E1.4	WBGene00018465	F45E1.4	CACAGAGCTGATGTTCTGTTAGAACATATTGGACATTTGGTTAACACTTTCTACGAGAAT	0.356089
AGIWUR3209	genotype	I	14642714	14646600	Y105E8B.7	WBGene00013692	Y105E8B.7	GATCTCTCCAGATGTGATAGCACAACTCTAATGGATATCGGACGGATTTTGAAGGGAAAA	0.0117933
AGIWUR3215	genotype	II	2375273	2376411	F16G10.2	WBGene00017517	F16G10.2	TGCACCTCCTGCTGGTTTAATTGGTGCAGATGGTTCGATGGATGGGAAAAAATCTGAAGT	-0.440719
AGIWUR3216	genotype							AATCCATTCAGAGCCTACGTTTCTGTGTCAGCTAGCGGTGCAATGGATATTTTTGGGTTG	-1.02674
AGIWUR3218	genotype	X	15918137	15920423	F31B9.2	WBGene00009279	F31B9.2	AAAGCGTACATAAAATTGATTGAGAGAGAAGAATTCGACCCATCCATCCCAGGACCATCC	-0.139305
AGIWUR3223	genotype	V	10378982	10379364	AC3.12	WBGene00077503	AC3.12	CGGTGTAACTGTGAGATGTTGTGAAAGCGATTTGTGCAACAAAAATGGCGTGGAGAAAAG	-0.0754427
AGIWUR3224	genotype	II	6745435	6745960	F41G3.16	WBGene00002097	ins-14	AGCTCATCTGAAAATGTTCTGCACCCTGAAACCTCACGAAGAAGAACCACATCACGAAAT	0.113094
AGIWUR3233	genotype	II	12448541	12449887	W05H5.4	WBGene00005250	srh-27	TGCAATGGATCGACAGCTGGAATCTCGAAAATGTTCCGTCATAGAAGAGAGTCGACTGTT	-0.122809
AGIWUR3238	genotype	V	7522032	7522364	C54F6.15	WBGene00044113	C54F6.15	ATAGTTATTTCAAGCCAGATGAGGATAACAGCGGGGTTATTGAATTGACCAAATGCTTCA	-0.224564
AGIWUR3239	genotype	IV	7179239	7180484	C42D4.3	WBGene00016596	C42D4.3	GCTGTCCAAAACTTGCTTGCCAGAACTTTCGGACAATAATTGACACGAATTGCACCGGTT	-0.167537
AGIWUR3243	genotype							GAGAAGATTGAAATATCAGTGGAAAAGAATGGATTCGCATTGTCTTCATTTGCAAATCAG	-0.0725131
AGIWUR3247	genotype	IV	5683184	5684672	C55C3.6	WBGene00016956	C55C3.6	AGATCAGCGTGTTAAAATGAAGCCGGAAGGTTGTGTTCTATTCGAGACAAGAGAGCTGCT	-0.252311
AGIWUR3254	genotype	II	11120882	11121900	W10C6.2	WBGene00044160	W10C6.2	ATTGAGCATCGGATCCAGTGGAACCGTAGACTCCGAAATATACTAAATGCTCCATGCTCT	-0.344867
AGIWUR3255	genotype	IV	2614200	2617135	Y69A2AR.5	WBGene00022076	daao-1	TTCTGAAGTCAGCTCAATGAGAGCTTCAAAATAACAATAATCATGGCCTACTTCCGACAA	-2.62164
AGIWUR3257	genotype							TATCAGCATTCGGAAATGGCTGCCCTCTTCAAGAAGACCGAAGGAAACACGTTCCATAAA	-0.197153
AGIWUR3259	genotype	V	127000	128034	W03F9.2	WBGene00021000	W03F9.2	CATGCTGTCTTCGCCATGAAATGATCTCAAAACACACAGAAACTGAAAAAGAAGCGCCGC	0.123061
AGIWUR3260	genotype	III	13550699	13555334	Y76A2B.6	WBGene00013578	scav-2	GTATGTTCCGAAGGGAGAACCCAACGGATACCACCATAATCATGCCTACATAACTGGTTT	-0.289696
AGIWUR3265	genotype	III	3869591	3901466	F13B10.1	WBGene00006575	tir-1	AGAATGGAACCTCCTACGCCAACGTTCTTTTCAGTTACACCAACTGGATCACAAGAACGT	-0.0948864
AGIWUR3266	genotype	IV	13474432	13476225	Y38H8A.2	WBGene00012636	Y38H8A.2	GAGCTCTGAGACTCCGTCAAAAGAAAATCCAAAATCGCCAGGGCCTCTAGATTCAAACAA	-0.0665799
AGIWUR3268	genotype	III	5046170	5047161	C45G9.7	WBGene00016678	C45G9.7	ATCAAAAGTACTTCATATGCTTGTTGCAAGAGCCGATCTTCCTCCTGTCAGTCTTCATTA	-0.163777
AGIWUR3269	genotype	V	15427305	15432722	T26H5.8	WBGene00012070	T26H5.8	GACTTTTACCCGCCAGAATGGATAAAATTGAGGACAAATGAGTACGGGTCGATTGGTAGC	-1.1032
AGIWUR3272	genotype	III	13314011	13314721	Y43F4B.10	WBGene00012807	Y43F4B.10	TCCGAAGCCTGAAGAGACATCATCGGAGGCCGCCTCGAAGAATTAATCTTGCTTTTTTAT	-0.14972
AGIWUR3280	genotype	X	3558839	3563974	F59D8.2	WBGene00006928	vit-4	ACTACGAGAGCAACTACGATGAAAAGGAAACTGAGAAGGAACTCGTCAAGAAGACCCTCA	-0.41798
AGIWUR3285	genotype	II	2666283	2668162	F22E5.15	WBGene00005567	sri-55	CGAGGCATCATGGACTATCTACAAAACTCCTGAAAAACTCCATAGTTATAATTAATGTCA	0.0373481
AGIWUR3288	genotype	II	10491662	10493134	ZK666.8	WBGene00014048	ZK666.8	CAGATCCGTATGATTGGGAAGAAAACTTCAAAGACGCCTTGTTGGAGAAGCCACGTTCTA	-0.22301
AGIWUR3291	genotype	X	2918730	2923984	F52B10.2	WBGene00044303	hst-3.2	TTCTATGGACCTGAGAACAAAAAGTTTTATCAAATGATCAACCACTGGTTTGATTGGTAG	-0.350659
AGIWUR3295	genotype	I	4830135	4835619	F57C9.4	WBGene00019011	F57C9.4	TTCAATCTCCGTGCATCTAAAGTACATTACGAAGACTATAGCCCTGGTGATGCATCTACA	0.231172
AGIWUR3296	genotype	V	17347922	17348625	F47H4.10	WBGene00004811	skr-5	GTTTTCAACTTGGGTAACGAAACTAATATGGAATAACTTCAAGACCAAATTTGCCCCGTC	-0.934005
AGIWUR3297	genotype							AATTTTCTGTCACCGTTCCGTTTGTTGACTGTTGTCAAGAGTTGCACAAAACCAATAGTT	-0.0383464
AGIWUR3300	genotype							CAATCAATGAACAATCAATGGAAATGGATGATGATTATGAAGATGATGCTGGTGCATCGT	0.235152
AGIWUR3303	genotype	IV	9094541	9095653	C01F6.8	WBGene00002046	icln-1	TTCCCATCAGAACACATATTTGTCATGGTTGATCAGCGGAAGTCAGGCTTGGAACTTGCT	-0.0254368
AGIWUR3305	genotype	I	12528312	12532182	W02D9.1	WBGene00004181	pri-2	CGCCAAGCAAGAATCCCAAGAAGCACCAGCACCGAAAATCGAAAAAATGGACACTGAATA	-0.0899006
AGIWUR3307	genotype	IV	5112929	5122019	AC7.1	WBGene00006428	tkr-3	CGATTCGATGAAACCGGAGCGTCGTTGGAATTCTTCAAATGATTGTCAAGATCAACAGGA	0.0465761
AGIWUR3309	genotype	I	9582682	9583533	K07A1.1	WBGene00010608	K07A1.1	CTATCACACTCACCTCTTCTATTTTAATCTTCGTGACAAGTTCAAGGATGGTAAAGTTAT	-0.0818844
AGIWUR3310	genotype	V	13433050	13437545	Y2H9A.1	WBGene00003222	mes-4	TAGATGCGGTTCCGTTCTTTCCGGCCTCCTGGCTCTTTCTATTCTGATTTTTTACAGATT	-0.0175924
AGIWUR3311	genotype	V	7731839	7733495	T05B11.7	WBGene00044342	T05B11.7	GTTACCGAGAAATGAGCATGATATAGAGGATATGAACAAATTGCTTGGAGATCAGAGTCA	0.0400578
AGIWUR3314	genotype	II	5997803	5999019	ZK84.3	WBGene00002088	ins-5	ATGTCTGAAAACGGAATCGATGTCGCTCAAAAATGTTGCTCCACTGATTGCAGCTCCGAT	-0.0462134
AGIWUR3316	genotype	I	9472642	9474794	F30A10.1	WBGene00009260	calm-1	AGAATTTGAACACGTTGTCTCTCGATCACCTGACTTCATTAGAACTTTTCATATCAGAAT	-0.026173
AGIWUR3317	genotype	I	2784620	2786077	W03D8.9	WBGene00020990	W03D8.9	TATGGATTGTTTGGATCTGCTGAACCACCAAAGGCTTGAATTGAACTTACCCATTTCTTG	-0.190483
AGIWUR3321	genotype	II	5661167	5665243	C25H3.6	WBGene00016115	mdt-26	CCACTGATTACGGTACTTATTAGGTTTTTCAATTGCTTTCAGTATGGCTACCGCATTTCT	0.0444921
AGIWUR3328	genotype	IV	14837112	14853662	Y57G11C.22	WBGene00013317	Y57G11C.22	GTTCGTTGGGACGGATATGGTGCCGAATTTGACTCTTGGATTGATGCATCAGGAGTATTA	-0.162463
AGIWUR3329	genotype	V	15716419	15718660	Y6E2A.5	WBGene00012399	Y6E2A.5	TGTGAAACTGAGAAAATTGAAGATTATTCAGTTGTGGCTCCACCTAAAGTATTGAAATCC	-0.0433226
AGIWUR3332	genotype							ATAACACTCCAGCGCAGTGGACAACGCTTTTCCTGGTGATCAGTGCAATCATAATTGTGT	-0.226122
AGIWUR3334	genotype	IV	415635	419958	T07A9.5	WBGene00001332	eri-1	GGATCTTACATCAGTCGATATCTCTCGTCGTGATTTTCAACTTTGGATGCGTCGTTTACC	-0.103267
AGIWUR3339	genotype							GGGTGGTTTTGTGCTTTTCAGAAAGTTTAAAGGATCATTCAATATGAGTGATATGATGTC	-0.135702
AGIWUR3341	genotype	III	4567325	4571835	F35G12.2	WBGene00009440	idhg-1	CTCCGATTCATTGTTCCGTACGCTTGTTGATAAGAGAATTCACACCGCTGATATTGGAGG	-0.0567126
AGIWUR3343	genotype	II	3299825	3300676	F39E9.27	WBGene00269387	btb-22	CTATCAAAGAAATAGATTCTCTTCCCAAGGTGAAAATATTGAAGGATTCTCCATTGTTCC	-4.14848
AGIWUR3345	genotype	III	10679474	10682212	Y39A1A.16	WBGene00012654	Y39A1A.16	AGATGATATTGAACGAGATGATGGATTACATGCTACTGTAATTTTTATGCACGACGCTAT	-0.0136076
AGIWUR3349	genotype	V	12241409	12241945	T04H1.3	WBGene00011450	ttr-22	TGGAAGTAGCTCGACTGATAATTATGATATTGGAACTTTGAACTTAGCTAATCAGTTCAG	0.166445
AGIWUR3354	genotype	IV	15550854	15554721	Y105C5A.1	WBGene00013632	Y105C5A.1	TAAAATTCAATATTTTCGGTTTCCTCCCATCCCCCACACGTGACACTTTTATACTTGTTC	-0.258371
AGIWUR3356	genotype							TTGTTAGAGAATCCAGCTTGGCACCTAGCAACATTGATTACTTTGGTAACGTTAGCACCA	-1.78432
AGIWUR3357	genotype							ACGTGCTCAGCCATGTGCTTCGGACAATGAGAGTTTGTCGATTGCTCAGCGCGTCAAGCG	-0.136772
AGIWUR3369	genotype	II	5647986	5649472	F59E12.11	WBGene00019126	sam-4	ATCAAAATATTGGTCATATTGATCAAATTGAGCCGATTGAAGAAATCCGCGTAGTTGATC	0.24746
AGIWUR3373	genotype	I	15036373	15040487	F31C3.2	WBGene00009284	F31C3.2	TCTATCAAATCCGCCTTCCGCTGTGCCGTCCAAATAATTTCTTCAAATAAAAATTTTACA	-0.18956
AGIWUR3379	genotype	I	11152704	11154329	ZK39.6	WBGene00013931	clec-97	GAGGATGTTTCTAACCCGAGACGTGTTCGTGGATACATTTGTGGAAAGTTTGCGACCTAA	-0.0279522
AGIWUR3383	genotype	I	8826167	8826670	F36A2.12	WBGene00009459	F36A2.12	TTGAAGAACCAGTTCCAGTTACTCGTCGTCCAAGTGAATTGTCAATGGGTTCATTGAATA	-0.0258092
AGIWUR3384	genotype	II	1574557	1576115	K05F6.10	WBGene00019421	K05F6.10	GACGCTAATGTGGATCTACTTTTACAATTTGCAATCCGAAAAAGTGATCTGGTGGTTCTG	-0.960179
AGIWUR3385	genotype							GCTCATGCTCTCTGAAGATCCAATAAAGATGAACCTCCATGAATTATTTGTGGCCCATGA	-0.0798645
AGIWUR3387	genotype	III	1202548	1207346	Y119D3B.12	WBGene00022489	Y119D3B.12	CAAATTTTTGCACAATCTTCTCTTGTTAGCTCCCCACCAAAAGTACGTTTCCTTCAGCGA	0.142889
AGIWUR3389	genotype	X	13334046	13336784	F46G10.4	WBGene00009798	F46G10.4	GAGTACGGCGCTCTTGGATGCAATTCCACGCCACACAAACAAACGATATTGCTTTCAATT	0.0625197
AGIWUR3402	genotype	V	4571143	4585167	Y61A9LA.3	WBGene00022015	Y61A9LA.3	TTGTACAAGGAGGACGATGGAAGTCTGGTATACTGAATTGTGGCACTTTTGTTTTGTTTC	-0.183084
AGIWUR3403	genotype	II	6088008	6088202	F21H12.2	WBGene00017684	F21H12.2	CCTGGAAGAAACTCTATGAAGGCTGGATTAGACATTGATGCATGGAACGAAATTGCTGCT	-0.185562
AGIWUR3407	genotype	I	11966271	11967591	Y53C10A.1	WBGene00014915	Y53C10A.1	AAGGAACATCAGCTCCACACGCAGAAGATTCGTCTGATGATGATGTGGAATTTGTCGGAT	-0.198083
AGIWUR3410	genotype	IV	4954187	4958206	Y9C9A.3	WBGene00006208	str-163	CGAATTGGAGCAGAAGATGAACCAACGAGTGTGACACGACATGTTTCTAATTGTAGTTAG	-0.133585
AGIWUR3412	genotype	V	7369759	7372131	C03G6.3	WBGene00005602	srj-14	ATAACCGGTGCATCCGTTTTCACATCAGTTTCTCCAGTGATGCCAATCAGTACTGTTCCA	-0.365338
AGIWUR3419	genotype	I	12916441	12918108	Y18D10A.25	WBGene00001433	fkb-8	TCAATTGCTCATGGGACTCATATGCAAAAATTGGCGTCGATAGACAGATTCTCGTCCAGG	-0.527835
AGIWUR3420	genotype	IV	8155211	8156587	B0218.5	WBGene00015049	B0218.5	ACCAAGGCATGTCAACAGAAGTATCGTTTAACAAGACTGGAAGAGATAGAGAGACTGCCG	-0.0983166
AGIWUR3432	genotype	V	15732863	15733668	T23D5.3	WBGene00011942	T23D5.3	GCCGTTTCTTGCATGATAAACCCCTCATTCGAATGCAATGACATAGCACTGCTCTTGGAA	-1.58773
AGIWUR3433	genotype	I	14499727	14510552	Y105E8A.21	WBGene00013679	Y105E8A.21	GGAGGAGAAGCTGGACTCTTGTTTGCAGTTTCTGTCAAGCTTCATATCGAGGAAATGGAT	0.0806345
AGIWUR3435	genotype	IV	16720715	16722736	Y51H4A.22	WBGene00013116	Y51H4A.22	TCTGGGCACTGGATCCCAAGGATCTTAAAGTGGAAATTTGTCACCAAAATGAAGAGGCTC	0.0174346
AGIWUR3436	genotype	X	16189856	16195007	R11.1	WBGene00011226	slc-25A21	CTACGACGAAGTTTACTCTTGGCTCCAGAAAAATACCTAAACTTTTAAATCATCTTTTCC	-0.275144
AGIWUR3439	genotype							TTTCTGCGATGCTTTTGCCTTCGGACAAGAGGATACCAACAAAGACCGTATCACTCTTGA	-0.21889
AGIWUR3442	genotype							TTCCTTAACAGCTCGGTTAAAACTCAAAGCTCTTGCACTTTTCCTTTATGCGAAATCAAA	0.426206
AGIWUR3443	genotype	V	14453305	14456998	F23B12.8	WBGene00000257	bmk-1	ACTCGATAGCTTGTTTTCCTTTGTCCACTTTCACAACGTTGGTGCACTTTTCACTGCGCT	-0.0202133
AGIWUR3444	genotype	II	1785270	1786309	C08F1.10	WBGene00015613	C08F1.10	TTCTTGGCCTATAACTCCGAAGAATTTGCATTCAGTGGGAAGGAACCGACTAGTGGAAGA	-1.00268
AGIWUR3445	genotype							GGGCTTGTCAAGAAGTTTGGAAGTTCCATGGTTTTTAGTTCAGAGTATTTGCCCGGTTTC	-0.223614
AGIWUR3452	genotype	IV	2636228	2641117	Y69A2AR.30	WBGene00003161	mdf-2	TCATTCTCGACGTCAGTTCACTCGGTTAACACGAATGTACAGTACAAGGCGGATTTTTAA	0.0224852
AGIWUR3456	genotype	I	9060493	9063160	W06D4.4	WBGene00012298	prmt-7	CATGCACTTTTCGATAAATCAACAGGAGATATTAATTTTCAGTTTGGCAAATCGGAAGAC	-0.483953
AGIWUR3459	genotype	IV	2494513	2495174	Y69A2AR.21	WBGene00022092	Y69A2AR.21	ATTGGGATTTGAAGCGAGACATCGAGTCGAAATTGCAAAAATTGGAGCGGAGAACGCAGA	0.0107975
AGIWUR3463	genotype	II	7893229	7900510	ZK675.1	WBGene00004208	ptc-1	AATTGCACCCACTTGGTCTTTTTCGCCGTTTGTTTTGTTCCCCTCTGTGAATGATCTCAG	0.093881
AGIWUR3464	genotype	I	6192552	6194897	T05E7.4	WBGene00020260	T05E7.4	CTGATTCATTACGAGCAGGCTTACGCAAGGTTGAAGGAGAGAAGAAGCTCGTTGATTCAA	0.339463
AGIWUR3470	genotype	I	6474183	6489030	K06A5.8	WBGene00019434	nmtn-1	AGGACGCGTCTGTTGCATTGTTTGACATCGGCGGAAATCGAATTTTGCAGACATTCAGTT	0.0159848
AGIWUR3471	genotype	II	12131530	12132894	Y43F11A.6	WBGene00014576	Y43F11A.6	TGATAGAGAAGGAACATCAGCTCCAATTGCAGAAGACATGTCGGATGACGAGATGGAAGT	-0.000192139
AGIWUR3479	genotype	I	11557986	11558671	F15D3.9	WBGene00077557	F15D3.9	TTCGTTGTGCAAATGACTATGAGATTTGTGCGAAACAATCGGAATATGCATTTGATATCT	-0.0760092
AGIWUR3480	genotype	IV	3065568	3066934	Y67D8C.7	WBGene00022071	Y67D8C.7	AGCAAATATGGTGGAGGACAACAACAGCAACCACAGCAACAACAAGGAGGATATGGTCAA	0.124976
AGIWUR3487	genotype	II	660091	661796	K07E8.9	WBGene00005557	sri-45	GTTCGGAAGAGTTATGTCAAATCGGCAGAAGCCTTCTACAGTTGTGGTATCAATAAATCA	-0.588626
AGIWUR3490	genotype	V	16053900	16055072	F14H3.4	WBGene00008823	F14H3.4	CAACTCGAAGAAAAGGAAGCAGGTGACGTGTCGGAAACGGTCATGGATCGAATGATAAAA	-0.117667
AGIWUR3491	genotype	I	8826167	8826670	F36A2.12	WBGene00009459	F36A2.12	ACTCGTCGTCCAAGTGAATTGTCAATGGGTTCATTGAATAATCAATTGAAAGAAGTTCAA	-0.0610749
AGIWUR3492	genotype							AGAAAAAAGATCCGGAGATTACCGAGAGCTCCAAAAATTCGGCACAACCATCTCAGGTAC	-0.180407
AGIWUR3497	genotype	I	12490976	12494530	T27F6.6	WBGene00012105	T27F6.6	CAAATTTCCCGCCAAAATTCGAATTTGTACAGCTTTATTATTAAGGGCATCTAGTTTCTC	-0.267698
AGIWUR3502	genotype	IV	4442399	4445876	R08C7.10	WBGene00019953	wapl-1	AATTGAAGCGGTTGTACGATTTCACGAAAGCTACGATGGCGAAGCGGGTCGAATCAAATT	0.0565881
AGIWUR3503	genotype	III	4804708	4809489	C38D4.6	WBGene00003912	pal-1	AGGAAAAAGTTTAGGTCCCCATTTGTTATGTATTTACTTCCCACTCTGAACGGATCCATT	-0.131701
AGIWUR3505	genotype	IV	16664320	16671467	Y51H4A.17	WBGene00013111	sta-1	GAGGCTGATGGACAAAAGATTCCATTTCATTTGGCACCTTTTACTATTAAGGATTTGGAT	-0.122162
AGIWUR3511	genotype	IV	8820356	8821265	T28C6.3	WBGene00012119	T28C6.3	TTCTGGTCTTGGGACTGTACATTGGATCGTGGCTGCTTTTTGGACTTCCAAAACAAGAAT	0.0689089
AGIWUR3512	genotype	X	15067476	15069342	H03G16.2	WBGene00010359	mam-6	ATACTTTGCACTCGATCAAATCGATCTTTTCGACCCAATGACAAGTTTGACGGCGTGCGA	-0.0246908
AGIWUR3520	genotype	II	14373831	14377890	R06A4.10	WBGene00000059	acr-20	TCATTTTCGTTTTGACCTCTATTGGAATTAATCTGATTGGTTTTTTCTACTGGTGGATGG	0.239205
AGIWUR3525	genotype							TTTTCCCATCTAATTGTTGAAACCTGTAAAGCAACTGTCGAGTATCAGAAAGCTGCTCAG	-0.712078
AGIWUR3528	genotype	I	1958707	1965267	Y51F10.11	WBGene00044438	Y51F10.11	GCTCCAGCAGCTCATTTGAGACGACAATCGGATTCGCATTCAGCATTGTTACCACAATAA	-0.0522433
AGIWUR3530	genotype	II	5864182	5867041	F55C12.7	WBGene00018874	tag-234	GTGGAACAATTCAAATATGCTCGCAACCAACATGTGTCAACGAAGACGACGGCTTTCGTA	0.0404229
AGIWUR3535	genotype	III	9913021	9914075	F40F12.9	WBGene00043995	F40F12.9	TCACGGGGAAAACAGCGAATTGAAAAGTTGTTATCAATGCCAAAAAACTTCAAGTTCATG	-0.0542251
AGIWUR3536	genotype	V	1872246	1875526	T10B5.5	WBGene00020391	cct-7	ATTGATTCGTGAGCATTCGAAGGGTATTGAGGGCAAGGATCAAGCTTTCTGGATGGCTTA	-0.347456
AGIWUR3540	genotype	V	4648832	4650726	F41F3.8	WBGene00044533	F41F3.8	TGCTTCTTATCCACGTGGAGGATACGGTAAAGGAAAGTACGAGGATTCCGAAGAGTATTC	0.154008
AGIWUR3541	genotype	IV	10090658	10092379	C04G2.2	WBGene00007305	C04G2.2	GGAGTCAACTCAACAAGGGGATGCTCTGAAGAGTGATAAGGGAAGATCGGTGAATCAAAA	-0.0917402
AGIWUR3545	genotype	V	11411511	11412769	K03B8.7	WBGene00001712	grl-3	ACGGGTTTAAGGATGACGTGGCATGTTTCGCATTCCTTCAGCCTCCAACCAAATTGAAAT	-0.0227175
AGIWUR3546	genotype	I	2816415	2817646	W03D8.5	WBGene00020987	W03D8.5	ACGAGGACAAGGTGAAAGAGTTGTTCAAGCAAATTACGAAGCCAACTGGAGATTCGGTTC	-0.0723015
AGIWUR3551	genotype	II	5531313	5532259	C17C3.9	WBGene00015892	C17C3.9	TGAACAACACAACTCGCGATGTTGAAACTCAGACCAATTTTCAGTCACCAAGGATTACAT	0.133127
AGIWUR3552	genotype	V	16648027	16648480	W06G6.20	WBGene00219308	W06G6.20	GCACCAGCTGGGTTTCAATTTTCGTGGATTGTTGCAAGATATGCGCAAACTCTGATTGAA	-0.0157326
AGIWUR3553	genotype							TCAATCTCGTACACTTACTTGGGTGGCCAACCACTTGGATTCATCACTCCATTGGTCATT	0.169129
AGIWUR3555	genotype							TTTCAAAATCGAGTTTCGGAGGTCGTGTCACGTTAACAAACACAGTTGTCGTGGTTTCCG	0.326883
AGIWUR3556	genotype	II	9131663	9134543	C16D2.1	WBGene00007633	C16D2.1	AACTTGAGGGAAAGAGCACAGGTGAAATGGCACAAATTCTCGAAGTTGCTCATGTCGGAT	-0.0700191
AGIWUR3559	genotype	V	10785801	10791057	D1054.9	WBGene00008376	D1054.9	ATGAGCAAATTGGACGACTCTTTGAGAAAGCAGTTGCTGATGCTGCCGATCAAAAGACAC	0.126712
AGIWUR3560	genotype	X	12342289	12342597	F42F12.12	WBGene00044397	nspc-8	CTGCTTGAAAACCACTCTAGCTAAGAAACAAGAATTCAAAATACGCGATTTCAACAAGCT	-0.0281637
AGIWUR3561	genotype	IV	10112870	10114287	C04G2.9	WBGene00007308	C04G2.9	CCAAGGCTGGATACAAGCTCGACGGATAAGTACACACCATATCAATCAACTACGGATGAT	0.259567
AGIWUR3563	genotype	I	7972473	7977078	H05L14.1	WBGene00010366	H05L14.1	TCGAAAATGGAGAAAAAGACTGCACGCTTTGGTGATAGCTCTTCAGAATCTGGAAAACAG	-0.188472
AGIWUR3565	genotype							ATGAGATCGAAAAGATGAACTTGCCATTCGGCTTCCATCGCAGATGGCAGTTCTACTTCT	-0.0782542
AGIWUR3566	genotype	I	5729793	5735842	F56H1.3	WBGene00018994	F56H1.3	TTTCATGTTGAAACGAGGAATTAACAAGGACACCAGTAAGAATCCAATTCCTGTTTCAAA	0.129329
AGIWUR3569	genotype	I	6915049	6916609	C48B6.3	WBGene00016741	C48B6.3	CAACCGTCGATCATTTTGTAAATAAACCGCCATTTCCGATTTTTCCTGTCTTCATTAATG	-0.260016
AGIWUR3577	genotype	V	10143936	10144192	C08B6.15	WBGene00077449	C08B6.15	AAAGATATGGTTTAACTATGAAGCCGCCTGCAACCTCCAATGGGATCCCTAATGCAAAAG	-0.293465
AGIWUR3579	genotype	X	17467121	17474585	ZK54.2	WBGene00006602	tps-1	TCAGGAGGAAAGTAGTACTCTTGGTGCCTCTCTTGGAACTTCCTTTGGAAATTGAGAACA	0.0726932
AGIWUR3581	genotype	IV	8375720	8377698	D2096.7	WBGene00017074	D2096.7	GAGGAGACTGCTTTCAGCAAAATTACTTCCAAAGAAGTTTGATATAATTCTAAAGTGGTG	0.0534118
AGIWUR3582	genotype	V	10401447	10402904	F15H10.8	WBGene00008875	F15H10.8	AATATTATTGCCCCCGAGCCGAATTTAAGAATGAAACTTCCTTTTATTACAACACCTTCC	-0.0563879
AGIWUR3583	genotype	II	9652308	9653019	ZK1307.3	WBGene00014246	ZK1307.3	ATCATCCAGTACTGTATGGTGGAAGATGAGAACGCGGATCCAAAACCATTGTTCGCAAAT	-0.865625
AGIWUR3585	genotype	V	3428999	3430408	T20D4.1	WBGene00020607	srab-20	TCTGGAAACTCATGTGCAAGCGGATCAGAGTATTTACTTTGAGAATTTTAAAAAGGCGTG	-0.0011259
AGIWUR3586	genotype	X	11215696	11218305	C34F6.8	WBGene00007942	idh-2	GAACCAAGAAGGGAACCGAGAAAGGAGCTTATCTTATTACTGAAGATTTTCTGTCCGCTA	-0.0293335
AGIWUR3589	genotype	I	7491816	7492934	T28F4.5	WBGene00012140	T28F4.5	GTACACGAGAAACCAATGCCAGCAATTCAACCAGTTCATATCAATCGTGATGCTAATAGC	-0.24199
AGIWUR3590	genotype	II	5528141	5529637	ZK177.1	WBGene00022669	ZK177.1	CCAAGAAAACGTCCAAATTGTCAGTCAAGACAATGTTCAAGGAAGCAGCCAAGGCTACAT	-0.0545637
AGIWUR3596	genotype							AGCAGTTATCTCTTGGCAACTTTTAGCCCCAAGGCTTTTCTCGTTCTACCCTGTACTACA	-0.45037
AGIWUR3599	genotype	X	4508509	4510960	F46H6.1	WBGene00004356	rhi-1	TTACCGACGATGACAACAATGTGTATCTTGACTGGCAATGGACCCTTCACATTACCAAGG	-0.0669295
AGIWUR3602	genotype	IV	6742538	6748424	Y73B6A.5	WBGene00003030	lin-45	TCGAGAACCAGAAATTGCAATTATTACTCAATGGTGTGAAGGATCGAGTTTGTATAGACA	0.11972
AGIWUR3603	genotype	II	15120301	15123345	Y53F4B.22	WBGene00013168	arp-1	ATTGTCGCCAGTTTGGACACTTTCCGAAAAATGTGGCTCGGAAAGAAGGAGTACGAAGAT	-0.0176116
AGIWUR3604	genotype							GCTTCCTTGGTTTTCTTTCGCCAGGCCATGTTTTAAATCTCAAACTTGGGTAATTAAACC	0.242489
AGIWUR3611	genotype							CGCTTAACTGATGCCCCTGCAAAAGATTCCGAATCGAAAGCATCATCTTCCTTGTTCGTA	0.271177
AGIWUR3613	genotype	I	14287872	14295898	F09C3.4	WBGene00008612	fbxa-103	TAGTTACGTCTCCGCTGATGAATTCAATTGCACAATTCGGTTTATGCCAGAGAACTTCTG	0.103359
AGIWUR3619	genotype	II	14795404	14798224	Y54E2A.11	WBGene00001225	eif-3.B	CTCCCGTCTCTCCGTGTTTTCTGGTGGTTTTTGCCGATAAAATGTTGATGAATTAGTTGA	0.0918551
AGIWUR3632	genotype	IV	14793119	14796375	Y57G11C.11	WBGene00000763	coq-3	TAATGTTTCATCCGGTTGGAAATCACTGGACATGGATCGAATCGACTCAGTGTAATTACG	0.100843
AGIWUR3636	genotype							CACGGAAAATCCATTCAGAGCCTACGTTTCTGTGTCAGCTAGCGGTGCAATGGATATTTT	-0.892171
AGIWUR3638	genotype	I	8401389	8403939	T19A6.4	WBGene00011829	T19A6.4	TTTGATTGTCAGTGCATGGAGTGTCCTGTATTTTAAGGAGATTACGGTAAGACCACCGGG	-0.000902551
AGIWUR3641	genotype	II	6894179	6897540	C44B7.11	WBGene00016631	C44B7.11	GTAGTTTTTTCCTCAATTACATCATATCTGTGCCAATCTACGGAGAAGTCATTCAATAAG	0.0328294
AGIWUR3648	genotype	III	2251957	2252989	T20H9.5	WBGene00020641	fbxa-68	GCGGTAACGACGAATTTGAAATTTATGTGGATGCTGATCGTGATTCTCTCATATTTTCTG	-0.119419
AGIWUR3654	genotype	III	6309378	6320872	F47D12.1	WBGene00001518	gar-2	ATCACCTTTCCATGGATATTTACTCTGTGATAATCTTGTGTGTTCGCCTATCTATCGAAT	-0.0472186
AGIWUR3655	genotype	I	3637353	3638819	T28F2.2	WBGene00020901	T28F2.2	AATGATGTCGAAAATGCACTCTCAAAAATGAAAGACTTTGCCGAGACTCTTCCAATGACC	-0.193933
AGIWUR3656	genotype	II	15090172	15109042	Y53F4B.21	WBGene00013167	Y53F4B.21	GAAGCATAATAAGGATCTTGTCGTTACTGATGATGGTTTTGCGGCTGGTGTCGCGTTTTT	-0.258
AGIWUR3657	genotype	III	6632841	6652083	C13B9.4	WBGene00015735	pdfr-1	CAAACAATAATGGATACGGATCGGCTGGTGAAATGACACCTCTTCGTGAAGGATCCAATC	-0.106834
AGIWUR3661	genotype	IV	11848232	11850309	F38H4.4	WBGene00009548	F38H4.4	TAAAGAGAAAGATAAGGAAAATGAAGATGAGATTAACGTTCAGATGATCCTCCGTCAACT	0.0519285
AGIWUR3662	genotype	V	13134965	13138101	B0365.6	WBGene00007153	clec-41	GAATAGTTAGTGGATATCTTTTGGCCAGCACTGTAATTATTTTTCGTGGTGTCTAATTCT	-0.0438546
AGIWUR3663	genotype							TCATCACCTTCTCGCCTTACATATCAACTTTCCAAAAACCATAGTCTCAGATTATGTCGA	-0.792337
AGIWUR3665	genotype							GCTGAAAGAACATAAAGGTTGTAATGTTGAATTGATGACTGGATTCCAACAATTATCAGC	-0.433248
AGIWUR3669	genotype	X	3164525	3165650	C15C7.1	WBGene00015789	syx-6	ATTCCTTCCCCACTGTTAGACAAATGACAAGTCTGTAGATCAGAACTACTTCTGGGCTTT	-0.0739424
AGIWUR3670	genotype	II	3557474	3567490	W10G11.16	WBGene00021146	lgc-45	TACCCATTAAGCTTCATTTTATTCCTTTTGATGTATTATTTCGTGTTCACAGAAGGACGC	-0.0570087
AGIWUR3673	genotype	IV	9034845	9037163	C53D6.7	WBGene00008284	C53D6.7	GCTGCAAAAATAGAACGTCTTCAAATTAACGGAGATATCCAGTTAATCGGTGTTCATATA	-0.049237
AGIWUR3679	genotype	I	9958782	9960155	T24D1.3	WBGene00011986	T24D1.3	GATGTCTGTGATTTCTGTGAGAAAACAGTCTTCTCTTCGTCGATCCAAGCGCCGAATAAC	-0.12752
AGIWUR3682	genotype	I	3932210	3934813	T21E3.1	WBGene00020652	egg-4	GCGAAGAGCGTCTTCGAATTCTAATTATCATGTATACTAAACCTCCACTCACTATTATTA	-0.133482
AGIWUR3683	genotype							ATTTTGCTTGTGGAGAAGCTGAAGAACGCGAAGGAATACCCAACAATTAATCACGATTAG	-1.06093
AGIWUR3684	genotype	V	20365708	20366939	K02E2.8	WBGene00010509	K02E2.8	GGACTTACTACTTTTTTGCTTATGGGGCAGCTTATGATTTTTCTCAAATAAGGTGTAAAA	0.0655678
AGIWUR3685	genotype	X	14102359	14107905	F16B12.6	WBGene00008882	F16B12.6	GAACTGGGAAGACACGAGGAACACATTGAACATCCTGAAGTACAAGGCCATTTGGAACAT	-0.0400651
AGIWUR3686	genotype	II	2865971	2866655	Y110A2AL.9	WBGene00022445	Y110A2AL.9	CTTGTTATACCGGATATGGATACTCGAATTCTGTAATGGGTTCTGCTGTCAATGGCGTGT	-0.52425
AGIWUR3687	genotype	I	10625388	10628387	B0511.6	WBGene00015232	B0511.6	TTGATCTTCCGATCAGCAATAAGCCAAAGGTTGAGATCCGTTCAAAACTATCCGGAGCTG	-0.0317735
AGIWUR3690	genotype	V	16493655	16494449	Y32B12A.3	WBGene00012518	comt-2	GACAGGACGTACTCGGCAATTTTGAATCTTGGTGATGGCACCCACGTTGCATTTAAAAAA	-0.233369
AGIWUR3694	genotype							AAATGTGGGTTATTATCTATCGATTACCATTACACATGAATTACGCTGGATTACCGTTAG	-0.0767855
AGIWUR3700	genotype	I	2357883	2372964	Y39G10AR.3	WBGene00021461	nekl-1	AAATCCGAACCACCTCCAGCCTATGATCGACGGAATGTCACGTATAACAAACTGTTTCCA	-0.218309
AGIWUR3706	genotype	III	10405070	10415150	M03C11.3	WBGene00010840	M03C11.3	TGAGCAACGCGATTTTCTCAATAATCATCGAAAGAAATCCACCATCAATACCGAGTTAAC	-0.118138
AGIWUR3710	genotype	III	11366618	11368435	T28D6.3	WBGene00012123	T28D6.3	CTAGGAGGATCTTGAACATTTTTAAGTAGTTTTGGACTGACACAAAAAACTGAGCCCCCG	0.259375
AGIWUR3711	genotype	II	3869901	3873010	C49D10.4	WBGene00016773	oac-10	GTCCAACTTTACAACCAATTTTGGCAACATAACAATAAGCGAGTTTTCCTTTATTTCCGT	0.0907299
AGIWUR3714	genotype	IV	12026882	12029174	T12G3.7	WBGene00011742	tgn-38	TTGTTAATCCCTATACGGTTTGCAACTTTTTTGTGCCTTTCTCGCGTCTCAAGTAGTAAA	0.313124
AGIWUR3715	genotype	V	20234807	20237743	Y113G7B.24	WBGene00013768	sld-5	CCGGAATCGTGTCATTTGATTCCGTTCGAATCGGTACATCAATTGGTTGAAGATGGAAAT	0.0741747
AGIWUR3716	genotype	V	14666005	14667158	C47E8.1	WBGene00008141	C47E8.1	GCACATGCCACAAAGATGTTTATGGAATACGAGATGGAAAAGGCAAAGGAAGATTCGAAA	0.0907466
AGIWUR3718	genotype	I	2034383	2043805	Y20F4.4	WBGene00021239	Y20F4.4	CCATCAAAATCGCGAAGCTCCAGAGACGACCGAGACCATAGACGTGACCGGGACTATGAC	-1.59056
AGIWUR3725	genotype	V	17660303	17661810	F59A1.10	WBGene00010296	dgat-2	GAGTTATTTGAAGAGCACAAGGCAAAGTTCGGAGTTTCCAAGGACACTCGGCTCGTTTTT	-0.134975
AGIWUR3726	genotype	X	13051796	13055395	K03A11.1	WBGene00010519	K03A11.1	ATGAACACGACGAAGCAAATGAATCAATTGATTTTGGATTTTTGAACGAGGAGCTGAAAA	0.287763
AGIWUR3732	genotype	III	1419863	1427228	Y82E9BR.16	WBGene00022348	Y82E9BR.16	GCAACCTCTTTCGAAAAGCACTGAAGAAACCGCATAAATTATTATTTGTTTTCCCATTTC	-0.361478
AGIWUR3735	genotype	II	11323051	11329429	T24F1.6	WBGene00007041	tag-180	GCATCAATGACGTCATGCACCATGCAAAATCCTATTTCTCGATCGTCTTGCTCATTCTCA	-0.253628
AGIWUR3746	genotype	III	3233102	3241263	Y53G8AL.1	WBGene00021799	Y53G8AL.1	ACCACCAATGAAACGCCGCTCGAAAAGTGAAGATCAAAAAATTCGGGAGACTCTGCGAAA	-0.0955712
AGIWUR3755	genotype	I	7398824	7401023	C15A11.4	WBGene00007598	C15A11.4	TTTTTGCACTCATTGCCAAGTCTGGTGAAATTTTGATGAGAAGATTGGAAGAAAATAGTG	0.0626591
AGIWUR3757	genotype							TCGAAACCATGCAAATCAGATTCTACAGCCCATACGCCACAACCTATTGGTTGCCGTATT	-0.28881
AGIWUR3759	genotype	IV	11396788	11398317	H02I12.4	WBGene00001108	dsl-6	AGTGTTTCTGAATTGGATGGAAGTGGCGTATTCCCTGAGGAAGGATCAGGAATTACATTT	0.461753
AGIWUR3761	genotype	IV	6277435	6279572	T13A10.11	WBGene00006416	sams-5	CATGGATTGAGATGGTAGACGGTGTCGTTGTCGATAAGATTTCCAGGAATGACCACTTTG	-0.929726
AGIWUR3763	genotype							TCTGGCCAAGGTTCAGGATTGCAGTGCAAATTTGTATGGGCGCTAGTAAATTTCCGTTAT	-0.286461
AGIWUR3764	genotype							AGCAGAAGGTTCAAGAAAATATTGATGAGCAAACGGAATTGGCAGAGAAGGTTCTTCCGA	0.0212735
AGIWUR3770	genotype	II	2084129	2084891	T16A1.3	WBGene00020534	fbxc-49	TTCCCTCAACGAAGCTTTATCACTGAATTCTCGGCCTTATCGACACATTGAGCAAGCAAG	0.328012
AGIWUR3774	genotype	III	7495320	7497832	C07H6.5	WBGene00000479	cgh-1	AAATTTGCACAATTTTTCGATTCACAAAGGATGTGCAAGCTTCCTTCTGGATGATTGCCA	0.184402
AGIWUR3775	genotype	V	14519371	14521100	C53A5.17	WBGene00194707	C53A5.17	CATAATGTGAGAACTGTGTCCTCGAGAAAAGAAATGTTTTGTGCACAACTGGAGCTTCCA	-0.232254
AGIWUR3776	genotype	IV	6592666	6594529	F38A5.11	WBGene00018168	irld-7	TTGATTGCTTGATGAAAATGAGAGATTCAACTCTGGCAGCCGAGCTACTACTACAAACTC	-0.0560875
AGIWUR3777	genotype	II	13625544	13627141	F37B1.8	WBGene00001767	gst-19	CGAAATTGACGGCTCTTCTAGAGAAAGTGTACTCGCAGCCAGGGATCAAGGAATATGTAT	-0.0969377
AGIWUR3788	genotype	II	14985806	14987225	Y53F4B.6	WBGene00013153	Y53F4B.6	TGAAACCCGACGATTGGAACGATTTTTCATTCAACCAACTGCGGAATATGCGTGCTCTAC	-0.359745
AGIWUR3790	genotype	III	4297239	4301039	R10E4.11	WBGene00011206	R10E4.11	AGTTCTCACTGGTCATTACGGTGATCATGTTGACCTGAATCTCTTGAATGACAAGATCGA	0.143221
AGIWUR3792	genotype							TTGAAGAGCCATAACAGCTGAAGACTGGAATCGGAGATCGGTCTTGAAATCCTGAGCAAT	-0.138464
AGIWUR3801	genotype	II	9042180	9053824	T24B8.7	WBGene00011980	T24B8.7	CATCCGGTTCTGTTGTTCAGTTCAAGTCTTCGTATATCAAAATTATAACATCATTCATGC	0.115677
AGIWUR3804	genotype	I	7491816	7492934	T28F4.5	WBGene00012140	T28F4.5	CAACTGAAGCTGTGAAGAAAGTACACGAGAAACCAATGCCAGCAATTCAACCAGTTCATA	-0.0356449
AGIWUR3808	genotype							GCAACGTGGAGACGTGCAATGGAGCCGAAGACAATGTCGAGAAGTGCCACGGATTGCCAT	0.175557
AGIWUR3809	genotype	II	5430392	5431422	F07F6.2	WBGene00017216	F07F6.2	ATCTTCGTTGGTATTCAGTTGGTCTCATATTTTTCAGCTTCATTCCCATATACTACTCGA	0.392163
AGIWUR3811	genotype							CGAAGTCTTCTGATTCTTCCGCTAACATCAATATCCTCGTCTTCTGCATCGTGTCCATTA	-0.514523
AGIWUR3813	genotype							AATGCTAGCAGTTATCTCTTGGCAACTTTTAGCCCCAAGGCTTTTCTCGTTCTACCCTGT	-0.211781
AGIWUR3815	genotype							CAATATTTTCCTACACTCCCATTCTAACCATGAACTTATGCATAGCAAAAGCAACACCAA	-0.706263
AGIWUR3817	genotype	MtDNA	9649	10348	MTCE.31	WBGene00010965	ctc-2	AGTGGGAGTTTTTTATGGTCAATGTTCAGAGATTTGTGGAGCAAATCATAGTTTTATACC	0.221579
AGIWUR3821	genotype							CAAATACGCTTGCAATTGACATTCTTTGGAGCGATCCAACAAACTTCCAAAAAGGATGGA	-0.055113
AGIWUR3827	genotype	V	17511533	17519857	K03D7.10	WBGene00005792	srw-45	ATTCGGGATTTTCTATGGTTAGTTGTAAAAACATTGACAAGCAGATACTCGGATTTCCTT	-0.862066
AGIWUR3831	genotype	V	1691029	1692052	Y46H3C.5	WBGene00021605	Y46H3C.5	GACGATGGTAAGATGATGAATTCCGGAAACACGAAAATAATTTACGATAAAAGCGGTGAC	-0.0644235
AGIWUR3832	genotype	I	9179941	9181119	F25H5.2	WBGene00009125	F25H5.2	AGAGTCAAATGCAGTCGGATAATATAAACTCGGATCTCATGTCAATCTCTCAAGCAGCTC	-0.148004
AGIWUR3835	genotype							GATCACTCTACGTTGGCGGCTCTTTTCACAAAATCACTCACTTTAATGAAATAATATGTA	-0.552897
AGIWUR3837	genotype	III	4891609	4893409	F26F4.6	WBGene00017828	F26F4.6	GGTAGTGATTTATATACTCGTTGCCTTTGAACTTTGTCCCAAGTCTTTCAAATAGTAAGT	-0.0843254
AGIWUR3841	genotype	II	12414036	12414905	Y57A10C.11	WBGene00044047	Y57A10C.11	TCTGGGAAATGGGAGATTGACGAAAGCCCAAAGGATCATGAGATTCTGAATTTGTGTTAA	-0.0161278
AGIWUR3843	genotype							AACTGGCGTGAGCTTTATTGCTCCACCAAGGACAATTATCTTCCATCAACGTACGATAGA	0.234423
AGIWUR3846	genotype	I	12020756	12028313	Y53C10A.10	WBGene00013138	Y53C10A.10	GCGAATACGAAAACTCGACGTGCTACATTGATTTTCAGGAAGAAGCCGGATACAAATTGA	-0.0776312
AGIWUR3847	genotype	II	11480432	11482385	B0334.9	WBGene00007147	B0334.9	CAAAGTTGGCCGATTAAAGACCAACCACTTGTCACCGAATGGATGATGCAGATGATTCGT	-0.128384
AGIWUR3856	genotype	II	5707691	5712351	C18A3.4	WBGene00015942	osta-2	CTCGTACAGATATGTTGTTGTATTCCGTCTTCTTGATTTCTTCTTCATGGTGTTCGGATT	0.0529397
AGIWUR3858	genotype	X	9073800	9077724	F47E1.1	WBGene00018565	F47E1.1	CGAAACCTTTGCAACCAACCAACGTCCTACGCTGATTTTGAAGATGCGTTTCTCGCTAAT	-0.194417
AGIWUR3862	genotype	V	3313286	3315516	F35F10.12	WBGene00018061	arrd-19	AACCATTTGCTCCAAAATATCCCGTATTCAACGATTTGCCTGTGTATAACCCAACGGCGC	-0.505789
AGIWUR3863	genotype	I	7484159	7486302	T28F4.3	WBGene00012138	T28F4.3	GCAAGAAAGAACGCGGCAAGGAAGGCTAAAAAGAATCGTAGTGTAACCGGATACTATTAG	-0.0890459
AGIWUR3865	genotype	II	12938869	12943867	F58G1.6	WBGene00010268	arrd-10	TCCGGCCTATCACATGTTCCGTAACCACGGACCACCGAAATATGATTTCAATTCGAATCA	0.0322372
AGIWUR3868	genotype	V	19014573	19020001	Y39B6A.30	WBGene00012689	Y39B6A.30	AGAATAGGGATGAATTGGTGGGAAGGATTGCTAATGTTAACAAGAGATTGGCTGGAATTG	0.730436
AGIWUR3869	genotype	V	5758224	5760232	C53A3.1	WBGene00016891	C53A3.1	CTCGAACCAAATTCTTTTGCAGTCTATTCGTCATTCTTATCCCAACCAAATTTCACATAA	0.182757
AGIWUR3870	genotype							CGGCAAATGCGTTCAACTTTGTATTTCAGTTCCCACAGGGTCTTGATACAATTGTTGGAG	-0.100943
AGIWUR3880	genotype	V	7602213	7603486	C50E3.11	WBGene00016822	C50E3.11	CCTCGAACGTATTCTCATCATCCATTTTTAACTTCACATTGTGCTGTGACATTTACCATT	-3.33917
AGIWUR3881	genotype							TGTTCTACGGACGGGAAATTGTATTGCACCAAGTCTTCCCAATCTACAGATGTCAGTGTG	-0.121989
AGIWUR3887	genotype	V	5606555	5609368	CD4.1	WBGene00016988	CD4.1	GCAATGATTCGACATAATTTACTGGGACCACTGTCATTCGATGACCTTCATTACATGTAG	0.130325
AGIWUR3888	genotype	II	4823381	4825196	C33F10.8	WBGene00016356	C33F10.8	ATCAGAGCCCCAGCTGAGAAGTCCAACAATGGAAGAAATCGTGATTGAAAAGGAAGGAAA	0.090409
AGIWUR3896	genotype	V	3523587	3524575	C07G3.2	WBGene00015574	irg-1	TACAATAAGGCGTTGCTAGTTGGGGACATGGACATCGCAGAGCACATTTTGAAGGAAACT	-0.0460423
AGIWUR3915	genotype	V	6588	7822	B0348.6	WBGene00002061	ife-3	TTCGTATTGCTCTCTTGTTGTTACTAGATTCGAGACTGATCGACGCCTGTAGCCGAATTC	-0.195749
AGIWUR3916	genotype	II	5475409	5478524	F56D1.2	WBGene00018960	ilcr-2	TTCGGAATCCGAATCTGAATCCGACAATGAGGGTGAAGATCCGAAGACGATTGTTGTGAA	-0.184167
AGIWUR3921	genotype	II	9746316	9750454	Y53C12B.3	WBGene00003785	nos-3	TGCTCCGCCAGGATTTGTAAGTAGGAAACTATTGAAAATCCTATCGAAAAAAGATAAGTC	-0.128801
AGIWUR3923	genotype	V	20773743	20775369	F38A6.4	WBGene00009528	F38A6.4	AAGCATTCGGCATTCCAACTGGCAACTACCAAGTTCCGCTTTTTAATCAAGCCGCTTCAT	-0.244619
AGIWUR3924	genotype	V	6614674	6615845	F44C4.3	WBGene00000784	cpr-4	TTGAAGTATTTGTTTTCATACGTGTATATAGATATGAATAATAATAAATGATTATGCATC	0.11248
AGIWUR3927	genotype	X	397567	400687	R04A9.6	WBGene00019865	R04A9.6	ATACAGATCAACACGATTCGGATTTCGACACGCCATGCTTCTTCATTTGACTAGTCGTGT	-0.206586
AGIWUR3936	genotype	III	12979162	12980163	ZK1010.3	WBGene00014177	frg-1	GATCTCAAGAACCGACATATTGCGATTGACGTGAAGGACAAGAAAGGAGTTAAGAAAGCG	-0.146762
AGIWUR3937	genotype	I	9226905	9228184	C45G3.3	WBGene00001590	C45G3.3	GTCGGTGCGGATCTTCAAGTATTATCAAAATCTTTGAAATCTCCATGGAGAGATAAAATC	0.152505
AGIWUR3942	genotype	II	5278137	5282525	ZK622.3	WBGene00022781	pmt-1	TTCTTGTTCCGTTTTTTCTTTGCTGTTTTTTGTGTGTGTGAATAAAGCTACTAGCGTCAA	0.164984
AGIWUR3945	genotype	IV	4817388	4821131	H06H21.8	WBGene00019164	H06H21.8	AAACCCAGAGGACAAGGAAGAAAACTGCAAAGAGCTGATTGACAGAGCACTGGGAATTGT	0.0635385
AGIWUR3951	genotype	IV	5262786	5264433	F36H12.14	WBGene00018127	F36H12.14	GGCTCTCAATGACGAGACAACTATGTCATTATTGAAGAAAATCGTGTCTAAAAAATGCAT	0.309658
AGIWUR3956	genotype	IV	4659049	4659517	F29B9.10	WBGene00017924	mrps-21	AACCGGAAAATGAAATTTCTCGTTCGAAAAAATCGTCCCGACAAGCATCCCGGACAAGTG	-0.0372759
AGIWUR3957	genotype	X	12858019	12859541	T14G8.2	WBGene00011770	T14G8.2	TGGGAAAATATCATATCTCCGAGGCATATGACGGCTCTTTCTAATTTGGAGTTTAATTAA	0.0405266
AGIWUR3962	genotype	IV	10314989	10317377	R09E10.9	WBGene00011178	R09E10.9	CCAGACAGGAATGAAACAGCGCCCACCATCCAACAACAATGTGGAAAAAAGTCTCTACTA	0.0597912
AGIWUR3963	genotype	IV	11410228	11413001	F22B3.4	WBGene00009035	gfat-2	TCACCAGACATGATTCCTTCACAATGCATGTACGAGAGCTCTTTGATCTTGAGAGCTCCT	0.813591
AGIWUR3966	genotype	I	4526232	4534798	Y119C1B.8	WBGene00022473	bet-1	GAAAGAACAACGCAGCCGCCTCGTCGAATTCATATCAAAAATTTTATAATTGTTTTCACA	0.158082
AGIWUR3968	genotype	IV	12704111	12706755	C27D8.4	WBGene00007780	C27D8.4	GCACGAGAACGTGAACGGATCTATGATACTATTCATCGACGCATCGATTTGTGGATGGAA	0.0900771
AGIWUR3970	genotype							AGAAAATTAAATGTTTTGTGGTTATTTTCTGTATAGAGAGGACAGATGTTAAGCTCGCCG	0.23717
AGIWUR3971	genotype	V	18389280	18391337	Y51A2B.5	WBGene00013069	Y51A2B.5	CAATTCACTCCTGAATATAAGATATTGTGTGTTCTCGGTGACAGCCAACCATCAATGCCT	0.241367
AGIWUR3976	genotype							ACCGAACATTTATCATAAGAAAATTCGCAAGTAAACTGGGAGTGAAAGCTTCTCCAGCGA	0.310771
AGIWUR3978	genotype	I	6342231	6356678	K04F10.4	WBGene00000254	bli-4	TTGAACACGTCCAACACCATTTCTTGACCATCCAGGATTATTCTCAAGTGGTTTCCAGTT	0.101667
AGIWUR3983	genotype	II	5129	5483	C01B12.9	WBGene00022904	C01B12.9	CTAAACTTATTTCCCTTCGCCCAAACGTCATTCAACATTCTTTGTACAAAACATTACCAT	0.283139
AGIWUR3985	genotype	V	19445873	19448901	M04C3.2	WBGene00010851	M04C3.2	CAAAGTTTCAGGCAACATAGGACTGCAAATAGAGAAAATTGAAGTTTAAATGTTGGTGTG	-5.61748
AGIWUR3986	genotype	IV	13247261	13250699	JC8.7	WBGene00010439	JC8.7	ATTTCGCGAAAATACTCGATCTCACACTCAGCCTCCGTGATCAACAAGAAGAAGCTACCT	0.0766996
AGIWUR3988	genotype	I	6916766	6917560	C48B6.2	WBGene00016740	C48B6.2	TCGAAAATCAAGAAACACGTCATGGATTATAATAATACTCGAGACGATTTCGATCTCATG	0.179186
AGIWUR3993	genotype							TCAAAAATGTTGTATCGGCCCTGAAAACCGTTTACCTTACCCATTTTCGTGCAGATCATC	-0.44332
AGIWUR3994	genotype	I	13841895	13843480	W04A8.4	WBGene00012239	W04A8.4	ATGCTATCATGGACACAATCGTTATGCATCTCATTATAAAGCAGAGGCTAAGAAATATTC	-0.795147
AGIWUR3998	genotype	III	9652313	9653641	C15H7.2	WBGene00014678	C15H7.2	GAAAGACGATCTACTCGGCACCGGAAATTTCAGTGATGTCTTCTGTGGAAAGCTCGAATT	-0.135854
AGIWUR4000	genotype	II	6488830	6489761	T28D9.10	WBGene00004916	snr-3	TAAGCTATCATCGGGTCATAGCAAATTTGAGTATCGAACGTCCTATACTTTTGTATCACG	-0.0964952
AGIWUR4003	genotype	V	17661802	17665475	F59A1.11	WBGene00010297	F59A1.11	CGAATGGTACTCATTTCTCTCCGCAGTACTCATCGCTTGGTCTATAGCCGGATTTTTCAA	0.0140266
AGIWUR4005	genotype	II	13477471	13478929	E01G4.7	WBGene00045410	E01G4.7	GATGACCGATGTTTGGCGATGTTCAAGAATGGATAAAGGTCATTATAACAATTGGGTTAA	-0.447554
AGIWUR4006	genotype							CAATTCTGAAAAGTCAAGTGTTGAACCAAAACCTGAAGCCAAACAAGAACCCACAGTAAA	-3.68523
AGIWUR4007	genotype	X	5196110	5204250	T03G11.1	WBGene00004145	pqn-62	CAGGATATGAACTGGAATGACTATGACCCTCAATCAAACATTATTAATCAAGCATTTGAG	0.0350066
AGIWUR4011	genotype	V	4571143	4585167	Y61A9LA.3	WBGene00022015	Y61A9LA.3	GTGGTGGTGAGCTTACAGTTTGGATTTCAGATTAACTCGACAAGCTTGATACCGAAAAAT	0.149189
AGIWUR4016	genotype	IV	5166330	5168427	C24D10.1	WBGene00016053	C24D10.1	AAAGTCGGTTGAGTTGACAAAGCAGTTCACAAATGTTCTTCTCGAAGCAAACCAGCCGAG	-0.142852
AGIWUR4017	genotype	II	13472401	13473995	E01G4.5	WBGene00008447	E01G4.5	TTTATTCTAGAGCACACATTTGGAGTGAAGAATGAGCGTATTTGTGGGGCCTCGCACTGT	-5.22641
AGIWUR4024	genotype	II	12028763	12036742	Y17G7B.9	WBGene00000892	cyn-16	GAAGACGAATTTGTTGTCATTTGGAGATGAAGTTGAGGAGGATGAGCAAGAATTGGCCGT	-0.136881
AGIWUR4028	genotype	V	16578459	16580524	T03E6.3	WBGene00011396	nhr-271	ATAATCAATTTTTATAAAGGAGCTATGCCGGAGAAGGGGAGTATGACCGATTCGGAAATA	-0.189526
AGIWUR4032	genotype							CTCGTGCAGGATATTGGAATCGATGAAAGTCAAGAAGAAGGCAACGAGTCTGACAATTCT	-0.399724
AGIWUR4033	genotype	II	13249189	13249895	F15D4.6	WBGene00008863	F15D4.6	TCAGAAATACCCACGAGAAGAGAACACTCGAAAACGATGGTTACAATACCAACAGCATTG	-0.0214029
AGIWUR4037	genotype	X	4135133	4147662	ZK470.2	WBGene00022745	ZK470.2	TGGTTATGAGCAATCTGGATAATAAGCAACAAGGAATGTCCGTCGCTACTGCAACCATGC	-0.041163
AGIWUR4040	genotype	V	16495994	16497596	F36D3.6	WBGene00005353	srh-136	CTGTGAAGCTTTTCTGTCGAAGAGAATTGGCAAACAAAGTTTTCGAAAGGAAATCCGTTA	-0.69616
AGIWUR4047	genotype	V	19001018	19001856	Y39B6A.34	WBGene00012693	Y39B6A.34	GTACCGCCGAAACCTGCAACTGATTTGGCCAGCACTCAAAGTCAACGTTGTCCGATTTTT	-0.111676
AGIWUR4052	genotype	IV	2711939	2713035	Y94H6A.12	WBGene00050885	Y94H6A.12	TGAGGATGGATTTCCGGTTTGCATTGCACTCAAACCGTACCCGAAGGAAGAAGTCAAAAA	0.425419
AGIWUR4055	genotype	IV	12907469	12909998	K08D8.4	WBGene00010658	K08D8.4	CGAAAAGTGGAATAAACAAGTTTTCCTTGACTACATTGGCAATTGTTGGTTTTGTTATGC	0.104879
AGIWUR4056	genotype	V	13954277	13956176	R10D12.9	WBGene00011190	swt-6	TGCTAATGCAAATGTGGCGGGTTTGACTGCAAGTGCAATTACATTGTATCTCTATTTCAA	0.0772456
AGIWUR4060	genotype	II	5589186	5593628	C17G10.4	WBGene00000383	cdc-14	TTGTCACGTGTGCTCATGTTGCTCCTTTTACATTTTGCTCTTGTTAATTGTCGTACTACA	0.176606
AGIWUR4061	genotype							AGGCTGGAGTTCATCGAATGTTCTTTGTGAATGTTCAGGACAAGGAGTGTCTGGCAAAGT	0.0484936
AGIWUR4063	genotype	III	8155928	8158245	D2007.5	WBGene00017045	atg-13	AACATGGACTTGAAAACAGAGCTCGAAAAAATAAGTTCTCAAACTGCCAACTTCAACAAT	0.218265
AGIWUR4067	genotype	X	11420474	11433524	F46C3.3	WBGene00002037	hum-4	GCCGATGAGATTTCTCATTTAATTGGTCAATATATGTTTGTAACTGGCGGAGCTGAGGAG	-0.0101398
AGIWUR4076	genotype	IV	7009841	7010744	C25A8.2	WBGene00016083	C25A8.2	ATGGAGAGGTAGGTTTTAGTGCCTTCCTGCATGCCTACTTCATATTTTCTGCATTCATTT	-0.217039
AGIWUR4077	genotype	I	3869214	3870114	T03F1.2	WBGene00000764	coq-4	TGAAAAGCAGCTCAGCGAGGTGCAGAAGGAGCTAAATATAACGCCATTATCTGTGAATAT	-0.105632
AGIWUR4078	genotype	IV	4040308	4041532	F35F11.2	WBGene00018065	F35F11.2	GTTTTGGTCTGAAAATCGATATTTGATCCGTTGCGGTCGCGCCACTGCTTCAGTTCAAAA	-1.15184
AGIWUR4081	genotype	II	6057379	6061520	R12C12.8	WBGene00020028	R12C12.8	ACTTCTACGTGGTTACTGTGTTATAATCTGGTTGGCGGAGAGCTGGTATCATTGAGTACA	-0.53566
AGIWUR4086	genotype	IV	12445801	12451299	C25G4.5	WBGene00001085	dpy-26	TTCTCGAAACTCGAAGTTTCTTTATTTATTTTTCTCTCTCTGAATTGAGTACCCCGACAC	0.172823
AGIWUR4090	genotype	IV	2902436	2914816	Y54G2A.21	WBGene00021886	Y54G2A.21	GTTCAAAAAGCCTTTAGCATTATACCGGTATTTCACAACGCCATCTCCCCATTCCTTTGA	-0.490792
AGIWUR4091	genotype	III	10794349	10796369	Y39A1B.1	WBGene00012661	clec-163	AACCACTTATACCACTTGAACACTGGAATAATTGGAGTCCCGGGTATCCGACAGCTTCAT	-0.132413
AGIWUR4095	genotype	II	3243676	3244162	C17F4.12	WBGene00044374	C17F4.12	CATCGTGTATAACTCGGAGCTACGGGATTTGGAGAAATTCTACCAGCAGCCACTTTTTGA	-1.5386
AGIWUR4099	genotype	III	7495320	7497832	C07H6.5	WBGene00000479	cgh-1	AAGTTGACACCAAAAATTTGCACAATTTTTCGATTCACAAAGGATGTGCAAGCTTCCTTC	0.137588
AGIWUR4101	genotype	X	7204742	7205295	C55B6.5	WBGene00016941	C55B6.5	CCCAAGTGAGATTCTATCAAAATAAGTGTTGTGGTTTCATACAATTTACAAGAATGCGTC	0.0712714
AGIWUR4103	genotype							AGACGGTATGGTTCGTCGCAAGAACCTCCCAATTGAGTACAACCCATAAGACCATCTCCT	-0.556079
AGIWUR4105	genotype							TCACGGTGCTACCAGAAATAAAAGCTGGAGGTGTTTTTACTTTATTTTGAGTGCAAATTA	0.306388
AGIWUR4106	genotype	V	9918770	9919790	C50H2.5	WBGene00008241	C50H2.5	ACCGTTGACTGTCGAAATCACAGAAGTTAATCGTGAATACTATTCTCTAGTACCTTGCTT	0.117232
[truncated: 12,517 more rows]

## Sheet: C-Probe_blast_IPR
SpotID	chromosome	gene_bp_start	gene_bp_end	gene_sequence_name	gene_WBID	gene_public_name	Sequence	chromosome_blast	chromosome_correct	percentage_aligned_CB4856	alignment_correct	probe_correct
[truncated: 108 more rows]

[truncated: 2 more sheets: D-Probe_blast_CB4856_WS258_pals, E-Probes_hybridization_pals]
