# Supplementary material for: Balancing Selection of the Intracellular Pathogen Response in Natural Caenorhabditis elegans Populations
Source: Front Cell Infect Microbiol. 2022 Jan 31;11:758331. doi: 10.3389/fcimb.2021.758331 (PMC8841876; doi:10.3389/fcimb.2021.758331)
Supplement: Supplementary file 8 [file Table_7.xlsx]

## Sheet: A-LM_mock
spotID	Gene	WBID	term	significance	significance_adj	effect	significance_FDR
1			genotype	0.729283	0.137104	0.03755	0.858776
2			genotype	0.78647	0.104318	0.00649	0.893482
3			genotype	0.207105	0.683808	0.02877	0.421978
4			genotype	0.123882	0.906991	0.04559	0.304475
5			genotype	0.589968	0.229172	0.01365	0.768633
6			genotype	0.153807	0.813023	0.03909	0.350206
7			genotype	0.421673	0.375025	0.02147	0.639631
8			genotype	0.00957926	2.01867	0.07929	0.0531567
9			genotype	0.776606	0.109799	0.01005	0.887684
10			genotype	0.584735	0.233041	-0.01434	0.764823
11			genotype	0.888022	0.0515764	-0.00252	0.947644
12	F26F4.10	WBGene00004679	genotype	0.295805	0.528995	-0.06179	0.522573
13	C34H4.5	WBGene00016427	genotype	0.00231539	2.63538	-0.1822	0.0195049
14	ZC116.3	WBGene00013855	genotype	0.118715	0.925496	0.03221	0.296295
15	R07B7.12	WBGene00011096	genotype	0.482145	0.316822	-0.07442	0.689781
16	C11D9.1	WBGene00015704	genotype	0.823203	0.0844929	0.0116	0.913666
17			genotype	0.0640162	1.19371	0.30138	0.197096
18	C07A9.1	WBGene00007399	genotype	0.678883	0.168205	-0.04042	0.827004
19	Y37H2A.13	WBGene00045417	genotype	0.000256423	3.59104	-0.67869	0.00378441
20	ZK520.4	WBGene00000837	genotype	0.149485	0.825402	-0.1157	0.344196
21	C34F6.5	WBGene00007939	genotype	0.500717	0.300408	-0.05171	0.703159
22	C54G6.3	WBGene00016932	genotype	0.502174	0.299146	-0.06968	0.704256
23	F43D2.6	WBGene00044191	genotype	0.0465108	1.33245	-0.1343	0.157818
24	F42G8.3	WBGene00004056	genotype	0.965722	0.0151478	0.00098	0.985008
25	E01G4.4	WBGene00004116	genotype	0.933392	0.0299358	0.00693	0.969856
26	B0280.1	WBGene00015099	genotype	0.0118364	1.92678	-0.12088	0.061343
27	R08C7.7	WBGene00006228	genotype	0.491069	0.308857	0.0158	0.696191
28	T19C9.6	WBGene00011842	genotype	0.629485	0.201015	-0.01042	0.794709
29	W08F4.10	WBGene00021099	genotype	0.948569	0.0229313	0.00242	0.977135
30	T24F1.2	WBGene00011994	genotype	0.299987	0.522898	-0.07372	0.526305
31	F08B6.3	WBGene00017240	genotype	0.855645	0.0677061	-0.01203	0.931259
32	W04E12.6	WBGene00012251	genotype	0.323353	0.490324	0.08829	0.550445
33	T16G1.2	WBGene00011796	genotype	0.706826	0.150687	0.03613	0.844278
34	W07B3.2	WBGene00001561	genotype	0.0398877	1.39916	-0.09494	0.142553
35	T09A5.14	WBGene00011640	genotype	0.0938598	1.02752	-0.04965	0.253742
36			genotype	5.32455e-07	6.27372	0.71744	2.41017e-05
37			genotype	1.62204e-05	4.78994	-0.33984	0.000432224
38	T10B5.3	WBGene00020389	genotype	0.943991	0.0250321	0.00701	0.97488
39			genotype	0.144059	0.84146	-0.40888	0.335895
40	K07A12.5	WBGene00010623	genotype	0.0198421	1.70241	0.16421	0.0881221
41	F55B12.3	WBGene00004767	genotype	0.0258812	1.58702	-0.21725	0.105866
42	C01G8.4	WBGene00001022	genotype	0.0223029	1.65164	-0.12287	0.0954818
43	C53C7.3	WBGene00008279	genotype	3.64507e-05	4.43829	-0.18397	0.000823328
44	F26D2.8	WBGene00014745	genotype	0.135591	0.867768	-0.04687	0.32284
45	C47F8.1	WBGene00008157	genotype	0.00735039	2.13369	-0.37246	0.044032
46	T10E10.4	WBGene00020421	genotype	0.990489	0.00415034	0.00183	0.995802
47	B0286.6	WBGene00023425	genotype	0.900433	0.0455486	0.01316	0.953911
48	T20G5.13	WBGene00011874	genotype	0.0834627	1.07851	0.06126	0.234786
49	C32D5.2	WBGene00004860	genotype	0.773659	0.11145	0.00878	0.886052
50	F49H12.1	WBGene00003087	genotype	0.475914	0.322471	-0.06326	0.684679
51	Y56A3A.3	WBGene00003234	genotype	0.000945521	3.02433	0.26348	0.0102484
52	F22H10.2	WBGene00017726	genotype	0.000544105	3.26432	-0.36505	0.00672988
53			genotype	0.732012	0.135482	0.01015	0.860251
54	F36H1.4	WBGene00002992	genotype	0.00488861	2.31081	-0.19476	0.0329425
55			genotype	0.471308	0.326696	0.04848	0.681161
56			genotype	0.000558505	3.25297	-0.08897	0.0068648
57	T16G12.5	WBGene00011806	genotype	0.967952	0.014146	0.00424	0.985981
58	F54D8.2	WBGene00006519	genotype	0.506929	0.295052	0.04726	0.707664
59	Y48G8AL.6	WBGene00004880	genotype	0.0810665	1.09116	0.11742	0.230483
60	C26F1.3	WBGene00016148	genotype	0.000202406	3.69378	-0.21879	0.00316816
61	F42G4.5	WBGene00009642	genotype	0.820499	0.0859221	-0.01478	0.912414
62	F55F1.2	WBGene00018888	genotype	0.515498	0.287773	0.01838	0.714267
63	W03B1.7	WBGene00020976	genotype	0.00169371	2.77116	-0.36128	0.0155544
64	C52E4.4	WBGene00004501	genotype	0.807603	0.0928018	-0.01803	0.904964
65			genotype	0.00121051	2.91703	0.26904	0.0122734
66	C24H12.8	WBGene00016077	genotype	0.863639	0.0636677	-0.00854	0.935599
67	F11C7.5	WBGene00003891	genotype	0.755158	0.121962	-0.01733	0.87461
68	C34C12.5	WBGene00007924	genotype	0.637386	0.195598	0.01617	0.799517
69	Y51A2D.21	WBGene00044210	genotype	0.219597	0.658373	0.08689	0.437415
70	W01C9.3	WBGene00004155	genotype	8.13437e-06	5.08968	0.30478	0.000244247
71	C02F12.1	WBGene00006643	genotype	0.102028	0.991281	0.04171	0.268438
72	H04M03.5	WBGene00005729	genotype	0.767286	0.115043	-0.00716	0.882226
73	Y26D4A.16	WBGene00044710	genotype	0.949741	0.0223946	-0.00134	0.977733
74	F14F9.8	WBGene00044536	genotype	0.210226	0.677313	0.07356	0.425553
75			genotype	0.353187	0.451995	0.01301	0.578308
76			genotype	0.975146	0.0109304	0.00083	0.988971
77			genotype	0.665371	0.176936	-0.00787	0.818085
78			genotype	0.808867	0.0921229	-0.00615	0.905684
79			genotype	0.123941	0.906784	-0.02483	0.304532
80			genotype	0.112291	0.949656	0.03595	0.285879
81			genotype	0.696295	0.157207	-0.01017	0.837584
82			genotype	0.171765	0.765064	-0.03088	0.375501
83			genotype	0.790782	0.101943	0.00463	0.89604
84			genotype	0.642422	0.19218	0.04352	0.802761
85			genotype	0.666229	0.176376	0.04048	0.81871
86			genotype	0.772674	0.112004	0.03284	0.885525
87			genotype	0.790715	0.10198	0.00703	0.89604
88			genotype	0.406139	0.391325	0.03107	0.627198
89			genotype	0.169247	0.771479	0.04026	0.372553
90			genotype	0.306063	0.514189	0.0259	0.532246
91			genotype	0.582934	0.234381	0.01388	0.763612
92			genotype	0.194738	0.710549	0.04882	0.406539
93			genotype	0.406658	0.390771	0.01675	0.627599
94			genotype	0.274959	0.560731	0.03401	0.501115
95			genotype	0.651348	0.186187	-0.01093	0.808287
96	R148.2	WBGene00020101	genotype	0.000436048	3.36047	-0.2274	0.00568409
97	K05C4.2	WBGene00010579	genotype	0.408835	0.388452	0.06107	0.629619
98	Y53G8AL.4	WBGene00050917	genotype	0.441648	0.354923	-0.0719	0.656622
99	T08G5.3	WBGene00011624	genotype	0.000279681	3.55334	0.52688	0.00406139
100			genotype	6.97614e-05	4.15638	-0.37069	0.00138908
101	C01C4.3	WBGene00015293	genotype	0.396038	0.402263	0.06531	0.617821
102			genotype	0.213286	0.671037	-0.06156	0.429001
103	F28C12.1	WBGene00005043	genotype	0.284421	0.546039	0.02661	0.511107
104	F14F8.6	WBGene00005791	genotype	0.266171	0.574839	0.02041	0.491758
105	Y49E10.21	WBGene00013040	genotype	0.627207	0.202589	-0.0333	0.793151
106	C05D10.2	WBGene00015478	genotype	0.500514	0.300584	0.02959	0.703049
107	F18E2.2	WBGene00006512	genotype	0.272275	0.564993	-0.10675	0.497968
108	B0041.2	WBGene00015007	genotype	0.52248	0.281931	-0.03985	0.719159
109			genotype	0.471463	0.326553	-0.06981	0.681209
110	F19B10.12	WBGene00005990	genotype	0.917285	0.0374957	0.00286	0.961958
111	C03C10.2	WBGene00007269	genotype	0.0211276	1.67515	0.22742	0.0920011
112	F11C1.6	WBGene00003623	genotype	0.294614	0.530747	0.05777	0.521426
113	Y39A1A.3	WBGene00012643	genotype	0.033968	1.46893	0.1345	0.127554
114	K05D4.6	WBGene00005482	genotype	0.00931088	2.03101	0.05601	0.0520972
115			genotype	0.765655	0.115967	-0.05119	0.881416
116	Y71G12B.18	WBGene00022156	genotype	6.01449e-06	5.2208	-1.23674	0.00019086
117			genotype	0.880395	0.0553226	-0.04567	0.943869
118			genotype	0.00465194	2.33237	0.18687	0.0317959
119	B0391.9	WBGene00007164	genotype	0.414781	0.382181	0.01553	0.634262
120	F38A1.1	WBGene00009515	genotype	8.96575e-09	8.04741	-1.04472	7.00227e-07
121	ZK507.4	WBGene00013980	genotype	0.466613	0.331043	0.04937	0.677265
122	C25D7.15	WBGene00007722	genotype	0.594757	0.225661	-0.01071	0.772148
123			genotype	0.994133	0.00255539	-0.00094	0.997655
124			genotype	0.0327715	1.4845	-0.05416	0.124647
125			genotype	0.000447206	3.34949	0.08871	0.00578616
126	K02G10.8	WBGene00001032	genotype	0.342323	0.465564	-0.04275	0.568524
127	F11H8.2	WBGene00017389	genotype	0.67643	0.169777	-0.04048	0.825124
128	Y67D8C.9	WBGene00022073	genotype	0.497659	0.303068	-0.01815	0.701238
129	ZK1225.1	WBGene00014235	genotype	0.391748	0.406993	-0.10505	0.614258
130	W05B5.1	WBGene00012274	genotype	0.0837953	1.07678	0.0861	0.235399
131	F59B10.1	WBGene00004134	genotype	0.130763	0.883516	0.13686	0.315432
132			genotype	0.641275	0.192956	0.00601	0.801846
133	Y105E8A.5	WBGene00000241	genotype	0.582403	0.234776	0.02135	0.763308
134	C02F5.2	WBGene00015345	genotype	0.605086	0.218183	-0.02408	0.778812
135			genotype	0.650409	0.186814	-0.01076	0.807763
136	F19B10.5	WBGene00017587	genotype	0.00831501	2.08014	-0.2016	0.0479711
137	R05D11.4	WBGene00011032	genotype	0.0196975	1.70559	-0.10456	0.0876959
138	C37A5.3	WBGene00014698	genotype	0.88623	0.0524538	-0.01292	0.946709
139	M195.4	WBGene00010949	genotype	9.26731e-07	6.03305	-0.58954	3.90193e-05
140			genotype	0.259181	0.586396	0.07863	0.484365
141			genotype	0.628143	0.201942	-0.14828	0.79377
142	ZK1010.7	WBGene00000672	genotype	0.00605956	2.21756	0.60693	0.0383343
143	F08F3.6	WBGene00017263	genotype	0.000157589	3.80247	-0.61467	0.00260079
144	C39E9.13	WBGene00004339	genotype	0.00155822	2.80737	-0.24492	0.0146874
145	F56C9.11	WBGene00018954	genotype	0.000601005	3.22112	-0.22885	0.00727059
146	T09E8.4	WBGene00011649	genotype	0.718795	0.143395	-0.01607	0.851978
147	C33G8.6	WBGene00003632	genotype	0.198409	0.702438	0.13105	0.411008
148	W06H3.1	WBGene00012315	genotype	0.689273	0.161609	-0.01817	0.833224
149	R102.10	WBGene00011297	genotype	0.0124525	1.90474	0.25677	0.0636067
150	T27A8.4	WBGene00012076	genotype	0.524529	0.280231	0.01432	0.720685
151	F40D4.6	WBGene00009567	genotype	0.949776	0.0223787	-0.00723	0.977733
152	D2062.6	WBGene00017058	genotype	0.976606	0.0102806	0.00213	0.989517
153	C29F3.5	WBGene00007806	genotype	0.550309	0.259393	0.06715	0.740008
154	C39D10.8	WBGene00016535	genotype	0.546332	0.262543	0.06436	0.737475
155	C30G4.6	WBGene00016271	genotype	0.967507	0.0143458	-0.00157	0.985842
156	F41D9.3	WBGene00006942	genotype	0.772894	0.11188	0.00832	0.885632
157	F43E2.7	WBGene00018395	genotype	0.112096	0.950409	0.11113	0.285544
158	ZK353.1	WBGene00022697	genotype	0.265872	0.575327	-0.09545	0.491526
159	W06D4.6	WBGene00004298	genotype	0.0456966	1.34012	-0.10563	0.156061
160			genotype	0.146465	0.834265	0.04913	0.339562
161			genotype	0.382699	0.417143	0.01492	0.606492
162			genotype	0.530781	0.275085	-0.01681	0.725725
163			genotype	0.326159	0.48657	-0.08791	0.553223
164			genotype	0.120636	0.918523	0.02972	0.299323
165			genotype	0.353043	0.452172	-0.02474	0.578135
166			genotype	0.802023	0.0958132	0.00426	0.902131
167			genotype	0.426871	0.369703	0.01426	0.644061
168			genotype	0.978269	0.00954184	0.00061	0.990513
169			genotype	0.562227	0.250089	0.01489	0.748642
170			genotype	0.526096	0.278935	0.05948	0.72194
171			genotype	0.533563	0.272815	0.01811	0.727812
172			genotype	0.180781	0.742847	0.05124	0.388007
173			genotype	0.337592	0.471608	0.03631	0.563859
174			genotype	0.648209	0.188285	0.01645	0.806405
175			genotype	0.623958	0.204845	-0.01295	0.791189
176			genotype	0.0973768	1.01154	0.04628	0.260078
177			genotype	0.383825	0.415867	0.01966	0.60751
178			genotype	0.293409	0.532526	0.07747	0.520294
179			genotype	0.869406	0.0607776	-0.00425	0.938791
180			genotype	0.194747	0.710529	0.04216	0.406539
181	T22B11.4	WBGene00020678	genotype	0.706678	0.150779	0.04678	0.84419
182			genotype	0.03061	1.51414	-0.04069	0.118957
183	T07H8.4	WBGene00003165	genotype	0.175445	0.755858	-0.25829	0.380986
184	R04A9.6	WBGene00019865	genotype	0.0104687	1.98011	0.09431	0.056484
185	Y75B8A.9	WBGene00001636	genotype	0.304835	0.515936	-0.13093	0.53118
186	T25G3.4	WBGene00012031	genotype	0.823185	0.0845025	-0.02012	0.913666
187	Y37E11AL.2	WBGene00021358	genotype	0.0339744	1.46885	0.22277	0.127559
188	C47E8.7	WBGene00006836	genotype	0.705429	0.151546	-0.03255	0.843544
189	C28H8.11	WBGene00016201	genotype	0.503525	0.297979	0.09238	0.705096
190	B0365.3	WBGene00001137	genotype	0.598412	0.223	-0.04392	0.774365
191	F39B2.11	WBGene00009559	genotype	0.317123	0.498772	-0.11611	0.543445
192	Y71H2AM.3	WBGene00022168	genotype	0.00357014	2.44731	-0.33889	0.0264702
193	B0393.1	WBGene00004469	genotype	0.312428	0.50525	0.05714	0.538907
194	F23D12.10	WBGene00045291	genotype	0.00217365	2.66281	-0.26158	0.0186442
195	K01C8.2	WBGene00010457	genotype	0.986852	0.0057481	-0.00027	0.994137
196			genotype	0.505984	0.295863	-0.02873	0.70676
197	T27F7.1	WBGene00020866	genotype	0.396783	0.401447	-0.05458	0.618542
198	K09H11.6	WBGene00019603	genotype	0.691561	0.16017	0.0195	0.834553
199			genotype	0.717043	0.144455	-0.03009	0.850703
200	C24F3.4	WBGene00007698	genotype	0.0158959	1.79871	-0.12936	0.075474
201	F37D6.1	WBGene00009507	genotype	0.418334	0.378476	-0.10141	0.636789
202	C37A5.11	WBGene00077520	genotype	0.0724591	1.13991	-0.16697	0.213752
203	T03G6.2	WBGene00003630	genotype	0.00013526	3.86883	-0.2785	0.00234256
204	B0336.11	WBGene00015148	genotype	0.756226	0.121349	0.00968	0.875283
205	F19F10.4	WBGene00017600	genotype	0.0333223	1.47727	0.17279	0.126063
206	C18H9.3	WBGene00016002	genotype	0.132451	0.877946	-0.17497	0.317787
207	F18C5.10	WBGene00017563	genotype	0.379898	0.420333	0.03308	0.603809
208	ZK593.2	WBGene00014002	genotype	0.401026	0.396828	0.07345	0.622379
209	W08E12.7	WBGene00021088	genotype	0.37956	0.420719	-0.06537	0.603528
210	Y67H2A.1	WBGene00013460	genotype	0.367169	0.435134	-0.058	0.591668
211			genotype	0.00431272	2.36525	-0.14388	0.0301984
212	C33C12.6	WBGene00016338	genotype	0.594154	0.226101	0.00936	0.771726
213	F47B7.2	WBGene00018533	genotype	0.786333	0.104393	0.02129	0.893473
214	ZK430.5	WBGene00022741	genotype	0.0117307	1.93068	-0.3271	0.0610007
215			genotype	0.333831	0.476473	-0.04947	0.56035
216	F55G1.7	WBGene00018903	genotype	0.0561298	1.25081	-0.23324	0.180052
217			genotype	0.197871	0.703619	-0.13182	0.410431
218	C37E2.3	WBGene00007995	genotype	0.350055	0.455864	-0.02119	0.575528
219	F56G4.7	WBGene00044250	genotype	4.8141e-12	11.3175	1.46428	1.61886e-09
220	Y57A10C.4	WBGene00013282	genotype	0.420513	0.376221	-0.02634	0.63884
221	C35E7.5	WBGene00016457	genotype	0.961032	0.0172621	0.00385	0.982876
222	T05C12.2	WBGene00000053	genotype	0.649309	0.187549	0.01884	0.807181
223	Y15E3A.3	WBGene00012442	genotype	0.225332	0.647176	-0.14218	0.444414
224	F14D7.1	WBGene00008788	genotype	0.0402516	1.39522	0.13394	0.143373
225	F09F7.6	WBGene00017303	genotype	0.337148	0.47218	0.25035	0.563642
226			genotype	0.98364	0.00716382	0.00077	0.992962
227	W04G5.7	WBGene00012267	genotype	0.275681	0.559593	-0.18225	0.502046
228	Y80D3A.2	WBGene00001258	genotype	0.775723	0.110294	0.02485	0.887144
229	F54H12.8	WBGene00045247	genotype	0.00490817	2.30908	0.26562	0.0330377
230	F35A5.5	WBGene00018027	genotype	0.0112625	1.94836	0.13205	0.0593858
231	Y55D9A.1	WBGene00013223	genotype	0.965406	0.01529	-0.00228	0.984873
232	C18E9.3	WBGene00004105	genotype	0.365801	0.436755	-0.07349	0.590494
233	F09E5.3	WBGene00017283	genotype	0.485381	0.313917	0.05352	0.692067
234	T28B8.1	WBGene00012113	genotype	0.0287234	1.54176	0.28776	0.113699
235			genotype	0.897853	0.0467947	0.00289	0.95273
236	Y66D12A.21	WBGene00013446	genotype	0.363031	0.440056	0.05379	0.587514
237	T07C4.4	WBGene00004986	genotype	0.990321	0.00422391	-0.00127	0.995802
238	C18H9.8	WBGene00016005	genotype	0.972355	0.0121752	-0.00218	0.987826
239	B0035.5	WBGene00007108	genotype	0.0984604	1.00674	-0.06463	0.262074
240	R31.2	WBGene00011270	genotype	0.0171593	1.7655	0.2663	0.0795351
241	T06D10.1	WBGene00011531	genotype	0.22762	0.642789	0.09153	0.447304
242	F54E7.8	WBGene00018830	genotype	0.00445724	2.35093	-0.24157	0.0309088
243	R05D11.3	WBGene00004305	genotype	0.61977	0.207769	0.05254	0.787995
244	ZK470.6	WBGene00022747	genotype	0.605292	0.218035	0.01875	0.778862
245	C29F9.3	WBGene00016218	genotype	4.47606e-13	12.3491	1.99436	2.83026e-10
246	T19C3.1	WBGene00020559	genotype	0.578612	0.237612	0.06597	0.760714
247			genotype	0.143607	0.842825	-0.03366	0.335151
248			genotype	0.213025	0.671569	-0.11867	0.428756
249			genotype	0.125528	0.901258	-0.03247	0.306882
250			genotype	0.485165	0.314111	-0.01399	0.691934
251			genotype	0.437501	0.359021	0.01738	0.653081
252			genotype	0.481603	0.31731	-0.01258	0.689359
253			genotype	0.867209	0.0618761	0.00405	0.937506
254			genotype	0.254968	0.593514	0.02661	0.479384
255			genotype	0.158038	0.801238	-0.03407	0.356504
256			genotype	0.243992	0.612624	0.04263	0.467118
257			genotype	0.0866277	1.06234	0.05241	0.24065
258			genotype	0.942911	0.0255294	0.00219	0.974242
259			genotype	0.0147979	1.8298	0.05293	0.0717293
260			genotype	0.418391	0.378418	0.02452	0.636831
261			genotype	0.0355616	1.44902	0.06353	0.131403
262			genotype	0.0731558	1.13575	0.06444	0.215219
263			genotype	0.903661	0.0439945	-0.00294	0.955381
264			genotype	0.714488	0.146005	0.00838	0.849146
265	C29H12.1	WBGene00004680	genotype	0.0348754	1.45748	-0.15692	0.129608
266	T05F1.7	WBGene00011492	genotype	0.0774788	1.11082	-0.04168	0.223986
267	T19H5.7	WBGene00045414	genotype	0.244577	0.611584	0.04574	0.467831
268	Y77E11A.7	WBGene00022310	genotype	0.0682088	1.16616	-0.15692	0.205476
269	C41H7.5	WBGene00016575	genotype	0.6909	0.160585	0.01368	0.834188
270	C03G5.1	WBGene00015391	genotype	0.111643	0.95217	-0.14722	0.28479
271	K07A12.7	WBGene00010624	genotype	0.0629329	1.20112	-0.11834	0.19468
272	R08E3.4	WBGene00019960	genotype	0.77297	0.111838	-0.01891	0.885632
273	F57H12.3	WBGene00003879	genotype	0.010783	1.96726	0.32254	0.0576231
274	R53.4	WBGene00011273	genotype	0.990985	0.00393279	-0.00111	0.995897
275	C38D4.7	WBGene00008007	genotype	0.00369574	2.4323	0.2386	0.0271346
276	F59A1.9	WBGene00010295	genotype	5.54499e-12	11.2561	1.70122	1.7653e-09
277	T20B12.6	WBGene00003378	genotype	0.0363066	1.44001	-0.16159	0.13337
278	C09G12.14	WBGene00023476	genotype	0.0128046	1.89263	0.04492	0.0648043
279	Y41C4A.6	WBGene00012753	genotype	0.776136	0.110062	0.01552	0.887383
280	ZK1067.2	WBGene00014208	genotype	0.180471	0.743593	-0.14732	0.387599
281	Y37D8A.2	WBGene00012544	genotype	0.0217615	1.66231	0.132	0.0938984
282	T02C5.5	WBGene00006742	genotype	0.375657	0.425208	0.05383	0.599739
283	F22E5.14	WBGene00005561	genotype	0.392869	0.405753	0.0169	0.615223
284	C04E12.7	WBGene00015437	genotype	7.9587e-10	9.09916	0.68326	9.29545e-08
285	C33H5.13	WBGene00016379	genotype	0.00116784	2.93262	0.22956	0.0119668
286	T07C4.8	WBGene00000423	genotype	0.00208409	2.68108	-0.32027	0.0180957
287	K02F2.2	WBGene00019322	genotype	0.285286	0.544719	0.17774	0.511995
288	T19D2.2	WBGene00004184	genotype	0.0425334	1.37127	0.15904	0.148694
289	F26F12.5	WBGene00017836	genotype	0.0161014	1.79314	-0.12182	0.0761042
290	F26F12.3	WBGene00017834	genotype	0.373756	0.427412	0.13737	0.598105
291	C16C4.3	WBGene00015827	genotype	0.582202	0.234926	0.01356	0.763195
292	C37H5.11	WBGene00000860	genotype	0.130528	0.884295	-0.18051	0.315106
293	W01B6.9	WBGene00003576	genotype	0.0335024	1.47492	-0.15447	0.126501
294	F08C6.2	WBGene00017241	genotype	0.0970528	1.01299	-0.2472	0.259534
295	T15B12.1	WBGene00020530	genotype	0.991086	0.00388862	-0.00066	0.995931
296	C24F3.1	WBGene00007696	genotype	0.409058	0.388215	-0.06156	0.629834
297	C47E8.11	WBGene00044180	genotype	0.100638	0.997237	0.15086	0.266054
298	F22A3.7	WBGene00044605	genotype	0.118311	0.926977	0.11171	0.295603
299	C06G4.6	WBGene00044446	genotype	0.434308	0.362202	0.09158	0.650439
300	C46E10.8	WBGene00016712	genotype	4.72739e-05	4.32538	-0.59771	0.00102347
301	H10E21.3	WBGene00003670	genotype	3.81749e-06	5.41822	0.38345	0.00012999
302	F13C5.3	WBGene00017424	genotype	0.503236	0.298228	0.01277	0.704953
303	C30H6.12	WBGene00044238	genotype	0.244639	0.611474	0.05026	0.467885
304	W05E10.5	WBGene00012282	genotype	0.714127	0.146224	0.01719	0.848952
305	W02D7.7	WBGene00004766	genotype	0.0696524	1.15706	0.08578	0.208409
306	EEED8.13	WBGene00017141	genotype	0.00209934	2.67792	-0.20896	0.018187
307	F25F2.1	WBGene00009115	genotype	0.00047315	3.325	0.3313	0.00603471
308	Y39A1A.2	WBGene00012642	genotype	0.0181827	1.74034	0.22404	0.0827435
309	K02D3.1	WBGene00010504	genotype	0.195161	0.709608	-0.02536	0.407111
310			genotype	0.552677	0.257529	-0.01166	0.741758
311	B0365.3	WBGene00001137	genotype	0.448042	0.348682	-0.09015	0.662214
312			genotype	0.468082	0.329678	-0.05995	0.678528
313	F46B6.13	WBGene00044192	genotype	0.0915481	1.03835	-0.46246	0.249566
314	Y41C4A.8	WBGene00012755	genotype	0.0758725	1.11992	0.14529	0.220953
315	C04F1.3	WBGene00002989	genotype	0.763707	0.117073	-0.01809	0.879992
316			genotype	0.389369	0.409638	0.06778	0.612086
317	C55B7.11	WBGene00016947	genotype	0.0837051	1.07725	-0.05573	0.235204
318	K10D2.6	WBGene00001262	genotype	0.418682	0.378116	0.06604	0.637017
319	Y45F10D.12	WBGene00004430	genotype	0.251742	0.599044	0.14817	0.475672
320	C27A2.7	WBGene00044386	genotype	0.198948	0.701261	0.06962	0.411648
321			genotype	0.687532	0.162707	0.06151	0.832107
322	E04A4.7	WBGene00017121	genotype	0.473239	0.32492	0.0371	0.682698
323	C49D10.4	WBGene00016773	genotype	0.805437	0.0939682	0.03297	0.903881
324	C38C3.5	WBGene00006794	genotype	0.699289	0.155343	0.0239	0.839399
325	F41G4.1	WBGene00018307	genotype	0.000441636	3.35494	0.13232	0.00573214
326	Y73C8C.2	WBGene00022261	genotype	0.905535	0.0430949	-0.01353	0.956244
327	Y39D8A.1	WBGene00021448	genotype	0.915202	0.0384831	-0.0101	0.961119
328	F52C6.6	WBGene00018663	genotype	0.131268	0.88184	0.09421	0.316095
329	F07C6.2	WBGene00008553	genotype	0.00648694	2.18796	0.24721	0.0402379
330			genotype	0.0941918	1.02599	0.14804	0.254244
331	Y53G8AR.9	WBGene00021816	genotype	0.346214	0.460656	-0.0861	0.57188
332			genotype	0.0333461	1.47695	-0.04654	0.12611
333			genotype	0.169802	0.770057	-0.14708	0.373247
334			genotype	0.603812	0.219098	0.02029	0.777914
335			genotype	0.847983	0.0716127	-0.00588	0.927344
336			genotype	0.920352	0.036046	-0.00187	0.963464
337			genotype	0.596146	0.224647	-0.01499	0.772782
338			genotype	0.349817	0.456159	0.02211	0.575331
339			genotype	0.763951	0.116935	-0.00843	0.880149
340			genotype	0.989333	0.00465744	-0.00041	0.995431
341			genotype	0.0299085	1.5242	0.06537	0.117039
342			genotype	0.313787	0.503365	0.02741	0.540184
343			genotype	0.0744814	1.12795	0.06439	0.217974
344			genotype	0.497372	0.303318	0.01401	0.700995
345			genotype	0.565029	0.247929	0.01458	0.750826
346			genotype	0.335369	0.474477	0.02189	0.561681
347			genotype	0.234128	0.630547	0.03564	0.455112
348			genotype	0.205701	0.686764	0.08937	0.420249
349			genotype	0.654081	0.184368	-0.01256	0.810188
350	H06O01.2	WBGene00010369	genotype	0.573449	0.241505	-0.02837	0.757138
351	C33H5.11	WBGene00016378	genotype	0.00249905	2.60222	-0.20255	0.0206067
352	F29B9.2	WBGene00017920	genotype	0.0377698	1.42286	-0.09825	0.137086
353			genotype	8.00179e-09	8.09681	-0.74537	6.33697e-07
354	K08C9.6	WBGene00010653	genotype	0.862684	0.064148	-0.01309	0.934945
355	Y65B4BL.3	WBGene00022035	genotype	0.028187	1.54995	-0.19493	0.112321
356	Y52B11A.11	WBGene00014914	genotype	0.00676159	2.16995	0.06714	0.0414589
357	T23E7.2	WBGene00020732	genotype	0.190163	0.720875	0.10044	0.400596
358	F49E10.3	WBGene00001450	genotype	0.587854	0.23073	-0.01501	0.767246
359	F58B4.3	WBGene00010236	genotype	0.285887	0.543806	0.11963	0.51252
360	Y43B11AR.4	WBGene00004473	genotype	0.794905	0.0996848	0.01452	0.898396
361	Y110A2AL.7	WBGene00022444	genotype	0.224716	0.648365	-0.42079	0.443586
362			genotype	0.00158039	2.80123	-0.94848	0.0148268
363	R01B10.1	WBGene00000534	genotype	0.144279	0.840796	0.10144	0.336184
364	C48A7.1	WBGene00001187	genotype	0.419059	0.377725	0.09058	0.637398
365			genotype	0.706248	0.151043	-0.00946	0.844034
366	ZK867.1	WBGene00044068	genotype	0.629108	0.201275	-0.03036	0.794462
367	F40F9.11	WBGene00014754	genotype	0.584594	0.233145	-0.0188	0.764796
368			genotype	0.146906	0.832959	0.0356	0.340306
369	C53B7.1	WBGene00004370	genotype	0.62182	0.206335	-0.05122	0.789718
370	K09H11.9	WBGene00044539	genotype	0.247069	0.607182	-0.08724	0.47052
371	C09F9.1	WBGene00007478	genotype	0.403458	0.394201	0.07023	0.62485
372	F11D11.13	WBGene00045363	genotype	0.5569	0.254223	-0.01713	0.744729
373	F52E4.6	WBGene00006948	genotype	0.579955	0.236605	0.02005	0.761508
374			genotype	0.822547	0.0848394	-0.00915	0.91329
375	K10D11.3	WBGene00010747	genotype	0.000204332	3.68966	0.24677	0.00319057
376	T12C9.5	WBGene00003699	genotype	0.0366567	1.43585	0.09038	0.134307
377	C47E8.10	WBGene00044216	genotype	0.0176286	1.75378	0.26997	0.0810868
378	C06A8.6	WBGene00015516	genotype	0.00869462	2.06075	0.33279	0.0495614
379	T21B4.3	WBGene00011877	genotype	0.0168234	1.77409	0.17224	0.0784608
380	C01C4.2	WBGene00015292	genotype	0.0481427	1.31747	0.0605	0.161595
381	Y39B6A.1	WBGene00012664	genotype	0.609453	0.21506	-0.02283	0.78154
382	Y43H11AL.2	WBGene00021546	genotype	0.299506	0.523595	-0.12404	0.5258
383			genotype	0.0907415	1.04219	-0.10407	0.248207
384			genotype	0.36166	0.441699	-0.02078	0.586282
385	F52F12.3	WBGene00003396	genotype	0.18176	0.740501	-0.07914	0.389154
386	C25E10.8	WBGene00016097	genotype	2.87809e-05	4.5409	-0.30096	0.00069007
387	K02G10.4	WBGene00001454	genotype	0.303834	0.517364	0.08763	0.530191
388	F31E9.8	WBGene00045408	genotype	0.000179172	3.74673	-0.25461	0.00287209
389	T08B2.5	WBGene00020346	genotype	0.126125	0.899198	-0.12625	0.307975
390	F40A3.4	WBGene00018219	genotype	0.708822	0.149463	-0.02038	0.845433
391	Y15E3A.1	WBGene00003681	genotype	0.43897	0.357565	0.04045	0.654152
392	F53F1.3	WBGene00009981	genotype	0.172592	0.762978	0.07727	0.37678
393	ZK370.4	WBGene00022718	genotype	0.793484	0.100462	-0.03466	0.897848
394			genotype	0.445782	0.350877	0.11242	0.660277
395	F22B7.7	WBGene00006662	genotype	0.867245	0.061858	0.01254	0.937506
396	F56D2.1	WBGene00018963	genotype	0.771234	0.112814	-0.01161	0.884708
397	T01H10.7	WBGene00011360	genotype	0.585328	0.2326	-0.05969	0.765271
398			genotype	0.30369	0.517569	-0.08624	0.530125
399			genotype	0.0269557	1.56935	-0.2476	0.108975
400	F01F1.2	WBGene00017159	genotype	0.700364	0.154676	-0.0321	0.839934
401			genotype	0.0122864	1.91058	0.28864	0.0629491
402			genotype	0.486624	0.312807	0.0705	0.693162
403	C33H5.4	WBGene00002221	genotype	0.755775	0.121607	0.01806	0.874964
404			genotype	0.110984	0.954739	-0.04658	0.283703
405			genotype	0.412863	0.384194	0.05025	0.632613
406	Y34B4A.2	WBGene00021319	genotype	0.055583	1.25506	-0.12181	0.178767
407	Y47D7A.3	WBGene00021617	genotype	0.221462	0.6547	0.02711	0.439658
408			genotype	0.628654	0.201589	0.01432	0.794135
409	C30F12.1	WBGene00016260	genotype	0.112273	0.949726	0.11243	0.285866
410	C44C1.6	WBGene00016645	genotype	0.856348	0.0673497	0.03882	0.931828
411	T06E4.12	WBGene00044011	genotype	0.113999	0.943101	0.25538	0.288667
412	T14G8.2	WBGene00011770	genotype	0.865209	0.062879	-0.0089	0.93627
413	W03F9.2	WBGene00021000	genotype	0.010481	1.9796	-0.13662	0.0565166
414	Y45F10B.10	WBGene00004265	genotype	0.0012865	2.89059	-0.21276	0.012814
415			genotype	7.67495e-06	5.11492	0.39689	0.000232303
416	T19A6.1	WBGene00011827	genotype	0.54149	0.266409	-0.02363	0.733918
417	K11D2.3	WBGene00006829	genotype	0.0223767	1.6502	-0.20716	0.0956849
418			genotype	0.00557983	2.25338	-0.05594	0.0361956
419			genotype	0.947601	0.0233746	0.00198	0.976627
420			genotype	0.760015	0.119178	-0.00789	0.877673
421			genotype	0.975791	0.0106432	-0.00094	0.989191
422			genotype	0.415454	0.381477	-0.01997	0.634854
423			genotype	0.376453	0.42429	-0.0268	0.600578
424			genotype	0.454036	0.342909	-0.0215	0.667258
425			genotype	0.27006	0.568539	0.17565	0.495501
426			genotype	0.245831	0.609364	0.03492	0.469089
427			genotype	0.404124	0.393486	0.02584	0.625453
428			genotype	0.167907	0.774931	0.04304	0.370722
429			genotype	0.313579	0.503652	0.02897	0.540084
430			genotype	0.546498	0.262412	0.01864	0.737558
431			genotype	0.272466	0.564687	0.0315	0.498198
432			genotype	0.600179	0.221719	0.01117	0.775498
433			genotype	0.420784	0.375941	-0.02224	0.639033
434	F15H9.1	WBGene00008870	genotype	2.84357e-05	4.54614	0.68054	0.000683969
435	C25E10.9	WBGene00023417	genotype	0.245812	0.609398	-0.08273	0.469072
436	ZC434.5	WBGene00001337	genotype	0.624201	0.204675	-0.02393	0.791241
437	M176.5	WBGene00010944	genotype	0.422208	0.374474	0.04663	0.640105
438			genotype	0.358507	0.445503	0.02638	0.583276
439	T10E10.3	WBGene00020420	genotype	0.351919	0.453557	0.02871	0.577185
440	C33F10.7	WBGene00016355	genotype	0.809846	0.0915974	0.01832	0.906174
441	F08A8.8	WBGene00045468	genotype	0.000686958	3.16307	0.296	0.00806026
442	M02F4.7	WBGene00019738	genotype	0.593246	0.226765	0.08942	0.771034
443	K01D12.10	WBGene00010469	genotype	0.36907	0.432892	-0.02925	0.593698
444	K08F4.2	WBGene00010677	genotype	0.0578661	1.23758	-0.19198	0.183811
445	Y39E4B.11	WBGene00012720	genotype	0.00924209	2.03423	0.27207	0.0518134
446	Y48A6B.4	WBGene00012965	genotype	0.0476921	1.32155	-0.72257	0.160542
447	R09H10.2	WBGene00011180	genotype	0.765573	0.116014	0.01877	0.881362
448	F21D5.7	WBGene00009012	genotype	0.8272	0.0823893	0.01255	0.915594
449	T27A10.3	WBGene00000515	genotype	0.418189	0.378627	0.07463	0.636654
450	F28E10.1	WBGene00017900	genotype	0.844552	0.0733736	-0.00854	0.925363
451	Y41D4B.19	WBGene00003794	genotype	0.499213	0.301714	-0.08808	0.702165
452	W03F9.11	WBGene00044512	genotype	0.0819212	1.0866	0.08185	0.23211
453			genotype	0.0553111	1.25719	0.10234	0.178204
454	ZC482.5	WBGene00013914	genotype	0.0901341	1.04511	-0.08011	0.247288
455	C35B8.2	WBGene00006887	genotype	0.290453	0.536923	-0.06935	0.517099
456	Y47D7A.5	WBGene00001714	genotype	0.133907	0.873196	0.29731	0.319928
457			genotype	0.00603031	2.21966	-0.25665	0.0382348
458	C39E9.4	WBGene00008028	genotype	0.483018	0.316037	-0.11283	0.690396
459	K04G2.6	WBGene00010565	genotype	0.516098	0.287268	-0.03981	0.714704
460	F39G3.3	WBGene00018208	genotype	0.302553	0.519198	-0.07599	0.528997
461			genotype	6.77503e-07	6.16909	-0.24251	2.96007e-05
462	T11B7.1	WBGene00011706	genotype	0.00180899	2.74256	-0.44079	0.0163409
463	Y48G1BL.2	WBGene00000227	genotype	0.0484033	1.31513	-0.13135	0.162289
464	B0361.2	WBGene00015156	genotype	0.0409634	1.3876	-0.08824	0.145079
465	C34C6.4	WBGene00007917	genotype	0.430819	0.365706	0.03393	0.647351
466			genotype	0.321218	0.4932	0.15014	0.548131
467	W06H8.8	WBGene00006436	genotype	0.422903	0.373759	0.10253	0.640746
468			genotype	0.019042	1.72029	0.13165	0.0855946
469	E03H12.9	WBGene00017115	genotype	0.408714	0.388581	-0.02126	0.629519
470			genotype	0.181574	0.740947	-0.0477	0.389
471	R11D1.11	WBGene00000984	genotype	0.160764	0.793812	0.0838	0.360354
472	C09B7.4	WBGene00022919	genotype	0.355717	0.448895	0.01964	0.580495
473	Y54G2A.21	WBGene00021886	genotype	0.0178349	1.74873	-0.14447	0.0816453
474	T22A3.4	WBGene00044070	genotype	0.199586	0.699871	0.088	0.41247
475	C25F9.13	WBGene00045413	genotype	0.854704	0.0681841	0.00508	0.930816
476			genotype	0.0225088	1.64765	-0.0773	0.0960236
477	F26E4.11	WBGene00009164	genotype	0.521161	0.283028	0.04017	0.718209
478			genotype	5.35337e-05	4.27137	1.34049	0.0011328
479			genotype	0.757231	0.120772	0.00733	0.875901
480	C34H4.5	WBGene00016427	genotype	0.0798742	1.09759	-0.11884	0.228457
481	T03D3.14	WBGene00005635	genotype	0.883048	0.0540155	-0.00336	0.94519
482	C18B12.3	WBGene00001096	genotype	0.278469	0.555223	0.0439	0.504987
483	C45B2.5	WBGene00001602	genotype	0.09315	1.03082	0.11957	0.252461
484	Y48B6A.11	WBGene00012982	genotype	0.10633	0.973344	-0.14352	0.275876
485	C01H6.6	WBGene00007255	genotype	0.0107702	1.96778	0.09045	0.0575818
486	C42D8.9	WBGene00044299	genotype	0.337356	0.471912	-0.03426	0.563675
487	T19B10.12	WBGene00050898	genotype	0.208991	0.679873	0.06452	0.423966
488	C06C3.1	WBGene00003196	genotype	0.583979	0.233603	-0.0375	0.764354
489	ZC482.4	WBGene00013913	genotype	0.371903	0.42957	-0.02431	0.596322
490	B0496.7	WBGene00015216	genotype	0.673449	0.171696	0.04013	0.82313
491	C18D11.4	WBGene00004705	genotype	0.347678	0.458823	-0.08341	0.573264
492			genotype	0.968317	0.0139823	0.0016	0.986095
493			genotype	0.346104	0.460793	-0.02166	0.571845
494	F55C9.3	WBGene00010100	genotype	4.91095e-05	4.30883	-0.33296	0.00105198
495	F45E12.3	WBGene00000839	genotype	0.616926	0.209767	-0.0432	0.786326
496	ZC434.5	WBGene00001337	genotype	0.430487	0.36604	-0.07356	0.647118
497	F14F8.13	WBGene00023505	genotype	0.122213	0.912883	0.05569	0.301708
498	R09B5.7	WBGene00005611	genotype	0.424963	0.371649	0.05388	0.642402
499	T11G6.7	WBGene00011721	genotype	0.691714	0.160073	0.02602	0.834652
500	F28E10.4	WBGene00017902	genotype	0.94036	0.0267059	0.00304	0.972957
501	F08G12.4	WBGene00006922	genotype	0.176308	0.753727	-0.11058	0.38218
502	M79.2	WBGene00010902	genotype	0.362541	0.440643	0.06522	0.587098
503			genotype	0.421386	0.37532	0.01973	0.63941
504			genotype	0.317079	0.498832	0.07867	0.543427
505			genotype	0.427147	0.369422	-0.02235	0.644369
506			genotype	0.698848	0.155617	-0.0143	0.839273
507			genotype	0.869203	0.0608789	0.00681	0.938746
508			genotype	0.811767	0.0905684	-0.01213	0.907562
509			genotype	0.382919	0.416893	0.11784	0.606629
510			genotype	0.794875	0.0997012	-0.02918	0.898396
511			genotype	0.0704537	1.1521	0.03954	0.21015
512			genotype	0.707533	0.150253	0.00684	0.844721
513			genotype	0.1384	0.858863	0.04069	0.327137
514			genotype	0.027755	1.55666	0.05529	0.111148
515			genotype	0.492632	0.307477	0.01376	0.697109
516			genotype	0.934265	0.0295297	0.00316	0.970052
517			genotype	0.0161464	1.79192	0.04742	0.0762401
518			genotype	0.529657	0.276005	-0.01059	0.724802
519	F07A5.1	WBGene00002136	genotype	0.00605944	2.21757	-0.23455	0.0383343
520	C34D1.3	WBGene00003850	genotype	0.846668	0.0722866	-0.00564	0.926694
521	W03G9.8	WBGene00044431	genotype	7.27258e-05	4.13831	-0.35224	0.0014361
522	F46C3.1	WBGene00003970	genotype	0.349951	0.455993	-0.04964	0.575488
523	F39B2.1	WBGene00009553	genotype	0.0144589	1.83986	-0.21933	0.0706006
524	C08C3.3	WBGene00003102	genotype	0.215715	0.66612	-0.05674	0.432232
525	K10D2.7	WBGene00019633	genotype	0.699939	0.15494	0.01922	0.839714
526	K08D12.1	WBGene00003947	genotype	0.789106	0.102865	-0.01751	0.895127
527	C46H11.4	WBGene00002979	genotype	0.531584	0.274428	-0.04545	0.72634
528	F47A4.1	WBGene00009799	genotype	0.963638	0.0160862	0.00187	0.98393
529	R08H2.14	WBGene00005325	genotype	0.552445	0.257711	0.02323	0.741688
530	Y51A2B.2	WBGene00013066	genotype	0.875977	0.0575073	0.018	0.94161
531	F09B9.2	WBGene00006839	genotype	0.656308	0.182893	-0.03039	0.811768
532			genotype	3.98498e-06	5.39957	0.45566	0.000134378
533			genotype	0.257863	0.588611	-0.03439	0.482799
534	F33A8.3	WBGene00000472	genotype	0.160643	0.794138	0.1019	0.360117
535	K10D2.1	WBGene00019627	genotype	0.0841365	1.07502	-0.11743	0.236094
536	D2023.1	WBGene00014300	genotype	0.674099	0.171276	0.03273	0.823524
537			genotype	0.0257937	1.58849	0.0294	0.105623
538	C05E4.14	WBGene00005228	genotype	0.0651832	1.18586	0.31087	0.199498
539	Y51H1A.4	WBGene00013095	genotype	0.0828179	1.08188	-0.11561	0.233694
540	F07A11.1	WBGene00008545	genotype	0.793313	0.100555	0.01206	0.897783
541	F58D5.5	WBGene00010244	genotype	0.401864	0.395921	0.08254	0.623201
542	Y22D7AR.6	WBGene00021260	genotype	0.578621	0.237606	0.03989	0.760714
543			genotype	0.785594	0.104802	-0.03603	0.893115
544			genotype	0.16491	0.782754	0.12564	0.366502
545	T24F1.7	WBGene00011999	genotype	0.175196	0.756476	0.10482	0.380663
546	D1086.20	WBGene00077448	genotype	0.32168	0.492576	0.02795	0.548692
547	F58B3.8	WBGene00001107	genotype	0.316656	0.499412	0.05067	0.543008
548	C01F6.6	WBGene00006438	genotype	0.194746	0.710532	0.11931	0.406539
549	R04F11.2	WBGene00011015	genotype	0.926712	0.0330552	0.00468	0.966599
550	F54H12.1	WBGene00000041	genotype	0.1919	0.716925	-0.10552	0.402865
551	Y106G6H.2	WBGene00003902	genotype	0.945334	0.0244147	0.00639	0.97542
552	T15B7.12	WBGene00020524	genotype	0.374056	0.427063	0.08053	0.598353
553	Y5H2A.4	WBGene00044521	genotype	8.38806e-05	4.07634	0.55532	0.00160656
554	M01D7.7	WBGene00001196	genotype	0.266025	0.575077	0.0862	0.491669
555	T23F6.1	WBGene00011949	genotype	0.59642	0.224448	0.05811	0.772918
556			genotype	0.198028	0.703274	-0.02999	0.410564
557	Y57G11C.5	WBGene00013303	genotype	0.557551	0.253715	0.0563	0.745158
558	C17E7.1	WBGene00015897	genotype	0.0133581	1.87425	-0.30904	0.0668115
559	F33G12.3	WBGene00018015	genotype	0.0486309	1.31309	-0.16205	0.162789
560	C15C7.5	WBGene00015791	genotype	0.45356	0.343365	0.04627	0.666822
561	Y73B6A.5	WBGene00003030	genotype	0.433228	0.363284	-0.09059	0.649428
562			genotype	0.000471533	3.32649	0.4561	0.00602337
563	C32H11.3	WBGene00007866	genotype	0.27163	0.566022	-0.11334	0.497265
564	R07C3.6	WBGene00019922	genotype	0.00031758	3.49815	-0.50669	0.00446548
565	T23H2.1	WBGene00003798	genotype	0.973065	0.0118583	0.00122	0.987901
566	C50F2.6	WBGene00001430	genotype	0.531668	0.27436	0.10924	0.726411
567			genotype	0.0449995	1.34679	0.1896	0.154556
568	H03G16.6	WBGene00044141	genotype	0.774342	0.111067	0.00713	0.88652
569	Y105C5B.15	WBGene00013654	genotype	0.374246	0.426843	-0.13788	0.598546
570			genotype	0.995771	0.00184043	0.00022	0.998376
571			genotype	0.260746	0.583782	0.03878	0.485864
572	Y41D4B.24	WBGene00021524	genotype	0.696788	0.156899	0.03108	0.837873
573	T07F10.4	WBGene00011590	genotype	0.89411	0.0486089	-0.0038	0.950877
574	ZK355.1	WBGene00022711	genotype	0.561214	0.250872	-0.01994	0.747822
575	H37A05.4	WBGene00044200	genotype	0.487405	0.31211	0.04306	0.693616
576	C43F9.8	WBGene00001163	genotype	0.0188676	1.72428	0.15083	0.0849793
577	Y116F11B.2	WBGene00013820	genotype	0.338131	0.470914	0.08644	0.564489
578	Y39F10B.1	WBGene00021456	genotype	0.0030586	2.51448	-0.29206	0.0237238
579			genotype	0.45905	0.33814	0.10285	0.671397
580	K08A8.2	WBGene00004949	genotype	0.808861	0.0921263	-0.00596	0.905684
581			genotype	0.361855	0.441466	-0.14701	0.586385
582	F10A3.10	WBGene00014733	genotype	0.3563	0.448184	0.03908	0.581065
583	K08H10.6	WBGene00010698	genotype	0.306504	0.513564	0.05375	0.532774
584	T23D8.9	WBGene00006379	genotype	0.0336999	1.47237	-0.13489	0.12694
585	T28B11.1	WBGene00012117	genotype	0.822918	0.0846437	-0.00697	0.913516
586	M03C11.7	WBGene00010844	genotype	0.438652	0.357879	-0.03562	0.653962
587	ZK328.1	WBGene00000874	genotype	0.814436	0.0891432	0.01069	0.909083
588	F15A2.5	WBGene00001164	genotype	0.0200488	1.69791	-0.187	0.088796
589			genotype	0.746566	0.126932	-0.01079	0.869578
590			genotype	0.458672	0.338498	0.02516	0.671104
591			genotype	0.805775	0.0937862	0.01247	0.904073
592			genotype	0.950523	0.0220372	0.00651	0.977968
593			genotype	0.685808	0.163797	-0.05704	0.831098
594			genotype	0.915573	0.0383069	-0.0173	0.961209
595			genotype	0.581019	0.23581	0.0874	0.762153
596			genotype	0.152473	0.816807	0.03087	0.348349
597			genotype	0.617172	0.209594	0.01201	0.786428
598			genotype	0.410106	0.387104	0.02675	0.630769
599			genotype	0.101641	0.992932	0.03677	0.267719
600			genotype	0.0961615	1.017	0.02432	0.258014
601			genotype	0.0232554	1.63348	0.04026	0.0983548
602			genotype	0.898692	0.0463892	0.00271	0.95289
603			genotype	0.250083	0.601916	-0.06023	0.473799
604	C08H9.6	WBGene00007466	genotype	0.0757963	1.12035	-0.22999	0.220802
605	F09F7.4	WBGene00017301	genotype	0.600672	0.221362	-0.08263	0.77567
606	E01A2.2	WBGene00017085	genotype	0.220323	0.656939	-0.03284	0.438378
607	Y43H11AL.2	WBGene00021546	genotype	0.171631	0.765405	-0.17481	0.375334
608			genotype	0.1207	0.918294	-0.09489	0.299415
609			genotype	0.897521	0.0469552	0.0024	0.952609
610	C36F7.4	WBGene00004372	genotype	0.342189	0.465735	-0.01963	0.568408
611	Y37D8A.14	WBGene00012553	genotype	0.0400314	1.3976	0.07084	0.142897
612	C39E9.8	WBGene00008032	genotype	0.0143332	1.84366	-0.17006	0.0701838
613	R01H2.8	WBGene00045190	genotype	0.20541	0.687379	-0.02178	0.419928
614			genotype	0.340584	0.467775	0.03398	0.566771
615			genotype	0.511392	0.291246	-0.09192	0.7115
616			genotype	0.741132	0.130104	0.02353	0.866358
617	K07A3.2	WBGene00004226	genotype	0.691534	0.160186	0.03555	0.834549
618	T22C1.5	WBGene00011916	genotype	0.738271	0.131784	-0.0093	0.864171
619	R193.2	WBGene00020128	genotype	0.350209	0.455673	-0.13199	0.575703
620	Y51F10.5	WBGene00021766	genotype	0.000268346	3.5713	-0.22467	0.00393257
621	F53G12.6	WBGene00004962	genotype	0.00227168	2.64365	0.2558	0.0192297
622			genotype	0.549243	0.260235	0.03427	0.739432
623	T19B4.2	WBGene00003793	genotype	0.072377	1.1404	-0.1254	0.213663
624			genotype	0.842398	0.0744828	0.00736	0.92401
625	F53E4.1	WBGene00009978	genotype	0.481627	0.31729	0.0476	0.689367
626	Y47D7A.11	WBGene00021623	genotype	0.179504	0.745926	-0.34948	0.386165
627	T06A1.4	WBGene00020279	genotype	2.21048e-06	5.65551	-0.35212	8.18656e-05
628	K02A6.1	WBGene00019292	genotype	0.289974	0.537641	0.03016	0.516571
629	F42A8.1	WBGene00009626	genotype	0.111984	0.950845	-0.2805	0.285355
630	C56G2.1	WBGene00016977	genotype	0.484754	0.314479	0.06138	0.691598
631	C32E8.9	WBGene00016325	genotype	0.732769	0.135033	-0.0217	0.86064
632	Y24D9A.1	WBGene00021281	genotype	0.41764	0.379198	-0.07823	0.636411
633	K08D8.4	WBGene00010658	genotype	0.00695496	2.15771	-0.52803	0.0422947
634	ZK1290.15	WBGene00044775	genotype	0.0071552	2.14538	0.30433	0.0432045
635			genotype	0.00612224	2.21309	0.0431	0.0385636
636	B0207.12	WBGene00000232	genotype	0.822355	0.0849405	0.01258	0.913234
637	H18N23.2	WBGene00019211	genotype	0.171411	0.765961	0.09879	0.375072
638	C08F11.2	WBGene00007451	genotype	0.862329	0.0643271	-0.00424	0.934761
639	T27E4.1	WBGene00020861	genotype	0.600525	0.221469	-0.0302	0.77567
640	T20D3.3	WBGene00011857	genotype	0.115596	0.937058	-0.0686	0.291065
641	Y57G11C.24	WBGene00001330	genotype	0.0145483	1.83719	0.19985	0.0708991
642	K02E11.11	WBGene00050975	genotype	0.712634	0.147134	0.01455	0.847848
643	F35E2.3	WBGene00009411	genotype	4.61441e-12	11.3359	1.33347	1.58078e-09
644			genotype	0.024307	1.61427	0.08832	0.101293
645	F48F7.8	WBGene00009853	genotype	0.935017	0.0291806	-0.00417	0.970448
646	M04G12.2	WBGene00000789	genotype	0.000496345	3.30422	0.24651	0.00626598
647	C31B8.7	WBGene00016282	genotype	0.933329	0.029965	-0.00676	0.969832
648	T07H3.2	WBGene00020325	genotype	0.385579	0.413887	0.0654	0.608901
649			genotype	0.000879652	3.05569	0.29329	0.00968525
650	T02B11.5	WBGene00005622	genotype	0.996366	0.00158124	0.00016	0.998574
651	R53.6	WBGene00011275	genotype	0.0941415	1.02622	-0.04343	0.254199
652	B0464.7	WBGene00000235	genotype	0.400484	0.397415	0.06785	0.621909
653	C24D10.2	WBGene00016054	genotype	0.00324579	2.48868	0.2845	0.0247429
654	F41E6.4	WBGene00018285	genotype	0.27908	0.554272	-0.09938	0.505469
655	C17C3.1	WBGene00015887	genotype	0.727783	0.137998	-0.03661	0.857867
656	C14E2.6	WBGene00015775	genotype	0.000783984	3.10569	0.1775	0.00889407
657	K07H8.10	WBGene00019510	genotype	4.00375e-05	4.39753	0.21311	0.000890115
658	F53C11.9	WBGene00044921	genotype	0.000606493	3.21717	0.38008	0.0073135
659	B0284.1	WBGene00007131	genotype	0.289042	0.539039	-0.08284	0.515506
660	K09F6.11	WBGene00044361	genotype	0.0482848	1.31619	0.05118	0.161988
661			genotype	0.370582	0.431116	-0.25728	0.595173
662	F57G8.8	WBGene00005747	genotype	0.589322	0.229647	0.02691	0.768297
663	Y34B4A.3	WBGene00002031	genotype	0.00402125	2.39564	-0.23632	0.028786
664			genotype	0.00356225	2.44828	0.41259	0.026429
665	Y54E5A.4	WBGene00003790	genotype	0.0412882	1.38417	-0.15003	0.145784
666	F54H12.1	WBGene00000041	genotype	0.2458	0.609418	-0.06421	0.46907
667			genotype	0.104374	0.981406	0.10345	0.272443
668	C36E8.5	WBGene00006537	genotype	0.367536	0.4347	-0.05184	0.591985
669	T26H5.9	WBGene00044206	genotype	0.943905	0.0250719	-0.02374	0.97488
670	Y55B1AR.1	WBGene00002269	genotype	0.693634	0.15887	0.0393	0.835917
671	C09G12.17	WBGene00044470	genotype	0.0103082	1.98682	-0.13001	0.055977
672	E02H9.1	WBGene00017099	genotype	0.105702	0.975915	-0.23093	0.274705
673	Y116A8C.11	WBGene00013791	genotype	0.849732	0.0707179	-0.01414	0.928227
674			genotype	0.821945	0.0851571	-0.02456	0.913026
675			genotype	0.655693	0.1833	-0.06497	0.811229
676			genotype	0.956228	0.0194385	-0.00867	0.980869
677			genotype	0.913892	0.0391052	-0.02151	0.960717
678			genotype	0.998698	0.000565791	-0.00041	0.999489
679			genotype	0.927247	0.0328046	0.02341	0.966747
680			genotype	0.995865	0.00179963	0.00144	0.998399
681			genotype	0.0206939	1.68416	0.06806	0.0906851
682			genotype	0.146476	0.834234	0.03417	0.339569
683			genotype	0.0850477	1.07034	0.0475	0.237766
684			genotype	0.447308	0.349394	0.02219	0.661627
685			genotype	0.166729	0.777989	0.04886	0.368931
686			genotype	0.0485484	1.31383	0.02761	0.162643
687			genotype	0.547419	0.26168	0.01165	0.738203
688			genotype	0.0929158	1.03191	0.17401	0.252124
689	Y17D7C.4	WBGene00050903	genotype	0.586878	0.231452	0.02363	0.766592
690			genotype	0.780642	0.107548	-0.08088	0.890238
691	C02F12.1	WBGene00006643	genotype	0.38654	0.412805	-0.05256	0.60975
692	K10B2.3	WBGene00019606	genotype	0.00229365	2.63947	-0.44019	0.0193762
693	F32H5.4	WBGene00009350	genotype	0.103254	0.986094	0.06669	0.270475
694	C01G8.1	WBGene00015312	genotype	0.000101153	3.99502	-0.41683	0.00186853
695	C01G5.6	WBGene00015308	genotype	0.0173984	1.75949	-0.1415	0.0803115
696	C35B1.5	WBGene00016435	genotype	0.0134579	1.87102	0.16151	0.0671485
697	W07E6.5	WBGene00021076	genotype	0.859868	0.0655684	0.00904	0.933494
698	T23C6.1	WBGene00007011	genotype	0.00617367	2.20946	-0.20724	0.0387418
699	Y51A2D.15	WBGene00013082	genotype	0.604175	0.218838	-0.06009	0.778148
700	C26F1.5	WBGene00001719	genotype	0.197829	0.70371	0.11004	0.410416
701	C34D4.12	WBGene00000888	genotype	0.0084648	2.07238	-0.18331	0.0485966
702	C33D9.1	WBGene00001366	genotype	0.569753	0.244314	-0.04209	0.754483
703	K07C11.8	WBGene00019480	genotype	0.578189	0.23793	0.03745	0.760403
704	ZK228.3	WBGene00013946	genotype	0.159123	0.798267	-0.18164	0.357952
705			genotype	0.561538	0.250621	-0.13181	0.748021
706	C07H6.4	WBGene00015581	genotype	0.472109	0.325958	-0.06286	0.681829
707	T22F3.11	WBGene00020700	genotype	0.42919	0.36735	0.32926	0.646093
708	Y82E9BL.2	WBGene00022319	genotype	0.0553892	1.25657	-0.06064	0.178321
709	C30G4.4	WBGene00016269	genotype	0.802581	0.0955109	0.01653	0.902323
710	F40H7.1	WBGene00006000	genotype	0.937899	0.0278439	-0.00203	0.971613
711	ZK1307.6	WBGene00001510	genotype	0.0464085	1.3334	-0.12689	0.157647
712	T04B2.5	WBGene00011423	genotype	0.391694	0.407053	0.03023	0.614225
713	Y48G9A.9	WBGene00021702	genotype	0.671855	0.172724	-0.02994	0.822205
714			genotype	0.180367	0.743842	-0.03745	0.387505
715	T28D6.2	WBGene00006533	genotype	0.0142999	1.84467	0.19367	0.0700737
716	W06B4.2	WBGene00021057	genotype	0.15227	0.817386	0.07066	0.348102
717	C08B6.15	WBGene00077449	genotype	0.0732745	1.13505	-0.10063	0.215493
718	Y38F1A.3	WBGene00004232	genotype	0.0224301	1.64917	0.27749	0.0958323
719	ZK1225.9	WBGene00044713	genotype	0.118933	0.924699	-0.1298	0.29661
720	F46F2.3	WBGene00009787	genotype	0.0994759	1.00228	-0.26357	0.263938
721	ZK742.1	WBGene00002078	genotype	0.177533	0.750722	-0.09254	0.38373
722	F52E4.6	WBGene00006948	genotype	0.210454	0.676842	0.03012	0.425712
723	F35H8.5	WBGene00001368	genotype	0.289974	0.53764	0.06915	0.516571
724	ZK1248.3	WBGene00001224	genotype	0.399459	0.398527	-0.05772	0.621125
725	K09A9.2	WBGene00004276	genotype	0.599608	0.222132	0.03564	0.775181
726	F47H4.11	WBGene00009841	genotype	2.61043e-08	7.58329	-0.65582	1.74363e-06
727	C29E4.13	WBGene00043051	genotype	0.0405845	1.39164	-0.18179	0.144163
728	T27E9.8	WBGene00012098	genotype	0.177821	0.750017	-0.04272	0.383932
729	Y45F10D.16	WBGene00044257	genotype	0.00134374	2.87168	0.2631	0.0131977
730	C35A5.11	WBGene00044024	genotype	0.100126	0.999451	0.24806	0.26512
731			genotype	0.128035	0.892671	0.06493	0.310893
732			genotype	0.0543318	1.26495	0.07311	0.175881
733	Y46G5A.1	WBGene00012894	genotype	0.023947	1.62075	0.18018	0.100246
734	ZK863.1	WBGene00014122	genotype	0.241404	0.617256	0.04216	0.464088
735	F58G6.9	WBGene00044107	genotype	0.601962	0.220431	-0.03113	0.776715
736	F13H10.3	WBGene00008774	genotype	0.362791	0.440344	-0.07315	0.587249
737	M04G7.1	WBGene00019772	genotype	0.106419	0.972982	0.19281	0.276058
738	C33H5.14	WBGene00016380	genotype	0.348831	0.457384	0.0284	0.574339
739	T08A9.13	WBGene00044442	genotype	0.638652	0.194736	0.03162	0.800097
740			genotype	0.644846	0.190544	-0.0532	0.80431
741	C05D2.1	WBGene00000900	genotype	0.100521	0.997744	0.08478	0.265822
742	F58H10.1	WBGene00010291	genotype	0.634685	0.197442	0.02707	0.797844
743	Y41C4A.4	WBGene00000793	genotype	0.000716324	3.14489	0.141	0.00831421
744	C47A10.8	WBGene00005909	genotype	0.713479	0.146619	-0.02411	0.848392
745	F26A1.19	WBGene00270319	genotype	0.74613	0.127185	0.01191	0.869291
746	C18A11.7	WBGene00001000	genotype	0.075172	1.12394	0.17202	0.219485
747	Y67H2A.5	WBGene00013463	genotype	0.0623895	1.20489	0.11901	0.193475
748	F36H1.4	WBGene00002992	genotype	0.86925	0.0608555	0.00887	0.938746
749	Y18D10A.20	WBGene00003989	genotype	0.076113	1.11854	-0.17963	0.22139
750	C50H11.9	WBGene00006271	genotype	0.384849	0.414709	0.0383	0.608238
751			genotype	0.241609	0.616887	0.05652	0.464265
752	F08F1.7	WBGene00006472	genotype	0.843076	0.0741335	-0.01865	0.924494
753	F11E6.3	WBGene00008707	genotype	0.394858	0.403559	-0.06421	0.61694
754	M02G9.3	WBGene00010832	genotype	0.564203	0.248565	0.06129	0.750302
755	Y51A2A.12	WBGene00077445	genotype	0.0334828	1.47518	-0.22139	0.126459
756	F41E7.6	WBGene00009622	genotype	0.0072019	2.14255	-0.28653	0.0433995
757	F27E11.3	WBGene00000478	genotype	0.126903	0.89653	0.14262	0.309105
758			genotype	0.972223	0.0122342	0.00585	0.987761
759	Y40B10A.1	WBGene00021486	genotype	0.0803556	1.09498	-0.17425	0.229312
760			genotype	0.780196	0.107796	-0.06841	0.890045
761			genotype	0.786415	0.104348	-0.06977	0.893473
762			genotype	0.980514	0.00854613	-0.00657	0.991549
763			genotype	0.962521	0.0165899	-0.01328	0.983409
764			genotype	0.964557	0.0156722	-0.01358	0.984322
765			genotype	0.985582	0.00630717	-0.00598	0.99392
766			genotype	0.0284233	1.54633	0.0503	0.112981
767			genotype	0.932506	0.0303484	0.00179	0.969374
768			genotype	0.0971892	1.01238	0.04906	0.25979
769			genotype	0.0464261	1.33324	0.04339	0.157683
770			genotype	0.300955	0.521498	0.02477	0.527223
771			genotype	0.019411	1.71195	0.05871	0.0868161
772	C12D12.5	WBGene00015716	genotype	0.891172	0.0500385	0.01247	0.949547
773			genotype	0.722106	0.141399	-0.04529	0.85396
774			genotype	0.0452509	1.34437	0.04043	0.155045
775			genotype	0.187951	0.725954	0.02419	0.397878
776	Y71G12B.9	WBGene00022149	genotype	0.176605	0.752998	-0.04778	0.38263
777	C06C3.6	WBGene00005271	genotype	0.244359	0.611971	-0.04697	0.467563
778			genotype	0.835651	0.0779751	-0.02328	0.920272
779	Y1H11.1	WBGene00001782	genotype	0.231395	0.635646	0.09619	0.451741
780	C06H2.5	WBGene00007389	genotype	0.261881	0.581896	0.05747	0.487009
781	C24H12.9	WBGene00016078	genotype	0.427639	0.368923	0.02646	0.644809
782	F01D4.4	WBGene00001189	genotype	0.198569	0.70209	0.13325	0.411158
783	C53C7.3	WBGene00008279	genotype	7.47712e-05	4.12627	-0.25756	0.00146597
784	K07A1.12	WBGene00003036	genotype	0.690793	0.160652	-0.03963	0.834161
785	R160.7	WBGene00003084	genotype	0.528985	0.276556	0.05411	0.724409
786	F44B9.1	WBGene00001059	genotype	0.0205837	1.68648	0.22006	0.0904047
787	F44C8.2	WBGene00003724	genotype	0.0644143	1.19102	0.1615	0.197814
788	B0379.3	WBGene00003508	genotype	0.856448	0.0672992	0.00987	0.931894
789	C16A11.5	WBGene00015818	genotype	0.00382599	2.41726	-0.19777	0.0278019
790	F18E3.13	WBGene00045276	genotype	0.884412	0.0533453	-0.01854	0.945889
791	F18G5.6	WBGene00017582	genotype	0.664089	0.177774	0.05582	0.817212
792	T19D7.5	WBGene00020573	genotype	0.747227	0.126547	-0.02152	0.869947
793	Y51H7C.15	WBGene00044439	genotype	0.145975	0.835721	-0.05625	0.338843
794	C15H9.6	WBGene00002007	genotype	0.311232	0.506915	-0.10163	0.537623
795	T15D6.10	WBGene00011784	genotype	0.204225	0.689891	0.11137	0.418375
796	K03B8.8	WBGene00010525	genotype	0.312925	0.50456	0.03652	0.539436
797			genotype	1.72095e-05	4.76423	-0.21801	0.000452066
798	Y67D8C.8	WBGene00022072	genotype	0.43841	0.358119	0.11492	0.653829
799			genotype	0.0256801	1.5904	0.20447	0.105272
800	F02A9.7	WBGene00044406	genotype	0.0961674	1.01697	0.07488	0.258014
801	T16A9.3	WBGene00011793	genotype	0.39785	0.40028	0.02293	0.619518
802	F36G3.1	WBGene00009482	genotype	0.360242	0.443405	0.06984	0.584925
803	C14F11.5	WBGene00002024	genotype	0.728156	0.137776	0.03631	0.858117
804	H28G03.1	WBGene00019249	genotype	0.997731	0.00098645	0.00015	0.998937
805	F23C8.13	WBGene00017741	genotype	0.939726	0.0269986	-0.00183	0.97261
806	T16G1.1	WBGene00004150	genotype	0.166341	0.779	0.11205	0.368471
807	F32A11.3	WBGene00009308	genotype	0.00133971	2.87299	0.35779	0.01317
808	R144.10	WBGene00020098	genotype	0.0347775	1.4587	-0.13228	0.129407
809	F37A4.7	WBGene00004316	genotype	0.235807	0.627442	0.05196	0.457158
810			genotype	0.000187373	3.72729	0.44358	0.00297403
811			genotype	0.754511	0.122334	0.00743	0.874219
812			genotype	0.0576811	1.23897	0.21082	0.183389
813			genotype	0.427384	0.369182	0.01317	0.644532
814	R11G11.2	WBGene00003648	genotype	1.43984e-11	10.8417	0.95875	3.6374e-09
815	F22B7.5	WBGene00001028	genotype	0.000413056	3.38399	-0.20576	0.00546152
816	C25E10.2	WBGene00016092	genotype	0.160305	0.795053	-0.06195	0.359716
817	H28G03.2	WBGene00019250	genotype	0.345535	0.461508	-0.06785	0.571315
818	C50F4.6	WBGene00001910	genotype	0.564526	0.248316	-0.05865	0.750488
819	K09E4.5	WBGene00001805	genotype	0.238086	0.623265	0.08239	0.460084
820	F56A8.6	WBGene00000774	genotype	0.195202	0.709517	-0.0478	0.407132
821	Y47D3B.2	WBGene00003759	genotype	0.38275	0.417085	-0.05849	0.60653
822	R11A8.6	WBGene00002152	genotype	0.770829	0.113042	-0.02969	0.884513
823	T06E4.6	WBGene00000719	genotype	0.151923	0.818376	0.12257	0.347512
824			genotype	0.674962	0.170721	0.01321	0.824044
825	F08A8.2	WBGene00008565	genotype	3.42455e-06	5.4654	1.17522	0.000119213
826	K10H10.9	WBGene00010764	genotype	0.139164	0.856472	0.06422	0.32821
827			genotype	0.668545	0.174869	-0.01434	0.820236
828	R10E11.3	WBGene00011216	genotype	0.182928	0.737719	-0.08438	0.391036
829	C18G1.4	WBGene00003994	genotype	0.595424	0.225173	-0.04671	0.772422
830	C32E8.3	WBGene00016321	genotype	0.0576187	1.23944	0.10739	0.183294
831	T08A9.7	WBGene00004988	genotype	0.795	0.0996326	-0.02303	0.898428
832	F59A3.1	WBGene00019074	genotype	0.427049	0.369523	0.03141	0.644242
833	F20G4.2	WBGene00008991	genotype	0.956942	0.0191142	-0.00419	0.981191
834	R12H7.2	WBGene00000217	genotype	0.725393	0.139427	0.02315	0.856344
835	ZC373.5	WBGene00013870	genotype	0.0184106	1.73493	0.14275	0.0835284
836			genotype	0.820577	0.0858805	-0.03536	0.912437
837	F13H10.9	WBGene00045056	genotype	0.169863	0.769901	0.10074	0.373311
838	C18B10.6	WBGene00015963	genotype	0.812393	0.090234	-0.03426	0.907977
839	R53.4	WBGene00011273	genotype	0.288333	0.540105	0.07714	0.514966
840	F43G6.8	WBGene00009660	genotype	0.000773867	3.11133	0.39256	0.0088058
841			genotype	0.604431	0.218653	0.07867	0.778327
842			genotype	0.781774	0.106919	0.04817	0.890834
843	F49E11.6	WBGene00009892	genotype	0.785401	0.104908	-0.05468	0.89297
844	F29G6.3	WBGene00009259	genotype	0.0805573	1.0939	0.20216	0.229667
845			genotype	0.855928	0.0675628	-0.04523	0.931418
846			genotype	0.918439	0.0369498	-0.02506	0.962521
847			genotype	0.883107	0.0539868	-0.03862	0.945209
848			genotype	0.983427	0.00725778	0.00539	0.992846
849			genotype	0.910882	0.0405378	-0.03176	0.959062
850			genotype	0.89817	0.0466414	-0.03885	0.952733
851			genotype	0.0456042	1.341	0.04817	0.155816
852			genotype	0.576673	0.239071	0.01587	0.7594
853			genotype	0.504415	0.297212	0.01528	0.705845
854			genotype	0.649564	0.187378	0.01586	0.807209
855			genotype	0.640495	0.193485	-0.01269	0.801288
856			genotype	0.107588	0.968237	0.04624	0.278021
857	F59E12.13	WBGene00006402	genotype	0.0134564	1.87107	-0.16512	0.0671484
858	C39D10.8	WBGene00016535	genotype	0.864898	0.0630351	-0.0158	0.936178
859	F15D4.6	WBGene00008863	genotype	0.000457493	3.33962	-0.25018	0.00588224
860	F10G7.2	WBGene00006626	genotype	0.662886	0.178561	-0.06658	0.816379
861	K09E4.6	WBGene00010723	genotype	0.11972	0.921834	0.16628	0.297686
862			genotype	0.950417	0.0220857	0.0027	0.977948
863	W04G5.12	WBGene00045075	genotype	0.0381335	1.41869	0.04702	0.138018
864	B0041.8	WBGene00015011	genotype	0.171991	0.764494	-0.11249	0.375849
865	F59H5.3	WBGene00019131	genotype	0.0072979	2.1368	-0.14642	0.0438378
866	F02C12.1	WBGene00008515	genotype	0.290811	0.536389	-0.05263	0.517443
867	F23F12.4	WBGene00017752	genotype	0.0167749	1.77534	-0.19624	0.0783235
868	F19F10.7	WBGene00017603	genotype	0.139826	0.854411	-0.07276	0.329252
869	Y54F10BM.14	WBGene00004016	genotype	0.898839	0.0463183	0.01054	0.952983
870			genotype	0.322656	0.49126	0.12416	0.549755
871	K10H10.12	WBGene00045403	genotype	0.271458	0.566298	-0.11332	0.497141
872	F07C6.3	WBGene00008554	genotype	0.108825	0.96327	0.1211	0.280068
873	F13E6.4	WBGene00008748	genotype	0.830634	0.0805903	-0.01612	0.917479
874	K10G4.8	WBGene00005793	genotype	0.245788	0.60944	0.0414	0.46907
875	C07H6.4	WBGene00015581	genotype	0.293123	0.53295	-0.06779	0.519988
876	ZK666.10	WBGene00005520	genotype	0.26144	0.582627	-0.04754	0.486596
877	K02A4.1	WBGene00001149	genotype	0.938612	0.0275139	-0.00508	0.972009
878	B0035.11	WBGene00007110	genotype	0.0183548	1.73625	-0.19148	0.0833503
879	T02B11.1	WBGene00005210	genotype	0.381582	0.418412	-0.01828	0.605295
880			genotype	0.00319841	2.49507	0.19658	0.0244642
881	T09F3.4	WBGene00011663	genotype	0.0217926	1.66169	-0.14878	0.0939787
882			genotype	0.0772329	1.1122	-0.16371	0.223574
883			genotype	0.140478	0.852393	0.04075	0.330097
884	F32A5.2	WBGene00017968	genotype	0.170575	0.768084	0.15645	0.373968
885	F49E11.2	WBGene00009889	genotype	0.074713	1.1266	0.16155	0.218505
886	F01G4.6	WBGene00008505	genotype	0.299061	0.524241	0.15032	0.525354
887	W08E12.9	WBGene00021090	genotype	0.118972	0.924555	0.03762	0.296627
888			genotype	7.07065e-05	4.15054	0.6548	0.00140481
889	F22A3.1	WBGene00017687	genotype	0.0464661	1.33286	0.21219	0.157724
890	F21F8.5	WBGene00017679	genotype	0.57532	0.240091	-0.03139	0.758372
891	VW02B12L.1	WBGene00006915	genotype	0.18812	0.725566	0.09865	0.398084
892			genotype	0.470575	0.327371	0.01727	0.68055
893			genotype	0.365037	0.437663	0.02209	0.589724
894	C37H5.13	WBGene00016511	genotype	0.0336417	1.47312	0.11239	0.126805
895	VZK822L.2	WBGene00012163	genotype	0.0746233	1.12713	0.12762	0.218341
896	F55A12.9	WBGene00004131	genotype	0.0369705	1.43215	0.17173	0.134964
897	F09F7.3	WBGene00017300	genotype	0.538268	0.269001	-0.03129	0.731561
898	W03G9.5	WBGene00021016	genotype	0.0283436	1.54754	0.20201	0.112776
899	C44E12.1	WBGene00016657	genotype	0.979322	0.00907471	-0.00326	0.991069
900	Y57G11C.12	WBGene00013308	genotype	0.204115	0.690126	0.06536	0.418236
901	C54F6.12	WBGene00016929	genotype	0.477824	0.320732	-0.06135	0.686251
902	R11A8.7	WBGene00011240	genotype	0.681902	0.166278	-0.03592	0.828981
903	B0294.3	WBGene00015118	genotype	0.647436	0.188803	0.01709	0.805842
904	C01G6.2	WBGene00007224	genotype	0.0131773	1.88017	0.2898	0.066171
905	Y54F10AL.1	WBGene00021847	genotype	0.00133763	2.87367	-0.16398	0.013158
906	W06D4.2	WBGene00012296	genotype	0.000211706	3.67427	0.46481	0.00328304
907	F41E7.1	WBGene00009617	genotype	0.0106873	1.97113	0.18833	0.057254
908	T12C9.6	WBGene00003615	genotype	0.283283	0.547779	0.0517	0.509995
909	F33G12.3	WBGene00018015	genotype	0.0478647	1.31998	-0.18569	0.161033
910	F22B3.4	WBGene00009035	genotype	0.0117781	1.92893	-0.28357	0.0611697
911			genotype	0.00987699	2.00538	0.28039	0.0543155
912	R11H6.1	WBGene00003982	genotype	0.691539	0.160183	-0.06114	0.834549
913	W05B10.2	WBGene00012277	genotype	0.000956493	3.01932	-0.20542	0.0103327
914	K08B4.4	WBGene00019516	genotype	0.352006	0.45345	0.05021	0.577188
915			genotype	0.999437	0.000244455	-3e-05	0.999763
916			genotype	0.892865	0.0492143	0.00589	0.950455
917	H38K22.7	WBGene00044912	genotype	0.0245871	1.60929	0.2266	0.102127
918	Y105E8A.14	WBGene00013674	genotype	0.00889427	2.05089	-0.13244	0.0503819
919			genotype	0.995151	0.00211081	0.00049	0.998109
920	Y17G7B.1	WBGene00012457	genotype	0.711554	0.147792	-0.03315	0.847128
921	B0218.8	WBGene00015052	genotype	0.184101	0.734944	0.1643	0.392685
922	cTel54X.1	WBGene00008352	genotype	7.93427e-10	9.10049	1.37475	9.29545e-08
923	K07G5.1	WBGene00010641	genotype	0.652913	0.185145	-0.05651	0.809273
924	F11E6.8	WBGene00008711	genotype	0.00465601	2.33199	0.22673	0.0318139
925	T21B4.4	WBGene00011878	genotype	0.942868	0.0255493	0.00857	0.974242
926			genotype	0.668675	0.174785	0.04683	0.820286
927	C39D10.2	WBGene00016530	genotype	0.844187	0.0735615	-0.01783	0.925194
928	T14G12.4	WBGene00001434	genotype	0.153806	0.813028	-0.12094	0.350206
929	Y116A8C.8	WBGene00013788	genotype	0.617526	0.209345	0.07589	0.786495
930			genotype	0.796913	0.0985888	-0.04649	0.899513
931			genotype	0.91271	0.0396672	-0.02238	0.960032
932			genotype	0.694695	0.158206	-0.08405	0.836594
933			genotype	0.828159	0.0818865	-0.05058	0.916047
934			genotype	0.801061	0.0963347	-0.05156	0.901741
935			genotype	0.780372	0.107698	-0.05279	0.89009
936			genotype	0.43941	0.35713	0.0295	0.65457
937			genotype	0.747117	0.126611	-0.01076	0.869886
938			genotype	0.631195	0.199836	0.01402	0.795743
939			genotype	0.215195	0.667168	0.02334	0.431554
940			genotype	0.179813	0.745179	0.03075	0.386608
941	Y52B11A.11	WBGene00014914	genotype	0.0276761	1.55789	0.10974	0.110969
942			genotype	0.436064	0.36045	-0.05002	0.651804
943	C34B2.6	WBGene00016391	genotype	0.826665	0.0826706	-0.00839	0.915296
944	Y71H10B.1	WBGene00022201	genotype	0.752592	0.123441	-0.01486	0.873314
945	K03F8.2	WBGene00000044	genotype	0.497381	0.303311	-0.02241	0.700995
946	C17F4.12	WBGene00044374	genotype	0.0122457	1.91201	0.5309	0.0628367
947	F56D5.3	WBGene00010148	genotype	0.21427	0.669039	-0.0861	0.430329
948	Y52B11A.3	WBGene00013123	genotype	0.0632226	1.19913	-0.12586	0.195294
949	Y105E8B.11	WBGene00044265	genotype	0.344985	0.462199	-0.02187	0.570936
950	C49F5.12	WBGene00268214	genotype	0.262714	0.580516	-0.04835	0.487902
951	K01D12.6	WBGene00010465	genotype	0.00409148	2.38812	-0.21144	0.0291323
952	C06H5.13	WBGene00219446	genotype	0.0438491	1.35804	0.05971	0.151955
953	Y7A9C.7	WBGene00023514	genotype	0.0330558	1.48075	0.05038	0.12538
954			genotype	0.401555	0.396255	0.1188	0.622905
955	F11C1.5	WBGene00008694	genotype	0.348205	0.458165	-0.07631	0.573814
956	B0464.6	WBGene00007186	genotype	0.194963	0.710047	-0.08787	0.406864
957	ZC513.8	WBGene00000620	genotype	0.145271	0.83782	-0.22939	0.337608
958	F54B8.1	WBGene00010016	genotype	0.884064	0.0535165	0.01294	0.945688
959	ZK721.3	WBGene00022810	genotype	0.323779	0.489751	0.04607	0.55078
960			genotype	0.660139	0.180365	-0.00902	0.814479
961	C08F11.14	WBGene00007461	genotype	0.0174645	1.75784	0.27398	0.0805121
962	C18D11.4	WBGene00004705	genotype	0.00531838	2.27422	-0.13213	0.0349691
963	F56H6.6	WBGene00010167	genotype	0.0245235	1.61042	0.2083	0.101935
964	T04A8.12	WBGene00007045	genotype	0.00586962	2.23139	-0.19875	0.0374975
965	H40L08.2	WBGene00014793	genotype	0.0530557	1.27527	0.07715	0.173101
966	C24B9.3	WBGene00016048	genotype	0.721667	0.141663	0.02036	0.853729
967	F20G2.5	WBGene00008988	genotype	0.954685	0.0201398	0.0017	0.980145
968	Y113G7B.7	WBGene00013758	genotype	1.63105e-07	6.78753	0.53712	8.65412e-06
969	W02D3.3	WBGene00003170	genotype	0.0109303	1.96137	-0.15208	0.0581358
970			genotype	0.0144633	1.83973	-0.15419	0.0706069
971	C32H11.5	WBGene00007868	genotype	0.067959	1.16775	0.06029	0.204969
972	B0034.1	WBGene00015002	genotype	0.0113394	1.94541	0.20254	0.0596033
973	B0244.8	WBGene00015083	genotype	0.0123446	1.90852	-0.32031	0.0631903
974	Y53H1A.1	WBGene00013177	genotype	0.00201819	2.69504	-0.27578	0.0176827
975			genotype	0.122529	0.911761	-0.04276	0.302173
976	K06A9.1	WBGene00019435	genotype	3.13266e-07	6.50409	0.93352	1.51507e-05
977	R01E6.2	WBGene00010968	genotype	0.0193569	1.71316	0.22363	0.0866397
978	R11A5.1	WBGene00000163	genotype	0.0257459	1.58929	-0.09017	0.105475
979	F07A5.7	WBGene00006754	genotype	0.624424	0.20452	-0.06018	0.791316
980	ZK829.1	WBGene00014093	genotype	0.56784	0.245774	-0.04836	0.752816
981	C24A11.8	WBGene00001491	genotype	0.535647	0.271121	0.0325	0.729314
982			genotype	0.00293226	2.5328	-0.14676	0.0230721
983	T05H10.7	WBGene00011511	genotype	0.209565	0.67868	0.05298	0.424672
984	C42D4.10	WBGene00006250	genotype	0.779814	0.108009	-0.00743	0.8899
985	C14C6.1	WBGene00005898	genotype	0.0857607	1.06671	0.04595	0.239167
986	Y15E3A.4	WBGene00012443	genotype	0.200782	0.697276	0.07681	0.413987
987	F02E11.1	WBGene00017179	genotype	0.0306857	1.51306	0.17671	0.119159
988	T13F3.2	WBGene00011750	genotype	0.49147	0.308503	0.02294	0.696312
989	F08B4.4	WBGene00017236	genotype	0.308823	0.51029	-0.03603	0.535221
990	T08H10.1	WBGene00020369	genotype	0.0146746	1.83343	0.1601	0.0713762
991	F11A5.7	WBGene00008675	genotype	0.287358	0.541577	0.02344	0.514016
992			genotype	0.512979	0.2899	-0.0144	0.712465
993	T24A6.20	WBGene00020756	genotype	0.303483	0.517865	-0.07019	0.529824
994	C34F6.5	WBGene00007939	genotype	0.726924	0.138511	-0.02608	0.857333
995	F23B2.6	WBGene00000121	genotype	0.00640961	2.19317	-0.14849	0.0398658
996	BE0003N10.3	WBGene00015268	genotype	0.857193	0.0669216	0.01422	0.932139
997	R52.10	WBGene00020081	genotype	5.02687e-11	10.2987	1.57059	1.00582e-08
998	B0001.1	WBGene00003010	genotype	0.468295	0.32948	-0.03815	0.67875
999	F45F2.5	WBGene00018478	genotype	0.0161715	1.79125	-0.10344	0.0763175
1000	K01A2.4	WBGene00019279	genotype	0.354275	0.45066	-0.07319	0.579396
1001	T23F11.4	WBGene00011956	genotype	0.078094	1.10738	-0.1585	0.22506
1002	H28O16.1	WBGene00010419	genotype	0.500661	0.300456	0.06073	0.70313
1003	C10A4.7	WBGene00015668	genotype	0.968323	0.0139799	-0.00315	0.986095
1004	H25K10.5	WBGene00010414	genotype	0.634817	0.197351	0.02463	0.797863
1005	W09C3.4	WBGene00021112	genotype	0.178555	0.748229	-0.08509	0.384873
1006	F53B2.6	WBGene00001820	genotype	0.206697	0.684666	-0.0776	0.421446
1007	H12C20.4	WBGene00005982	genotype	0.447615	0.349095	-0.03369	0.661757
1008			genotype	0.0326867	1.48563	0.18631	0.124441
1009	C06E8.3	WBGene00004182	genotype	0.0069115	2.16043	0.20991	0.0420756
1010	F56H6.9	WBGene00010170	genotype	0.598892	0.222651	-0.04536	0.77473
1011	C04F5.6	WBGene00015448	genotype	0.632133	0.199191	-0.04168	0.796016
1012	Y39G10AR.8	WBGene00021466	genotype	0.430032	0.366499	-0.09854	0.646779
1013			genotype	0.00146868	2.83307	-0.25363	0.0140766
1014	T05F1.3	WBGene00004488	genotype	0.414562	0.38241	-0.04142	0.634056
1015			genotype	0.871922	0.0595225	-0.02794	0.940045
1016			genotype	0.913913	0.0390949	-0.01925	0.960717
1017			genotype	0.692894	0.159333	-0.06679	0.835471
1018			genotype	0.929606	0.0317013	-0.01047	0.96808
1019			genotype	0.908372	0.0417365	-0.0139	0.957674
1020			genotype	0.794694	0.0998	-0.03297	0.898313
1021			genotype	0.361187	0.442268	0.02551	0.585869
1022			genotype	0.0803727	1.09489	0.03693	0.229332
1023			genotype	0.0233646	1.63144	0.05053	0.0986875
1024			genotype	0.908342	0.0417507	0.00368	0.957665
1025			genotype	0.809443	0.091814	0.00667	0.90597
1026			genotype	0.53842	0.268879	-0.17658	0.731657
1027	C17C3.1	WBGene00015887	genotype	0.928402	0.0322639	-0.00997	0.967402
1028	F01F1.1	WBGene00017158	genotype	0.0730224	1.13654	-0.10382	0.21502
1029	C39D10.8	WBGene00016535	genotype	0.889107	0.0510462	-0.01512	0.948196
1030	F37E3.3	WBGene00018158	genotype	0.202405	0.693778	0.12214	0.415959
1031	Y119C1B.8	WBGene00022473	genotype	0.234244	0.630332	-0.0758	0.455259
1032	F29D11.2	WBGene00009254	genotype	0.172223	0.763909	-0.1121	0.376224
1033			genotype	0.0245412	1.61011	-0.28412	0.101994
1034	F15B10.2	WBGene00001090	genotype	0.00505884	2.29595	-0.18882	0.0337655
1035	T27E4.5	WBGene00020863	genotype	0.000111781	3.95163	0.19515	0.00201223
1036	C31H1.6	WBGene00016289	genotype	0.661638	0.179379	-0.02243	0.815663
1037	T19E7.2	WBGene00004804	genotype	0.858157	0.0664335	-0.01225	0.932788
1038	T07A9.13	WBGene00020300	genotype	0.0050049	2.30061	-0.20923	0.0334993
1039	F36H2.4	WBGene00044247	genotype	0.254575	0.594184	0.10225	0.479043
1040	Y87G2A.15	WBGene00001704	genotype	0.0138986	1.85703	0.24108	0.0686804
1041	F54C9.1	WBGene00002065	genotype	0.706112	0.151127	0.0334	0.843959
1042	ZC266.1	WBGene00022584	genotype	3.84791e-07	6.41477	0.53792	1.80501e-05
1043	F13D11.2	WBGene00001824	genotype	0.941083	0.0263719	-0.00163	0.973369
1044	F13D12.7	WBGene00001679	genotype	0.34523	0.461892	0.04973	0.571164
1045			genotype	0.244884	0.611039	0.05361	0.468035
1046	R12H7.4	WBGene00011255	genotype	0.700395	0.154657	0.01396	0.839947
1047	T12B5.6	WBGene00020453	genotype	3.20685e-08	7.49392	0.82471	2.09255e-06
1048	K06A4.1	WBGene00003522	genotype	0.0150798	1.8216	0.15653	0.0726906
1049	R144.12	WBGene00043060	genotype	0.0464959	1.33259	-0.10111	0.157801
1050	C26C6.6	WBGene00007740	genotype	0.664321	0.177622	-0.04534	0.817387
1051	F08B12.3	WBGene00004831	genotype	0.665974	0.176543	-0.0143	0.818552
1052			genotype	0.143535	0.843043	-0.36437	0.335018
1053	C53C11.2	WBGene00016900	genotype	0.311055	0.507163	0.05241	0.537491
1054	C52B9.7	WBGene00003907	genotype	0.893555	0.0488788	-0.00304	0.950661
1055	F26H11.2	WBGene00009180	genotype	0.0133049	1.87599	-0.13968	0.0666349
1056	C12D8.1	WBGene00007534	genotype	0.618706	0.208516	-0.01338	0.787156
1057	D1007.18	WBGene00044421	genotype	0.421819	0.374874	0.05484	0.639766
1058	F21C10.11	WBGene00017660	genotype	0.56466	0.248213	0.02972	0.750554
1059	F28H7.6	WBGene00009239	genotype	0.00121869	2.91411	0.2364	0.0123231
1060	R05D3.7	WBGene00006840	genotype	0.293541	0.532332	0.08649	0.520321
1061	C09E7.6	WBGene00015640	genotype	0.164952	0.782641	-0.11741	0.366526
1062			genotype	0.454515	0.342452	0.02473	0.667722
1063			genotype	0.136489	0.864903	0.17785	0.324178
1064	F13A7.4	WBGene00005746	genotype	0.353903	0.451115	0.01596	0.579061
1065	K02A4.2	WBGene00001681	genotype	0.161801	0.791019	0.08613	0.361881
1066	C34D10.2	WBGene00016407	genotype	0.230641	0.637063	0.1785	0.450893
1067	K02E2.5	WBGene00014794	genotype	0.742553	0.129273	0.00679	0.867146
1068	Y24D9A.8	WBGene00021286	genotype	0.42772	0.36884	0.05106	0.644846
1069	F58E6.4	WBGene00010253	genotype	0.120989	0.917255	-0.03897	0.299787
1070	T20G5.11	WBGene00004326	genotype	0.00354538	2.45034	-0.15201	0.0263341
1071	W07G4.3	WBGene00012337	genotype	0.856367	0.0673401	0.00443	0.931828
1072	Y49C4A.8	WBGene00021709	genotype	0.000513704	3.28929	0.11659	0.00642415
1073	C46C2.6	WBGene00008114	genotype	0.544471	0.264025	0.02542	0.736009
1074	Y9C9A.6	WBGene00006212	genotype	0.595582	0.225058	-0.04255	0.772494
1075	C08E3.10	WBGene00015602	genotype	0.753956	0.122654	-0.02631	0.874088
1076			genotype	0.631353	0.199728	0.02001	0.795757
1077	Y23H5A.1	WBGene00000801	genotype	0.24528	0.610339	-0.05513	0.468551
1078	F45H11.6	WBGene00077521	genotype	0.576679	0.239066	0.02483	0.7594
1079	R05A10.3	WBGene00011020	genotype	0.0563488	1.24912	0.05539	0.180485
1080	K09E3.4	WBGene00019575	genotype	1.05678e-06	5.97602	-0.45945	4.3562e-05
1081	Y56A3A.30	WBGene00013242	genotype	0.206484	0.685114	0.06598	0.42124
1082	T08G5.3	WBGene00011624	genotype	1.58073e-06	5.80114	0.66792	6.14623e-05
1083	F34D6.2	WBGene00018022	genotype	0.19615	0.707412	-0.05204	0.408033
1084			genotype	0.491063	0.308863	0.03635	0.696191
1085	T15B7.14	WBGene00020526	genotype	0.000297085	3.52712	0.32386	0.00425402
1086	M162.2	WBGene00010928	genotype	0.316111	0.500161	0.17617	0.542508
1087	T10A3.1	WBGene00006750	genotype	0.454723	0.342253	0.0388	0.667927
1088			genotype	0.032037	1.49435	0.15154	0.122687
1089	B0348.6	WBGene00002061	genotype	0.148328	0.828776	-0.13094	0.342564
1090	F30H5.5	WBGene00044288	genotype	0.630713	0.200168	0.02866	0.795451
1091	ZK546.15	WBGene00006619	genotype	0.00249537	2.60287	-0.44648	0.0205876
1092	ZK856.14	WBGene00044020	genotype	0.87953	0.0557493	0.00626	0.943412
1093			genotype	0.0345827	1.46114	-0.11788	0.128944
1094	C06A6.7	WBGene00015511	genotype	0.0303309	1.51811	0.25738	0.118157
1095	C24D10.2	WBGene00016054	genotype	0.0104306	1.98169	0.25458	0.0563524
1096	F49E2.5	WBGene00009888	genotype	6.82407e-05	4.16596	0.20321	0.00136844
1097	Y67H2A.9	WBGene00014941	genotype	0.300644	0.521947	0.06123	0.526899
1098	C33A12.14	WBGene00005664	genotype	0.482348	0.316639	-0.08287	0.689897
1099			genotype	0.92197	0.0352834	-0.0106	0.964118
1100	C14A11.7	WBGene00006055	genotype	0.12779	0.893503	0.14591	0.310401
1101			genotype	0.926326	0.0332362	-0.01154	0.966446
1102			genotype	0.691117	0.160448	-0.03631	0.834308
1103			genotype	0.514676	0.288466	-0.04047	0.713715
1104			genotype	0.701776	0.153802	0.02413	0.840803
1105			genotype	0.889019	0.0510889	-0.00904	0.948147
1106			genotype	0.627073	0.202682	0.01157	0.793048
1107			genotype	0.372967	0.428329	0.0201	0.597477
1108			genotype	0.306095	0.514143	0.02454	0.532268
1109			genotype	0.967227	0.0144714	0.00081	0.985668
1110			genotype	0.288876	0.539288	0.02312	0.51542
1111	T06A1.4	WBGene00020279	genotype	0.000110067	3.95834	-0.25135	0.00198771
1112	C17C3.19	WBGene00002095	genotype	0.000322909	3.49092	-0.15854	0.00452213
1113	K08B4.1	WBGene00002245	genotype	0.115243	0.938387	-0.14727	0.290548
1114	F09C6.15	WBGene00077492	genotype	0.646788	0.189238	0.01294	0.805302
1115			genotype	0.60348	0.219337	0.0922	0.777644
1116	C12D5.3	WBGene00015706	genotype	0.468232	0.329539	-0.08697	0.6787
1117	K10D3.1	WBGene00001614	genotype	0.0213963	1.66966	0.0622	0.0928719
1118	C49H3.5	WBGene00003827	genotype	0.00290775	2.53644	-0.18034	0.0229208
1119	Y47G6A.14	WBGene00021640	genotype	1.28541e-10	9.89096	1.11139	2.10602e-08
1120	F53E4.1	WBGene00009978	genotype	0.420917	0.375803	0.08145	0.639114
1121	C14E2.7	WBGene00044562	genotype	0.919024	0.036673	-0.00446	0.962939
1122	T08D10.5	WBGene00206466	genotype	0.852717	0.0691953	-0.00544	0.929847
1123	R11G1.3	WBGene00001759	genotype	0.217429	0.662683	-0.06754	0.43455
1124			genotype	0.597462	0.22369	0.08235	0.773717
1125	ZC334.11	WBGene00002110	genotype	0.88769	0.0517387	-0.00923	0.947512
1126	C01F1.2	WBGene00015297	genotype	0.87437	0.0583046	0.01204	0.941082
1127	Y53F4B.31	WBGene00001776	genotype	0.711148	0.14804	0.02711	0.846918
1128	F35D11.1	WBGene00018043	genotype	0.280719	0.551728	0.04961	0.507075
1129	T02G6.5	WBGene00011388	genotype	1.46082e-05	4.8354	-0.8299	0.000397703
1130	ZK287.5	WBGene00004320	genotype	0.455874	0.341155	-0.05642	0.668698
1131	C03H5.7	WBGene00015409	genotype	0.914286	0.0389181	-0.0024	0.960847
1132	T12B5.15	WBGene00050914	genotype	4.12744e-14	13.3843	2.41414	5.04441e-11
1133	K09B11.5	WBGene00010712	genotype	0.022209	1.65347	0.19264	0.0952297
1134			genotype	0.965818	0.0151047	-0.00103	0.985008
1135	T01C3.5	WBGene00011322	genotype	0.0334935	1.47504	0.24752	0.126478
1136	C03B8.4	WBGene00003002	genotype	0.851419	0.0698565	0.01102	0.929124
1137	R02D3.2	WBGene00019820	genotype	0.222062	0.653525	-0.07331	0.440559
1138	Y56A3A.28	WBGene00013240	genotype	0.00948468	2.02298	-0.13691	0.0527938
1139			genotype	0.851197	0.0699699	0.00754	0.928997
1140	K08F4.2	WBGene00010677	genotype	0.498359	0.302458	-0.10789	0.7017
1141	Y59H11AR.6	WBGene00077437	genotype	0.216632	0.664278	-0.05639	0.433263
1142	W10C6.1	WBGene00003133	genotype	0.230599	0.637142	-0.05625	0.45083
1143			genotype	0.0330068	1.4814	-0.05988	0.125257
1144	C10G8.8	WBGene00015684	genotype	0.358226	0.445843	0.09261	0.582969
1145	C48B4.6	WBGene00008169	genotype	0.0817046	1.08775	0.14499	0.231674
1146	T22B7.3	WBGene00020672	genotype	0.00401335	2.39649	0.32471	0.0287613
1147	F23H11.1	WBGene00017757	genotype	0.00658106	2.1817	-0.22218	0.0406757
1148	F29A7.6	WBGene00017916	genotype	0.00468878	2.32894	-0.19007	0.0319751
1149	F55C7.7	WBGene00006805	genotype	0.790602	0.102042	-0.02681	0.895993
1150	R08D7.2	WBGene00011143	genotype	0.0427553	1.36901	-0.08566	0.149262
1151	T02E9.6	WBGene00044203	genotype	0.0511261	1.29136	-0.18958	0.168594
1152	T07H8.4	WBGene00003165	genotype	0.450632	0.346178	0.0205	0.664154
1153	F44G3.2	WBGene00009706	genotype	0.766547	0.115461	0.10105	0.881909
1154	C02F5.9	WBGene00003952	genotype	0.284991	0.545168	0.04898	0.511665
1155	D2030.1	WBGene00008411	genotype	0.253123	0.596669	-0.10324	0.477343
1156	C38C6.6	WBGene00007999	genotype	0.0637351	1.19562	0.30687	0.196422
1157			genotype	0.0888195	1.05149	-0.23101	0.244859
1158			genotype	0.619643	0.207858	-0.05647	0.787931
1159	K09A9.1	WBGene00010700	genotype	0.00776221	2.11001	0.15738	0.0458322
1160	C50C3.12	WBGene00016804	genotype	0.605184	0.218113	-0.01501	0.778849
1161	Y51B9A.4	WBGene00013086	genotype	0.0392212	1.40648	-0.31068	0.140714
1162	F25D7.3	WBGene00003847	genotype	0.785809	0.104683	0.02207	0.893196
1163	C39D10.8	WBGene00016535	genotype	0.577735	0.238271	0.04548	0.760204
1164	ZK858.6	WBGene00014119	genotype	0.174987	0.756994	0.1633	0.380377
1165	F38B6.3	WBGene00018173	genotype	0.0507029	1.29497	0.12985	0.167504
1166	Y71G12B.31	WBGene00044348	genotype	0.605298	0.218031	-0.01374	0.778862
1167	C25H3.6	WBGene00016115	genotype	0.032114	1.49331	-0.15798	0.122844
1168			genotype	0.287225	0.541778	-0.03818	0.513951
1169	C42C1.4	WBGene00016582	genotype	0.166791	0.777828	-0.04815	0.368978
1170	T17E9.1	WBGene00002201	genotype	0.811979	0.090455	-0.01195	0.907697
1171	F20B6.8	WBGene00001994	genotype	0.904072	0.0437971	0.00553	0.955656
1172			genotype	0.754431	0.12238	-0.01081	0.874212
1173	C07G3.6	WBGene00006256	genotype	0.165465	0.781293	-0.05137	0.36725
1174	F08A8.4	WBGene00008567	genotype	0.0878348	1.05633	0.06934	0.242899
1175	Y58G8A.1	WBGene00021981	genotype	0.112702	0.94807	0.12294	0.286587
1176	F29C6.1	WBGene00009243	genotype	0.192142	0.716378	0.12632	0.403186
1177	Y48G1A.6	WBGene00021661	genotype	0.698389	0.155903	-0.0317	0.839026
1178			genotype	0.197036	0.705455	0.0558	0.409359
1179	ZC247.2	WBGene00013860	genotype	0.863734	0.0636202	0.01156	0.935635
1180	Y66A7A.8	WBGene00006552	genotype	0.169868	0.769888	-0.12754	0.373311
1181	Y32B12C.5	WBGene00194769	genotype	0.233212	0.632249	0.09538	0.454069
1182			genotype	0.144833	0.839133	0.08722	0.336975
1183	T02G6.2	WBGene00011385	genotype	0.406136	0.391328	-0.09566	0.627198
1184	T01H3.1	WBGene00006913	genotype	0.166481	0.778635	0.0901	0.368654
1185	ZK945.9	WBGene00003058	genotype	0.0242218	1.61579	-0.1824	0.10105
1186			genotype	0.474741	0.323543	-0.0372	0.683811
1187			genotype	0.604404	0.218673	-0.01327	0.778327
1188			genotype	0.834947	0.0783408	-0.00441	0.919919
1189			genotype	0.518806	0.284995	-0.0202	0.716762
1190			genotype	0.71372	0.146472	0.01838	0.848657
1191			genotype	0.0125667	1.90078	0.05909	0.0640514
1192			genotype	0.0583061	1.23429	0.03517	0.184817
1193			genotype	0.365481	0.437135	0.18273	0.590105
1194			genotype	0.516461	0.286962	0.01361	0.715064
1195			genotype	0.672908	0.172044	-0.01232	0.822817
1196	T22C8.4	WBGene00011925	genotype	0.35359	0.451499	-0.03308	0.578696
1197	C41G6.2	WBGene00005759	genotype	0.530994	0.27491	0.01629	0.725902
1198	F58F12.3	WBGene00019063	genotype	0.287693	0.541071	0.09587	0.514334
1199	E04D5.2	WBGene00008481	genotype	0.972177	0.0122545	-0.00173	0.987761
1200	T12G3.1	WBGene00011737	genotype	0.000343125	3.46455	0.40457	0.00473053
1201	T26E3.5	WBGene00012038	genotype	0.00128384	2.89149	-0.17035	0.0127932
1202	F23F1.7	WBGene00017748	genotype	0.461416	0.335907	0.03675	0.673224
1203	R13.5	WBGene00014825	genotype	5.44848e-12	11.2637	-2.45434	1.75078e-09
1204	F58A4.7	WBGene00001955	genotype	0.129723	0.886983	0.14241	0.313727
1205			genotype	0.713108	0.146845	-0.01977	0.84811
1206	C25H3.9	WBGene00016118	genotype	0.445223	0.351422	0.04963	0.659752
1207	F52C6.9	WBGene00018666	genotype	0.0235436	1.62813	0.13371	0.0991933
1208	R08D7.3	WBGene00001227	genotype	0.757242	0.120765	-0.03566	0.875901
1209	ZK697.10	WBGene00006205	genotype	0.400119	0.397811	-0.01849	0.621594
1210	F56F10.1	WBGene00018984	genotype	0.665915	0.176581	0.02131	0.818501
1211	F44F4.11	WBGene00006530	genotype	0.389117	0.40992	0.14424	0.611817
1212			genotype	0.290569	0.536751	0.02006	0.517176
1213	F28F8.5	WBGene00009223	genotype	0.00123379	2.90876	-0.22058	0.0124452
1214	F43G9.1	WBGene00009664	genotype	0.729327	0.137077	0.03444	0.858792
1215			genotype	0.606578	0.217114	0.01199	0.7796
1216	Y73C8C.12	WBGene00044524	genotype	0.136581	0.864611	0.02516	0.324311
1217	Y17G7B.7	WBGene00006601	genotype	0.220372	0.656843	0.1796	0.438437
1218	Y47D3B.1	WBGene00012939	genotype	0.00161719	2.79124	0.43458	0.0150627
1219	ZK742.1	WBGene00002078	genotype	0.779413	0.108233	-0.03225	0.889599
1220	F59H6.14	WBGene00206415	genotype	0.00100195	2.99915	0.16302	0.0106859
1221	F54B8.4	WBGene00010019	genotype	0.278808	0.554694	0.09003	0.50534
1222	C36E8.5	WBGene00006537	genotype	0.29093	0.536211	-0.07332	0.517497
1223	F37B4.13	WBGene00005447	genotype	0.990441	0.00417158	0.00019	0.995802
1224	F13D12.4	WBGene00000114	genotype	0.522804	0.281661	-0.06336	0.71928
1225	Y22D7AR.8	WBGene00005141	genotype	0.000451858	3.345	0.26319	0.0058247
1226	C09E9.1	WBGene00007476	genotype	0.281797	0.550064	-0.05682	0.50823
1227			genotype	0.14747	0.831296	0.09547	0.34121
1228	C49G7.10	WBGene00016788	genotype	0.00193511	2.71329	0.61075	0.0171965
1229	W03D2.4	WBGene00003955	genotype	0.0855571	1.06774	-0.17328	0.238791
1230	C02F5.8	WBGene00006627	genotype	0.912203	0.0399086	-0.01293	0.959846
1231	F33D11.8	WBGene00018005	genotype	0.534466	0.27208	0.05952	0.728473
1232	Y18H1A.9	WBGene00021213	genotype	0.246887	0.607502	0.16085	0.470395
1233	D1081.8	WBGene00008386	genotype	0.184892	0.733083	-0.05624	0.39382
1234	F56D2.6	WBGene00018967	genotype	0.638504	0.194836	-0.04257	0.800054
1235	K06B9.6	WBGene00044478	genotype	0.0044358	2.35303	0.24165	0.0308169
1236	B0464.8	WBGene00007187	genotype	0.000937552	3.028	-0.17976	0.0101791
1237	C54E4.2	WBGene00016918	genotype	0.0209931	1.67792	0.10846	0.091579
1238	Y57E12B.4	WBGene00021964	genotype	0.93424	0.0295415	0.00645	0.970052
1239	F10G7.10	WBGene00017373	genotype	0.279157	0.554151	0.07493	0.505498
1240	Y75B8A.17	WBGene00013552	genotype	0.0196979	1.70558	0.15758	0.0876959
1241	F09E10.10	WBGene00022982	genotype	0.171765	0.765064	0.0855	0.375501
1242			genotype	0.000713154	3.14682	0.34468	0.00828379
1243	T10B10.3	WBGene00011680	genotype	0.280769	0.551651	0.10248	0.507097
1244	Y4C6B.7	WBGene00021161	genotype	0.81472	0.0889917	0.01226	0.909234
1245	T08G3.4	WBGene00011617	genotype	0.00472174	2.3259	0.3919	0.0321368
1246	C13A2.8	WBGene00023235	genotype	0.346933	0.459755	0.13742	0.572566
1247			genotype	0.354394	0.450514	0.08715	0.579464
1248	C34C6.6	WBGene00004194	genotype	0.201881	0.694905	0.0802	0.415434
1249	C46H11.1	WBGene00016727	genotype	0.600588	0.221423	0.01274	0.77567
1250	F49C5.4	WBGene00009867	genotype	0.0118405	1.92663	0.0871	0.061343
1251			genotype	0.417464	0.379381	-0.04469	0.636321
1252	Y51H4A.17	WBGene00013111	genotype	0.0317967	1.49762	0.15328	0.12205
1253	Y116A8C.26	WBGene00013803	genotype	0.633476	0.19827	-0.02693	0.7968
1254	F59H6.10	WBGene00019140	genotype	8.88693e-09	8.05125	0.76778	6.95271e-07
1255			genotype	0.0196734	1.70612	0.3651	0.087628
1256	H08M01.2	WBGene00010374	genotype	0.470425	0.327509	0.03909	0.680376
1257	K01D12.6	WBGene00010465	genotype	0.153127	0.814948	-0.04928	0.34917
1258	T20B12.2	WBGene00006542	genotype	0.542982	0.265215	-0.02361	0.735006
1259	F01E11.1	WBGene00017154	genotype	0.905132	0.0432881	-0.00176	0.956054
1260			genotype	0.00478294	2.3203	0.39928	0.0324654
1261	T07H3.1	WBGene00006464	genotype	0.751959	0.123806	-0.03481	0.873028
1262	C26E6.12	WBGene00016145	genotype	0.704289	0.152249	-0.01449	0.84256
1263	F57B1.8	WBGene00044199	genotype	0.746049	0.127232	0.01389	0.86924
1264	ZK643.5	WBGene00014036	genotype	0.0468198	1.32957	-0.08493	0.158488
1265	T19B10.9	WBGene00011836	genotype	0.53658	0.270365	0.02348	0.730122
1266	F32B6.7	WBGene00006049	genotype	0.397335	0.400843	0.08014	0.619014
1267	C10C6.7	WBGene00007515	genotype	0.617279	0.209518	-0.03884	0.786459
1268	F08B4.7	WBGene00017238	genotype	0.255944	0.591855	-0.08001	0.48058
1269	M03E7.4	WBGene00019756	genotype	0.212536	0.672568	-0.04029	0.428349
1270	ZC404.9	WBGene00022603	genotype	0.880733	0.0551555	-0.00585	0.944039
1271			genotype	0.310137	0.508447	0.03403	0.53649
1272			genotype	0.800846	0.0964509	-0.00659	0.901615
1273			genotype	0.184293	0.734491	-0.03662	0.392915
1274			genotype	0.0653518	1.18474	0.03242	0.199809
1275			genotype	0.185945	0.730615	-0.03394	0.395219
1276			genotype	0.115316	0.938109	0.04374	0.290685
1277			genotype	0.552701	0.25751	0.01151	0.741768
1278			genotype	0.00161809	2.791	0.0649	0.0150636
1279			genotype	0.363045	0.44004	0.01877	0.587514
1280	Y39G8B.9	WBGene00012728	genotype	0.0668201	1.17509	0.11294	0.20264
1281	K08D12.3	WBGene00019537	genotype	0.230427	0.637468	-0.08602	0.450707
1282	C52B9.9	WBGene00003179	genotype	0.134708	0.870605	-0.05747	0.321367
1283	B0205.3	WBGene00004466	genotype	0.934355	0.0294879	0.00517	0.970073
1284	T13H5.8	WBGene00011761	genotype	0.0555944	1.25497	-0.09787	0.178784
1285			genotype	2.70456e-06	5.5679	0.77062	9.78401e-05
1286	F32A5.4	WBGene00017970	genotype	0.132574	0.877542	0.13828	0.317969
1287	M163.8	WBGene00010940	genotype	0.245718	0.609563	-0.22763	0.469012
1288	C06G1.4	WBGene00015547	genotype	0.844238	0.0735349	0.01859	0.925194
1289	C02D4.1	WBGene00007262	genotype	0.326255	0.486443	0.11708	0.553275
1290			genotype	6.85783e-05	4.16381	-0.34427	0.00137217
1291			genotype	0.00876747	2.05713	0.24684	0.0498104
1292	C26E6.4	WBGene00016140	genotype	0.0786517	1.10429	-0.25173	0.226292
1293	C43E11.2	WBGene00016602	genotype	0.153796	0.813055	-0.07671	0.350206
1294	T14G12.4	WBGene00001434	genotype	0.0505631	1.29617	-0.10961	0.1672
1295	F46E10.8	WBGene00006721	genotype	0.38692	0.412379	0.0423	0.610091
1296	K05B2.5	WBGene00003986	genotype	0.000232832	3.63296	0.22992	0.00351446
1297	T26E4.4	WBGene00012046	genotype	0.696342	0.157177	0.00871	0.837607
1298			genotype	0.645234	0.190283	0.04377	0.804586
1299	R119.5	WBGene00020090	genotype	0.0389386	1.40962	-0.11235	0.139968
1300	R166.1	WBGene00003107	genotype	0.0427755	1.3688	-0.18015	0.149278
1301	T11B7.4	WBGene00001132	genotype	0.184407	0.734222	-0.07461	0.393066
1302			genotype	0.125042	0.902944	-0.02818	0.306198
1303	T04H1.6	WBGene00003075	genotype	0.0797217	1.09842	0.2007	0.228196
1304	C04E7.5	WBGene00045270	genotype	0.017056	1.76812	-0.13314	0.079194
1305	Y54E10A.7	WBGene00021829	genotype	0.0722383	1.14123	-0.14245	0.213462
1306	F43C1.5	WBGene00009649	genotype	0.173582	0.760494	0.13409	0.378284
1307	T10B10.8	WBGene00011684	genotype	0.243597	0.613328	0.06463	0.466539
1308	ZC132.11	WBGene00269432	genotype	0.950003	0.022275	-0.00186	0.977789
1309	R09E10.4	WBGene00011174	genotype	0.120265	0.91986	0.12138	0.298567
1310			genotype	0.716311	0.144898	0.01399	0.850195
1311	T04G9.5	WBGene00020216	genotype	0.680529	0.167153	-0.0462	0.828024
1312			genotype	0.0454592	1.34238	-0.71312	0.155485
1313			genotype	0.817388	0.087572	-0.00579	0.910737
1314	F20A1.7	WBGene00006666	genotype	0.503916	0.297642	0.0275	0.705395
1315			genotype	0.4134	0.38363	-0.16594	0.633092
1316	F42A10.2	WBGene00003593	genotype	0.156758	0.804769	0.09582	0.354429
1317			genotype	0.0992655	1.0032	-0.04067	0.263535
1318	ZK652.4	WBGene00004449	genotype	0.0599084	1.22251	-0.08862	0.188116
1319	C01B10.5	WBGene00001858	genotype	0.271905	0.565582	-0.0962	0.497615
1320	C05D12.7	WBGene00044029	genotype	0.405678	0.391819	0.034	0.626871
1321	Y73B6BL.44	WBGene00044350	genotype	0.850821	0.0701615	0.01448	0.928789
1322	F31D5.3	WBGene00006495	genotype	0.00336836	2.47258	0.21056	0.0254286
1323	T21E8.7	WBGene00164972	genotype	0.720809	0.14218	0.01675	0.853235
1324	F32A7.3	WBGene00009304	genotype	0.613852	0.211936	0.03163	0.784446
1325			genotype	0.000394839	3.40358	-0.55566	0.00528478
1326	Y111B2A.12	WBGene00013735	genotype	0.788299	0.103309	0.01779	0.894572
1327	C16E9.4	WBGene00002123	genotype	0.379184	0.42115	0.03612	0.603182
1328	T19E10.1	WBGene00002297	genotype	0.607458	0.216483	-0.06463	0.780173
1329			genotype	0.0857183	1.06693	0.19876	0.239108
1330	ZK686.3	WBGene00022793	genotype	0.378213	0.422264	0.083	0.602168
1331	C35C5.4	WBGene00003239	genotype	0.461638	0.335698	-0.03118	0.673427
1332	H02I12.8	WBGene00010354	genotype	0.0214443	1.66869	-0.31939	0.0929821
1333	ZK1037.7	WBGene00005817	genotype	0.445425	0.351225	0.01735	0.659987
1334	C26C6.5	WBGene00000938	genotype	0.833794	0.0789411	-0.00964	0.919241
1335			genotype	3.42171e-06	5.46576	0.48185	0.000119206
1336	K08F11.4	WBGene00006968	genotype	0.0911869	1.04007	-0.06028	0.248972
1337			genotype	2.56226e-11	10.5914	1.07181	5.79328e-09
1338	K03D3.10	WBGene00004287	genotype	0.653413	0.184812	0.01401	0.809716
1339	F49E7.1	WBGene00004377	genotype	0.285457	0.544459	-0.06157	0.512067
1340	C30E1.9	WBGene00022951	genotype	0.264177	0.578106	0.07246	0.489452
1341			genotype	0.0962715	1.0165	0.07171	0.258157
1342			genotype	0.252349	0.597998	0.02304	0.476374
1343	Y105E8A.25	WBGene00013682	genotype	0.26375	0.578807	0.06664	0.488963
1344	F11G11.7	WBGene00001027	genotype	0.296609	0.527815	-0.10068	0.523319
1345	C36E8.1	WBGene00007980	genotype	0.000544282	3.26418	0.16327	0.00672998
1346	T25B9.11	WBGene00044990	genotype	0.0548024	1.2612	-0.1322	0.177012
1347	F49C5.11	WBGene00044163	genotype	0.0411018	1.38614	0.4268	0.145364
1348	M04D5.1	WBGene00014807	genotype	0.0537836	1.26935	-0.0949	0.174733
1349	K04G7.4	WBGene00019401	genotype	0.409853	0.387372	0.11213	0.630612
1350	B0432.3	WBGene00015185	genotype	0.18172	0.740598	0.07022	0.389117
1351	F39B2.1	WBGene00009553	genotype	0.0493772	1.30647	-0.14711	0.164348
1352	T07H8.4	WBGene00003165	genotype	0.0545778	1.26298	0.07707	0.176438
1353	F44B9.8	WBGene00018409	genotype	0.0736769	1.13267	-0.15513	0.216286
1354	Y38H6A.1	WBGene00012612	genotype	0.664562	0.177465	0.0115	0.817483
1355	F21H12.6	WBGene00017686	genotype	0.114454	0.941369	0.09539	0.28927
1356	D1022.8	WBGene00000280	genotype	0.0673257	1.17182	0.0988	0.203727
1357			genotype	0.391585	0.407174	-0.01822	0.614115
1358			genotype	0.97078	0.0128793	-0.00074	0.987171
1359			genotype	0.978365	0.00949908	0.00052	0.990516
1360			genotype	0.265503	0.57593	0.03483	0.491111
1361			genotype	0.15025	0.823184	0.04077	0.345257
1362			genotype	0.266052	0.575033	0.02031	0.491679
1363			genotype	0.606249	0.217349	0.01331	0.779363
1364			genotype	0.169616	0.770532	0.02501	0.373023
1365	F56F4.3	WBGene00018980	genotype	0.0524667	1.28012	0.1741	0.1717
1366	Y116A8C.10	WBGene00013790	genotype	0.0197019	1.70549	0.03312	0.0876974
1367	C38C10.1	WBGene00006576	genotype	0.618186	0.208881	-0.0216	0.786782
1368	F32D8.10	WBGene00009333	genotype	0.311769	0.506167	0.0618	0.5381
1369	W03G1.6	WBGene00021012	genotype	0.9323	0.0304441	-0.00901	0.969272
1370	C24D10.2	WBGene00016054	genotype	0.0933418	1.02992	0.13532	0.252831
1371	Y94H6A.3	WBGene00022376	genotype	0.0926094	1.03335	-0.13463	0.251565
1372	F36G9.9	WBGene00005514	genotype	0.000189247	3.72297	0.11413	0.00299824
1373	Y75D11A.3	WBGene00022292	genotype	0.0110167	1.95795	-0.32454	0.0583959
1374	B0393.9	WBGene00044636	genotype	0.113591	0.944657	-0.10746	0.28807
1375	B0304.4	WBGene00015136	genotype	0.100434	0.998119	-0.12405	0.265686
1376	C08G5.7	WBGene00044418	genotype	0.0898654	1.04641	0.03469	0.246779
1377			genotype	0.884926	0.0530932	-0.00179	0.946102
1378	K02F2.2	WBGene00019322	genotype	0.410899	0.386265	0.13738	0.631508
1379	Y46H3D.7	WBGene00021611	genotype	6.01814e-09	8.22054	0.47485	5.02784e-07
1380	T11F9.3	WBGene00003539	genotype	0.886857	0.0521465	-0.02054	0.947002
1381	F55A3.5	WBGene00018850	genotype	0.574483	0.240723	-0.0261	0.757755
1382	C33D12.1	WBGene00000452	genotype	0.70631	0.151005	-0.01656	0.844045
1383	F48C1.2	WBGene00018595	genotype	8.87254e-05	4.05195	-0.26698	0.00168295
1384	ZK418.8	WBGene00022737	genotype	0.000178181	3.74914	-0.2153	0.00286128
1385	Y73F8A.31	WBGene00013535	genotype	0.474802	0.323488	-0.01319	0.683818
1386	Y38H6C.9	WBGene00012622	genotype	2.92399e-06	5.53402	0.21403	0.00010473
1387	F17E5.2	WBGene00008924	genotype	0.708605	0.149596	-0.02838	0.845301
1388	Y45F3A.2	WBGene00004282	genotype	0.00230927	2.63653	-0.26836	0.0194714
1389	C44C10.9	WBGene00008089	genotype	0.487204	0.312289	-0.05057	0.69351
1390	ZK899.8	WBGene00001516	genotype	0.555506	0.255311	-0.02839	0.743865
1391			genotype	0.738291	0.131773	0.00732	0.864171
1392	C09G1.5	WBGene00007487	genotype	0.0499109	1.3018	-0.15806	0.165762
1393	F53A2.3	WBGene00009951	genotype	0.00990608	2.0041	-0.1718	0.0544094
1394	Y54E10BL.4	WBGene00001046	genotype	0.903312	0.0441621	0.00865	0.955266
1395	K01G5.8	WBGene00010479	genotype	0.00167855	2.77507	-0.20096	0.0154574
1396	T11F1.7	WBGene00020431	genotype	0.848651	0.0712708	-0.00519	0.927674
1397	C32D5.14	WBGene00044755	genotype	0.718798	0.143393	-0.00756	0.851978
1398	C01F6.9	WBGene00007223	genotype	0.0402832	1.39488	-0.12218	0.143433
1399	F38A1.8	WBGene00009521	genotype	0.0705597	1.15144	-0.1899	0.21033
1400	C30E1.9	WBGene00022951	genotype	0.425751	0.370845	0.06145	0.643057
1401			genotype	0.917032	0.0376156	0.05426	0.961803
1402	Y43F11A.5	WBGene00012845	genotype	0.0136193	1.86584	-0.21521	0.0676626
1403	F57C7.1	WBGene00010199	genotype	0.0402883	1.39482	-0.13492	0.14344
1404	Y37F4.7	WBGene00021388	genotype	0.633954	0.197942	-0.0299	0.79718
1405	Y39B6A.1	WBGene00012664	genotype	0.556619	0.254442	0.02467	0.744573
1406	T07H8.4	WBGene00003165	genotype	0.979006	0.00921456	0.00078	0.990794
1407	T01E8.4	WBGene00003177	genotype	0.238384	0.622724	-0.12568	0.460455
1408			genotype	0.41177	0.385346	-0.0208	0.632115
1409			genotype	1.18029e-06	5.92801	0.40604	4.77822e-05
1410	C51E3.7	WBGene00001172	genotype	0.675223	0.170553	-0.01901	0.824208
1411	ZC434.2	WBGene00004476	genotype	0.22208	0.65349	0.07705	0.44057
1412			genotype	0.944443	0.0248241	-0.00433	0.974962
1413	ZK1037.1	WBGene00014190	genotype	0.727713	0.13804	0.00773	0.857807
1414			genotype	0.974047	0.0114202	0.01104	0.98848
1415	K08D12.6	WBGene00019540	genotype	0.218958	0.659638	-0.09501	0.436514
1416	D1069.4	WBGene00017038	genotype	0.514275	0.288805	0.06176	0.713425
1417	Y67H2A.9	WBGene00014941	genotype	0.0626904	1.2028	0.14564	0.194128
1418	F26B1.2	WBGene00017816	genotype	0.619152	0.208202	-0.02906	0.787551
1419	F54C9.9	WBGene00010044	genotype	0.853013	0.0690444	-0.0094	0.930036
1420			genotype	0.380254	0.419926	-0.0424	0.604036
1421	F38B7.10	WBGene00077536	genotype	0.0396477	1.40178	0.08132	0.141912
1422	T19C9.6	WBGene00011842	genotype	0.121249	0.916321	0.03974	0.300235
1423	F40H3.5	WBGene00002030	genotype	0.423074	0.373583	0.05483	0.640836
1424			genotype	0.021549	1.66657	-0.07514	0.093303
1425	Y105E8B.9	WBGene00013693	genotype	0.000668184	3.1751	0.19235	0.00789736
1426			genotype	0.120812	0.91789	-0.1156	0.299595
1427	T19B4.1	WBGene00020556	genotype	0.684746	0.164471	-0.01502	0.830401
1428	F25H2.5	WBGene00009119	genotype	0.00160687	2.79402	-0.18011	0.0149913
1429			genotype	0.974434	0.0112477	0.01102	0.988612
1430	ZC239.4	WBGene00022567	genotype	1.1029e-05	4.95747	0.19222	0.00031426
1431	F33G12.2	WBGene00018014	genotype	0.0276964	1.55758	-0.21378	0.111021
1432	R09B5.3	WBGene00000556	genotype	0.914052	0.0390291	0.01824	0.960796
1433	Y45F10B.13	WBGene00012875	genotype	0.230264	0.637774	0.12608	0.450584
1434	F09E10.10	WBGene00022982	genotype	0.380984	0.419093	0.06455	0.604664
1435	T17A3.11	WBGene00020547	genotype	0.49753	0.303181	0.01555	0.701122
1436	T28D9.12	WBGene00044669	genotype	0.850816	0.0701643	0.00536	0.928789
1437	ZC123.1	WBGene00022517	genotype	0.296066	0.528611	0.12383	0.52279
1438	C14F5.5	WBGene00004774	genotype	0.0216866	1.66381	-0.13927	0.0936915
1439	Y81B9A.1	WBGene00022315	genotype	0.177749	0.750193	0.06394	0.383932
1440	C06A6.7	WBGene00015511	genotype	0.0227202	1.64359	0.26302	0.0966789
1441	ZK520.4	WBGene00000837	genotype	0.695451	0.157733	-0.02623	0.837126
1442			genotype	0.808245	0.092457	-0.00644	0.905369
1443			genotype	0.88611	0.0525122	0.00398	0.946657
1444			genotype	0.776135	0.110063	-0.00595	0.887383
1445			genotype	0.386329	0.413043	-0.01509	0.60961
1446			genotype	0.256094	0.591601	0.02899	0.480765
1447			genotype	0.264325	0.577861	0.02527	0.489637
1448			genotype	0.486642	0.31279	0.01514	0.693167
1449	Y48G10A.6	WBGene00013023	genotype	0.144554	0.839971	0.04608	0.336563
1450	T06C10.2	WBGene00020288	genotype	0.516949	0.286552	0.01453	0.715347
1451	K03C7.2	WBGene00001441	genotype	0.377646	0.422915	0.09029	0.601722
1452	W03D2.4	WBGene00003955	genotype	0.0706854	1.15067	-0.21284	0.210511
1453	R90.3	WBGene00011285	genotype	0.681452	0.166565	0.04233	0.828723
1454	B0391.9	WBGene00007164	genotype	0.0814706	1.089	-0.05313	0.231196
1455			genotype	0.24673	0.607778	0.19479	0.470229
1456	R10D12.1	WBGene00011185	genotype	0.920681	0.0358907	-0.00901	0.963568
1457	C08H9.4	WBGene00007465	genotype	0.303479	0.517872	0.0259	0.529824
1458	C34B2.8	WBGene00016393	genotype	0.775219	0.110576	0.01379	0.886983
1459	Y62E10A.13	WBGene00013379	genotype	0.486885	0.312574	0.02229	0.693311
1460	R05D3.8	WBGene00019881	genotype	0.0013673	2.86414	-0.26435	0.0133656
1461	C41D11.8	WBGene00000787	genotype	0.570866	0.243466	0.02455	0.7552
1462	W01B11.1	WBGene00020913	genotype	0.151237	0.820341	0.12822	0.346575
1463			genotype	0.134447	0.871449	-0.05562	0.32087
1464	K07C11.2	WBGene00000098	genotype	0.562789	0.249654	-0.03447	0.749127
1465			genotype	0.460647	0.336632	-0.15331	0.672623
1466	C18F3.2	WBGene00004732	genotype	0.269037	0.570189	-0.14229	0.494466
1467	W03A5.1	WBGene00020966	genotype	0.00128986	2.88946	0.32539	0.0128333
1468	C53C7.5	WBGene00014294	genotype	0.0842339	1.07451	0.10685	0.236294
1469	F21G4.6	WBGene00009027	genotype	0.142543	0.846054	-0.08163	0.333478
1470	F54D12.11	WBGene00044425	genotype	0.457647	0.339469	-0.01811	0.670016
1471	C27C12.3	WBGene00007773	genotype	0.119529	0.922527	-0.04881	0.297434
1472	K06B4.4	WBGene00010599	genotype	9.84637e-08	7.00672	-0.52676	5.55178e-06
1473			genotype	0.0344461	1.46286	0.04103	0.1287
1474			genotype	0.000221049	3.65551	-0.33874	0.00338269
1475			genotype	0.499702	0.301289	-0.12669	0.702431
1476	F11D11.12	WBGene00045362	genotype	0.617596	0.209295	0.03488	0.786563
1477	Y46G5A.35	WBGene00012920	genotype	0.611432	0.213652	-0.02846	0.782729
1478			genotype	0.019949	1.70008	-0.03223	0.0884319
1479	C14B1.8	WBGene00007579	genotype	0.00108905	2.96295	-0.14078	0.0113708
1480	T11F9.2	WBGene00006486	genotype	2.90119e-06	5.53742	0.44949	0.000104038
1481	F35B12.9	WBGene00009388	genotype	0.899884	0.0458135	0.00873	0.953586
1482	Y40B10A.4	WBGene00021489	genotype	0.276965	0.557575	0.0921	0.503443
1483			genotype	2.11623e-13	12.6744	-1.05647	1.70886e-10
1484	T01E8.5	WBGene00011333	genotype	0.331897	0.478997	0.01874	0.558642
1485	T25E12.8	WBGene00012023	genotype	0.813884	0.0894375	0.00939	0.908941
1486			genotype	0.0382842	1.41698	0.1072	0.138396
1487	Y48G1C.10	WBGene00021683	genotype	0.0540068	1.26755	-0.13782	0.175306
1488	F10E7.6	WBGene00017348	genotype	0.445633	0.351023	-0.0371	0.660143
1489	F08G5.3	WBGene00008582	genotype	0.885967	0.0525822	0.00328	0.946612
1490	Y38C9B.1	WBGene00021412	genotype	0.501305	0.299898	-0.06348	0.703723
1491			genotype	0.903342	0.0441479	0.00935	0.955267
1492	T26C12.3	WBGene00020833	genotype	0.0181387	1.74139	-0.15108	0.0825983
1493			genotype	0.000109588	3.96024	-0.4055	0.00198302
1494			genotype	0.625064	0.204075	0.02031	0.79177
1495	Y54E2A.9	WBGene00013194	genotype	6.03758e-06	5.21914	0.69196	0.000191458
1496	E02A10.3	WBGene00008453	genotype	0.339407	0.469279	0.02539	0.565637
1497	F42A10.2	WBGene00003593	genotype	0.0302756	1.51891	0.1326	0.118023
1498	C08E8.8	WBGene00045496	genotype	0.670053	0.173891	-0.01037	0.821155
1499	Y37E11AR.4	WBGene00021371	genotype	0.000215596	3.66636	0.28108	0.00332483
1500	C35E7.10	WBGene00016462	genotype	0.00604406	2.21867	0.33812	0.038291
1501	D2030.9	WBGene00008419	genotype	0.767103	0.115147	0.02036	0.882095
1502	Y37E11B.7	WBGene00021379	genotype	0.00235821	2.62742	-0.23685	0.0197624
1503			genotype	0.562911	0.24956	-0.03027	0.749157
1504	T23G4.3	WBGene00011959	genotype	0.0738353	1.13174	-0.12881	0.216579
1505	Y37A1B.4	WBGene00012537	genotype	0.148122	0.829382	0.07068	0.342296
1506	F10D7.5	WBGene00017342	genotype	0.436505	0.360011	-0.03497	0.652283
1507	T06G6.7	WBGene00005835	genotype	0.0428889	1.36765	0.055	0.149521
1508	K01B6.1	WBGene00010453	genotype	0.0324596	1.48866	0.14865	0.123857
1509	T23F4.2	WBGene00020740	genotype	0.145833	0.836144	0.13019	0.338637
1510	F26D2.3	WBGene00009148	genotype	0.603942	0.219005	0.02395	0.778004
1511	D1014.4	WBGene00017017	genotype	0.0389136	1.4099	-0.08146	0.139901
1512	F45F2.6	WBGene00018479	genotype	0.434298	0.362213	0.06467	0.650439
1513	R08B4.4	WBGene00011140	genotype	0.531945	0.274133	-0.0301	0.726576
1514	T15B7.1	WBGene00020516	genotype	0.203152	0.692178	-0.18091	0.417115
1515	H20E11.1	WBGene00019213	genotype	0.921981	0.0352782	-0.00545	0.964118
1516	F54B11.3	WBGene00006816	genotype	0.00183895	2.73543	0.15178	0.0165257
1517	Y18D10A.19	WBGene00001427	genotype	0.142023	0.847642	-0.10056	0.332623
1518			genotype	0.00667382	2.17563	0.28487	0.0411102
1519	ZK180.6	WBGene00022680	genotype	0.139753	0.85464	0.29122	0.329147
1520	F54A5.3	WBGene00018788	genotype	0.144152	0.84118	-0.0407	0.336034
1521	C03G6.19	WBGene00005647	genotype	0.0479911	1.31884	0.13579	0.161253
1522	T06A1.7	WBGene00044518	genotype	0.795914	0.0991341	-0.00523	0.899061
1523			genotype	0.268608	0.570882	0.15712	0.494139
1524	W09B6.3	WBGene00021103	genotype	1.82326e-07	6.73915	0.25449	9.54259e-06
1525			genotype	0.0596003	1.22475	0.04352	0.1875
1526	Y46G5A.20	WBGene00012910	genotype	0.00628878	2.20143	0.26669	0.0392761
1527			genotype	0.449563	0.34721	-0.01342	0.663438
1528			genotype	0.275823	0.559369	0.01183	0.502163
1529			genotype	0.517716	0.285909	-0.01424	0.716045
1530			genotype	0.322577	0.491366	-0.01434	0.549716
1531			genotype	0.498009	0.302763	0.02024	0.701448
1532			genotype	0.890653	0.0502915	0.00407	0.949263
1533			genotype	0.104842	0.979464	0.03686	0.273192
1534			genotype	0.213941	0.669705	0.02688	0.429917
1535	T06E4.1	WBGene00001830	genotype	0.109896	0.959017	-0.07103	0.281867
1536	T06D10.1	WBGene00011531	genotype	0.203697	0.691016	0.05016	0.41777
1537	Y37D8A.25	WBGene00012560	genotype	0.0655883	1.18317	-0.13447	0.200304
1538			genotype	0.163145	0.787425	-0.08496	0.36403
1539	F20G4.3	WBGene00003777	genotype	0.061191	1.21331	-0.28366	0.190961
1540	ZK520.4	WBGene00000837	genotype	0.331617	0.479363	-0.04511	0.558375
1541			genotype	0.903219	0.0442072	-0.01083	0.955226
1542	F10A3.6	WBGene00006155	genotype	0.542976	0.26522	0.01576	0.735006
1543	ZK328.2	WBGene00001166	genotype	0.986573	0.00587077	0.00118	0.994135
1544			genotype	0.0715213	1.14556	-0.17913	0.212204
1545	C49G7.12	WBGene00077593	genotype	0.00108144	2.966	0.45009	0.0113258
1546	F35G8.2	WBGene00044788	genotype	0.409799	0.387429	-0.0749	0.630576
1547	Y55F3AM.5	WBGene00021923	genotype	0.107038	0.970461	-0.08889	0.277065
1548			genotype	0.63511	0.197151	-0.01146	0.797895
1549			genotype	0.00225576	2.64671	-0.31737	0.0191254
1550	F15D3.4	WBGene00008854	genotype	0.110643	0.956074	0.15886	0.28312
1551			genotype	0.429637	0.366898	-0.06638	0.646447
1552	F25B5.3	WBGene00017775	genotype	0.131816	0.880032	-0.09383	0.316925
1553	T08A11.2	WBGene00011605	genotype	0.962562	0.0165713	0.00527	0.983409
1554	F22H10.3	WBGene00017727	genotype	0.549986	0.259648	-0.06286	0.739885
1555	F49A5.3	WBGene00009855	genotype	0.435022	0.361489	0.03237	0.650906
1556			genotype	0.00337941	2.47116	-0.44636	0.025478
1557	T20G5.9	WBGene00011871	genotype	0.000115477	3.9375	-0.20323	0.00206236
1558	Y39H10A.7	WBGene00000498	genotype	0.292294	0.53418	0.10797	0.518965
1559	ZC84.1	WBGene00013846	genotype	0.519828	0.28414	0.03407	0.717308
1560	Y57G11C.3	WBGene00013301	genotype	0.36938	0.432526	0.07478	0.593983
1561	C11G6.1	WBGene00006384	genotype	0.0881162	1.05494	-0.1321	0.243562
1562	T13B5.6	WBGene00020473	genotype	7.49113e-05	4.12545	0.17239	0.00146708
1563	F53A9.5	WBGene00018728	genotype	0.822468	0.084881	-0.00689	0.91329
1564	F32H5.7	WBGene00006693	genotype	1.84923e-05	4.73301	-0.23849	0.000480863
1565	K02F3.1	WBGene00006430	genotype	0.103658	0.984397	-0.13345	0.271256
1566			genotype	0.177947	0.749709	-0.0886	0.384021
1567	C16C10.13	WBGene00007632	genotype	0.763209	0.117357	0.0269	0.879668
1568	Y39H10B.2	WBGene00044527	genotype	0.554557	0.256054	-0.0327	0.743244
1569	F20E11.1	WBGene00008981	genotype	0.784943	0.105162	0.0058	0.892796
1570	F01D4.6	WBGene00003167	genotype	0.273154	0.563592	0.08089	0.498862
1571	K03E5.2	WBGene00019361	genotype	0.512986	0.289894	0.04239	0.712465
1572	ZC239.6	WBGene00022569	genotype	8.84501e-06	5.0533	0.54795	0.000261249
1573	K07C6.5	WBGene00019473	genotype	0.0737868	1.13202	-0.05733	0.216524
1574	W10C8.6	WBGene00044433	genotype	0.890514	0.0503592	-0.01321	0.94916
1575	Y47D7A.11	WBGene00021623	genotype	0.0647699	1.18863	-0.46409	0.198569
1576	W03F9.10	WBGene00021004	genotype	0.391776	0.406962	-0.0677	0.614269
1577			genotype	0.0556564	1.25448	0.09084	0.178893
1578	ZC250.4	WBGene00045305	genotype	0.435653	0.360859	0.10838	0.651431
1579	R06F6.1	WBGene00000411	genotype	0.551136	0.258741	-0.06066	0.740639
1580	B0564.11	WBGene00023421	genotype	7.85084e-07	6.10508	-0.30318	3.3587e-05
1581	K09C4.5	WBGene00019550	genotype	0.501467	0.299758	-0.09361	0.703797
1582	Y71H2AM.16	WBGene00022181	genotype	0.668234	0.175071	0.06366	0.819971
1583	M01B2.11	WBGene00005758	genotype	0.11375	0.944048	0.03622	0.288338
1584	C10C6.7	WBGene00007515	genotype	0.027183	1.5657	-0.1385	0.109594
1585	F15D4.5	WBGene00008862	genotype	1.28349e-09	8.89161	-0.79027	1.37209e-07
1586	Y105E8A.9	WBGene00000158	genotype	0.155745	0.807585	-0.06697	0.353146
1587			genotype	0.162631	0.788796	-0.13987	0.363259
1588	C30A5.3	WBGene00016238	genotype	0.617883	0.209094	-0.03788	0.786686
1589	B0041.6	WBGene00015010	genotype	0.609254	0.215202	-0.05256	0.781387
1590	B0564.10	WBGene00006766	genotype	0.192386	0.715827	0.0502	0.403529
1591	R11A5.7	WBGene00011235	genotype	0.117705	0.929207	0.26885	0.294571
1592			genotype	0.208552	0.680786	0.08016	0.423566
1593	C25F9.12	WBGene00045412	genotype	1.02925e-06	5.98748	0.46258	4.26607e-05
1594	Y38C1AA.3	WBGene00021395	genotype	0.878009	0.0565009	0.01165	0.942795
1595	T16H12.11	WBGene00011819	genotype	0.000665574	3.1768	-0.22518	0.00787336
1596	C18D1.1	WBGene00000995	genotype	0.181537	0.741034	0.03041	0.388967
1597	F58D12.3	WBGene00010250	genotype	0.479379	0.319321	0.0183	0.687738
1598	C23G10.7	WBGene00016014	genotype	0.30968	0.509087	-0.0711	0.53609
1599	C47B2.8	WBGene00004196	genotype	2.68957e-05	4.57032	0.23187	0.000651781
1600	C42C1.5	WBGene00016583	genotype	0.117967	0.928238	0.11761	0.295098
1601	C34G6.7	WBGene00004109	genotype	0.0901862	1.04486	0.1275	0.247405
1602	F01G4.6	WBGene00008505	genotype	0.162304	0.78967	0.20056	0.362796
1603	C09G12.12	WBGene00023464	genotype	0.677869	0.168854	0.01216	0.826188
1604			genotype	0.58022	0.236407	-0.00941	0.761693
1605	T09A5.10	WBGene00002994	genotype	0.363568	0.439414	-0.04978	0.588053
1606	C41G11.1	WBGene00016568	genotype	0.856703	0.0671698	0.00425	0.932005
1607	Y43F4B.4	WBGene00003804	genotype	0.795035	0.0996138	-0.01488	0.898428
1608	R08C7.4	WBGene00019948	genotype	0.274808	0.560971	0.03023	0.501061
1609	C29A12.3	WBGene00002985	genotype	0.0198339	1.70259	-0.31217	0.0880944
1610	Y60A3A.19	WBGene00013365	genotype	0.000180646	3.74317	0.21846	0.00288957
1611	F49E2.5	WBGene00009888	genotype	0.000172154	3.76408	0.24373	0.00278029
1612	C50C10.9	WBGene00005697	genotype	0.714572	0.145954	-0.00674	0.849185
1613			genotype	0.145208	0.838009	-0.02867	0.337582
1614			genotype	0.264253	0.57798	0.01702	0.489554
1615			genotype	0.00842209	2.07458	0.03416	0.0484045
1616			genotype	0.0974548	1.0112	0.05548	0.26024
1617			genotype	0.360865	0.442655	0.03167	0.585536
1618			genotype	0.261204	0.583021	0.03119	0.486376
1619	F54B8.4	WBGene00010019	genotype	0.30072	0.521837	0.09596	0.526934
1620	K02A11.4	WBGene00044607	genotype	0.073718	1.13243	0.18652	0.216393
1621	ZK328.2	WBGene00001166	genotype	0.272184	0.565137	0.04384	0.497925
1622	F14F9.8	WBGene00044536	genotype	0.135028	0.869577	0.1105	0.32184
1623	ZK370.3	WBGene00022717	genotype	0.25129	0.599825	-0.06862	0.475155
1624	T01B11.7	WBGene00003837	genotype	0.307407	0.512287	-0.07264	0.533809
1625	Y106G6H.2	WBGene00003902	genotype	0.674792	0.17083	-0.04108	0.823907
1626	T21C12.1	WBGene00006784	genotype	0.430749	0.365775	0.04414	0.647319
1627	ZK40.1	WBGene00022646	genotype	0.338349	0.470635	-0.08266	0.564722
1628	F49H12.1	WBGene00003087	genotype	0.422988	0.373672	-0.09088	0.64081
1629	W05F2.4	WBGene00021036	genotype	0.00640313	2.19361	-0.16488	0.0398389
1630	C50H2.2	WBGene00001211	genotype	0.897873	0.046785	-0.00351	0.95273
1631	H12D21.13	WBGene00044272	genotype	1.08787e-06	5.96342	-0.89587	4.44789e-05
1632	T01E8.6	WBGene00011334	genotype	0.988069	0.0052126	-0.00107	0.994604
1633	Y73E7A.1	WBGene00022268	genotype	0.956698	0.0192253	0.00315	0.981101
1634	F36F2.6	WBGene00009479	genotype	0.733699	0.134482	0.00724	0.861271
1635	C49D10.9	WBGene00016777	genotype	0.792901	0.100781	-0.00527	0.897497
1636	Y51H7C.15	WBGene00044439	genotype	0.133947	0.873066	-0.05352	0.320007
1637	F38A5.2	WBGene00018161	genotype	0.533914	0.272529	0.05566	0.728203
1638			genotype	0.644763	0.1906	-0.1691	0.804286
1639	C25F9.1	WBGene00005832	genotype	5.61661e-10	9.25053	1.15395	6.92815e-08
1640	T27A10.5	WBGene00020845	genotype	0.884822	0.0531439	0.01861	0.946059
1641	Y26D4A.15	WBGene00044706	genotype	0.038331	1.41645	-0.04828	0.138481
1642	F53A3.4	WBGene00004128	genotype	0.063377	1.19807	-0.19899	0.195625
1643	F28H1.2	WBGene00000779	genotype	0.230391	0.637534	0.09581	0.450676
1644	Y37D8A.23	WBGene00006762	genotype	0.829423	0.0812239	-0.00909	0.916867
1645	Y106G6G.4	WBGene00013713	genotype	0.240352	0.619153	0.11991	0.462927
1646	C54D1.6	WBGene00000238	genotype	0.947363	0.0234836	0.00484	0.976519
1647	Y75B8A.22	WBGene00006571	genotype	0.000448855	3.34789	-0.15696	0.00580086
1648	F16H11.5	WBGene00003635	genotype	0.0420826	1.3759	0.15587	0.147709
1649	C04G6.7	WBGene00015457	genotype	0.855089	0.0679887	0.00455	0.930987
1650	C38H2.2	WBGene00008019	genotype	0.708428	0.149705	0.03355	0.845284
1651	R53.4	WBGene00011273	genotype	0.349458	0.456604	-0.07152	0.574971
1652	Y11D7A.9	WBGene00012433	genotype	0.0762441	1.11779	0.24227	0.221607
1653	K11G12.7	WBGene00000043	genotype	0.655614	0.183352	0.02154	0.811153
1654	C28C12.1	WBGene00016177	genotype	0.288329	0.540112	0.10074	0.514966
1655	Y102A5C.36	WBGene00044213	genotype	7.26341e-12	11.1389	0.94174	2.10546e-09
1656	C27A7.3	WBGene00007755	genotype	0.198666	0.701876	-0.07164	0.411322
1657	T07D4.4	WBGene00011580	genotype	0.830125	0.0808564	-0.01241	0.917184
1658	Y49F6B.7	WBGene00021719	genotype	0.00935491	2.02896	-0.26142	0.0523033
1659	C25A11.4	WBGene00000100	genotype	0.322835	0.491019	0.03607	0.549957
1660			genotype	0.532774	0.273457	0.01746	0.727306
1661	Y62E10A.13	WBGene00013379	genotype	0.473012	0.325128	0.07889	0.682523
1662	M02B7.3	WBGene00003884	genotype	1.44827e-06	5.83915	0.34908	5.69979e-05
1663			genotype	0.374766	0.42624	-0.04109	0.598937
1664	Y17G7B.3	WBGene00012459	genotype	0.0704908	1.15187	0.08608	0.210194
1665	C29F7.1	WBGene00007810	genotype	0.0153393	1.81419	0.13296	0.0735339
1666	F54E2.3	WBGene00004130	genotype	0.484947	0.314306	0.04479	0.691776
1667	T09F5.6	WBGene00005277	genotype	0.976731	0.0102251	-0.00063	0.989585
1668	T20G5.4	WBGene00011868	genotype	0.891275	0.0499884	0.00387	0.949547
1669	C04F6.4	WBGene00006810	genotype	0.0711695	1.14771	0.15464	0.211506
1670	T10E9.6	WBGene00020416	genotype	0.870286	0.0603381	-0.01439	0.939244
1671			genotype	0.57132	0.243121	0.05428	0.755478
1672	C34G6.7	WBGene00004109	genotype	0.109232	0.96165	0.1266	0.280843
1673	T24C2.1	WBGene00004301	genotype	0.64158	0.192749	0.04486	0.802086
1674	H23N18.2	WBGene00019233	genotype	0.00835173	2.07822	-0.13118	0.0481102
1675	W10D5.3	WBGene00001574	genotype	0.0542281	1.26578	-0.11724	0.175671
1676	B0414.8	WBGene00015176	genotype	0.692719	0.159443	0.02066	0.835327
1677	F14F11.2	WBGene00008820	genotype	0.0207545	1.68289	0.17478	0.0908802
1678			genotype	0.0374928	1.42605	0.16858	0.136349
1679	F32A7.1	WBGene00005839	genotype	0.0322807	1.49106	0.05161	0.12333
1680			genotype	0.00257287	2.58958	0.26781	0.0210427
1681	Y6G8.11	WBGene00077460	genotype	0.700497	0.154594	-0.01203	0.840011
1682	F31C3.9	WBGene00004622	genotype	0.0423065	1.37359	0.35427	0.148142
1683	F09B9.2	WBGene00006839	genotype	0.166957	0.777395	0.08763	0.36923
1684	Y116F11A.4	WBGene00014615	genotype	0.0985639	1.00628	-0.04677	0.262242
1685			genotype	0.21208	0.673501	0.12595	0.42785
1686			genotype	0.164483	0.783879	0.12477	0.365968
1687	R74.6	WBGene00011280	genotype	0.211215	0.675274	-0.08571	0.426601
1688	Y65B4BR.4	WBGene00007009	genotype	0.464694	0.332833	0.06119	0.675739
1689	Y47D3A.6	WBGene00006604	genotype	0.981877	0.00794289	0.00164	0.992145
1690	F59A6.10	WBGene00044385	genotype	0.329779	0.481777	0.02689	0.556586
1691	F31F4.13	WBGene00005687	genotype	0.00185173	2.73242	0.09352	0.0166306
1692	C03G6.5	WBGene00015393	genotype	0.0463848	1.33362	-0.15473	0.157613
1693	F19B10.2	WBGene00017584	genotype	1.98618e-08	7.70198	0.77044	1.37542e-06
1694	F19G12.4	WBGene00017612	genotype	1.04839e-05	4.97948	0.3301	0.000301005
1695	Y19D10B.3	WBGene00021232	genotype	0.153134	0.814927	0.02034	0.34917
1696	F53C3.6	WBGene00018750	genotype	0.0984111	1.00696	0.1411	0.261989
1697	Y39B6A.13	WBGene00012675	genotype	0.0254401	1.59448	-0.24326	0.10462
1698			genotype	0.651515	0.186075	0.01086	0.808361
1699			genotype	0.496054	0.304471	-0.01362	0.699892
1700			genotype	0.288709	0.53954	-0.03442	0.51525
1701			genotype	0.310225	0.508323	0.03204	0.536581
1702			genotype	0.684893	0.164377	-0.01344	0.830401
1703			genotype	0.550567	0.25919	-0.01179	0.740178
1704	R08E3.1	WBGene00019957	genotype	0.521529	0.282722	0.05719	0.718484
1705	Y39E4B.6	WBGene00012717	genotype	0.396659	0.401582	-0.04581	0.618473
1706	T09E11.4	WBGene00011653	genotype	0.353278	0.451883	0.01249	0.578352
1707	H01G02.1	WBGene00010348	genotype	0.169446	0.770968	-0.19458	0.372827
1708	B0334.5	WBGene00007145	genotype	0.0122653	1.91132	-0.17885	0.062893
1709			genotype	0.316339	0.499847	0.04925	0.542714
1710	F26D10.8	WBGene00006229	genotype	0.0777385	1.10936	0.02372	0.224364
1711	CC4.2	WBGene00003753	genotype	0.775392	0.110479	0.02266	0.887002
1712	F28D1.2	WBGene00009212	genotype	0.972365	0.0121707	-0.00098	0.987826
1713	Y69A2AR.32	WBGene00022101	genotype	0.289487	0.538371	0.05132	0.515991
1714	C46E10.2	WBGene00016708	genotype	0.282305	0.549282	0.02857	0.508801
1715	T14F9.3	WBGene00020509	genotype	0.558893	0.252671	0.04341	0.746159
1716	C50D2.2	WBGene00016806	genotype	0.00163283	2.78706	0.30521	0.0151646
1717	C34G6.1	WBGene00016418	genotype	0.0405085	1.39245	0.18597	0.143986
1718	F18C12.2	WBGene00004378	genotype	0.698198	0.156021	-0.02869	0.838869
1719			genotype	0.671323	0.173069	-0.00932	0.821844
1720	C26E6.9	WBGene00004782	genotype	0.00391198	2.4076	-0.16797	0.0282706
1721			genotype	0.213867	0.669857	-0.02887	0.429825
1722	ZK1225.5	WBGene00014239	genotype	0.147903	0.830024	0.10795	0.341983
1723	Y55D5A.3	WBGene00021917	genotype	0.267006	0.57348	0.08628	0.492796
1724			genotype	0.00192417	2.71576	-0.45907	0.017118
1725	B0041.4	WBGene00004415	genotype	0.451126	0.345702	-0.03592	0.664622
1726	C17E7.3	WBGene00015898	genotype	0.231934	0.634635	0.03485	0.452422
1727	Y53C12B.3	WBGene00003785	genotype	0.00645279	2.19025	-0.22386	0.0400818
1728	C18C4.3	WBGene00015965	genotype	0.542047	0.265963	0.06777	0.734353
1729	T19E7.2	WBGene00004804	genotype	0.152944	0.815469	-0.09117	0.348981
1730	C14F11.6	WBGene00015781	genotype	0.000272049	3.56535	0.70147	0.00397196
1731	F44C4.5	WBGene00004092	genotype	5.25709e-13	12.2793	-1.33468	3.12797e-10
1732	F08G12.10	WBGene00002124	genotype	0.000633212	3.19845	-0.4121	0.00755511
1733	Y81G3A.3	WBGene00013591	genotype	0.242044	0.616105	-0.04357	0.464748
1734			genotype	0.000702108	3.1536	0.1977	0.0081976
1735			genotype	0.00548856	2.26054	0.16454	0.0358194
1736	VW02B12L.4	WBGene00012157	genotype	0.00142625	2.8458	-0.23302	0.0137896
1737	Y92H12BR.3	WBGene00022369	genotype	0.425463	0.371138	-0.082	0.642891
1738			genotype	0.793701	0.100343	-0.0067	0.897877
1739	K01A2.4	WBGene00019279	genotype	0.255532	0.592554	-0.1931	0.480075
1740			genotype	0.0922117	1.03521	0.15349	0.250891
1741			genotype	0.00372408	2.42898	0.20965	0.0272717
1742			genotype	0.50336	0.298122	-0.1356	0.705009
1743	Y55B1AR.2	WBGene00021906	genotype	0.995535	0.00194368	-0.00035	0.998337
1744	F37B4.1	WBGene00005344	genotype	0.266924	0.573612	-0.02457	0.492726
1745	F55E10.6	WBGene00018885	genotype	0.159488	0.797271	-0.21424	0.358629
1746	F11D11.21	WBGene00206492	genotype	0.947993	0.0231949	0.00241	0.976831
1747			genotype	0.824955	0.0835699	-0.03155	0.914274
1748			genotype	0.309193	0.50977	-0.02118	0.535652
1749	F49C12.15	WBGene00009884	genotype	0.00488835	2.31084	0.31838	0.0329425
1750	H05C05.1	WBGene00019157	genotype	4.27133e-05	4.36944	0.41605	0.000939899
1751			genotype	0.630591	0.200252	0.04091	0.795437
1752	C05C8.7	WBGene00015464	genotype	0.133529	0.874424	0.11365	0.319481
1753	ZK354.2	WBGene00022705	genotype	0.0778764	1.10859	0.18256	0.224662
1754	Y47D7A.15	WBGene00021627	genotype	0.0147703	1.83061	0.34692	0.0716418
1755	F18E3.9	WBGene00005825	genotype	0.957884	0.018687	0.00147	0.981503
1756	F45C12.16	WBGene00018447	genotype	0.210321	0.677117	0.03035	0.425626
1757	F46C3.3	WBGene00002037	genotype	0.0428368	1.36818	0.08779	0.149385
1758	F42G2.6	WBGene00018355	genotype	0.0102779	1.98809	-0.23092	0.0558837
1759	Y71H2AM.14	WBGene00022179	genotype	0.00717669	2.14408	0.18186	0.0433019
1760	F35D2.4	WBGene00018042	genotype	0.0689647	1.16137	0.06991	0.206992
1761	R07C3.8	WBGene00019924	genotype	0.0569188	1.24474	-0.1563	0.181719
1762	T22C8.3	WBGene00011924	genotype	0.825604	0.0832282	-0.01478	0.914664
1763	JC8.8	WBGene00010440	genotype	0.968763	0.0137826	0.00348	0.986209
1764	C03G6.9	WBGene00005450	genotype	0.16127	0.792447	0.02552	0.361114
1765			genotype	0.753406	0.122971	0.01781	0.873806
1766	Y69A2AR.5	WBGene00022076	genotype	0.0253603	1.59585	0.10863	0.104386
1767	ZK829.6	WBGene00006566	genotype	0.00927676	2.0326	-0.1273	0.0519627
1768	T23E1.1	WBGene00020728	genotype	0.282647	0.548756	-0.03037	0.509255
1769	F38A1.14	WBGene00009526	genotype	0.574566	0.24066	0.05677	0.757784
1770	T14B4.1	WBGene00020498	genotype	0.902355	0.0446224	0.00382	0.954803
1771			genotype	0.309037	0.50999	-0.01956	0.535483
1772	Y39B6A.6	WBGene00006639	genotype	0.0838604	1.07644	0.08588	0.235524
1773	C49A9.9	WBGene00016763	genotype	0.799576	0.0971401	0.01506	0.901015
1774	Y73F8A.25	WBGene00013530	genotype	0.144069	0.84143	-0.08733	0.335901
1775	Y45F10B.13	WBGene00012875	genotype	0.293793	0.531959	0.11203	0.52059
1776	Y53C12B.3	WBGene00003785	genotype	0.261844	0.581957	-0.05721	0.487009
1777	M01E5.5	WBGene00006595	genotype	0.0484532	1.31468	-0.13609	0.162428
1778			genotype	0.0180652	1.74316	-0.05607	0.0823748
1779	F14D7.5	WBGene00008792	genotype	0.33454	0.475551	-0.03865	0.56102
1780	C50B6.2	WBGene00008218	genotype	0.00428172	2.36838	-0.26136	0.0300605
1781	W09C5.8	WBGene00012354	genotype	0.240887	0.618186	0.06125	0.463469
1782	F33D4.8	WBGene00023487	genotype	0.348577	0.457701	0.0459	0.574127
1783			genotype	0.823718	0.0842216	0.0045	0.913715
1784			genotype	0.119395	0.923014	-0.02534	0.297259
1785			genotype	0.417873	0.378956	0.01395	0.636514
1786			genotype	0.979732	0.00889258	0.00068	0.991285
1787			genotype	0.458621	0.338546	0.02374	0.671051
1788			genotype	0.000394898	3.40352	0.06846	0.00528478
1789	Y71F9AL.14	WBGene00022118	genotype	0.81286	0.0899842	0.0083	0.908244
1790	T20B12.2	WBGene00006542	genotype	0.00175337	2.75613	-0.24332	0.0159404
1791			genotype	0.00126284	2.89865	-0.1492	0.012634
1792	F49E11.1	WBGene00003150	genotype	0.812551	0.0901496	0.00608	0.908067
1793	C03G6.10	WBGene00015396	genotype	1.79071e-06	5.74698	0.28364	6.86235e-05
1794	F31F4.9	WBGene00005451	genotype	0.687085	0.162989	0.0104	0.831859
1795	ZK1058.1	WBGene00014202	genotype	0.230164	0.637963	-0.04729	0.450485
1796	C47E12.1	WBGene00005663	genotype	0.393405	0.40516	0.12179	0.615541
1797	F36D3.14	WBGene00044189	genotype	0.189099	0.72331	-0.01738	0.399396
1798	H10D18.5	WBGene00019180	genotype	0.434722	0.361789	0.03086	0.650779
1799	W01G7.3	WBGene00012187	genotype	0.00280639	2.55185	-0.18826	0.0223739
1800	F18E9.8	WBGene00044780	genotype	0.881256	0.054898	0.00403	0.944269
1801	T19H5.3	WBGene00011848	genotype	0.383517	0.416215	-0.02824	0.607325
1802	T03E6.6	WBGene00005820	genotype	0.947551	0.0233972	-0.00231	0.976607
1803	C36B1.4	WBGene00003925	genotype	0.190346	0.720456	-0.08756	0.400806
1804	C09G9.5	WBGene00007495	genotype	0.346186	0.460691	-0.07823	0.571876
1805	Y37E11AR.3	WBGene00021370	genotype	9.13409e-06	5.03933	0.48561	0.000268128
1806	F44C8.1	WBGene00018413	genotype	0.132508	0.877759	0.03194	0.317861
1807			genotype	0.0017926	2.74652	-0.34635	0.0162187
1808	F09G8.5	WBGene00017320	genotype	0.254419	0.594451	0.10792	0.478888
1809			genotype	0.00376324	2.42444	0.46933	0.0274562
1810			genotype	0.11376	0.944009	-0.0774	0.288338
1811	F33D4.2	WBGene00002173	genotype	0.741207	0.13006	-0.02918	0.86636
1812	Y75B8A.12	WBGene00003892	genotype	0.929353	0.0318193	0.00351	0.967969
1813	F37E3.2	WBGene00018157	genotype	0.0462199	1.33517	0.10103	0.157296
1814	B0495.8	WBGene00015207	genotype	0.0205482	1.68723	-0.12082	0.0903264
1815	T10E10.6	WBGene00000743	genotype	0.26396	0.578462	-0.20432	0.489271
1816	ZK262.2	WBGene00013949	genotype	0.0708036	1.14994	-0.16763	0.210692
1817	F36D4.4	WBGene00018089	genotype	0.542343	0.265726	-0.03598	0.734494
1818	B0344.2	WBGene00006955	genotype	0.426504	0.370077	0.08574	0.643828
1819	F47B10.5	WBGene00009816	genotype	0.12906	0.889208	0.17959	0.312625
1820			genotype	0.474143	0.324091	0.02162	0.683523
1821	F58B3.6	WBGene00010232	genotype	0.0754189	1.12252	-0.10645	0.219981
1822			genotype	1.08018e-05	4.96651	0.53834	0.000309
1823	B0213.3	WBGene00003766	genotype	0.907025	0.0423808	0.0163	0.957
1824	Y40H7A.4	WBGene00012744	genotype	0.872488	0.0592405	-0.0051	0.940179
1825	F45F2.7	WBGene00018480	genotype	0.880747	0.0551487	0.00777	0.944039
1826	F39E9.14	WBGene00044375	genotype	0.658571	0.181397	0.01347	0.813419
1827	F26B1.2	WBGene00017816	genotype	0.130154	0.885543	-0.15367	0.314466
1828	C03C10.1	WBGene00002202	genotype	0.977514	0.00987714	-0.00391	0.990015
1829	C03G5.7	WBGene00001448	genotype	0.896415	0.0474908	0.01234	0.952016
1830	T19H12.1	WBGene00020587	genotype	0.334529	0.475566	-0.11627	0.56102
1831	F07C4.3	WBGene00005107	genotype	0.916232	0.0379947	0.00459	0.9615
1832	LLC1.3	WBGene00010794	genotype	0.0123249	1.90922	0.27459	0.0631182
1833	Y7A9C.11	WBGene00045105	genotype	4.17176e-07	6.37968	0.70338	1.94281e-05
1834	F01E11.5	WBGene00017157	genotype	0.312417	0.505265	-0.02946	0.538907
1835	F49E11.11	WBGene00009896	genotype	0.146838	0.83316	0.15572	0.340179
1836			genotype	0.0585577	1.23242	0.04747	0.185407
1837	F52E4.1	WBGene00018701	genotype	0.881814	0.0546232	0.01455	0.944528
1838	Y43F8B.15	WBGene00045415	genotype	0.0104583	1.98054	0.11565	0.0564616
1839	Y53H1B.2	WBGene00013181	genotype	0.0163861	1.78552	0.16926	0.0770811
1840	ZK265.7	WBGene00013959	genotype	0.0272064	1.56533	0.08484	0.10965
1841	K01C8.5	WBGene00001571	genotype	0.000578858	3.23743	-0.24391	0.00706503
1842	K11D2.4	WBGene00010770	genotype	0.403998	0.393621	0.04818	0.625322
1843	T20F5.7	WBGene00020629	genotype	0.388821	0.41025	-0.07406	0.611635
1844	C28C12.13	WBGene00005670	genotype	0.92844	0.0322463	0.0031	0.967419
1845			genotype	0.0595455	1.22515	0.1782	0.18738
1846	F44F4.6	WBGene00001626	genotype	3.22737e-06	5.49115	-0.75077	0.000113839
1847	ZK353.1	WBGene00022697	genotype	0.0260965	1.58342	0.15611	0.106534
1848	C10C6.5	WBGene00007513	genotype	0.37819	0.42229	-0.03759	0.602168
1849			genotype	0.560215	0.251646	0.05848	0.747033
1850	C38C3.4	WBGene00016513	genotype	0.685996	0.163678	0.01319	0.831233
1851	T12B5.15	WBGene00050914	genotype	3.0047e-15	14.5222	2.45597	8.42752e-12
1852	F09C11.1	WBGene00017276	genotype	0.89404	0.0486428	0.00286	0.950868
1853	T15B7.17	WBGene00020529	genotype	9.63713e-05	4.01605	0.18691	0.00179876
1854	F43A11.5	WBGene00005972	genotype	0.417585	0.379255	0.01919	0.636367
1855			genotype	0.0966124	1.01497	-0.16841	0.258862
1856	T27F6.5	WBGene00004190	genotype	0.806763	0.093254	0.01614	0.90449
1857			genotype	0.662396	0.178882	-0.00752	0.816173
1858			genotype	0.0970375	1.01306	-0.13694	0.259509
1859	F17B5.8	WBGene00045458	genotype	0.139898	0.85419	0.02226	0.329318
1860	R119.5	WBGene00020090	genotype	0.517226	0.28632	-0.07156	0.715584
1861	Y43F8B.18	WBGene00050911	genotype	0.00611408	2.21367	0.06896	0.0385443
1862	T24H7.1	WBGene00004015	genotype	0.986485	0.00590941	-0.00096	0.994109
1863	T02D1.2	WBGene00005677	genotype	0.982454	0.00768774	0.00072	0.992388
1864	B0238.8	WBGene00015072	genotype	0.502099	0.299211	-0.01549	0.704211
1865			genotype	0.162838	0.788243	0.03347	0.36356
1866	C04H5.8	WBGene00007316	genotype	0.252967	0.596935	0.11122	0.47711
1867			genotype	0.886592	0.0522764	0.00291	0.946876
1868			genotype	0.989694	0.00449928	0.00033	0.995523
1869			genotype	0.390192	0.408721	0.01481	0.61289
1870			genotype	0.982065	0.00785981	-0.00051	0.992213
1871			genotype	0.453447	0.343473	0.02082	0.666739
1872			genotype	0.920786	0.0358415	0.00312	0.963573
1873			genotype	0.184107	0.73493	0.03126	0.392685
1874	Y82E9BR.15	WBGene00001236	genotype	0.0469248	1.3286	-0.2426	0.158731
1875	Y110A2AL.12	WBGene00022447	genotype	0.412912	0.384142	0.02529	0.632642
1876	C14B9.8	WBGene00015754	genotype	0.0415364	1.38157	-0.13268	0.146329
1877			genotype	0.216714	0.664113	-0.07325	0.433389
1878	T08B2.7	WBGene00020347	genotype	0.16257	0.788959	-0.17896	0.363177
1879	K07C11.7	WBGene00019479	genotype	0.270029	0.568589	-0.08797	0.495485
1880	F38A5.2	WBGene00018161	genotype	0.382014	0.417921	-0.0792	0.605746
1881	C03B1.9	WBGene00015379	genotype	0.768775	0.114201	0.00591	0.883166
1882	Y75B12B.11	WBGene00013573	genotype	0.0015587	2.80724	0.23335	0.0146874
1883			genotype	0.122127	0.913188	-0.1158	0.301603
1884			genotype	0.962031	0.016811	0.0013	0.983408
1885	T06G6.9	WBGene00006889	genotype	0.156254	0.806169	-0.15466	0.353856
1886	W03B1.4	WBGene00005662	genotype	0.593266	0.22675	-0.03693	0.771038
1887			genotype	0.939563	0.0270742	0.00229	0.972504
1888	F38B7.1	WBGene00009532	genotype	0.163088	0.787577	0.04367	0.363924
1889	T05B9.2	WBGene00011465	genotype	0.0918754	1.0368	-0.02856	0.250259
1890	C06B3.6	WBGene00007365	genotype	0.00286419	2.543	0.61892	0.0226736
1891	K10C3.4	WBGene00010731	genotype	0.00902126	2.04473	-0.28611	0.0508684
1892	T01B10.4	WBGene00003613	genotype	0.363681	0.439279	-0.03503	0.588186
1893	F39H2.3	WBGene00009563	genotype	0.0143658	1.84267	-0.18228	0.0703046
1894	C27C7.5	WBGene00007768	genotype	0.103168	0.986454	0.05409	0.27045
1895	Y73B6BL.1	WBGene00022231	genotype	0.528404	0.277034	0.03146	0.723938
1896			genotype	0.00753651	2.12283	0.27934	0.044854
1897	H05B21.1	WBGene00005873	genotype	0.509143	0.293161	-0.02423	0.70957
1898			genotype	0.028704	1.54206	0.23402	0.11365
1899	F26F12.8	WBGene00044544	genotype	0.488015	0.311567	-0.04107	0.693985
1900	H37A05.4	WBGene00044200	genotype	0.000350439	3.45539	-0.40806	0.00480499
1901	ZK218.6	WBGene00013940	genotype	0.880355	0.055342	0.00434	0.943849
1902			genotype	0.912309	0.039858	-0.00485	0.959857
1903	F17A9.2	WBGene00017534	genotype	0.000160982	3.79322	-0.17343	0.00265002
1904			genotype	0.179282	0.746463	-0.0326	0.38587
1905			genotype	0.0447196	1.3495	-0.4462	0.15391
1906	C23H3.2	WBGene00016018	genotype	0.169509	0.770808	0.11913	0.372893
1907	R12A1.3	WBGene00020017	genotype	0.572134	0.242503	0.01836	0.756178
1908	ZK899.3	WBGene00014142	genotype	0.0529657	1.27601	-0.05032	0.17292
1909	AH9.6	WBGene00044701	genotype	0.693789	0.158773	-0.02143	0.836008
1910	R04A9.3	WBGene00019863	genotype	0.12536	0.901841	0.05637	0.306636
1911	H16O14.1	WBGene00019205	genotype	0.581841	0.235195	-0.06968	0.762833
1912	B0563.9	WBGene00044687	genotype	0.39704	0.401166	0.0673	0.618788
1913	F28B1.7	WBGene00005462	genotype	0.188093	0.725628	0.0239	0.398075
1914	F16B4.1	WBGene00017503	genotype	0.872782	0.0590943	-0.00667	0.940322
1915	C23H5.2	WBGene00016024	genotype	0.233567	0.631588	-0.07114	0.454491
1916	C25H3.16	WBGene00044392	genotype	0.0517938	1.28572	0.20785	0.170274
1917	W05E7.3	WBGene00001702	genotype	0.712733	0.147073	0.04232	0.847906
1918	T25G12.1	WBGene00020809	genotype	0.85411	0.068486	-0.01586	0.930533
1919	T19B4.1	WBGene00020556	genotype	0.970172	0.0131511	-0.00259	0.986934
1920	K12B6.4	WBGene00019669	genotype	0.0236131	1.62685	0.10582	0.0993937
1921	T23B12.2	WBGene00020717	genotype	0.201883	0.6949	-0.07026	0.415434
1922	ZC308.1	WBGene00001596	genotype	0.410783	0.386388	-0.07411	0.631391
1923	F36H9.6	WBGene00018114	genotype	0.338324	0.470667	0.03942	0.564722
1924			genotype	0.00181023	2.74227	0.35459	0.0163446
1925	T02H6.1	WBGene00020171	genotype	0.943847	0.0250984	0.00515	0.97488
1926	ZK637.11	WBGene00000388	genotype	0.000413685	3.38333	-0.50324	0.00546663
1927	K08A8.2	WBGene00004949	genotype	0.902895	0.0443629	0.00383	0.955084
1928			genotype	0.916712	0.0377672	0.00667	0.961782
1929	T23H2.5	WBGene00004273	genotype	0.879698	0.0556666	0.01438	0.943479
1930	Y39A3B.5	WBGene00021439	genotype	0.0575898	1.23965	0.13708	0.18324
1931	K09C6.9	WBGene00019563	genotype	0.118734	0.925424	-0.23327	0.296321
1932			genotype	0.513816	0.289192	0.04353	0.713073
1933	C17F4.1	WBGene00015909	genotype	0.0013028	2.88512	-1.21849	0.0129278
1934	W10D5.1	WBGene00003182	genotype	0.394254	0.404224	0.07339	0.616358
1935	Y47D9A.1	WBGene00021628	genotype	0.541788	0.26617	-0.0552	0.734138
1936	F37H8.1	WBGene00003046	genotype	0.0209594	1.67862	-0.21383	0.0914603
1937	C18D11.9	WBGene00045211	genotype	0.0793975	1.10019	-0.16565	0.227627
1938	F54D7.4	WBGene00006984	genotype	0.122088	0.913327	0.17437	0.301569
1939	M01H9.4	WBGene00019720	genotype	0.919197	0.0365913	0.00692	0.962981
1940			genotype	0.614125	0.211743	0.01389	0.784561
1941	C07G1.4	WBGene00006957	genotype	1.41592e-06	5.84896	0.59936	5.58221e-05
1942	C47B2.5	WBGene00001234	genotype	0.152524	0.816661	0.09164	0.348411
1943			genotype	0.482943	0.316104	0.13706	0.690367
1944	C15C7.1	WBGene00015789	genotype	0.331993	0.478871	0.0284	0.558675
1945	R07B7.11	WBGene00011095	genotype	0.054086	1.26692	0.23784	0.175387
1946	C31C9.4	WBGene00007838	genotype	0.0453415	1.3435	-0.08884	0.1552
1947	C49F5.1	WBGene00008205	genotype	0.27896	0.554457	0.0578	0.505412
1948	F55C12.7	WBGene00018874	genotype	1.08042e-08	7.96641	1.18046	8.10222e-07
1949	F37C4.4	WBGene00018144	genotype	0.0882671	1.0542	0.16304	0.243782
1950	F58E1.14	WBGene00019045	genotype	0.217963	0.661618	-0.03102	0.435194
1951	Y47D3B.2	WBGene00003759	genotype	0.0123803	1.90727	0.22867	0.0633661
1952			genotype	0.212572	0.672493	0.03675	0.428385
1953	ZK673.11	WBGene00014065	genotype	0.138255	0.859318	0.05506	0.326949
1954			genotype	0.212498	0.672645	-0.02842	0.428349
1955			genotype	0.981516	0.00810248	0.00042	0.992047
1956			genotype	0.859855	0.0655748	-0.00379	0.933494
1957			genotype	0.244161	0.612324	-0.02073	0.467342
1958	F43C1.2	WBGene00003401	genotype	0.103684	0.984287	-0.159	0.2713
1959	W06B11.1	WBGene00021059	genotype	0.272638	0.564414	0.05494	0.498269
1960	F38H12.2	WBGene00005624	genotype	0.333717	0.476621	0.02286	0.560201
1961	T19E7.6	WBGene00044500	genotype	0.543354	0.264917	0.06349	0.735247
1962	C55B6.2	WBGene00001025	genotype	0.948812	0.02282	0.0064	0.977233
1963	Y37D8A.16	WBGene00012554	genotype	0.021604	1.66547	0.22449	0.0934687
1964	F52H2.6	WBGene00018718	genotype	0.119169	0.923836	-0.15759	0.296938
1965	Y42H9AR.4	WBGene00021539	genotype	0.462111	0.335253	-0.01661	0.673788
1966			genotype	5.30324e-10	9.27546	0.73181	6.67982e-08
1967	F38C2.1	WBGene00009535	genotype	0.0060197	2.22043	-0.18607	0.0381836
1968			genotype	0.278912	0.554532	0.0236	0.5054
1969	F45E4.5	WBGene00018470	genotype	0.0197672	1.70406	0.27076	0.0878781
1970	Y6B3B.4	WBGene00012389	genotype	0.690817	0.160637	-0.0108	0.834167
1971	R07E5.7	WBGene00011115	genotype	0.163214	0.787244	-0.07315	0.364142
1972	ZC15.6	WBGene00013834	genotype	0.0176929	1.7522	-0.55086	0.0812919
1973	K07D4.7	WBGene00019487	genotype	0.936261	0.0286029	0.00735	0.970848
1974	F12E12.3	WBGene00017404	genotype	0.018582	1.73091	-0.12155	0.0841201
1975	T01B11.2	WBGene00020139	genotype	0.190022	0.721196	-0.15067	0.400503
1976	T21B10.7	WBGene00000378	genotype	0.386313	0.413061	-0.08055	0.60961
1977	H02I12.1	WBGene00010351	genotype	0.013463	1.87086	-0.28376	0.0671535
1978	H04M03.7	WBGene00005731	genotype	0.143405	0.843437	-0.04075	0.334835
1979			genotype	0.263322	0.579513	-0.05611	0.488474
1980	B0205.8	WBGene00015022	genotype	0.0657148	1.18234	-0.09597	0.200542
1981	C30B5.2	WBGene00016244	genotype	0.797392	0.0983279	-0.01814	0.899659
1982	F32A7.2	WBGene00005840	genotype	0.140042	0.853741	-0.03285	0.329502
1983	F26F12.5	WBGene00017836	genotype	0.0206418	1.68525	-0.12116	0.0905019
1984	M01D7.9	WBGene00044897	genotype	0.426643	0.369935	0.02695	0.64393
1985	F35B12.2	WBGene00000983	genotype	0.253734	0.595622	0.11135	0.478076
1986			genotype	0.0793711	1.10034	-0.04032	0.227565
1987			genotype	0.621009	0.206902	-0.03001	0.789021
1988	R10D12.12	WBGene00011193	genotype	0.000208706	3.68046	-0.28759	0.00324517
1989	F36F2.6	WBGene00009479	genotype	0.192972	0.714505	-0.0363	0.404365
1990			genotype	0.352176	0.45324	0.03149	0.577375
1991	R09B3.2	WBGene00011155	genotype	0.0110144	1.95804	-0.19758	0.0583957
1992	ZK856.4	WBGene00014105	genotype	0.195814	0.708157	-0.03607	0.407881
1993	Y82E9BR.23	WBGene00044761	genotype	4.4691e-11	10.3498	1.89523	9.22799e-09
1994	F32H2.12	WBGene00050880	genotype	0.39396	0.404548	0.05138	0.616111
1995	T08G11.1	WBGene00011629	genotype	0.322584	0.491357	0.04829	0.549716
1996	C54D1.5	WBGene00016913	genotype	0.212523	0.672594	-0.12758	0.428349
1997	T21B4.9	WBGene00005291	genotype	1.05142e-05	4.97822	0.41009	0.000301683
1998	ZC482.9	WBGene00005752	genotype	0.786021	0.104566	-0.00699	0.893309
1999	F09E5.5	WBGene00017284	genotype	0.170576	0.768081	-0.06586	0.373968
[truncated: 43,221 more rows]

## Sheet: B-LM_genotype_treatment
spotID	Gene	WBID	term	significance	significance_adj	effect	significance_FDR
1			genotype	0.906434	0.042664	0.00802	0.950248
2			genotype	0.782822	0.106337	-0.00667	0.878588
3			genotype	0.52702	0.278173	0.01371	0.693694
4			genotype	0.590934	0.228461	0.01141	0.743969
5			genotype	0.898033	0.0467078	-0.00265	0.946024
6			genotype	0.801275	0.0962186	-0.00556	0.889728
7			genotype	0.817976	0.0872594	-0.00413	0.899843
8			genotype	0.275727	0.55952	0.02086	0.45404
9			genotype	0.998493	0.000654849	-5e-05	0.999399
10			genotype	0.555027	0.255686	-0.01191	0.715582
11			genotype	0.295639	0.529239	-0.01938	0.476538
12	F26F4.10	WBGene00004679	genotype	0.588008	0.230616	-0.02124	0.741803
13	C34H4.5	WBGene00016427	genotype	0.00495466	2.30499	-0.13496	0.0203674
14	ZC116.3	WBGene00013855	genotype	0.821704	0.0852844	0.00314	0.902077
15	R07B7.12	WBGene00011096	genotype	0.504683	0.296981	0.04015	0.675241
16	C11D9.1	WBGene00015704	genotype	0.945375	0.0243959	0.00232	0.972096
17			genotype	0.00153191	2.81477	0.34208	0.00785943
18	C07A9.1	WBGene00007399	genotype	0.244237	0.612188	-0.06159	0.417859
19	Y37H2A.13	WBGene00045417	genotype	4.19286e-05	4.37749	-0.50888	0.000408007
20	ZK520.4	WBGene00000837	genotype	0.133353	0.874998	-0.08662	0.270644
21	C34F6.5	WBGene00007939	genotype	0.734417	0.134057	-0.01872	0.846987
22	C54G6.3	WBGene00016932	genotype	0.447938	0.348783	-0.04468	0.626201
23	F43D2.6	WBGene00044191	genotype	0.0257246	1.58965	-0.11527	0.0767224
24	F42G8.3	WBGene00004056	genotype	0.986607	0.00585574	0.00029	0.993766
25	E01G4.4	WBGene00004116	genotype	0.891206	0.050022	-0.00844	0.941819
26	B0280.1	WBGene00015099	genotype	0.0134623	1.87088	-0.10328	0.0456929
27	R08C7.7	WBGene00006228	genotype	0.80944	0.0918155	-0.00369	0.895067
28	T19C9.6	WBGene00011842	genotype	0.34908	0.457075	0.01504	0.533525
29	W08F4.10	WBGene00021099	genotype	0.469845	0.328046	-0.02935	0.645492
30	T24F1.2	WBGene00011994	genotype	0.399115	0.398902	-0.04622	0.582399
31	F08B6.3	WBGene00017240	genotype	0.818383	0.0870432	0.00916	0.899951
32	W04E12.6	WBGene00012251	genotype	0.151312	0.820126	0.08997	0.297162
33	T16G1.2	WBGene00011796	genotype	0.865228	0.0628697	0.01236	0.926269
34	W07B3.2	WBGene00001561	genotype	0.0604144	1.21886	-0.06704	0.148758
35	T09A5.14	WBGene00011640	genotype	0.0240453	1.61897	-0.04337	0.0727798
36			genotype	3.20311e-11	10.4944	0.67689	1.2433e-09
37			genotype	4.46839e-08	7.34985	-0.35746	1.0304e-06
38	T10B5.3	WBGene00020389	genotype	0.928127	0.0323925	0.00619	0.962193
39			genotype	0.100641	0.997227	-0.33201	0.218723
40	K07A12.5	WBGene00010623	genotype	0.00650446	2.18679	0.11239	0.0253169
41	F55B12.3	WBGene00004767	genotype	0.00646191	2.18964	-0.20428	0.0251795
42	C01G8.4	WBGene00001022	genotype	0.000911611	3.04019	-0.14702	0.00514388
43	C53C7.3	WBGene00008279	genotype	2.43394e-09	8.61369	-0.20998	7.0871e-08
44	F26D2.8	WBGene00014745	genotype	0.318774	0.496517	-0.02324	0.502019
45	C47F8.1	WBGene00008157	genotype	0.000402927	3.39477	-0.39366	0.00263338
46	T10E10.4	WBGene00020421	genotype	0.621397	0.206631	-0.05522	0.767119
47	B0286.6	WBGene00023425	genotype	0.979863	0.00883447	0.00184	0.99042
48	T20G5.13	WBGene00011874	genotype	0.0130845	1.88324	0.05347	0.0446722
49	C32D5.2	WBGene00004860	genotype	0.2454	0.610126	0.02416	0.419149
50	F49H12.1	WBGene00003087	genotype	0.245149	0.61057	-0.08079	0.418926
51	Y56A3A.3	WBGene00003234	genotype	1.14973e-05	4.9394	0.22882	0.000137071
52	F22H10.2	WBGene00017726	genotype	1.73933e-08	7.75962	-0.41217	4.35507e-07
53			genotype	0.915903	0.0381504	-0.00238	0.955898
54	F36H1.4	WBGene00002992	genotype	0.00199056	2.70102	-0.22281	0.00971332
55			genotype	0.626888	0.20281	-0.03843	0.771059
56			genotype	0.00409593	2.38765	-0.04364	0.0174536
57	T16G12.5	WBGene00011806	genotype	0.488226	0.311379	-0.05092	0.661322
58	F54D8.2	WBGene00006519	genotype	0.842853	0.0742479	0.00918	0.913694
59	Y48G8AL.6	WBGene00004880	genotype	0.259874	0.585237	0.05468	0.436081
60	C26F1.3	WBGene00016148	genotype	8.66104e-07	6.06243	-0.27217	1.46906e-05
61	F42G4.5	WBGene00009642	genotype	0.0667951	1.17526	-0.09072	0.160749
62	F55F1.2	WBGene00018888	genotype	0.647163	0.188986	0.00749	0.786512
63	W03B1.7	WBGene00020976	genotype	1.83034e-06	5.73747	-0.40707	2.83841e-05
64	C52E4.4	WBGene00004501	genotype	0.067961	1.16774	-0.08353	0.162853
65			genotype	1.04836e-05	4.97949	0.23842	0.000127028
66	C24H12.8	WBGene00016077	genotype	0.727904	0.137926	-0.00942	0.842742
67	F11C7.5	WBGene00003891	genotype	0.565714	0.247403	-0.03258	0.724362
68	C34C12.5	WBGene00007924	genotype	0.474215	0.324024	0.0187	0.649201
69	Y51A2D.21	WBGene00044210	genotype	0.219917	0.657741	0.06701	0.388069
70	W01C9.3	WBGene00004155	genotype	0.000242326	3.6156	0.19973	0.00173515
71	C02F12.1	WBGene00006643	genotype	0.74424	0.128287	-0.00475	0.853504
72	H04M03.5	WBGene00005729	genotype	0.769462	0.113813	-0.00544	0.870371
73	Y26D4A.16	WBGene00044710	genotype	0.209238	0.67936	-0.0186	0.374803
74	F14F9.8	WBGene00044536	genotype	0.129663	0.887183	0.06367	0.265095
75			genotype	0.13717	0.862742	0.02268	0.276541
76			genotype	0.894469	0.0484348	-0.00249	0.943721
77			genotype	0.629247	0.201179	-0.00958	0.772717
78			genotype	0.780898	0.107406	-0.00493	0.877344
79			genotype	0.442669	0.353921	0.00883	0.621642
80			genotype	0.949366	0.0225665	0.00124	0.974182
81			genotype	0.98871	0.00493105	0.00034	0.994629
82			genotype	0.0865389	1.06279	-0.0336	0.195655
83			genotype	0.686668	0.163254	0.0067	0.814199
84			genotype	0.912537	0.0397494	-0.00687	0.953684
85			genotype	0.872587	0.0591913	-0.00994	0.93082
86			genotype	0.893558	0.0488773	0.00936	0.943156
87			genotype	0.763806	0.117017	0.00691	0.866603
88			genotype	0.28487	0.545354	0.02823	0.464611
89			genotype	0.560149	0.251697	-0.01151	0.71977
90			genotype	0.921923	0.0353052	-0.00181	0.958902
91			genotype	0.525447	0.279471	-0.01342	0.69243
92			genotype	0.941638	0.0261161	-0.00194	0.969628
93			genotype	0.81756	0.0874803	-0.00474	0.89969
94			genotype	0.461298	0.336018	0.01601	0.638171
95			genotype	0.608624	0.215651	-0.00782	0.756972
96	R148.2	WBGene00020101	genotype	0.000151554	3.81943	-0.22124	0.0011863
97	K05C4.2	WBGene00010579	genotype	0.0328217	1.48384	0.10656	0.0928902
98	Y53G8AL.4	WBGene00050917	genotype	0.192931	0.714599	-0.06459	0.353897
99	T08G5.3	WBGene00011624	genotype	1.32783e-09	8.87686	0.61759	4.06255e-08
100			genotype	7.09326e-07	6.14915	-0.32651	1.22801e-05
101	C01C4.3	WBGene00015293	genotype	0.265775	0.575486	0.06585	0.443072
102			genotype	0.185696	0.731198	-0.05198	0.344315
103	F28C12.1	WBGene00005043	genotype	0.271583	0.566098	0.01913	0.449375
104	F14F8.6	WBGene00005791	genotype	0.000742713	3.12918	0.04486	0.00434707
105	Y49E10.21	WBGene00013040	genotype	0.972663	0.0120377	0.0017	0.986559
106	C05D10.2	WBGene00015478	genotype	0.1135	0.945005	0.04659	0.239499
107	F18E2.2	WBGene00006512	genotype	0.0415707	1.38121	-0.12875	0.111648
108	B0041.2	WBGene00015007	genotype	0.820006	0.0861827	-0.01095	0.900956
109			genotype	0.442844	0.353749	-0.05505	0.621772
110	F19B10.12	WBGene00005990	genotype	0.453727	0.343205	-0.0129	0.63129
111	C03C10.2	WBGene00007269	genotype	0.00012772	3.89374	0.24233	0.00102548
112	F11C1.6	WBGene00003623	genotype	0.0635936	1.19659	0.07638	0.154866
113	Y39A1A.3	WBGene00012643	genotype	0.000444846	3.35179	0.17224	0.00286185
114	K05D4.6	WBGene00005482	genotype	0.152375	0.817087	0.02031	0.298517
115			genotype	0.715773	0.145225	-0.03254	0.834702
116	Y71G12B.18	WBGene00022156	genotype	2.18422e-10	9.6607	-1.298	7.58606e-09
117			genotype	0.920526	0.035964	-0.02312	0.958259
118			genotype	5.03527e-06	5.29798	0.22139	6.83153e-05
119	B0391.9	WBGene00007164	genotype	0.371519	0.430019	0.01505	0.556
120	F38A1.1	WBGene00009515	genotype	3.2058e-17	16.4941	-1.10026	3.43522e-15
121	ZK507.4	WBGene00013980	genotype	0.877672	0.0566677	-0.00681	0.933975
122	C25D7.15	WBGene00007722	genotype	0.316663	0.499403	-0.01672	0.499511
123			genotype	0.987283	0.00555846	-0.00142	0.994055
124			genotype	0.182773	0.738089	-0.03225	0.340389
125			genotype	1.98654e-06	5.7019	0.08085	3.05756e-05
126	K02G10.8	WBGene00001032	genotype	0.0104369	1.98143	-0.07592	0.0372235
127	F11H8.2	WBGene00017389	genotype	0.532285	0.273856	-0.03944	0.697881
128	Y67D8C.9	WBGene00022073	genotype	0.31879	0.496495	-0.02109	0.502026
129	ZK1225.1	WBGene00014235	genotype	0.28764	0.541151	-0.07435	0.467779
130	W05B5.1	WBGene00012274	genotype	0.205532	0.687121	0.04954	0.370476
131	F59B10.1	WBGene00004134	genotype	0.63692	0.195915	0.03642	0.778665
132			genotype	0.543727	0.264619	0.00621	0.706815
133	Y105E8A.5	WBGene00000241	genotype	0.214819	0.667928	0.03293	0.381619
134	C02F5.2	WBGene00015345	genotype	0.726413	0.138817	-0.00983	0.84177
135			genotype	0.695554	0.157669	0.00696	0.820369
136	F19B10.5	WBGene00017587	genotype	0.000234545	3.62977	-0.22164	0.00169049
137	R05D11.4	WBGene00011032	genotype	0.000375629	3.42524	-0.16136	0.00248478
138	C37A5.3	WBGene00014698	genotype	0.88453	0.0532875	0.00694	0.93805
139	M195.4	WBGene00010949	genotype	2.78269e-14	13.5555	-0.65216	1.74284e-12
140			genotype	0.688856	0.161872	0.01545	0.815635
141			genotype	0.510709	0.291826	-0.15137	0.680204
142	ZK1010.7	WBGene00000672	genotype	0.00586331	2.23186	0.3911	0.0232456
143	F08F3.6	WBGene00017263	genotype	2.60225e-06	5.58465	-0.65745	3.87146e-05
144	C39E9.13	WBGene00004339	genotype	0.000217821	3.6619	-0.25112	0.00159331
145	F56C9.11	WBGene00018954	genotype	2.00443e-05	4.69801	-0.27998	0.000220966
146	T09E8.4	WBGene00011649	genotype	0.706334	0.15099	-0.01009	0.827623
147	C33G8.6	WBGene00003632	genotype	0.385024	0.414512	0.06493	0.569483
148	W06H3.1	WBGene00012315	genotype	0.814165	0.0892877	-0.00784	0.897789
149	R102.10	WBGene00011297	genotype	0.00526474	2.27862	0.17158	0.0213459
150	T27A8.4	WBGene00012076	genotype	0.413312	0.383722	0.01304	0.59509
151	F40D4.6	WBGene00009567	genotype	0.811141	0.0909035	-0.01447	0.896082
152	D2062.6	WBGene00017058	genotype	0.356351	0.448122	-0.05422	0.540865
153	C29F3.5	WBGene00007806	genotype	0.585512	0.232464	0.04324	0.739859
154	C39D10.8	WBGene00016535	genotype	0.772036	0.112362	0.02292	0.871799
155	C30G4.6	WBGene00016271	genotype	0.851286	0.0699247	-0.00498	0.918607
156	F41D9.3	WBGene00006942	genotype	0.766813	0.115311	-0.00872	0.868423
157	F43E2.7	WBGene00018395	genotype	0.0831882	1.07994	0.07101	0.189711
158	ZK353.1	WBGene00022697	genotype	0.0091688	2.03769	-0.17327	0.0335258
159	W06D4.6	WBGene00004298	genotype	0.00851192	2.06997	-0.12783	0.0315706
160			genotype	0.555445	0.255359	-0.01197	0.715815
161			genotype	0.941386	0.0262322	-0.00104	0.969493
162			genotype	0.593359	0.226683	0.01088	0.745922
163			genotype	0.444576	0.352054	-0.03703	0.623275
164			genotype	0.222115	0.653422	0.0228	0.390606
165			genotype	0.156545	0.80536	-0.02717	0.304276
166			genotype	0.825008	0.0835416	0.00335	0.903976
167			genotype	0.82248	0.0848746	0.00426	0.902644
168			genotype	0.479478	0.319231	-0.01332	0.65388
169			genotype	0.128222	0.892039	0.02325	0.262885
170			genotype	0.985708	0.00625185	-0.00119	0.993443
171			genotype	0.867972	0.0614942	-0.00427	0.92798
172			genotype	0.86297	0.0640041	0.00481	0.924903
173			genotype	0.86399	0.0634913	0.00398	0.925513
174			genotype	0.598472	0.222956	-0.01252	0.749188
175			genotype	0.668008	0.175219	-0.00741	0.801395
176			genotype	0.688383	0.16217	0.00796	0.815359
177			genotype	0.532137	0.273976	0.01044	0.697728
178			genotype	0.887056	0.0520492	0.00824	0.939494
179			genotype	0.681346	0.166632	-0.00843	0.810375
180			genotype	0.868597	0.0611817	-0.00316	0.928315
181	T22B11.4	WBGene00020678	genotype	0.433969	0.362541	0.07054	0.614161
182			genotype	0.175964	0.754576	-0.01824	0.331229
183	T07H8.4	WBGene00003165	genotype	0.206811	0.684426	-0.16671	0.372086
184	R04A9.6	WBGene00019865	genotype	3.62493e-05	4.4407	0.10114	0.000362012
185	Y75B8A.9	WBGene00001636	genotype	0.312667	0.504918	-0.0731	0.495108
186	T25G3.4	WBGene00012031	genotype	0.796329	0.0989073	0.01523	0.886705
187	Y37E11AL.2	WBGene00021358	genotype	0.00010845	3.96477	0.26218	0.000894232
188	C47E8.7	WBGene00006836	genotype	0.695553	0.15767	0.02025	0.820369
189	C28H8.11	WBGene00016201	genotype	0.33286	0.477738	0.08954	0.516673
190	B0365.3	WBGene00001137	genotype	0.774884	0.110764	0.0165	0.873734
191	F39B2.11	WBGene00009559	genotype	0.339105	0.469666	-0.07775	0.523481
192	Y71H2AM.3	WBGene00022168	genotype	0.00115798	2.9363	-0.30181	0.00624422
193	B0393.1	WBGene00004469	genotype	0.360012	0.443683	0.03732	0.544428
194	F23D12.10	WBGene00045291	genotype	0.000180368	3.74384	-0.27989	0.00136552
195	K01C8.2	WBGene00010457	genotype	0.0784001	1.10568	-0.02302	0.181501
196			genotype	0.922941	0.0348262	-0.00255	0.95946
197	T27F7.1	WBGene00020866	genotype	0.763327	0.117289	0.01311	0.866308
198	K09H11.6	WBGene00019603	genotype	0.741492	0.129894	0.01133	0.851735
199			genotype	0.636382	0.196282	-0.0248	0.778217
200	C24F3.4	WBGene00007698	genotype	0.00502341	2.299	-0.11664	0.0205946
201	F37D6.1	WBGene00009507	genotype	0.548117	0.261127	-0.03888	0.710461
202	C37A5.11	WBGene00077520	genotype	0.00878306	2.05635	-0.15994	0.0323824
203	T03G6.2	WBGene00003630	genotype	5.96476e-08	7.22441	-0.30691	1.33793e-06
204	B0336.11	WBGene00015148	genotype	0.759205	0.119641	0.0066	0.86366
205	F19F10.4	WBGene00017600	genotype	0.0006187	3.20852	0.20941	0.00374183
206	C18H9.3	WBGene00016002	genotype	0.0588799	1.23003	-0.19405	0.145893
207	F18C5.10	WBGene00017563	genotype	0.519604	0.284328	0.03024	0.687594
208	ZK593.2	WBGene00014002	genotype	0.246654	0.607912	0.07658	0.420516
209	W08E12.7	WBGene00021088	genotype	0.0572103	1.24253	-0.09011	0.142781
210	Y67H2A.1	WBGene00013460	genotype	0.111644	0.952165	-0.07248	0.236322
211			genotype	0.000174093	3.75922	-0.17498	0.00132735
212	C33C12.6	WBGene00016338	genotype	0.787837	0.103564	0.00498	0.881687
213	F47B7.2	WBGene00018533	genotype	0.700759	0.154431	-0.02105	0.823737
214	ZK430.5	WBGene00022741	genotype	0.00265779	2.57548	-0.20472	0.0122301
215			genotype	0.274959	0.560732	-0.03069	0.453137
216	F55G1.7	WBGene00018903	genotype	0.00344973	2.46221	-0.28379	0.0151475
217			genotype	0.0189292	1.72287	-0.14706	0.060073
218	C37E2.3	WBGene00007995	genotype	0.228633	0.640861	-0.01846	0.398765
219	F56G4.7	WBGene00044250	genotype	2.83093e-22	21.5481	1.50565	1.26747e-19
220	Y57A10C.4	WBGene00013282	genotype	0.523776	0.280854	-0.0141	0.691174
221	C35E7.5	WBGene00016457	genotype	0.723865	0.140343	-0.01647	0.840066
222	T05C12.2	WBGene00000053	genotype	0.824775	0.0836644	0.00616	0.903832
223	Y15E3A.3	WBGene00012442	genotype	0.109693	0.959821	-0.11934	0.233369
224	F14D7.1	WBGene00008788	genotype	0.0671361	1.17304	0.07709	0.161364
225	F09F7.6	WBGene00017303	genotype	0.116371	0.934157	0.283	0.244008
226			genotype	0.306894	0.513011	-0.02353	0.488722
227	W04G5.7	WBGene00012267	genotype	0.451719	0.345132	-0.0691	0.629677
228	Y80D3A.2	WBGene00001258	genotype	0.256348	0.591169	-0.05866	0.431895
229	F54H12.8	WBGene00045247	genotype	0.000691716	3.16007	0.18623	0.00410553
230	F35A5.5	WBGene00018027	genotype	0.000552445	3.25771	0.12312	0.00340905
231	Y55D9A.1	WBGene00013223	genotype	0.252037	0.598536	-0.06246	0.426679
232	C18E9.3	WBGene00004105	genotype	0.045258	1.3443	-0.11016	0.119306
233	F09E5.3	WBGene00017283	genotype	0.717154	0.144387	-0.01741	0.835602
234	T28B8.1	WBGene00012113	genotype	0.00772907	2.11187	0.24628	0.0291792
235			genotype	0.516873	0.286616	0.01029	0.685485
236	Y66D12A.21	WBGene00013446	genotype	0.678718	0.168311	-0.01886	0.808622
237	T07C4.4	WBGene00004986	genotype	0.697151	0.156673	-0.02879	0.821375
238	C18H9.8	WBGene00016005	genotype	0.722732	0.141023	0.01466	0.839352
239	B0035.5	WBGene00007108	genotype	0.188384	0.724955	-0.03119	0.347959
240	R31.2	WBGene00011270	genotype	0.00463557	2.3339	0.19457	0.0193139
241	T06D10.1	WBGene00011531	genotype	0.468066	0.329693	0.03096	0.643812
242	F54E7.8	WBGene00018830	genotype	1.40486e-05	4.85237	-0.27738	0.000162976
243	R05D11.3	WBGene00004305	genotype	0.978789	0.00931086	0.00211	0.989844
244	ZK470.6	WBGene00022747	genotype	0.769249	0.113933	0.00762	0.870245
245	C29F9.3	WBGene00016218	genotype	3.08345e-23	22.511	1.97224	2.14513e-20
246	T19C3.1	WBGene00020559	genotype	0.361909	0.441401	0.09428	0.546391
247			genotype	0.668411	0.174956	-0.00658	0.801738
248			genotype	0.288419	0.539976	-0.05285	0.468707
249			genotype	0.429693	0.366841	-0.01253	0.610607
250			genotype	0.897426	0.0470014	-0.0021	0.945539
251			genotype	0.513864	0.289152	-0.01158	0.682917
252			genotype	0.671708	0.172819	0.00612	0.804104
253			genotype	0.682913	0.165635	-0.00932	0.811577
254			genotype	0.13606	0.866271	0.02524	0.274904
255			genotype	0.12039	0.91941	-0.02998	0.25068
256			genotype	0.853621	0.0687348	0.00527	0.91992
257			genotype	0.246749	0.607745	0.02827	0.420601
258			genotype	0.667431	0.175593	-0.01093	0.801073
259			genotype	0.555974	0.254945	0.00978	0.716234
260			genotype	0.565199	0.247799	0.01257	0.723849
261			genotype	0.0466426	1.33122	0.03935	0.12215
262			genotype	0.632583	0.198883	0.01552	0.775235
263			genotype	0.612231	0.213084	-0.0085	0.759993
264			genotype	0.825959	0.0830413	-0.0037	0.904509
265	C29H12.1	WBGene00004680	genotype	0.0360361	1.44326	-0.11799	0.0999234
266	T05F1.7	WBGene00011492	genotype	0.000342065	3.46589	-0.07848	0.00230338
267	T19H5.7	WBGene00045414	genotype	0.56161	0.250565	0.01324	0.720945
268	Y77E11A.7	WBGene00022310	genotype	0.0783554	1.10593	-0.12519	0.181416
269	C41H7.5	WBGene00016575	genotype	0.118681	0.925621	-0.03484	0.247919
270	C03G5.1	WBGene00015391	genotype	0.0595719	1.22496	-0.10518	0.147237
271	K07A12.7	WBGene00010624	genotype	0.00443882	2.35273	-0.12343	0.0186442
272	R08E3.4	WBGene00019960	genotype	0.354979	0.449797	0.04706	0.539514
273	F57H12.3	WBGene00003879	genotype	0.00241464	2.61715	0.26684	0.011342
274	R53.4	WBGene00011273	genotype	0.624389	0.204545	0.03255	0.769468
275	C38D4.7	WBGene00008007	genotype	9.94376e-06	5.00245	0.26299	0.000121299
276	F59A1.9	WBGene00010295	genotype	1.67481e-21	20.776	1.76167	5.33345e-19
277	T20B12.6	WBGene00003378	genotype	0.00181503	2.74112	-0.20321	0.00901553
278	C09G12.14	WBGene00023476	genotype	0.0534876	1.27175	0.02369	0.135774
279	Y41C4A.6	WBGene00012753	genotype	0.0572645	1.24211	0.07605	0.142861
280	ZK1067.2	WBGene00014208	genotype	0.0609888	1.21475	-0.14681	0.149895
281	Y37D8A.2	WBGene00012544	genotype	0.000880571	3.05524	0.1298	0.00499742
282	T02C5.5	WBGene00006742	genotype	0.0967575	1.01432	0.08132	0.212562
283	F22E5.14	WBGene00005561	genotype	0.482996	0.316056	0.01449	0.657012
284	C04E12.7	WBGene00015437	genotype	1.74625e-19	18.7579	0.76655	3.38908e-17
285	C33H5.13	WBGene00016379	genotype	3.1863e-05	4.49671	0.25168	0.000324969
286	T07C4.8	WBGene00000423	genotype	0.001575	2.80272	-0.25104	0.00804037
287	K02F2.2	WBGene00019322	genotype	0.0245586	1.6098	0.25987	0.0739868
288	T19D2.2	WBGene00004184	genotype	0.00531661	2.27437	0.15621	0.0215138
289	F26F12.5	WBGene00017836	genotype	0.193165	0.714072	-0.07366	0.354181
290	F26F12.3	WBGene00017834	genotype	0.421754	0.37494	0.09759	0.602883
291	C16C4.3	WBGene00015827	genotype	0.759198	0.119645	-0.00453	0.86366
292	C37H5.11	WBGene00000860	genotype	0.0284841	1.5454	-0.18157	0.083084
293	W01B6.9	WBGene00003576	genotype	0.00192733	2.71504	-0.18813	0.00946604
294	F08C6.2	WBGene00017241	genotype	0.100721	0.996879	-0.15598	0.218856
295	T15B12.1	WBGene00020530	genotype	0.905335	0.0431905	-0.00398	0.949703
296	C24F3.1	WBGene00007696	genotype	0.311609	0.50639	-0.05603	0.493916
297	C47E8.11	WBGene00044180	genotype	0.0210942	1.67584	0.13008	0.0654509
298	F22A3.7	WBGene00044605	genotype	0.00831444	2.08017	0.1177	0.0309728
299	C06G4.6	WBGene00044446	genotype	0.458595	0.33857	0.0565	0.635716
300	C46E10.8	WBGene00016712	genotype	1.15654e-06	5.93684	-0.58406	1.89557e-05
301	H10E21.3	WBGene00003670	genotype	2.75021e-10	9.56063	0.35863	9.44303e-09
302	F13C5.3	WBGene00017424	genotype	0.547245	0.261818	-0.0078	0.709636
303	C30H6.12	WBGene00044238	genotype	0.170522	0.768218	0.03459	0.32368
304	W05E10.5	WBGene00012282	genotype	0.469869	0.328023	0.02607	0.645506
305	W02D7.7	WBGene00004766	genotype	0.297124	0.527062	0.02749	0.47825
306	EEED8.13	WBGene00017141	genotype	0.0033997	2.46856	-0.20375	0.0149707
307	F25F2.1	WBGene00009115	genotype	3.83346e-05	4.41641	0.23143	0.000378387
308	Y39A1A.2	WBGene00012642	genotype	0.00183026	2.73749	0.18499	0.00907502
309	K02D3.1	WBGene00010504	genotype	0.0753029	1.12319	-0.02936	0.176006
310			genotype	0.296705	0.527676	-0.01709	0.477881
311	B0365.3	WBGene00001137	genotype	0.347461	0.459094	-0.09626	0.531967
312			genotype	0.539847	0.267729	-0.03531	0.703715
313	F46B6.13	WBGene00044192	genotype	0.0156021	1.80682	-0.47838	0.0513073
314	Y41C4A.8	WBGene00012755	genotype	0.256709	0.590559	0.06146	0.432309
315	C04F1.3	WBGene00002989	genotype	0.571863	0.242708	-0.02239	0.72918
316			genotype	0.123962	0.906712	0.08057	0.256336
317	C55B7.11	WBGene00016947	genotype	0.570228	0.243951	-0.01507	0.728087
318	K10D2.6	WBGene00001262	genotype	0.490535	0.30933	0.0368	0.663037
319	Y45F10D.12	WBGene00004430	genotype	0.0499065	1.30184	0.17384	0.128723
320	C27A2.7	WBGene00044386	genotype	0.362365	0.440854	0.0314	0.546786
321			genotype	0.438951	0.357584	0.10449	0.618613
322	E04A4.7	WBGene00017121	genotype	0.732693	0.135078	0.01308	0.846003
323	C49D10.4	WBGene00016773	genotype	0.233246	0.632186	0.08826	0.404439
324	C38C3.5	WBGene00006794	genotype	0.901553	0.0450088	0.00569	0.947824
325	F41G4.1	WBGene00018307	genotype	0.0449022	1.34773	0.06267	0.118617
326	Y73C8C.2	WBGene00022261	genotype	0.934798	0.0292822	0.00542	0.966163
327	Y39D8A.1	WBGene00021448	genotype	0.549083	0.260362	-0.03505	0.711109
328	F52C6.6	WBGene00018663	genotype	0.615633	0.210678	0.01989	0.762564
329	F07C6.2	WBGene00008553	genotype	0.000732921	3.13494	0.20776	0.00430101
330			genotype	0.137834	0.860642	0.07261	0.277589
331	Y53G8AR.9	WBGene00021816	genotype	0.137242	0.862513	-0.1148	0.276613
332			genotype	0.148394	0.828584	-0.02357	0.293263
333			genotype	0.114627	0.940714	-0.09016	0.241359
334			genotype	0.747866	0.126176	0.00826	0.856052
335			genotype	0.175909	0.754713	0.02678	0.331165
336			genotype	0.634641	0.197472	0.00795	0.776831
337			genotype	0.553062	0.257226	-0.01123	0.714017
338			genotype	0.76315	0.11739	-0.00514	0.866215
339			genotype	0.169393	0.771105	-0.02931	0.322171
340			genotype	0.788863	0.102998	0.00552	0.882303
341			genotype	0.840384	0.0755223	-0.00551	0.912198
342			genotype	0.6288	0.201488	-0.01136	0.772357
343			genotype	0.512957	0.289919	0.0149	0.682152
344			genotype	0.777905	0.109074	-0.00524	0.875634
345			genotype	0.90132	0.045121	0.00252	0.947743
346			genotype	0.717212	0.144352	0.00756	0.835612
347			genotype	0.675963	0.170077	0.00878	0.806859
348			genotype	0.985033	0.00654905	-0.00117	0.992998
349			genotype	0.815241	0.0887141	-0.00449	0.898428
350	H06O01.2	WBGene00010369	genotype	0.434442	0.362068	-0.03039	0.614481
351	C33H5.11	WBGene00016378	genotype	0.00476553	2.32189	-0.16875	0.0197378
352	F29B9.2	WBGene00017920	genotype	0.0934308	1.02951	-0.06681	0.207186
353			genotype	4.51893e-14	13.345	-0.7094	2.73923e-12
354	K08C9.6	WBGene00010653	genotype	0.430485	0.366042	-0.0467	0.611291
355	Y65B4BL.3	WBGene00022035	genotype	0.135958	0.866595	-0.10618	0.274759
356	Y52B11A.11	WBGene00014914	genotype	0.125101	0.90274	0.03099	0.258101
357	T23E7.2	WBGene00020732	genotype	0.0795826	1.09918	0.0893	0.18359
358	F49E10.3	WBGene00001450	genotype	0.833923	0.0788742	-0.00389	0.909003
359	F58B4.3	WBGene00010236	genotype	0.00739736	2.13092	0.19611	0.0281451
360	Y43B11AR.4	WBGene00004473	genotype	0.215168	0.667222	0.04733	0.38208
361	Y110A2AL.7	WBGene00022444	genotype	0.115125	0.938831	-0.37348	0.242114
362			genotype	0.000125254	3.90221	-0.83444	0.00100872
363	R01B10.1	WBGene00000534	genotype	0.153912	0.812728	0.08257	0.30063
364	C48A7.1	WBGene00001187	genotype	0.140657	0.851839	0.11216	0.281887
365			genotype	0.625841	0.203536	0.00829	0.770459
366	ZK867.1	WBGene00044068	genotype	0.374867	0.426123	0.03938	0.559455
367	F40F9.11	WBGene00014754	genotype	0.762514	0.117752	0.007	0.865788
368			genotype	0.154527	0.810996	0.02314	0.301415
369	C53B7.1	WBGene00004370	genotype	0.518125	0.285565	-0.04341	0.686472
370	K09H11.9	WBGene00044539	genotype	0.149876	0.824268	-0.06304	0.295298
371	C09F9.1	WBGene00007478	genotype	0.102256	0.990311	0.08589	0.22151
372	F11D11.13	WBGene00045363	genotype	0.0453169	1.34374	-0.03745	0.11944
373	F52E4.6	WBGene00006948	genotype	0.471667	0.326364	0.01527	0.646974
374			genotype	0.887551	0.0518068	-0.00385	0.939687
375	K10D11.3	WBGene00010747	genotype	3.73488e-07	6.42772	0.24303	6.93883e-06
376	T12C9.5	WBGene00003699	genotype	0.0109729	1.95968	0.0869	0.038741
377	C47E8.10	WBGene00044216	genotype	0.00223244	2.65122	0.22864	0.0106313
378	C06A8.6	WBGene00015516	genotype	0.000218218	3.66111	0.27619	0.00159554
379	T21B4.3	WBGene00011877	genotype	1.24877e-05	4.90352	0.19425	0.000147401
380	C01C4.2	WBGene00015292	genotype	0.18684	0.728529	0.0266	0.3458
381	Y39B6A.1	WBGene00012664	genotype	0.904393	0.0436429	-0.00346	0.949186
382	Y43H11AL.2	WBGene00021546	genotype	0.415797	0.381119	-0.06435	0.597564
383			genotype	0.0156675	1.805	-0.13469	0.0514929
384			genotype	0.479498	0.319213	-0.01325	0.653887
385	F52F12.3	WBGene00003396	genotype	0.0403843	1.39379	-0.11352	0.109117
386	C25E10.8	WBGene00016097	genotype	2.24575e-07	6.64864	-0.31535	4.40767e-06
387	K02G10.4	WBGene00001454	genotype	0.0263719	1.57886	0.12937	0.0782659
388	F31E9.8	WBGene00045408	genotype	1.04885e-07	6.97929	-0.30404	2.23406e-06
389	T08B2.5	WBGene00020346	genotype	0.00741418	2.12994	-0.19668	0.0281882
390	F40A3.4	WBGene00018219	genotype	0.777133	0.109505	-0.01073	0.875114
391	Y15E3A.1	WBGene00003681	genotype	0.617989	0.209019	-0.02305	0.764248
392	F53F1.3	WBGene00009981	genotype	0.237858	0.623681	0.0452	0.410066
393	ZK370.4	WBGene00022718	genotype	0.758128	0.120257	-0.02472	0.863236
394			genotype	0.47322	0.324937	0.09201	0.648337
395	F22B7.7	WBGene00006662	genotype	0.764497	0.116624	-0.01405	0.867125
396	F56D2.1	WBGene00018963	genotype	0.473271	0.32489	-0.02275	0.648356
397	T01H10.7	WBGene00011360	genotype	0.850373	0.0703903	-0.01152	0.918206
398			genotype	0.0284562	1.54582	-0.13442	0.0830294
399			genotype	9.044e-06	5.04364	-0.31598	0.0001122
400	F01F1.2	WBGene00017159	genotype	0.25404	0.595098	-0.06348	0.429126
401			genotype	0.00775692	2.11031	0.19584	0.0292575
402			genotype	0.805398	0.0939894	-0.01732	0.892371
403	C33H5.4	WBGene00002221	genotype	0.763718	0.117067	0.01434	0.866546
404			genotype	0.824142	0.0839981	0.00662	0.903486
405			genotype	0.770814	0.11305	-0.01506	0.871217
406	Y34B4A.2	WBGene00021319	genotype	0.00645263	2.19026	-0.1289	0.0251541
407	Y47D7A.3	WBGene00021617	genotype	0.517132	0.286399	0.01155	0.685728
408			genotype	0.361668	0.44169	0.01771	0.546119
409	C30F12.1	WBGene00016260	genotype	0.386426	0.412934	0.03783	0.570888
410	C44C1.6	WBGene00016645	genotype	0.540873	0.266905	0.0997	0.704348
411	T06E4.12	WBGene00044011	genotype	0.1254	0.901701	0.18216	0.258578
412	T14G8.2	WBGene00011770	genotype	0.146872	0.83306	-0.05534	0.29108
413	W03F9.2	WBGene00021000	genotype	0.000128658	3.89056	-0.17232	0.00103173
414	Y45F10B.10	WBGene00004265	genotype	9.84395e-10	9.00683	-0.30515	3.09557e-08
415			genotype	4.98091e-08	7.30269	0.34947	1.13241e-06
416	T19A6.1	WBGene00011827	genotype	0.82535	0.0833619	-0.0055	0.904179
417	K11D2.3	WBGene00006829	genotype	0.011245	1.94904	-0.2413	0.0395375
418			genotype	0.214373	0.66883	-0.01925	0.381066
419			genotype	0.772899	0.111877	0.00599	0.872432
420			genotype	0.994254	0.00250263	0.00013	0.997497
421			genotype	0.845743	0.0727618	-0.00396	0.915246
422			genotype	0.879049	0.0559871	-0.00235	0.934736
423			genotype	0.576958	0.238855	-0.01107	0.733176
424			genotype	0.443244	0.353358	-0.02284	0.622108
425			genotype	0.300561	0.522067	0.08574	0.481998
426			genotype	0.850521	0.070315	-0.00474	0.918259
427			genotype	0.964361	0.0157602	0.00103	0.982421
428			genotype	0.335689	0.474063	0.02331	0.519485
429			genotype	0.8552	0.0679321	0.00465	0.920941
430			genotype	0.761015	0.118607	0.00607	0.864955
431			genotype	0.777371	0.109372	0.00643	0.875286
432			genotype	0.50708	0.294924	0.01339	0.677256
433			genotype	0.625703	0.203632	-0.00833	0.770353
434	F15H9.1	WBGene00008870	genotype	8.13455e-10	9.08967	0.68901	2.59594e-08
435	C25E10.9	WBGene00023417	genotype	0.217409	0.662723	-0.05953	0.384874
436	ZC434.5	WBGene00001337	genotype	0.7559	0.121536	0.01191	0.861632
437	M176.5	WBGene00010944	genotype	0.00865786	2.06259	0.09472	0.0320174
438			genotype	0.429371	0.367167	0.01674	0.610302
439	T10E10.3	WBGene00020420	genotype	0.845493	0.0728898	-0.00426	0.915108
440	C33F10.7	WBGene00016355	genotype	0.108797	0.963384	0.07848	0.231991
441	F08A8.8	WBGene00045468	genotype	6.85671e-07	6.16388	0.31293	1.19346e-05
442	M02F4.7	WBGene00019738	genotype	0.254205	0.594816	0.12043	0.429324
443	K01D12.10	WBGene00010469	genotype	0.213384	0.670838	-0.03244	0.379801
444	K08F4.2	WBGene00010677	genotype	0.119158	0.923878	-0.12683	0.248697
445	Y39E4B.11	WBGene00012720	genotype	0.000123935	3.9068	0.29149	0.00100024
446	Y48A6B.4	WBGene00012965	genotype	0.0132271	1.87854	-0.63112	0.0450772
447	R09H10.2	WBGene00011180	genotype	0.22297	0.651754	0.05319	0.391713
448	F21D5.7	WBGene00009012	genotype	0.874678	0.0581518	0.00629	0.932035
449	T27A10.3	WBGene00000515	genotype	0.0174229	1.75888	0.13938	0.0561317
450	F28E10.1	WBGene00017900	genotype	0.895008	0.048173	0.00354	0.944092
451	Y41D4B.19	WBGene00003794	genotype	0.479147	0.319531	-0.068	0.653646
452	W03F9.11	WBGene00044512	genotype	0.004517	2.34515	0.09562	0.0189164
453			genotype	0.00175139	2.75662	0.14425	0.00876081
454	ZC482.5	WBGene00013914	genotype	0.07483	1.12592	-0.05867	0.175109
455	C35B8.2	WBGene00006887	genotype	0.458491	0.338669	-0.02682	0.635649
456	Y47D7A.5	WBGene00001714	genotype	0.142549	0.846036	0.19421	0.284594
457			genotype	0.0104202	1.98213	-0.20527	0.0371902
458	C39E9.4	WBGene00008028	genotype	0.568851	0.245002	-0.06095	0.727041
459	K04G2.6	WBGene00010565	genotype	0.549852	0.259754	-0.02501	0.711607
460	F39G3.3	WBGene00018208	genotype	0.141295	0.849875	-0.07369	0.282764
461			genotype	1.26365e-09	8.89837	-0.2694	3.89254e-08
462	T11B7.1	WBGene00011706	genotype	0.000349185	3.45694	-0.38479	0.0023424
463	Y48G1BL.2	WBGene00000227	genotype	0.00583983	2.2336	-0.14312	0.0231769
464	B0361.2	WBGene00015156	genotype	0.148395	0.82858	-0.06273	0.293263
465	C34C6.4	WBGene00007917	genotype	0.666076	0.176476	0.01058	0.800105
466			genotype	0.240615	0.618678	0.12787	0.413255
467	W06H8.8	WBGene00006436	genotype	0.723157	0.140767	0.02573	0.839654
468			genotype	9.78e-05	4.00966	0.1366	0.000818529
469	E03H12.9	WBGene00017115	genotype	0.725985	0.139072	0.00579	0.841554
470			genotype	0.0675262	1.17053	-0.03754	0.162069
471	R11D1.11	WBGene00000984	genotype	0.0595023	1.22547	0.06376	0.147105
472	C09B7.4	WBGene00022919	genotype	0.378035	0.422468	0.01324	0.562475
473	Y54G2A.21	WBGene00021886	genotype	0.000577965	3.2381	-0.16901	0.00353613
474	T22A3.4	WBGene00044070	genotype	0.407108	0.39029	0.03835	0.589234
475	C25F9.13	WBGene00045413	genotype	0.843748	0.0737874	0.00317	0.914287
476			genotype	0.00865206	2.06288	-0.05906	0.0320012
477	F26E4.11	WBGene00009164	genotype	0.853051	0.0690252	0.01026	0.91959
478			genotype	1.85141e-11	10.7325	1.47228	7.45509e-10
479			genotype	0.961602	0.0170044	0.00091	0.980731
480	C34H4.5	WBGene00016427	genotype	0.0015109	2.82077	-0.18179	0.00776925
481	T03D3.14	WBGene00005635	genotype	0.437996	0.35853	-0.01234	0.617881
482	C18B12.3	WBGene00001096	genotype	0.585813	0.232241	0.01493	0.74004
483	C45B2.5	WBGene00001602	genotype	0.0897646	1.04689	0.08553	0.201098
484	Y48B6A.11	WBGene00012982	genotype	0.00282044	2.54968	-0.20009	0.0128336
485	C01H6.6	WBGene00007255	genotype	0.145948	0.835801	0.05315	0.289685
486	C42D8.9	WBGene00044299	genotype	0.00454485	2.34248	-0.07082	0.0190154
487	T19B10.12	WBGene00050898	genotype	0.20608	0.685964	0.09544	0.371175
488	C06C3.1	WBGene00003196	genotype	0.572305	0.242372	-0.02833	0.729548
489	ZC482.4	WBGene00013913	genotype	0.739823	0.130872	-0.00592	0.850586
490	B0496.7	WBGene00015216	genotype	0.614336	0.211594	0.02954	0.761645
491	C18D11.4	WBGene00004705	genotype	0.0869729	1.06062	-0.11645	0.196322
492			genotype	0.449981	0.346806	-0.01737	0.628067
493			genotype	0.844726	0.0732841	0.00346	0.914754
494	F55C9.3	WBGene00010100	genotype	2.69553e-07	6.56936	-0.39834	5.16709e-06
495	F45E12.3	WBGene00000839	genotype	0.0866987	1.06199	-0.09561	0.195879
496	ZC434.5	WBGene00001337	genotype	0.16276	0.788453	-0.11986	0.313151
497	F14F8.13	WBGene00023505	genotype	0.425892	0.3707	0.01534	0.606998
498	R09B5.7	WBGene00005611	genotype	0.912851	0.0396002	0.00494	0.953894
499	T11G6.7	WBGene00011721	genotype	0.274004	0.562243	-0.04372	0.452058
500	F28E10.4	WBGene00017902	genotype	0.812104	0.0903884	-0.00707	0.896566
501	F08G12.4	WBGene00006922	genotype	0.0558405	1.25305	-0.09702	0.140338
502	M79.2	WBGene00010902	genotype	0.862195	0.0643947	0.00937	0.924444
503			genotype	0.293374	0.532578	0.01849	0.474036
504			genotype	0.439749	0.356795	0.03457	0.6192
505			genotype	0.808545	0.0922958	-0.00416	0.894362
506			genotype	0.22619	0.645526	-0.02924	0.395709
507			genotype	0.622146	0.206108	0.01283	0.767834
508			genotype	0.797266	0.0983967	-0.00766	0.887181
509			genotype	0.321367	0.492998	0.06962	0.504872
510			genotype	0.866321	0.0623213	-0.00982	0.926881
511			genotype	0.766094	0.115718	-0.00702	0.867991
512			genotype	0.973237	0.0117812	-0.00082	0.986789
513			genotype	0.938607	0.0275163	-0.00171	0.968086
514			genotype	0.749374	0.125302	0.00683	0.857326
515			genotype	0.442394	0.354191	-0.01294	0.621429
516			genotype	0.782269	0.106644	0.00639	0.878284
517			genotype	0.0449925	1.34686	0.03726	0.118759
518			genotype	0.721667	0.141663	-0.00517	0.838649
519	F07A5.1	WBGene00002136	genotype	0.00796683	2.09871	-0.17442	0.029912
520	C34D1.3	WBGene00003850	genotype	0.758556	0.120012	-0.00695	0.863484
521	W03G9.8	WBGene00044431	genotype	3.53598e-05	4.45149	-0.26324	0.000354696
522	F46C3.1	WBGene00003970	genotype	0.850476	0.0703378	-0.00959	0.918237
523	F39B2.1	WBGene00009553	genotype	0.053979	1.26778	-0.15911	0.136708
524	C08C3.3	WBGene00003102	genotype	0.243496	0.613509	-0.03622	0.416924
525	K10D2.7	WBGene00019633	genotype	0.0161629	1.79148	0.11492	0.0528289
526	K08D12.1	WBGene00003947	genotype	0.502507	0.298858	0.02835	0.673344
527	C46H11.4	WBGene00002979	genotype	0.151585	0.819345	-0.06031	0.297518
528	F47A4.1	WBGene00009799	genotype	0.444419	0.352208	0.01925	0.62319
529	R08H2.14	WBGene00005325	genotype	0.707462	0.150297	0.01011	0.828536
530	Y51A2B.2	WBGene00013066	genotype	0.855348	0.0678572	0.01619	0.92099
531	F09B9.2	WBGene00006839	genotype	0.20435	0.689625	0.07674	0.368882
532			genotype	1.13341e-12	11.9456	0.48703	5.63217e-11
533			genotype	0.274274	0.561815	-0.02111	0.452423
534	F33A8.3	WBGene00000472	genotype	0.00666705	2.17607	0.1741	0.0258452
535	K10D2.1	WBGene00019627	genotype	0.0719707	1.14284	-0.08913	0.1701
536	D2023.1	WBGene00014300	genotype	0.87293	0.0590208	0.00808	0.931032
537			genotype	0.2481	0.605373	0.01602	0.422198
538	C05E4.14	WBGene00005228	genotype	0.000555475	3.25534	0.39709	0.00342262
539	Y51H1A.4	WBGene00013095	genotype	0.217367	0.662807	-0.06608	0.38483
540	F07A11.1	WBGene00008545	genotype	0.79132	0.101648	0.00749	0.883776
541	F58D5.5	WBGene00010244	genotype	0.409785	0.387444	0.07368	0.591971
542	Y22D7AR.6	WBGene00021260	genotype	0.69999	0.154908	0.02158	0.823325
543			genotype	0.25968	0.585562	-0.13365	0.435893
544			genotype	0.0960168	1.01765	0.09321	0.211308
545	T24F1.7	WBGene00011999	genotype	0.0712347	1.14731	0.11113	0.168819
546	D1086.20	WBGene00077448	genotype	0.956759	0.0191975	-0.00094	0.977997
547	F58B3.8	WBGene00001107	genotype	0.0411769	1.38535	0.07139	0.110798
548	C01F6.6	WBGene00006438	genotype	0.0121388	1.91582	0.148	0.0420271
549	R04F11.2	WBGene00011015	genotype	0.474952	0.32335	0.02885	0.649844
550	F54H12.1	WBGene00000041	genotype	0.0953851	1.02052	-0.1238	0.210383
551	Y106G6H.2	WBGene00003902	genotype	0.747122	0.126608	-0.02827	0.855419
552	T15B7.12	WBGene00020524	genotype	0.414106	0.382888	0.03883	0.595768
553	Y5H2A.4	WBGene00044521	genotype	2.3974e-08	7.62026	0.6395	5.84107e-07
554	M01D7.7	WBGene00001196	genotype	0.923015	0.0347912	-0.0058	0.95946
555	T23F6.1	WBGene00011949	genotype	0.876026	0.0574828	0.0118	0.932901
556			genotype	0.0937082	1.02822	-0.02703	0.207628
557	Y57G11C.5	WBGene00013303	genotype	0.616153	0.210311	0.02923	0.762978
558	C17E7.1	WBGene00015897	genotype	2.19227e-05	4.65911	-0.35123	0.00023739
559	F33G12.3	WBGene00018015	genotype	0.00459709	2.33752	-0.1756	0.0191878
560	C15C7.5	WBGene00015791	genotype	0.69802	0.156132	0.01999	0.821796
561	Y73B6A.5	WBGene00003030	genotype	0.155131	0.809302	-0.13446	0.302332
562			genotype	5.36189e-06	5.27068	0.35645	7.1948e-05
563	C32H11.3	WBGene00007866	genotype	0.188793	0.724015	-0.11518	0.348571
564	R07C3.6	WBGene00019922	genotype	1.86353e-05	4.72966	-0.47665	0.000207048
565	T23H2.1	WBGene00003798	genotype	0.542958	0.265234	-0.01527	0.706221
566	C50F2.6	WBGene00001430	genotype	0.933398	0.029933	0.01092	0.965224
567			genotype	0.00781479	2.10708	0.1815	0.029434
568	H03G16.6	WBGene00044141	genotype	0.200172	0.698596	-0.02511	0.363279
569	Y105C5B.15	WBGene00013654	genotype	0.260573	0.58407	-0.11143	0.43693
570			genotype	0.84434	0.0734826	-0.00577	0.914582
571			genotype	0.316963	0.498992	0.02047	0.49986
572	Y41D4B.24	WBGene00021524	genotype	0.830776	0.080516	0.01113	0.907301
573	T07F10.4	WBGene00011590	genotype	0.405009	0.392535	0.02986	0.587462
574	ZK355.1	WBGene00022711	genotype	0.518528	0.285227	-0.01433	0.686748
575	H37A05.4	WBGene00044200	genotype	0.758781	0.119884	0.01071	0.863588
576	C43F9.8	WBGene00001163	genotype	0.0251232	1.59993	0.08892	0.0753113
577	Y116F11B.2	WBGene00013820	genotype	0.894539	0.0484008	-0.00841	0.943751
578	Y39F10B.1	WBGene00021456	genotype	2.1408e-05	4.66942	-0.36157	0.000232877
579			genotype	0.459546	0.337671	0.09268	0.63645
580	K08A8.2	WBGene00004949	genotype	0.388966	0.410089	0.02604	0.573264
581			genotype	0.19385	0.712535	-0.16085	0.355196
582	F10A3.10	WBGene00014733	genotype	0.885246	0.052936	0.00388	0.938482
583	K08H10.6	WBGene00010698	genotype	0.397769	0.400369	-0.03529	0.581241
584	T23D8.9	WBGene00006379	genotype	0.00227599	2.64283	-0.13896	0.0107985
585	T28B11.1	WBGene00012117	genotype	0.629336	0.201117	-0.01194	0.772784
586	M03C11.7	WBGene00010844	genotype	0.00501729	2.29953	-0.10591	0.0205751
587	ZK328.1	WBGene00000874	genotype	0.0391376	1.40741	-0.07896	0.106467
588	F15A2.5	WBGene00001164	genotype	9.87943e-05	4.00527	-0.22258	0.000825934
589			genotype	0.406851	0.390565	0.01613	0.588994
590			genotype	0.199521	0.700011	0.02624	0.362401
591			genotype	0.483951	0.315198	0.02056	0.657669
592			genotype	0.809723	0.0916637	0.01347	0.895243
593			genotype	0.497391	0.303302	-0.05128	0.668789
594			genotype	0.78442	0.105451	-0.02366	0.879684
595			genotype	0.525033	0.279813	0.05255	0.692227
596			genotype	0.928114	0.0323988	0.00223	0.962193
597			genotype	0.563729	0.24893	-0.01233	0.722614
598			genotype	0.779064	0.108427	-0.00612	0.876242
599			genotype	0.344146	0.463257	0.01855	0.528466
600			genotype	0.25961	0.585679	0.01963	0.435847
601			genotype	0.961194	0.0171891	-0.00088	0.980469
602			genotype	0.377084	0.423562	0.01496	0.561503
603			genotype	0.59475	0.225666	-0.01961	0.746637
604	C08H9.6	WBGene00007466	genotype	0.025396	1.59524	-0.19356	0.0759578
605	F09F7.4	WBGene00017301	genotype	0.221612	0.654406	-0.14661	0.390022
606	E01A2.2	WBGene00017085	genotype	0.303409	0.517971	-0.02976	0.485017
607	Y43H11AL.2	WBGene00021546	genotype	0.531309	0.274653	-0.05365	0.697247
608			genotype	0.00369891	2.43193	-0.12819	0.0160369
609			genotype	0.569191	0.244742	-0.00731	0.727296
610	C36F7.4	WBGene00004372	genotype	0.621041	0.206879	-0.00686	0.76677
611	Y37D8A.14	WBGene00012553	genotype	0.00154645	2.81066	0.08888	0.00791518
612	C39E9.8	WBGene00008032	genotype	0.000188476	3.72474	-0.17498	0.00141576
613	R01H2.8	WBGene00045190	genotype	0.0576523	1.23918	-0.02333	0.143591
614			genotype	0.573984	0.241101	0.01584	0.731045
615			genotype	0.352412	0.452949	-0.10432	0.536912
616			genotype	0.632224	0.199129	0.02952	0.775006
617	K07A3.2	WBGene00004226	genotype	0.223408	0.650902	0.07725	0.392223
618	T22C1.5	WBGene00011916	genotype	0.488984	0.310705	-0.01181	0.661906
619	R193.2	WBGene00020128	genotype	0.284108	0.546517	-0.11543	0.46377
620	Y51F10.5	WBGene00021766	genotype	5.55751e-05	4.25512	-0.20028	0.000513612
621	F53G12.6	WBGene00004962	genotype	3.42132e-06	5.46581	0.25298	4.89131e-05
622			genotype	0.32611	0.486635	0.03532	0.509614
623	T19B4.2	WBGene00003793	genotype	0.0511225	1.29139	-0.12246	0.131072
624			genotype	0.259341	0.58613	0.02572	0.435573
625	F53E4.1	WBGene00009978	genotype	0.0641323	1.19292	0.08438	0.155951
626	Y47D7A.11	WBGene00021623	genotype	0.0310728	1.50762	-0.37536	0.0889971
627	T06A1.4	WBGene00020279	genotype	3.13965e-11	10.5031	-0.36473	1.22182e-09
628	K02A6.1	WBGene00019292	genotype	0.159731	0.79661	0.02552	0.308941
629	F42A8.1	WBGene00009626	genotype	0.206907	0.684225	-0.16543	0.372229
630	C56G2.1	WBGene00016977	genotype	0.261735	0.582138	0.07957	0.438306
631	C32E8.9	WBGene00016325	genotype	0.904973	0.0433644	-0.00522	0.949483
632	Y24D9A.1	WBGene00021281	genotype	0.266791	0.573828	-0.09008	0.444309
633	K08D8.4	WBGene00010658	genotype	4.87564e-06	5.31197	-0.63986	6.63486e-05
634	ZK1290.15	WBGene00044775	genotype	1.958e-05	4.70819	0.32911	0.000216534
635			genotype	0.00455575	2.34144	0.02965	0.0190557
636	B0207.12	WBGene00000232	genotype	0.716363	0.144867	-0.01267	0.835041
637	H18N23.2	WBGene00019211	genotype	0.0586105	1.23202	0.0996	0.145353
638	C08F11.2	WBGene00007451	genotype	0.419803	0.376955	0.01315	0.601238
639	T27E4.1	WBGene00020861	genotype	0.360657	0.442905	-0.03873	0.545048
640	T20D3.3	WBGene00011857	genotype	0.0132572	1.87755	-0.08181	0.0451593
641	Y57G11C.24	WBGene00001330	genotype	0.00163419	2.7867	0.16736	0.00828268
642	K02E11.11	WBGene00050975	genotype	0.489501	0.310247	-0.01986	0.662345
643	F35E2.3	WBGene00009411	genotype	6.30278e-22	21.2005	1.40991	2.5001e-19
644			genotype	0.000430144	3.36639	0.07868	0.00278071
645	F48F7.8	WBGene00009853	genotype	0.0822164	1.08504	-0.05438	0.188098
646	M04G12.2	WBGene00000789	genotype	0.00228166	2.64175	0.15149	0.0108209
647	C31B8.7	WBGene00016282	genotype	0.608493	0.215744	-0.02377	0.756893
648	T07H3.2	WBGene00020325	genotype	0.288527	0.539813	0.06215	0.468852
649			genotype	0.00100857	2.99629	0.23433	0.00558163
650	T02B11.5	WBGene00005622	genotype	0.726496	0.138767	-0.00677	0.84178
651	R53.6	WBGene00011275	genotype	0.122523	0.911783	-0.03417	0.253941
652	B0464.7	WBGene00000235	genotype	0.391926	0.406796	0.03911	0.575942
653	C24D10.2	WBGene00016054	genotype	0.000175811	3.75495	0.24343	0.00133797
654	F41E6.4	WBGene00018285	genotype	0.13144	0.881271	-0.11886	0.267808
655	C17C3.1	WBGene00015887	genotype	0.488994	0.310697	-0.04232	0.661906
656	C14E2.6	WBGene00015775	genotype	8.9893e-06	5.04627	0.13885	0.000111613
657	K07H8.10	WBGene00019510	genotype	2.25493e-05	4.64687	0.16011	0.00024255
658	F53C11.9	WBGene00044921	genotype	3.53746e-06	5.45131	0.40263	5.02241e-05
659	B0284.1	WBGene00007131	genotype	0.697917	0.156196	0.02406	0.821772
660	K09F6.11	WBGene00044361	genotype	0.0100829	1.99642	0.04286	0.0362179
661			genotype	0.363654	0.439311	-0.18733	0.548148
662	F57G8.8	WBGene00005747	genotype	0.950706	0.0219536	0.00176	0.974755
663	Y34B4A.3	WBGene00002031	genotype	0.000438789	3.35774	-0.25825	0.00282852
664			genotype	0.000306646	3.51336	0.32066	0.00210181
665	Y54E5A.4	WBGene00003790	genotype	0.00312168	2.50561	-0.17702	0.0139558
666	F54H12.1	WBGene00000041	genotype	0.00553503	2.25688	-0.11543	0.0222227
667			genotype	0.0543359	1.26491	0.07121	0.137397
668	C36E8.5	WBGene00006537	genotype	0.0200701	1.69745	-0.09594	0.0629164
669	T26H5.9	WBGene00044206	genotype	0.856206	0.0674218	0.0401	0.92146
670	Y55B1AR.1	WBGene00002269	genotype	0.751192	0.124249	-0.02068	0.858321
671	C09G12.17	WBGene00044470	genotype	1.15948e-05	4.93574	-0.16599	0.000138124
672	E02H9.1	WBGene00017099	genotype	0.0304757	1.51605	-0.20445	0.0875881
673	Y116A8C.11	WBGene00013791	genotype	0.26361	0.579038	-0.04575	0.440649
674			genotype	0.890536	0.0503487	-0.00789	0.941372
675			genotype	0.802393	0.0956129	-0.01908	0.890454
676			genotype	0.987797	0.00533247	-0.00126	0.994154
677			genotype	0.960915	0.0173148	0.00506	0.980458
678			genotype	0.888812	0.0511899	-0.01815	0.940386
679			genotype	0.983791	0.00709716	0.00271	0.99228
680			genotype	0.946017	0.0241012	0.00978	0.972403
681			genotype	0.391031	0.407789	0.02069	0.575138
682			genotype	0.996341	0.00159204	0.00011	0.998335
683			genotype	0.382852	0.416969	0.02169	0.567421
684			genotype	0.911927	0.0400398	0.00251	0.953244
685			genotype	0.879968	0.0555333	-0.00348	0.935251
686			genotype	0.483162	0.315907	-0.01192	0.657164
687			genotype	0.380357	0.419808	-0.01355	0.564964
688			genotype	0.00323007	2.49079	0.19461	0.014358
689	Y17D7C.4	WBGene00050903	genotype	0.61969	0.207825	0.01282	0.765723
690			genotype	0.937527	0.0280163	-0.01784	0.967392
691	C02F12.1	WBGene00006643	genotype	0.631391	0.199702	-0.01893	0.774299
692	K10B2.3	WBGene00019606	genotype	0.000304579	3.5163	-0.39486	0.00209253
693	F32H5.4	WBGene00009350	genotype	0.00159329	2.7977	0.11555	0.00811452
694	C01G8.1	WBGene00015312	genotype	1.56767e-05	4.80475	-0.34476	0.000179242
695	C01G5.6	WBGene00015308	genotype	0.00955538	2.01975	-0.13238	0.0346991
696	C35B1.5	WBGene00016435	genotype	1.5054e-05	4.82235	0.2	0.000173085
697	W07E6.5	WBGene00021076	genotype	0.180732	0.742964	0.04988	0.337729
698	T23C6.1	WBGene00007011	genotype	0.0147421	1.83144	-0.16604	0.0491055
699	Y51A2D.15	WBGene00013082	genotype	0.355991	0.448561	-0.08018	0.540525
700	C26F1.5	WBGene00001719	genotype	0.364394	0.438429	0.06011	0.548879
701	C34D4.12	WBGene00000888	genotype	0.00531553	2.27445	-0.12463	0.0215114
702	C33D9.1	WBGene00001366	genotype	0.440276	0.356275	-0.03856	0.619628
703	K07C11.8	WBGene00019480	genotype	0.239451	0.620784	0.04657	0.411866
704	ZK228.3	WBGene00013946	genotype	0.291944	0.5347	-0.09411	0.472553
705			genotype	0.92379	0.0344267	-0.01374	0.959924
706	C07H6.4	WBGene00015581	genotype	0.15643	0.80568	-0.08216	0.304104
707	T22F3.11	WBGene00020700	genotype	0.13914	0.856547	0.38454	0.279688
708	Y82E9BL.2	WBGene00022319	genotype	0.00600993	2.22113	-0.06109	0.0237146
709	C30G4.4	WBGene00016269	genotype	0.797323	0.0983657	0.01073	0.887223
710	F40H7.1	WBGene00006000	genotype	0.765963	0.115792	-0.00576	0.867896
711	ZK1307.6	WBGene00001510	genotype	0.0713463	1.14663	-0.10539	0.169004
712	T04B2.5	WBGene00011423	genotype	0.184582	0.73381	0.03053	0.342827
713	Y48G9A.9	WBGene00021702	genotype	0.95623	0.0194376	-0.00292	0.9777
714			genotype	0.252013	0.598578	-0.0235	0.426657
715	T28D6.2	WBGene00006533	genotype	0.000152059	3.81799	0.20416	0.00118911
716	W06B4.2	WBGene00021057	genotype	0.0823203	1.08449	0.08225	0.188254
717	C08B6.15	WBGene00077449	genotype	0.00617175	2.20959	-0.11081	0.0242663
718	Y38F1A.3	WBGene00004232	genotype	0.0543041	1.26517	0.19964	0.137355
719	ZK1225.9	WBGene00044713	genotype	0.631412	0.199687	-0.03073	0.774304
720	F46F2.3	WBGene00009787	genotype	0.291625	0.535175	-0.1077	0.472169
721	ZK742.1	WBGene00002078	genotype	0.221645	0.654342	-0.06776	0.390022
722	F52E4.6	WBGene00006948	genotype	0.407257	0.390132	0.01455	0.589393
723	F35H8.5	WBGene00001368	genotype	0.409323	0.387933	0.04856	0.591493
724	ZK1248.3	WBGene00001224	genotype	0.213062	0.671493	-0.07487	0.379453
725	K09A9.2	WBGene00004276	genotype	0.41763	0.379209	0.03312	0.599302
726	F47H4.11	WBGene00009841	genotype	3.89749e-17	16.4092	-0.72466	4.0892e-15
727	C29E4.13	WBGene00043051	genotype	0.00161455	2.79195	-0.22741	0.00820623
728	T27E9.8	WBGene00012098	genotype	0.000837714	3.0769	-0.07991	0.00479087
729	Y45F10D.16	WBGene00044257	genotype	3.74426e-06	5.42663	0.24996	5.27626e-05
730	C35A5.11	WBGene00044024	genotype	0.019981	1.69938	0.23563	0.0626763
731			genotype	0.0114996	1.93932	0.09295	0.0402486
732			genotype	0.0971079	1.01275	0.04066	0.213157
733	Y46G5A.1	WBGene00012894	genotype	0.00110886	2.95512	0.17709	0.00603111
734	ZK863.1	WBGene00014122	genotype	0.419306	0.377469	0.04314	0.600804
735	F58G6.9	WBGene00044107	genotype	0.833306	0.0791957	-0.02571	0.908807
736	F13H10.3	WBGene00008774	genotype	0.0134776	1.87039	-0.1562	0.0457276
737	M04G7.1	WBGene00019772	genotype	0.0136044	1.86632	0.18962	0.0460437
738	C33H5.14	WBGene00016380	genotype	0.520614	0.283484	0.01208	0.688508
739	T08A9.13	WBGene00044442	genotype	0.68865	0.162002	0.01993	0.815513
740			genotype	0.339856	0.468705	-0.08001	0.5242
741	C05D2.1	WBGene00000900	genotype	0.193405	0.713532	0.04569	0.354511
742	F58H10.1	WBGene00010291	genotype	0.457533	0.339578	0.02632	0.634788
743	Y41C4A.4	WBGene00000793	genotype	0.0378538	1.42189	0.08098	0.103724
744	C47A10.8	WBGene00005909	genotype	0.864635	0.0631672	0.00613	0.92591
745	F26A1.19	WBGene00270319	genotype	0.994625	0.0023408	0.00015	0.997647
746	C18A11.7	WBGene00001000	genotype	0.0460456	1.33681	0.11922	0.120903
747	Y67H2A.5	WBGene00013463	genotype	0.00416956	2.37991	0.11951	0.0177223
748	F36H1.4	WBGene00002992	genotype	0.546556	0.262366	-0.0177	0.709047
749	Y18D10A.20	WBGene00003989	genotype	0.00503203	2.29826	-0.19479	0.0206169
750	C50H11.9	WBGene00006271	genotype	0.489182	0.31053	0.01818	0.662068
751			genotype	0.194959	0.710057	0.05533	0.35647
752	F08F1.7	WBGene00006472	genotype	0.580009	0.236566	-0.04796	0.735708
753	F11E6.3	WBGene00008707	genotype	0.706286	0.15102	-0.02693	0.827587
754	M02G9.3	WBGene00010832	genotype	0.881263	0.0548943	-0.01136	0.936092
755	Y51A2A.12	WBGene00077445	genotype	2.31174e-05	4.63606	-0.2774	0.000247601
756	F41E7.6	WBGene00009622	genotype	1.6515e-05	4.78212	-0.29504	0.000187735
757	F27E11.3	WBGene00000478	genotype	0.0111132	1.95416	0.13515	0.0391343
758			genotype	0.816654	0.0879619	-0.02039	0.899314
759	Y40B10A.1	WBGene00021486	genotype	0.0703308	1.15285	-0.10312	0.16715
760			genotype	0.820661	0.0858362	-0.02886	0.901413
761			genotype	0.817021	0.087767	-0.03101	0.899398
762			genotype	0.972917	0.011924	0.00473	0.986708
763			genotype	0.832805	0.0794567	-0.03258	0.908573
764			genotype	0.926635	0.0330913	-0.01476	0.961356
765			genotype	0.925804	0.0334808	0.01594	0.960902
766			genotype	0.814196	0.0892708	0.00555	0.897802
767			genotype	0.32258	0.491363	-0.02209	0.50602
768			genotype	0.486737	0.312706	0.01557	0.659893
769			genotype	0.976052	0.0105271	-0.00066	0.988379
770			genotype	0.799973	0.0969248	-0.00543	0.888968
771			genotype	0.178669	0.74795	0.01966	0.334898
772	C12D12.5	WBGene00015716	genotype	0.977324	0.00996133	-0.00178	0.989003
773			genotype	0.484878	0.314367	0.06094	0.658323
774			genotype	0.424015	0.372619	0.01302	0.605162
775			genotype	0.975123	0.0109407	-0.00046	0.987792
776	Y71G12B.9	WBGene00022149	genotype	0.120152	0.92027	-0.03958	0.2503
777	C06C3.6	WBGene00005271	genotype	0.198996	0.701156	-0.03291	0.361723
778			genotype	0.456608	0.340457	-0.05298	0.633991
779	Y1H11.1	WBGene00001782	genotype	0.042608	1.37051	0.12024	0.113799
780	C06H2.5	WBGene00007389	genotype	0.368646	0.433391	0.02678	0.553201
781	C24H12.9	WBGene00016078	genotype	0.566117	0.247094	0.01769	0.724755
782	F01D4.4	WBGene00001189	genotype	0.00923682	2.03448	0.18837	0.0337363
783	C53C7.3	WBGene00008279	genotype	2.42947e-08	7.61449	-0.23912	5.91284e-07
784	K07A1.12	WBGene00003036	genotype	0.312079	0.505736	-0.07484	0.494454
785	R160.7	WBGene00003084	genotype	0.187228	0.72763	0.08886	0.346317
786	F44B9.1	WBGene00001059	genotype	0.0177315	1.75125	0.19521	0.0569596
787	F44C8.2	WBGene00003724	genotype	0.00326152	2.48658	0.1863	0.0144707
788	B0379.3	WBGene00003508	genotype	0.774682	0.110877	0.01147	0.873614
789	C16A11.5	WBGene00015818	genotype	0.00059977	3.22202	-0.18803	0.00364587
790	F18E3.13	WBGene00045276	genotype	0.264418	0.577708	0.08734	0.44156
791	F18G5.6	WBGene00017582	genotype	0.524525	0.280234	0.06074	0.691819
792	T19D7.5	WBGene00020573	genotype	0.460294	0.336965	0.0331	0.637172
793	Y51H7C.15	WBGene00044439	genotype	0.129596	0.88741	-0.03463	0.265005
794	C15H9.6	WBGene00002007	genotype	0.507297	0.294738	-0.04948	0.677414
795	T15D6.10	WBGene00011784	genotype	0.829673	0.0810931	0.01512	0.906665
796	K03B8.8	WBGene00010525	genotype	0.204413	0.689491	0.02642	0.368946
797			genotype	3.02967e-10	9.51861	-0.27293	1.03397e-08
798	Y67D8C.8	WBGene00022072	genotype	0.0558084	1.2533	0.17228	0.14028
799			genotype	0.000153006	3.81529	0.21989	0.00119519
800	F02A9.7	WBGene00044406	genotype	0.0134059	1.8727	0.07428	0.0455494
801	T16A9.3	WBGene00011793	genotype	0.123274	0.909127	0.02891	0.255241
802	F36G3.1	WBGene00009482	genotype	0.408917	0.388365	0.04148	0.591095
803	C14F11.5	WBGene00002024	genotype	0.126342	0.898453	0.11981	0.259914
804	H28G03.1	WBGene00019249	genotype	0.39351	0.405045	0.04407	0.577333
805	F23C8.13	WBGene00017741	genotype	0.85197	0.0695759	0.00336	0.918972
806	T16G1.1	WBGene00004150	genotype	0.478706	0.319931	0.04103	0.653282
807	F32A11.3	WBGene00009308	genotype	5.70014e-05	4.24411	0.26603	0.000523668
808	R144.10	WBGene00020098	genotype	0.00141868	2.84812	-0.15261	0.00737726
809	F37A4.7	WBGene00004316	genotype	0.814225	0.0892558	-0.00667	0.89781
810			genotype	6.76301e-06	5.16986	0.31986	8.7855e-05
811			genotype	0.818939	0.0867487	-0.00489	0.900374
812			genotype	0.0197829	1.70371	0.1661	0.0621712
813			genotype	0.1248	0.903785	-0.01689	0.257622
814	R11G11.2	WBGene00003648	genotype	1.22955e-19	18.9103	0.94472	2.46018e-17
815	F22B7.5	WBGene00001028	genotype	5.28182e-07	6.27722	-0.23563	9.44695e-06
816	C25E10.2	WBGene00016092	genotype	0.00172708	2.76269	-0.09185	0.00865835
817	H28G03.2	WBGene00019250	genotype	0.0227761	1.64252	-0.11384	0.0695527
818	C50F4.6	WBGene00001910	genotype	0.63523	0.197069	-0.03457	0.777301
819	K09E4.5	WBGene00001805	genotype	0.384801	0.414763	0.05473	0.569229
820	F56A8.6	WBGene00000774	genotype	0.275682	0.559592	-0.0373	0.454014
821	Y47D3B.2	WBGene00003759	genotype	0.540909	0.266876	0.02605	0.704348
822	R11A8.6	WBGene00002152	genotype	0.599465	0.222236	-0.03659	0.749712
823	T06E4.6	WBGene00000719	genotype	0.397905	0.400221	0.0639	0.581422
824			genotype	0.903093	0.0442675	0.0027	0.948534
825	F08A8.2	WBGene00008565	genotype	4.28908e-13	12.3676	1.1682	2.23963e-11
826	K10H10.9	WBGene00010764	genotype	0.3221	0.492009	0.0242	0.505584
827			genotype	0.537748	0.269421	-0.0123	0.702133
828	R10E11.3	WBGene00011216	genotype	0.00560058	2.25177	-0.16018	0.0224281
829	C18G1.4	WBGene00003994	genotype	0.540877	0.266901	-0.03716	0.704348
830	C32E8.3	WBGene00016321	genotype	0.042089	1.37583	0.0652	0.112726
831	T08A9.7	WBGene00004988	genotype	0.330049	0.481422	-0.07335	0.513833
832	F59A3.1	WBGene00019074	genotype	0.71459	0.145943	0.00785	0.833774
833	F20G4.2	WBGene00008991	genotype	0.528256	0.277156	-0.0305	0.694673
834	R12H7.2	WBGene00000217	genotype	0.685404	0.164053	0.01736	0.813277
835	ZC373.5	WBGene00013870	genotype	0.0230994	1.6364	0.07475	0.0703832
836			genotype	0.528511	0.276946	-0.08968	0.694823
837	F13H10.9	WBGene00045056	genotype	0.0914548	1.03879	0.07953	0.203964
838	C18B10.6	WBGene00015963	genotype	0.534986	0.271658	-0.04892	0.69995
839	R53.4	WBGene00011273	genotype	0.3044	0.516555	0.04692	0.486103
840	F43G6.8	WBGene00009660	genotype	0.000153049	3.81517	0.31033	0.00119531
841			genotype	0.212819	0.671989	0.10191	0.379253
842			genotype	0.989763	0.00446898	0.00116	0.99523
843	F49E11.6	WBGene00009892	genotype	0.413813	0.383196	-0.10681	0.595564
844	F29G6.3	WBGene00009259	genotype	0.0192534	1.71549	0.17449	0.0608329
845			genotype	0.910591	0.0406766	-0.01451	0.952437
846			genotype	0.935762	0.0288346	0.01023	0.966695
847			genotype	0.841622	0.0748832	-0.02727	0.912971
848			genotype	0.810778	0.0910982	-0.03331	0.895911
849			genotype	0.874788	0.0580971	-0.02382	0.932069
850			genotype	0.830575	0.0806213	-0.03373	0.907147
851			genotype	0.362861	0.44026	0.02404	0.547354
852			genotype	0.618067	0.208965	0.01169	0.764322
853			genotype	0.396083	0.402214	-0.01947	0.579696
854			genotype	0.904314	0.043681	0.00304	0.949186
855			genotype	0.610755	0.214133	-0.01076	0.758891
856			genotype	0.149633	0.824973	0.03447	0.295014
857	F59E12.13	WBGene00006402	genotype	0.027653	1.55826	-0.11295	0.0811781
858	C39D10.8	WBGene00016535	genotype	0.412638	0.384431	0.05396	0.594478
859	F15D4.6	WBGene00008863	genotype	2.87055e-06	5.54204	-0.22607	4.20629e-05
860	F10G7.2	WBGene00006626	genotype	0.774482	0.110989	-0.0301	0.873521
861	K09E4.6	WBGene00010723	genotype	0.114935	0.939547	0.11082	0.24182
862			genotype	0.30901	0.510028	0.02712	0.490985
863	W04G5.12	WBGene00045075	genotype	0.429815	0.366719	-0.01309	0.610703
864	B0041.8	WBGene00015011	genotype	0.708968	0.149373	-0.02345	0.829698
865	F59H5.3	WBGene00019131	genotype	0.103573	0.984752	-0.0753	0.22372
866	F02C12.1	WBGene00008515	genotype	0.266009	0.575103	-0.05254	0.443316
867	F23F12.4	WBGene00017752	genotype	0.00440765	2.35579	-0.18244	0.0185495
868	F19F10.7	WBGene00017603	genotype	0.0203283	1.6919	-0.0638	0.0635364
869	Y54F10BM.14	WBGene00004016	genotype	0.60088	0.221212	0.03037	0.750996
870			genotype	0.773197	0.11171	-0.0297	0.872561
871	K10H10.12	WBGene00045403	genotype	0.398126	0.399979	-0.06292	0.581604
872	F07C6.3	WBGene00008554	genotype	0.00138447	2.85872	0.17158	0.00723768
873	F13E6.4	WBGene00008748	genotype	0.752734	0.123359	-0.01944	0.859431
874	K10G4.8	WBGene00005793	genotype	0.215172	0.667215	0.02522	0.38208
875	C07H6.4	WBGene00015581	genotype	0.154982	0.80972	-0.06478	0.30212
876	ZK666.10	WBGene00005520	genotype	0.573405	0.241538	-0.015	0.730487
877	K02A4.1	WBGene00001149	genotype	0.776911	0.109629	0.01349	0.875039
878	B0035.11	WBGene00007110	genotype	0.00133047	2.876	-0.19505	0.00700033
879	T02B11.1	WBGene00005210	genotype	0.00387991	2.41118	-0.0459	0.0166952
880			genotype	0.001991	2.70093	0.1389	0.00971439
881	T09F3.4	WBGene00011663	genotype	0.0146619	1.83381	-0.12483	0.0488909
882			genotype	0.00166586	2.77836	-0.19094	0.00841539
883			genotype	0.602977	0.2197	0.00922	0.752909
884	F32A5.2	WBGene00017968	genotype	0.0154001	1.81248	0.19086	0.0508537
885	F49E11.2	WBGene00009889	genotype	0.0555618	1.25522	0.12836	0.139754
886	F01G4.6	WBGene00008505	genotype	0.0390367	1.40853	0.2193	0.106232
887	W08E12.9	WBGene00021090	genotype	0.264509	0.577559	0.01796	0.441679
888			genotype	4.06662e-10	9.39077	0.7487	1.36116e-08
889	F22A3.1	WBGene00017687	genotype	0.00411921	2.38519	0.19534	0.0175396
890	F21F8.5	WBGene00017679	genotype	0.336005	0.473655	0.03215	0.519884
891	VW02B12L.1	WBGene00006915	genotype	0.115886	0.935968	0.08549	0.243331
892			genotype	0.598757	0.22275	-0.00814	0.749393
893			genotype	0.481559	0.31735	0.01106	0.65569
894	C37H5.13	WBGene00016511	genotype	0.029795	1.52586	0.07806	0.0860089
895	VZK822L.2	WBGene00012163	genotype	0.0406871	1.39054	0.1105	0.109764
896	F55A12.9	WBGene00004131	genotype	0.00828366	2.08178	0.1373	0.0308785
897	F09F7.3	WBGene00017300	genotype	0.0255961	1.59183	-0.07577	0.0763996
898	W03G9.5	WBGene00021016	genotype	0.00844507	2.0734	0.13342	0.0313741
899	C44E12.1	WBGene00016657	genotype	0.69476	0.158165	-0.03455	0.81986
900	Y57G11C.12	WBGene00013308	genotype	0.0762378	1.11783	0.06613	0.177613
901	C54F6.12	WBGene00016929	genotype	0.687334	0.162832	-0.03172	0.814677
902	R11A8.7	WBGene00011240	genotype	0.611809	0.213384	-0.03129	0.759742
903	B0294.3	WBGene00015118	genotype	0.392403	0.406268	-0.02027	0.576362
904	C01G6.2	WBGene00007224	genotype	0.00103855	2.98357	0.2319	0.0057119
905	Y54F10AL.1	WBGene00021847	genotype	0.00944772	2.02467	-0.21738	0.0343678
906	W06D4.2	WBGene00012296	genotype	1.82005e-07	6.73992	0.4069	3.6385e-06
907	F41E7.1	WBGene00009617	genotype	4.06564e-06	5.39087	0.21153	5.67958e-05
908	T12C9.6	WBGene00003615	genotype	0.39259	0.406061	0.02972	0.576469
909	F33G12.3	WBGene00018015	genotype	0.0039103	2.40779	-0.20216	0.0167988
910	F22B3.4	WBGene00009035	genotype	0.000533355	3.27298	-0.28057	0.00331386
911			genotype	0.000814033	3.08936	0.2361	0.0046803
912	R11H6.1	WBGene00003982	genotype	0.695523	0.157689	-0.04054	0.820369
913	W05B10.2	WBGene00012277	genotype	0.000349453	3.45661	-0.22382	0.00234385
914	K08B4.4	WBGene00019516	genotype	0.439121	0.357416	0.02827	0.618696
915			genotype	0.624889	0.204197	-0.01096	0.76979
916			genotype	0.365166	0.43751	-0.04513	0.549547
917	H38K22.7	WBGene00044912	genotype	0.00145775	2.83632	0.23628	0.00754832
918	Y105E8A.14	WBGene00013674	genotype	0.00517249	2.2863	-0.08572	0.0210512
919			genotype	0.405653	0.391845	-0.0433	0.587956
920	Y17G7B.1	WBGene00012457	genotype	0.825664	0.0831966	-0.01103	0.904339
921	B0218.8	WBGene00015052	genotype	0.215627	0.666297	0.0996	0.382559
922	cTel54X.1	WBGene00008352	genotype	9.21086e-21	20.0357	1.46802	2.45009e-18
923	K07G5.1	WBGene00010641	genotype	0.570047	0.244089	-0.03863	0.727953
924	F11E6.8	WBGene00008711	genotype	0.0566108	1.2471	0.10378	0.141694
925	T21B4.4	WBGene00011878	genotype	0.972109	0.0122849	0.00238	0.986308
926			genotype	0.760553	0.11887	0.01832	0.864582
927	C39D10.2	WBGene00016530	genotype	0.910686	0.0406315	-0.0069	0.952437
928	T14G12.4	WBGene00001434	genotype	0.0156767	1.80475	-0.12255	0.0515145
929	Y116A8C.8	WBGene00013788	genotype	0.141103	0.850463	0.11973	0.282448
930			genotype	0.717236	0.144338	-0.03422	0.835612
931			genotype	0.998149	0.000804743	0.00025	0.999253
932			genotype	0.798296	0.0978358	-0.02842	0.887934
933			genotype	0.59472	0.225687	-0.07091	0.746637
934			genotype	0.759689	0.119364	-0.03446	0.864023
935			genotype	0.835545	0.0780301	-0.02051	0.909806
936			genotype	0.722447	0.141194	-0.01036	0.839282
937			genotype	0.734562	0.133972	-0.0088	0.847045
938			genotype	0.721332	0.141865	-0.00873	0.838525
939			genotype	0.748183	0.125992	-0.00739	0.856267
940			genotype	0.446838	0.34985	0.01569	0.62534
941	Y52B11A.11	WBGene00014914	genotype	0.00039447	3.40399	0.12444	0.00258558
942			genotype	0.150066	0.823718	0.06754	0.295489
943	C34B2.6	WBGene00016391	genotype	0.517109	0.286418	-0.01494	0.685717
944	Y71H10B.1	WBGene00022201	genotype	0.464951	0.332593	-0.0255	0.641419
945	K03F8.2	WBGene00000044	genotype	0.653533	0.184733	0.01134	0.790878
946	C17F4.12	WBGene00044374	genotype	9.45205e-06	5.02447	0.62183	0.000116274
947	F56D5.3	WBGene00010148	genotype	0.366175	0.436312	-0.05307	0.550571
948	Y52B11A.3	WBGene00013123	genotype	0.0724552	1.13993	-0.0723	0.170928
949	Y105E8B.11	WBGene00044265	genotype	0.000393939	3.40457	-0.06398	0.0025836
950	C49F5.12	WBGene00268214	genotype	0.594123	0.226124	-0.01503	0.746338
951	K01D12.6	WBGene00010465	genotype	0.0041499	2.38196	-0.14131	0.0176487
952	C06H5.13	WBGene00219446	genotype	0.00256436	2.59102	0.05869	0.0118897
953	Y7A9C.7	WBGene00023514	genotype	0.76912	0.114006	-0.00614	0.870207
954			genotype	0.901588	0.0449918	-0.01363	0.947824
955	F11C1.5	WBGene00008694	genotype	0.0616658	1.20996	-0.09899	0.151222
956	B0464.6	WBGene00007186	genotype	0.320608	0.494026	-0.05377	0.504029
957	ZC513.8	WBGene00000620	genotype	0.65314	0.184994	-0.06534	0.790699
958	F54B8.1	WBGene00010016	genotype	0.620869	0.207	-0.0257	0.766718
959	ZK721.3	WBGene00022810	genotype	0.180518	0.74348	0.04652	0.337426
960			genotype	0.626346	0.203186	-0.00787	0.770767
961	C08F11.14	WBGene00007461	genotype	2.08135e-05	4.68165	0.32938	0.00022756
962	C18D11.4	WBGene00004705	genotype	0.0016758	2.77578	-0.12297	0.00845343
963	F56H6.6	WBGene00010167	genotype	0.00369345	2.43257	0.20856	0.0160157
964	T04A8.12	WBGene00007045	genotype	0.0105402	1.97715	-0.12046	0.0375002
965	H40L08.2	WBGene00014793	genotype	0.015803	1.80126	0.09153	0.0518587
966	C24B9.3	WBGene00016048	genotype	0.137725	0.860986	0.06092	0.277426
967	F20G2.5	WBGene00008988	genotype	0.610159	0.214557	0.00993	0.758422
968	Y113G7B.7	WBGene00013758	genotype	1.89163e-14	13.7232	0.61999	1.21678e-12
969	W02D3.3	WBGene00003170	genotype	0.0108073	1.96628	-0.10071	0.038273
970			genotype	0.0191266	1.71836	-0.10927	0.0605696
971	C32H11.5	WBGene00007868	genotype	9.10246e-05	4.04084	0.09087	0.000771534
972	B0034.1	WBGene00015002	genotype	0.00123853	2.9071	0.20123	0.00659905
973	B0244.8	WBGene00015083	genotype	0.0114154	1.94251	-0.24737	0.0400036
974	Y53H1A.1	WBGene00013177	genotype	5.23451e-05	4.28112	-0.27161	0.000488857
975			genotype	0.0415887	1.38102	-0.04441	0.111664
976	K06A9.1	WBGene00019435	genotype	6.07041e-14	13.2168	0.89761	3.58829e-12
977	R01E6.2	WBGene00010968	genotype	0.0341235	1.46695	0.14872	0.0957773
978	R11A5.1	WBGene00000163	genotype	0.000865738	3.06261	-0.11975	0.00492746
979	F07A5.7	WBGene00006754	genotype	0.280768	0.551653	-0.09693	0.459828
980	ZK829.1	WBGene00014093	genotype	0.489682	0.310086	-0.04253	0.66248
981	C24A11.8	WBGene00001491	genotype	0.940232	0.0267648	0.00339	0.969033
982			genotype	0.000444625	3.35201	-0.1824	0.00286086
983	T05H10.7	WBGene00011511	genotype	0.0213404	1.6708	0.07564	0.0660018
984	C42D4.10	WBGene00006250	genotype	0.252633	0.59751	-0.02358	0.427406
985	C14C6.1	WBGene00005898	genotype	0.159379	0.797569	0.02314	0.308445
986	Y15E3A.4	WBGene00012443	genotype	0.308346	0.510961	0.05686	0.490289
987	F02E11.1	WBGene00017179	genotype	0.00258931	2.58682	0.17602	0.0119808
988	T13F3.2	WBGene00011750	genotype	0.782788	0.106356	-0.0067	0.878588
989	F08B4.4	WBGene00017236	genotype	0.811678	0.0906161	0.01872	0.896371
990	T08H10.1	WBGene00020369	genotype	0.0621057	1.20687	0.0703	0.151971
991	F11A5.7	WBGene00008675	genotype	0.139889	0.854218	0.01884	0.280783
992			genotype	0.313157	0.504238	-0.01471	0.495665
993	T24A6.20	WBGene00020756	genotype	0.202553	0.693462	-0.05123	0.366455
994	C34F6.5	WBGene00007939	genotype	0.277231	0.557158	-0.0524	0.455714
995	F23B2.6	WBGene00000121	genotype	0.000436174	3.36034	-0.19611	0.00281447
996	BE0003N10.3	WBGene00015268	genotype	0.469645	0.32823	-0.04489	0.645296
997	R52.10	WBGene00020081	genotype	2.67991e-18	17.5719	1.65819	3.62782e-16
998	B0001.1	WBGene00003010	genotype	0.0767289	1.11504	-0.10356	0.178488
999	F45F2.5	WBGene00018478	genotype	0.000707905	3.15002	-0.12599	0.00418123
1000	K01A2.4	WBGene00019279	genotype	0.0513109	1.28979	-0.09064	0.131453
1001	T23F11.4	WBGene00011956	genotype	0.00105311	2.97753	-0.24083	0.00577301
1002	H28O16.1	WBGene00010419	genotype	0.344341	0.463011	0.07552	0.528677
1003	C10A4.7	WBGene00015668	genotype	0.778518	0.108732	-0.01197	0.876057
1004	H25K10.5	WBGene00010414	genotype	0.598328	0.223061	0.01467	0.749111
1005	W09C3.4	WBGene00021112	genotype	0.0178097	1.74934	-0.10982	0.057166
1006	F53B2.6	WBGene00001820	genotype	0.138185	0.85954	-0.05503	0.278129
1007	H12C20.4	WBGene00005982	genotype	0.506003	0.295847	-0.01712	0.676245
1008			genotype	0.0145991	1.83567	0.11445	0.0487284
1009	C06E8.3	WBGene00004182	genotype	0.00134715	2.87058	0.1516	0.00706787
1010	F56H6.9	WBGene00010170	genotype	0.131759	0.880219	-0.08595	0.268252
1011	C04F5.6	WBGene00015448	genotype	0.561029	0.251015	-0.02761	0.72047
1012	Y39G10AR.8	WBGene00021466	genotype	0.35222	0.453187	-0.06192	0.536727
1013			genotype	1.34072e-06	5.87266	-0.31203	2.16295e-05
1014	T05F1.3	WBGene00004488	genotype	0.251973	0.598646	-0.04092	0.426638
1015			genotype	0.98629	0.00599535	-0.00155	0.993718
1016			genotype	0.971019	0.0127721	0.00336	0.985716
1017			genotype	0.850042	0.0705598	-0.01663	0.917965
1018			genotype	0.473155	0.324996	-0.06208	0.648307
1019			genotype	0.909169	0.0413553	0.00725	0.951725
1020			genotype	0.863107	0.0639356	-0.01139	0.924962
1021			genotype	0.932632	0.0302897	0.00232	0.96476
1022			genotype	0.781253	0.107208	0.00618	0.877568
1023			genotype	0.622474	0.205879	0.00982	0.768092
1024			genotype	0.543856	0.264516	-0.01854	0.706883
1025			genotype	0.555731	0.255135	-0.01397	0.71602
1026			genotype	0.608522	0.215724	-0.1158	0.756907
1027	C17C3.1	WBGene00015887	genotype	0.360782	0.442755	0.06657	0.545161
1028	F01F1.1	WBGene00017158	genotype	0.151494	0.819606	-0.05965	0.297384
1029	C39D10.8	WBGene00016535	genotype	0.683663	0.165158	0.03271	0.812106
1030	F37E3.3	WBGene00018158	genotype	0.0134823	1.87024	0.15126	0.0457373
1031	Y119C1B.8	WBGene00022473	genotype	0.899397	0.0460486	-0.0057	0.946712
1032	F29D11.2	WBGene00009254	genotype	0.254019	0.595133	-0.05923	0.429107
1033			genotype	0.0083281	2.07945	-0.22497	0.0310135
1034	F15B10.2	WBGene00001090	genotype	0.00630602	2.20024	-0.14247	0.0246805
1035	T27E4.5	WBGene00020863	genotype	8.83544e-06	5.05377	0.15074	0.000109945
1036	C31H1.6	WBGene00016289	genotype	0.227953	0.642155	0.04054	0.397867
1037	T19E7.2	WBGene00004804	genotype	0.456398	0.340657	0.03319	0.633815
1038	T07A9.13	WBGene00020300	genotype	0.0103777	1.9839	-0.14309	0.037065
1039	F36H2.4	WBGene00044247	genotype	0.0578318	1.23783	0.11592	0.143951
1040	Y87G2A.15	WBGene00001704	genotype	0.00865446	2.06276	0.19187	0.0320074
1041	F54C9.1	WBGene00002065	genotype	0.74565	0.127465	0.0194	0.854342
1042	ZC266.1	WBGene00022584	genotype	8.74565e-14	13.0582	0.58938	5.05727e-12
1043	F13D11.2	WBGene00001824	genotype	0.689843	0.16125	-0.00818	0.816251
1044	F13D12.7	WBGene00001679	genotype	0.0551064	1.2588	0.06832	0.138872
1045			genotype	0.107649	0.96799	0.04864	0.230171
1046	R12H7.4	WBGene00011255	genotype	0.0485739	1.3136	0.04797	0.126135
1047	T12B5.6	WBGene00020453	genotype	7.86257e-18	17.1044	0.89581	9.56315e-16
1048	K06A4.1	WBGene00003522	genotype	0.00133532	2.87441	0.13554	0.00701643
1049	R144.12	WBGene00043060	genotype	0.218388	0.66077	-0.04651	0.386079
1050	C26C6.6	WBGene00007740	genotype	0.599539	0.222182	-0.03588	0.749776
1051	F08B12.3	WBGene00004831	genotype	0.441369	0.355198	-0.01952	0.620453
1052			genotype	0.0355435	1.44924	-0.34064	0.0988851
1053	C53C11.2	WBGene00016900	genotype	0.06787	1.16832	0.08566	0.162678
1054	C52B9.7	WBGene00003907	genotype	0.529494	0.276139	0.01869	0.695805
1055	F26H11.2	WBGene00009180	genotype	0.0127133	1.89574	-0.10388	0.0436421
1056	C12D8.1	WBGene00007534	genotype	0.212405	0.672836	-0.02443	0.378744
1057	D1007.18	WBGene00044421	genotype	0.0085403	2.06853	0.13456	0.0316603
1058	F21C10.11	WBGene00017660	genotype	0.57167	0.242854	0.01943	0.729055
1059	F28H7.6	WBGene00009239	genotype	1.39376e-05	4.85581	0.21117	0.000161806
1060	R05D3.7	WBGene00006840	genotype	0.174723	0.75765	0.07603	0.329386
1061	C09E7.6	WBGene00015640	genotype	0.0915226	1.03847	-0.12591	0.20406
1062			genotype	0.0540266	1.26739	0.03727	0.136791
1063			genotype	0.0266065	1.57501	0.16585	0.0787915
1064	F13A7.4	WBGene00005746	genotype	0.0379686	1.42058	-0.0274	0.103962
1065	K02A4.2	WBGene00001681	genotype	0.0716862	1.14456	0.07128	0.16964
1066	C34D10.2	WBGene00016407	genotype	0.215373	0.666809	0.13113	0.38224
1067	K02E2.5	WBGene00014794	genotype	0.380822	0.419278	-0.01284	0.565264
1068	Y24D9A.8	WBGene00021286	genotype	0.942914	0.0255278	0.00289	0.97036
1069	F58E6.4	WBGene00010253	genotype	0.635533	0.196862	-0.01003	0.777523
1070	T20G5.11	WBGene00004326	genotype	0.000115653	3.93684	-0.18193	0.000944696
1071	W07G4.3	WBGene00012337	genotype	0.288903	0.539248	-0.02288	0.469208
1072	Y49C4A.8	WBGene00021709	genotype	1.32597e-05	4.87747	0.11418	0.000154788
1073	C46C2.6	WBGene00008114	genotype	0.236536	0.626103	0.03272	0.408481
1074	Y9C9A.6	WBGene00006212	genotype	0.0907921	1.04195	-0.0893	0.202787
1075	C08E3.10	WBGene00015602	genotype	0.174457	0.758311	0.07167	0.329076
1076			genotype	0.895095	0.0481306	0.00337	0.944162
1077	Y23H5A.1	WBGene00000801	genotype	0.0649553	1.18739	-0.05635	0.157402
1078	F45H11.6	WBGene00077521	genotype	0.679891	0.167561	-0.01184	0.809308
1079	R05A10.3	WBGene00011020	genotype	0.676599	0.169669	0.01361	0.807234
1080	K09E3.4	WBGene00019575	genotype	1.31208e-09	8.88204	-0.44774	4.02254e-08
1081	Y56A3A.30	WBGene00013242	genotype	0.653385	0.184831	-0.0178	0.790826
1082	T08G5.3	WBGene00011624	genotype	1.07973e-11	10.9667	0.6386	4.56184e-10
1083	F34D6.2	WBGene00018022	genotype	0.00561521	2.25063	-0.06565	0.0224749
1084			genotype	0.00428785	2.36776	0.1179	0.0181313
1085	T15B7.14	WBGene00020526	genotype	3.00675e-07	6.5219	0.27888	5.69368e-06
1086	M162.2	WBGene00010928	genotype	0.639195	0.194367	0.05087	0.780462
1087	T10A3.1	WBGene00006750	genotype	0.468178	0.329589	-0.02212	0.643882
1088			genotype	0.0154364	1.81145	0.1128	0.0509401
1089	B0348.6	WBGene00002061	genotype	0.0663529	1.17814	-0.12358	0.159906
1090	F30H5.5	WBGene00044288	genotype	0.727038	0.138443	0.01152	0.842033
1091	ZK546.15	WBGene00006619	genotype	6.20759e-05	4.20708	-0.48013	0.000561649
1092	ZK856.14	WBGene00044020	genotype	0.245032	0.610777	0.02953	0.418811
1093			genotype	0.00013805	3.85996	-0.12618	0.00109539
1094	C06A6.7	WBGene00015511	genotype	0.00272934	2.56394	0.20895	0.0125046
1095	C24D10.2	WBGene00016054	genotype	0.000961995	3.01683	0.2101	0.00537121
1096	F49E2.5	WBGene00009888	genotype	0.0178438	1.74851	0.09573	0.0572632
1097	Y67H2A.9	WBGene00014941	genotype	0.16246	0.789255	0.05912	0.312827
1098	C33A12.14	WBGene00005664	genotype	0.373038	0.428246	-0.05489	0.557536
1099			genotype	0.528086	0.277296	-0.0379	0.694571
1100	C14A11.7	WBGene00006055	genotype	0.0113402	1.94538	0.13454	0.0397984
1101			genotype	0.987637	0.00540256	-0.00101	0.994141
1102			genotype	0.986873	0.00573887	0.0008	0.993884
1103			genotype	0.381822	0.418139	-0.03086	0.566266
1104			genotype	0.936843	0.0283333	0.00277	0.967169
1105			genotype	0.838123	0.0766923	-0.00725	0.910926
1106			genotype	0.591571	0.227993	-0.0152	0.744527
1107			genotype	0.394952	0.403456	-0.02144	0.578659
1108			genotype	0.932868	0.0301796	-0.00207	0.964856
1109			genotype	0.325875	0.486949	-0.02278	0.509374
1110			genotype	0.827434	0.0822668	0.00416	0.905334
1111	T06A1.4	WBGene00020279	genotype	9.64479e-08	7.01571	-0.25099	2.07388e-06
1112	C17C3.19	WBGene00002095	genotype	0.000127691	3.89384	-0.11303	0.00102543
1113	K08B4.1	WBGene00002245	genotype	0.154212	0.811881	-0.0949	0.30097
1114	F09C6.15	WBGene00077492	genotype	0.844653	0.0733216	-0.00352	0.914717
1115			genotype	0.17812	0.749286	0.17046	0.334105
1116	C12D5.3	WBGene00015706	genotype	0.747489	0.126395	-0.02602	0.85569
1117	K10D3.1	WBGene00001614	genotype	0.0502771	1.29863	0.03281	0.12945
1118	C49H3.5	WBGene00003827	genotype	0.0013411	2.87254	-0.14981	0.00704184
1119	Y47G6A.14	WBGene00021640	genotype	4.65667e-19	18.3319	1.1832	7.91634e-17
1120	F53E4.1	WBGene00009978	genotype	0.15018	0.823387	0.11332	0.295627
1121	C14E2.7	WBGene00044562	genotype	0.30538	0.51516	0.02759	0.487037
1122	T08D10.5	WBGene00206466	genotype	0.438411	0.358118	0.01439	0.618178
1123	R11G1.3	WBGene00001759	genotype	0.56827	0.245446	-0.01927	0.726712
1124			genotype	0.406851	0.390565	-0.10212	0.588994
1125	ZC334.11	WBGene00002110	genotype	0.188988	0.723566	0.07009	0.34886
1126	C01F1.2	WBGene00015297	genotype	0.369496	0.43239	0.04401	0.553981
1127	Y53F4B.31	WBGene00001776	genotype	0.0129279	1.88847	0.13592	0.0442307
1128	F35D11.1	WBGene00018043	genotype	0.229446	0.63932	0.0372	0.399729
1129	T02G6.5	WBGene00011388	genotype	6.42274e-07	6.19228	-0.78513	1.1266e-05
1130	ZK287.5	WBGene00004320	genotype	0.846497	0.0723746	-0.00918	0.915756
1131	C03H5.7	WBGene00015409	genotype	0.264964	0.576812	-0.01495	0.44226
1132	T12B5.15	WBGene00050914	genotype	1.69596e-22	21.7706	2.57748	8.33602e-20
1133	K09B11.5	WBGene00010712	genotype	0.00296292	2.52828	0.18196	0.0133636
1134			genotype	0.355984	0.448569	0.01973	0.540525
1135	T01C3.5	WBGene00011322	genotype	0.00123612	2.90794	0.22542	0.00658858
1136	C03B8.4	WBGene00003002	genotype	0.450732	0.346082	0.03349	0.628767
1137	R02D3.2	WBGene00019820	genotype	0.522163	0.282194	-0.02342	0.68982
1138	Y56A3A.28	WBGene00013240	genotype	0.000543165	3.26507	-0.13065	0.00336303
1139			genotype	0.537944	0.269263	-0.01491	0.702288
1140	K08F4.2	WBGene00010677	genotype	0.955067	0.0199664	-0.00637	0.976908
1141	Y59H11AR.6	WBGene00077437	genotype	0.195696	0.708418	0.06092	0.357609
1142	W10C6.1	WBGene00003133	genotype	0.184908	0.733045	-0.03916	0.343234
1143			genotype	0.0116296	1.93444	-0.04698	0.0406275
1144	C10G8.8	WBGene00015684	genotype	0.360163	0.443501	0.05581	0.544537
1145	C48B4.6	WBGene00008169	genotype	0.00169172	2.77167	0.24009	0.0085125
1146	T22B7.3	WBGene00020672	genotype	0.00256322	2.59121	0.25212	0.0118856
1147	F23H11.1	WBGene00017757	genotype	0.00173307	2.76118	-0.17304	0.00868553
1148	F29A7.6	WBGene00017916	genotype	7.0844e-05	4.1497	-0.1793	0.000628274
1149	F55C7.7	WBGene00006805	genotype	0.376088	0.424711	-0.07594	0.560666
1150	R08D7.2	WBGene00011143	genotype	0.010009	1.99961	-0.11752	0.0360087
1151	T02E9.6	WBGene00044203	genotype	0.00967812	2.01421	-0.16949	0.0350649
1152	T07H8.4	WBGene00003165	genotype	0.490652	0.309226	-0.01787	0.66308
1153	F44G3.2	WBGene00009706	genotype	0.519078	0.284768	-0.15425	0.687059
1154	C02F5.9	WBGene00003952	genotype	0.562864	0.249597	0.02379	0.721817
1155	D2030.1	WBGene00008411	genotype	0.0281177	1.55102	-0.14247	0.0822753
1156	C38C6.6	WBGene00007999	genotype	0.0536991	1.27003	0.21277	0.136183
1157			genotype	0.00876693	2.05715	-0.23716	0.0323318
1158			genotype	0.197175	0.705149	-0.11989	0.359395
1159	K09A9.1	WBGene00010700	genotype	0.000251289	3.59983	0.1463	0.00178781
1160	C50C3.12	WBGene00016804	genotype	0.619441	0.208	-0.00912	0.765498
1161	Y51B9A.4	WBGene00013086	genotype	0.00818132	2.08718	-0.27958	0.030555
1162	F25D7.3	WBGene00003847	genotype	0.293844	0.531883	-0.06563	0.474537
1163	C39D10.8	WBGene00016535	genotype	0.555624	0.255219	0.03762	0.715923
1164	ZK858.6	WBGene00014119	genotype	0.168854	0.772489	0.11077	0.321498
1165	F38B6.3	WBGene00018173	genotype	0.0214237	1.6691	0.09553	0.0662098
1166	Y71G12B.31	WBGene00044348	genotype	0.982659	0.00759731	0.00052	0.991694
1167	C25H3.6	WBGene00016115	genotype	0.00284819	2.54543	-0.19244	0.012939
1168			genotype	0.0101604	1.99309	-0.06275	0.0364385
1169	C42C1.4	WBGene00016582	genotype	0.00548695	2.26067	-0.09266	0.0220727
1170	T17E9.1	WBGene00002201	genotype	0.150008	0.823886	-0.06827	0.29542
1171	F20B6.8	WBGene00001994	genotype	0.510825	0.291728	-0.03442	0.680318
1172			genotype	0.0242659	1.615	-0.04972	0.0732996
1173	C07G3.6	WBGene00006256	genotype	0.00218942	2.65967	-0.0833	0.0104679
1174	F08A8.4	WBGene00008567	genotype	0.0292224	1.53428	0.05081	0.0847455
1175	Y58G8A.1	WBGene00021981	genotype	0.0175328	1.75615	0.11742	0.0564213
1176	F29C6.1	WBGene00009243	genotype	0.0668271	1.17505	0.10453	0.160792
1177	Y48G1A.6	WBGene00021661	genotype	0.219198	0.659163	-0.07657	0.387135
1178			genotype	0.136886	0.863642	0.03644	0.276104
1179	ZC247.2	WBGene00013860	genotype	0.190136	0.720935	-0.06035	0.350422
1180	Y66A7A.8	WBGene00006552	genotype	0.0162918	1.78803	-0.169	0.0532003
1181	Y32B12C.5	WBGene00194769	genotype	0.0270522	1.5678	0.1073	0.0797925
1182			genotype	0.844627	0.0733352	-0.00891	0.914717
1183	T02G6.2	WBGene00011385	genotype	0.0180674	1.7431	-0.20315	0.0578453
1184	T01H3.1	WBGene00006913	genotype	0.223445	0.65083	0.04749	0.392273
1185	ZK945.9	WBGene00003058	genotype	0.000127341	3.89503	-0.19529	0.00102316
1186			genotype	0.947467	0.023436	0.00185	0.973317
1187			genotype	0.573297	0.24162	-0.00975	0.730391
1188			genotype	0.748303	0.125922	0.00518	0.856367
1189			genotype	0.549603	0.259951	-0.01141	0.711477
1190			genotype	0.949973	0.0222886	0.00173	0.974254
1191			genotype	0.878386	0.0563147	0.00397	0.934361
1192			genotype	0.724242	0.140116	0.00943	0.840344
1193			genotype	0.69684	0.156867	-0.0724	0.821311
1194			genotype	0.740622	0.130403	-0.00906	0.851189
1195			genotype	0.619531	0.207937	-0.01196	0.765563
1196	T22C8.4	WBGene00011925	genotype	0.0106607	1.97222	-0.07016	0.0378544
1197	C41G6.2	WBGene00005759	genotype	0.847527	0.0718467	-0.00396	0.916497
1198	F58F12.3	WBGene00019063	genotype	0.0333945	1.47632	0.10875	0.0941049
1199	E04D5.2	WBGene00008481	genotype	0.777383	0.109365	0.00873	0.875286
1200	T12G3.1	WBGene00011737	genotype	1.15059e-06	5.93908	0.42538	1.88787e-05
1201	T26E3.5	WBGene00012038	genotype	8.24956e-05	4.08357	-0.14314	0.000711783
1202	F23F1.7	WBGene00017748	genotype	0.0233601	1.63153	0.0878	0.0710432
1203	R13.5	WBGene00014825	genotype	3.39412e-23	22.4693	-2.60799	2.31115e-20
1204	F58A4.7	WBGene00001955	genotype	0.0062697	2.20275	0.19281	0.0245702
1205			genotype	0.740718	0.130347	-0.01434	0.851189
1206	C25H3.9	WBGene00016118	genotype	0.279195	0.554093	0.04712	0.458098
1207	F52C6.9	WBGene00018666	genotype	0.00266498	2.57431	0.12168	0.0122607
1208	R08D7.3	WBGene00001227	genotype	0.598937	0.222619	-0.04183	0.749562
1209	ZK697.10	WBGene00006205	genotype	0.362049	0.441233	-0.01489	0.546511
1210	F56F10.1	WBGene00018984	genotype	0.725244	0.139516	0.01174	0.841126
1211	F44F4.11	WBGene00006530	genotype	0.17388	0.75975	0.15659	0.328386
1212			genotype	0.913634	0.0392279	-0.00218	0.954423
1213	F28F8.5	WBGene00009223	genotype	0.000424983	3.37163	-0.18179	0.00275286
1214	F43G9.1	WBGene00009664	genotype	0.738293	0.131771	0.02762	0.849528
1215			genotype	0.782457	0.10654	-0.00433	0.878364
1216	Y73C8C.12	WBGene00044524	genotype	0.707373	0.150351	0.00521	0.828475
1217	Y17G7B.7	WBGene00006601	genotype	0.0826409	1.08281	0.16148	0.188785
1218	Y47D3B.1	WBGene00012939	genotype	0.000329522	3.48212	0.37678	0.00223069
1219	ZK742.1	WBGene00002078	genotype	0.900337	0.0455951	-0.01027	0.947151
1220	F59H6.14	WBGene00206415	genotype	3.16483e-06	5.49965	0.14814	4.5694e-05
1221	F54B8.4	WBGene00010019	genotype	0.0216107	1.66533	0.2072	0.0666555
1222	C36E8.5	WBGene00006537	genotype	0.0801146	1.09629	-0.08726	0.184506
1223	F37B4.13	WBGene00005447	genotype	0.0272796	1.56416	-0.02987	0.0803158
1224	F13D12.4	WBGene00000114	genotype	0.357747	0.446424	-0.05889	0.542081
1225	Y22D7AR.8	WBGene00005141	genotype	5.3375e-09	8.27266	0.29969	1.46903e-07
1226	C09E9.1	WBGene00007476	genotype	0.214675	0.668219	-0.05946	0.381453
1227			genotype	0.0414098	1.3829	0.07602	0.111322
1228	C49G7.10	WBGene00016788	genotype	6.93537e-08	7.15893	0.65355	1.53059e-06
1229	W03D2.4	WBGene00003955	genotype	0.0271204	1.5667	-0.15411	0.079971
1230	C02F5.8	WBGene00006627	genotype	0.704268	0.152262	0.02998	0.826355
1231	F33D11.8	WBGene00018005	genotype	0.0981691	1.00803	0.10973	0.214818
1232	Y18H1A.9	WBGene00021213	genotype	0.4663	0.331335	0.07649	0.642512
1233	D1081.8	WBGene00008386	genotype	0.0246823	1.60761	-0.09319	0.0742831
1234	F56D2.6	WBGene00018967	genotype	0.829214	0.0813332	-0.01459	0.906471
1235	K06B9.6	WBGene00044478	genotype	0.000155383	3.8086	0.24181	0.00120999
1236	B0464.8	WBGene00007187	genotype	0.000125498	3.90136	-0.18717	0.00101051
1237	C54E4.2	WBGene00016918	genotype	0.0452111	1.34475	0.06183	0.119217
1238	Y57E12B.4	WBGene00021964	genotype	0.919344	0.0365218	-0.00507	0.957807
1239	F10G7.10	WBGene00017373	genotype	0.0916205	1.03801	0.08801	0.204183
1240	Y75B8A.17	WBGene00013552	genotype	0.000524083	3.2806	0.19601	0.00326883
1241	F09E10.10	WBGene00022982	genotype	0.0590415	1.22884	0.08491	0.146229
1242			genotype	5.32667e-06	5.27354	0.26275	7.16028e-05
1243	T10B10.3	WBGene00011680	genotype	0.453802	0.343134	0.05595	0.631316
1244	Y4C6B.7	WBGene00021161	genotype	0.640977	0.193158	0.01593	0.781693
1245	T08G3.4	WBGene00011617	genotype	0.000345528	3.46152	0.29768	0.002322
1246	C13A2.8	WBGene00023235	genotype	0.804037	0.0947242	0.02209	0.891638
1247			genotype	0.656239	0.182938	0.02592	0.792881
1248	C34C6.6	WBGene00004194	genotype	0.604414	0.218666	0.02021	0.75385
1249	C46H11.1	WBGene00016727	genotype	0.625048	0.204087	0.00726	0.769872
1250	F49C5.4	WBGene00009867	genotype	0.000205231	3.68776	0.09319	0.00151594
1251			genotype	0.131626	0.880659	-0.05688	0.268077
1252	Y51H4A.17	WBGene00013111	genotype	0.0018036	2.74386	0.16084	0.00897352
1253	Y116A8C.26	WBGene00013803	genotype	0.0361467	1.44193	-0.09366	0.100199
1254	F59H6.10	WBGene00019140	genotype	3.68043e-15	14.4341	0.75408	2.64593e-13
1255			genotype	0.0185311	1.7321	0.27331	0.0590497
1256	H08M01.2	WBGene00010374	genotype	0.0528014	1.27735	-0.07996	0.134404
1257	K01D12.6	WBGene00010465	genotype	0.0918876	1.03674	-0.04462	0.204547
1258	T20B12.2	WBGene00006542	genotype	0.259803	0.585356	-0.02842	0.436026
1259	F01E11.1	WBGene00017154	genotype	0.991977	0.00349847	0.00015	0.996239
1260			genotype	3.69402e-05	4.4325	0.3379	0.000367614
1261	T07H3.1	WBGene00006464	genotype	0.301165	0.521196	-0.081	0.482658
1262	C26E6.12	WBGene00016145	genotype	0.408875	0.38841	-0.03137	0.591072
1263	F57B1.8	WBGene00044199	genotype	0.650551	0.186719	0.01186	0.78879
1264	ZK643.5	WBGene00014036	genotype	0.0101631	1.99297	-0.11411	0.0364397
1265	T19B10.9	WBGene00011836	genotype	0.548766	0.260612	0.01387	0.710937
1266	F32B6.7	WBGene00006049	genotype	0.25991	0.585178	0.07016	0.436124
1267	C10C6.7	WBGene00007515	genotype	0.25588	0.591964	-0.05437	0.431298
1268	F08B4.7	WBGene00017238	genotype	0.0135452	1.86821	-0.10098	0.0458881
1269	M03E7.4	WBGene00019756	genotype	0.122107	0.913259	-0.03685	0.253404
1270	ZC404.9	WBGene00022603	genotype	0.0566324	1.24694	-0.0705	0.141738
1271			genotype	0.348259	0.458098	0.02544	0.532792
1272			genotype	0.76747	0.114939	0.00582	0.868971
1273			genotype	0.588343	0.230369	-0.00959	0.742108
1274			genotype	0.0110058	1.95838	0.04311	0.0388267
1275			genotype	0.593464	0.226606	-0.00817	0.745937
1276			genotype	0.805708	0.0938225	-0.00882	0.892599
1277			genotype	0.530788	0.275079	-0.01664	0.696747
1278			genotype	0.492858	0.307278	0.01503	0.665066
1279			genotype	0.929564	0.0317207	-0.00217	0.963121
1280	Y39G8B.9	WBGene00012728	genotype	0.0556464	1.25456	0.07227	0.139936
1281	K08D12.3	WBGene00019537	genotype	0.415377	0.381557	-0.03475	0.597226
1282	C52B9.9	WBGene00003179	genotype	0.121728	0.914611	-0.04906	0.252768
1283	B0205.3	WBGene00004466	genotype	0.185935	0.730638	0.05474	0.344618
1284	T13H5.8	WBGene00011761	genotype	0.17809	0.74936	-0.04676	0.334062
1285			genotype	1.19171e-12	11.9238	0.86939	5.87029e-11
1286	F32A5.4	WBGene00017970	genotype	0.0307111	1.5127	0.1302	0.088158
1287	M163.8	WBGene00010940	genotype	0.375385	0.425524	-0.12105	0.55995
1288	C06G1.4	WBGene00015547	genotype	0.273653	0.562799	0.07522	0.45171
1289	C02D4.1	WBGene00007262	genotype	0.0955119	1.01994	0.13921	0.210542
1290			genotype	1.99631e-08	7.69977	-0.36013	4.94919e-07
1291			genotype	2.45828e-05	4.60937	0.25668	0.000260702
1292	C26E6.4	WBGene00016140	genotype	0.0400946	1.39691	-0.23407	0.108477
1293	C43E11.2	WBGene00016602	genotype	0.221561	0.654506	-0.05731	0.390012
1294	T14G12.4	WBGene00001434	genotype	0.209577	0.678657	-0.04953	0.375201
1295	F46E10.8	WBGene00006721	genotype	0.0623253	1.20534	0.05776	0.152385
1296	K05B2.5	WBGene00003986	genotype	6.25556e-09	8.20373	0.3182	1.69998e-07
1297	T26E4.4	WBGene00012046	genotype	0.581841	0.235196	-0.00854	0.737164
1298			genotype	0.261301	0.582859	0.07773	0.437923
1299	R119.5	WBGene00020090	genotype	0.00278627	2.55498	-0.13018	0.0127075
1300	R166.1	WBGene00003107	genotype	0.00186208	2.73	-0.20766	0.00919842
1301	T11B7.4	WBGene00001132	genotype	0.390032	0.4089	-0.03385	0.57418
1302			genotype	0.0761592	1.11828	-0.02432	0.177483
1303	T04H1.6	WBGene00003075	genotype	0.0620413	1.20732	0.15598	0.151887
1304	C04E7.5	WBGene00045270	genotype	0.0111064	1.95443	-0.08832	0.0391176
1305	Y54E10A.7	WBGene00021829	genotype	0.149875	0.824271	-0.06336	0.295298
1306	F43C1.5	WBGene00009649	genotype	0.0531264	1.27469	0.14344	0.135037
1307	T10B10.8	WBGene00011684	genotype	0.0197261	1.70496	0.08872	0.0620199
1308	ZC132.11	WBGene00269432	genotype	0.749885	0.125005	-0.00637	0.857564
1309	R09E10.4	WBGene00011174	genotype	0.0426137	1.37045	0.09751	0.113808
1310			genotype	0.94649	0.023884	0.00149	0.972711
1311	T04G9.5	WBGene00020216	genotype	0.490071	0.309741	-0.05253	0.662729
1312			genotype	0.00466384	2.33126	-0.71365	0.0194073
1313			genotype	0.975906	0.0105922	0.00046	0.98834
1314	F20A1.7	WBGene00006666	genotype	0.339268	0.469457	-0.02765	0.523625
1315			genotype	0.507236	0.29479	-0.11476	0.677393
1316	F42A10.2	WBGene00003593	genotype	0.0598272	1.2231	0.09965	0.14765
1317			genotype	0.0291842	1.53485	-0.04104	0.0846673
1318	ZK652.4	WBGene00004449	genotype	0.983746	0.00711687	-0.0006	0.99228
1319	C01B10.5	WBGene00001858	genotype	0.037388	1.42727	-0.13028	0.102809
1320	C05D12.7	WBGene00044029	genotype	0.395124	0.403267	0.0236	0.578817
1321	Y73B6BL.44	WBGene00044350	genotype	0.564034	0.248695	0.03718	0.722846
1322	F31D5.3	WBGene00006495	genotype	0.0057112	2.24327	0.15432	0.0227783
1323	T21E8.7	WBGene00164972	genotype	0.369423	0.432476	-0.02229	0.553945
1324	F32A7.3	WBGene00009304	genotype	0.512484	0.29032	-0.02891	0.681784
1325			genotype	3.61324e-06	5.4421	-0.55906	5.11876e-05
1326	Y111B2A.12	WBGene00013735	genotype	0.887123	0.0520164	-0.00886	0.939499
1327	C16E9.4	WBGene00002123	genotype	0.968741	0.0137922	-0.00102	0.98446
1328	T19E10.1	WBGene00002297	genotype	0.390614	0.408252	-0.07906	0.574799
1329			genotype	0.356463	0.447985	0.09099	0.540933
1330	ZK686.3	WBGene00022793	genotype	0.254268	0.594709	0.06958	0.429398
1331	C35C5.4	WBGene00003239	genotype	0.0919862	1.03628	-0.05095	0.204706
1332	H02I12.8	WBGene00010354	genotype	0.000380466	3.41968	-0.35289	0.0025109
1333	ZK1037.7	WBGene00005817	genotype	0.8416	0.074894	-0.00273	0.91297
1334	C26C6.5	WBGene00000938	genotype	0.383726	0.415979	-0.03129	0.568269
1335			genotype	7.53273e-13	12.123	0.51355	3.81872e-11
1336	K08F11.4	WBGene00006968	genotype	0.00158192	2.80082	-0.10207	0.00807111
1337			genotype	6.02088e-20	19.2203	1.02855	1.27226e-17
1338	K03D3.10	WBGene00004287	genotype	0.584674	0.233086	0.01124	0.739282
1339	F49E7.1	WBGene00004377	genotype	0.00504717	2.29695	-0.13443	0.0206639
1340	C30E1.9	WBGene00022951	genotype	0.397536	0.400623	0.04755	0.581033
1341			genotype	0.0150639	1.82206	0.06238	0.0499441
1342			genotype	0.337183	0.472134	-0.01514	0.521315
1343	Y105E8A.25	WBGene00013682	genotype	0.667406	0.17561	-0.01885	0.801073
1344	F11G11.7	WBGene00001027	genotype	0.0332726	1.47791	-0.13419	0.0938257
1345	C36E8.1	WBGene00007980	genotype	0.00339192	2.46955	0.10353	0.0149438
1346	T25B9.11	WBGene00044990	genotype	0.00641721	2.19265	-0.14933	0.0250463
1347	F49C5.11	WBGene00044163	genotype	0.0381264	1.41877	0.28562	0.1043
1348	M04D5.1	WBGene00014807	genotype	0.000615715	3.21062	-0.12616	0.00372776
1349	K04G7.4	WBGene00019401	genotype	0.177566	0.75064	0.12558	0.333342
1350	B0432.3	WBGene00015185	genotype	0.526029	0.27899	0.02668	0.692927
1351	F39B2.1	WBGene00009553	genotype	0.0299433	1.5237	-0.17901	0.0863269
1352	T07H8.4	WBGene00003165	genotype	0.570798	0.243518	0.01519	0.728479
1353	F44B9.8	WBGene00018409	genotype	0.00653625	2.18467	-0.17253	0.0254188
1354	Y38H6A.1	WBGene00012612	genotype	0.679948	0.167524	-0.00866	0.809308
1355	F21H12.6	WBGene00017686	genotype	0.839817	0.0758154	0.00696	0.911867
1356	D1022.8	WBGene00000280	genotype	0.0343743	1.46377	0.06197	0.0963554
1357			genotype	0.993659	0.00276277	0.00015	0.997187
1358			genotype	0.812022	0.090432	-0.00334	0.89652
1359			genotype	0.150294	0.823059	0.02354	0.295799
1360			genotype	0.151072	0.820815	0.02801	0.296841
1361			genotype	0.971348	0.0126249	0.00128	0.98589
1362			genotype	0.266963	0.573549	-0.03309	0.444398
1363			genotype	0.616729	0.209906	-0.01414	0.763503
1364			genotype	0.95741	0.0189023	0.00159	0.978375
1365	F56F4.3	WBGene00018980	genotype	0.000590575	3.22872	0.19807	0.00359868
1366	Y116A8C.10	WBGene00013790	genotype	0.456327	0.340724	0.01364	0.633815
1367	C38C10.1	WBGene00006576	genotype	0.949413	0.0225449	-0.00188	0.974182
1368	F32D8.10	WBGene00009333	genotype	0.0830524	1.08065	0.07617	0.189451
1369	W03G1.6	WBGene00021012	genotype	0.948066	0.0231613	0.00473	0.973553
1370	C24D10.2	WBGene00016054	genotype	0.000749609	3.12517	0.19219	0.00438346
1371	Y94H6A.3	WBGene00022376	genotype	0.271296	0.566557	-0.05851	0.449081
1372	F36G9.9	WBGene00005514	genotype	5.03762e-07	6.29777	0.12193	9.05411e-06
1373	Y75D11A.3	WBGene00022292	genotype	0.00225251	2.64733	-0.28072	0.0107084
1374	B0393.9	WBGene00044636	genotype	0.813928	0.0894142	-0.01212	0.897669
1375	B0304.4	WBGene00015136	genotype	0.331679	0.479282	-0.05504	0.515426
1376	C08G5.7	WBGene00044418	genotype	0.347709	0.458785	0.0167	0.53222
1377			genotype	0.337731	0.471429	-0.01709	0.521948
1378	K02F2.2	WBGene00019322	genotype	0.0230652	1.63704	0.26677	0.0702979
1379	Y46H3D.7	WBGene00021611	genotype	1.56021e-17	16.8068	0.51897	1.78614e-15
1380	T11F9.3	WBGene00003539	genotype	0.412011	0.385091	0.10262	0.593934
1381	F55A3.5	WBGene00018850	genotype	0.71936	0.143054	0.01044	0.837202
1382	C33D12.1	WBGene00000452	genotype	0.873175	0.0588987	0.00436	0.931104
1383	F48C1.2	WBGene00018595	genotype	0.00030657	3.51347	-0.21533	0.00210181
1384	ZK418.8	WBGene00022737	genotype	4.50052e-05	4.34674	-0.16369	0.00043218
1385	Y73F8A.31	WBGene00013535	genotype	0.887363	0.0518985	0.0019	0.939578
1386	Y38H6C.9	WBGene00012622	genotype	6.07482e-11	10.2165	0.21352	2.27215e-09
1387	F17E5.2	WBGene00008924	genotype	0.641235	0.192983	-0.02817	0.781876
1388	Y45F3A.2	WBGene00004282	genotype	6.03488e-05	4.21933	-0.26802	0.000549084
1389	C44C10.9	WBGene00008089	genotype	0.363922	0.438992	-0.03956	0.548442
1390	ZK899.8	WBGene00001516	genotype	0.212596	0.672444	-0.04203	0.378966
1391			genotype	0.729223	0.13714	0.00525	0.843714
1392	C09G1.5	WBGene00007487	genotype	0.0217475	1.66259	-0.12342	0.0670226
1393	F53A2.3	WBGene00009951	genotype	0.00556974	2.25417	-0.14641	0.0223278
1394	Y54E10BL.4	WBGene00001046	genotype	0.678857	0.168222	-0.02033	0.808712
1395	K01G5.8	WBGene00010479	genotype	0.000342094	3.46585	-0.17664	0.00230338
1396	T11F1.7	WBGene00020431	genotype	0.932915	0.0301581	0.00158	0.964856
1397	C32D5.14	WBGene00044755	genotype	0.38574	0.413706	-0.01331	0.570149
1398	C01F6.9	WBGene00007223	genotype	0.0725091	1.13961	-0.07347	0.171032
1399	F38A1.8	WBGene00009521	genotype	0.00724179	2.14015	-0.19842	0.0276606
1400	C30E1.9	WBGene00022951	genotype	0.818089	0.0871996	0.01386	0.899915
1401			genotype	0.987579	0.00542811	0.00589	0.994141
1402	Y43F11A.5	WBGene00012845	genotype	0.000166922	3.77749	-0.21259	0.00128153
1403	F57C7.1	WBGene00010199	genotype	0.00121979	2.91371	-0.17869	0.00651688
1404	Y37F4.7	WBGene00021388	genotype	0.0966985	1.01458	-0.06825	0.212463
1405	Y39B6A.1	WBGene00012664	genotype	0.464107	0.333381	0.0192	0.640647
1406	T07H8.4	WBGene00003165	genotype	0.684869	0.164393	-0.01048	0.813026
1407	T01E8.4	WBGene00003177	genotype	0.103724	0.984122	-0.12615	0.223927
1408			genotype	0.689335	0.16157	-0.00704	0.815971
1409			genotype	1.39984e-12	11.8539	0.41926	6.8101e-11
1410	C51E3.7	WBGene00001172	genotype	0.894168	0.048581	-0.00586	0.943505
1411	ZC434.2	WBGene00004476	genotype	0.0128497	1.89111	0.11009	0.0440401
1412			genotype	0.698315	0.155948	-0.0165	0.821997
1413	ZK1037.1	WBGene00014190	genotype	0.467857	0.329886	-0.01032	0.643681
1414			genotype	0.868838	0.0610613	-0.04244	0.928507
1415	K08D12.6	WBGene00019540	genotype	0.0824832	1.08363	-0.11088	0.188531
1416	D1069.4	WBGene00017038	genotype	0.818115	0.0871859	-0.01266	0.899915
1417	Y67H2A.9	WBGene00014941	genotype	0.0102725	1.98832	0.14294	0.0367619
1418	F26B1.2	WBGene00017816	genotype	0.248687	0.604346	-0.04343	0.42288
1419	F54C9.9	WBGene00010044	genotype	0.0236841	1.62554	-0.07843	0.0718402
1420			genotype	0.0255708	1.59226	-0.06694	0.0763442
1421	F38B7.10	WBGene00077536	genotype	0.0241834	1.61648	0.06745	0.0731195
1422	T19C9.6	WBGene00011842	genotype	0.227297	0.643406	0.01873	0.39714
1423	F40H3.5	WBGene00002030	genotype	0.589503	0.229514	0.02219	0.743025
1424			genotype	0.00694572	2.15828	-0.05659	0.0267261
1425	Y105E8B.9	WBGene00013693	genotype	0.0108691	1.96381	0.10852	0.0384465
1426			genotype	0.00109872	2.95911	-0.17908	0.0059833
1427	T19B4.1	WBGene00020556	genotype	0.921564	0.0354744	-0.00243	0.958771
1428	F25H2.5	WBGene00009119	genotype	0.000506413	3.29549	-0.10602	0.00317879
1429			genotype	0.869893	0.0605341	-0.04235	0.929149
1430	ZC239.4	WBGene00022567	genotype	1.45004e-09	8.83862	0.19313	4.40961e-08
1431	F33G12.2	WBGene00018014	genotype	0.00128948	2.88959	-0.22612	0.0068255
1432	R09B5.3	WBGene00000556	genotype	0.892493	0.0493952	0.01555	0.942437
1433	Y45F10B.13	WBGene00012875	genotype	0.50104	0.300128	0.04192	0.672176
1434	F09E10.10	WBGene00022982	genotype	0.170112	0.769265	0.07347	0.323089
1435	T17A3.11	WBGene00020547	genotype	0.297246	0.526884	0.01592	0.478344
1436	T28D9.12	WBGene00044669	genotype	0.675194	0.170572	0.00912	0.806408
1437	ZC123.1	WBGene00022517	genotype	0.980063	0.00874607	-0.00235	0.990555
1438	C14F5.5	WBGene00004774	genotype	0.00319655	2.49532	-0.16507	0.0142384
1439	Y81B9A.1	WBGene00022315	genotype	0.223558	0.650609	0.03181	0.392396
1440	C06A6.7	WBGene00015511	genotype	0.00252447	2.59783	0.20814	0.0117493
1441	ZK520.4	WBGene00000837	genotype	0.120795	0.917951	-0.07794	0.251397
1442			genotype	0.405622	0.391879	0.01522	0.587956
1443			genotype	0.770676	0.113128	-0.00559	0.871141
1444			genotype	0.389956	0.408985	0.0139	0.57413
1445			genotype	0.899016	0.0462326	0.00199	0.946512
1446			genotype	0.676929	0.169457	-0.01426	0.807436
1447			genotype	0.862798	0.064091	-0.00587	0.924828
1448			genotype	0.734188	0.134193	-0.0114	0.846916
1449	Y48G10A.6	WBGene00013023	genotype	0.972519	0.012102	-0.00102	0.986484
1450	T06C10.2	WBGene00020288	genotype	0.982398	0.00771245	0.00045	0.991694
1451	K03C7.2	WBGene00001441	genotype	0.617719	0.209209	0.04457	0.764123
1452	W03D2.4	WBGene00003955	genotype	0.0484304	1.31488	-0.15135	0.12582
1453	R90.3	WBGene00011285	genotype	0.349153	0.456984	0.06305	0.533525
1454	B0391.9	WBGene00007164	genotype	0.104771	0.97976	-0.03305	0.225574
1455			genotype	0.154039	0.812369	0.16101	0.300762
1456	R10D12.1	WBGene00011185	genotype	0.814161	0.0892895	0.01415	0.897789
1457	C08H9.4	WBGene00007465	genotype	0.637277	0.195671	-0.00932	0.778877
1458	C34B2.8	WBGene00016393	genotype	0.108329	0.965254	0.05215	0.231231
1459	Y62E10A.13	WBGene00013379	genotype	0.0934919	1.02923	0.03582	0.207301
1460	R05D3.8	WBGene00019881	genotype	0.00485887	2.31347	-0.17844	0.0200564
1461	C41D11.8	WBGene00000787	genotype	0.127779	0.893541	0.04928	0.26218
1462	W01B11.1	WBGene00020913	genotype	0.00514196	2.28887	0.15675	0.0209609
1463			genotype	0.254432	0.594429	-0.03348	0.429594
1464	K07C11.2	WBGene00000098	genotype	0.775278	0.110542	0.01262	0.873993
1465			genotype	0.451317	0.345519	-0.12672	0.629283
1466	C18F3.2	WBGene00004732	genotype	0.33377	0.476552	-0.11398	0.517596
1467	W03A5.1	WBGene00020966	genotype	8.19482e-06	5.08646	0.34122	0.000102936
1468	C53C7.5	WBGene00014294	genotype	0.00284948	2.54523	0.12621	0.0129423
1469	F21G4.6	WBGene00009027	genotype	0.0973103	1.01184	-0.06692	0.213445
1470	F54D12.11	WBGene00044425	genotype	0.0634214	1.19776	-0.03474	0.154538
1471	C27C12.3	WBGene00007773	genotype	0.0263127	1.57983	-0.05617	0.0781262
1472	K06B4.4	WBGene00010599	genotype	7.02605e-16	15.1533	-0.5809	5.82968e-14
1473			genotype	0.32084	0.493711	0.01586	0.504342
1474			genotype	3.07102e-05	4.51272	-0.35074	0.000314759
1475			genotype	0.592949	0.226983	-0.08576	0.745555
1476	F11D11.12	WBGene00045362	genotype	0.689897	0.161216	0.01576	0.816251
1477	Y46G5A.35	WBGene00012920	genotype	0.91964	0.0363819	0.00516	0.958029
1478			genotype	0.00654182	2.1843	-0.03727	0.025436
1479	C14B1.8	WBGene00007579	genotype	0.000428811	3.36773	-0.14203	0.00277527
1480	T11F9.2	WBGene00006486	genotype	1.01685e-12	11.9927	0.48443	5.09777e-11
1481	F35B12.9	WBGene00009388	genotype	0.495845	0.304654	0.0305	0.667425
1482	Y40B10A.4	WBGene00021489	genotype	0.176302	0.753743	0.07377	0.331726
1483			genotype	2.95485e-21	20.5295	-1.09186	8.96768e-19
1484	T01E8.5	WBGene00011333	genotype	0.0212387	1.67287	0.03388	0.0657401
1485	T25E12.8	WBGene00012023	genotype	0.729604	0.136913	0.00949	0.843975
1486			genotype	0.029953	1.52356	0.07372	0.0863493
1487	Y48G1C.10	WBGene00021683	genotype	0.0148605	1.82797	-0.14039	0.0494184
1488	F10E7.6	WBGene00017348	genotype	0.486905	0.312556	-0.02436	0.660008
1489	F08G5.3	WBGene00008582	genotype	0.732847	0.134987	-0.00489	0.846017
1490	Y38C9B.1	WBGene00021412	genotype	0.38555	0.413919	-0.0516	0.569974
1491			genotype	0.611551	0.213567	-0.02641	0.759509
1492	T26C12.3	WBGene00020833	genotype	0.000955972	3.01956	-0.12302	0.00534351
1493			genotype	1.66044e-07	6.77978	-0.42613	3.35951e-06
1494			genotype	0.650026	0.187069	0.01511	0.78847
1495	Y54E2A.9	WBGene00013194	genotype	3.97051e-11	10.4012	0.63696	1.52029e-09
1496	E02A10.3	WBGene00008453	genotype	0.36987	0.431951	0.01894	0.554302
1497	F42A10.2	WBGene00003593	genotype	0.0123311	1.909	0.10669	0.0425548
1498	C08E8.8	WBGene00045496	genotype	0.529029	0.276521	-0.01048	0.695306
1499	Y37E11AR.4	WBGene00021371	genotype	8.06164e-07	6.09358	0.24451	1.37948e-05
1500	C35E7.10	WBGene00016462	genotype	0.00045629	3.34076	0.26527	0.00292093
1501	D2030.9	WBGene00008419	genotype	0.923892	0.0343789	-0.00502	0.960003
1502	Y37E11B.7	WBGene00021379	genotype	0.000837631	3.07695	-0.20816	0.00479087
1503			genotype	0.636086	0.196484	-0.01736	0.778011
1504	T23G4.3	WBGene00011959	genotype	0.00353882	2.45114	-0.1574	0.0154599
1505	Y37A1B.4	WBGene00012537	genotype	0.112515	0.948791	0.04658	0.237822
1506	F10D7.5	WBGene00017342	genotype	0.287477	0.541396	-0.03958	0.467633
1507	T06G6.7	WBGene00005835	genotype	0.0615553	1.21073	0.03461	0.151024
1508	K01B6.1	WBGene00010453	genotype	0.00890341	2.05044	0.11941	0.0327327
1509	T23F4.2	WBGene00020740	genotype	0.459351	0.337856	0.0482	0.636295
1510	F26D2.3	WBGene00009148	genotype	0.373058	0.428224	0.02407	0.557545
1511	D1014.4	WBGene00017017	genotype	0.0075304	2.12318	-0.10577	0.0285536
1512	F45F2.6	WBGene00018479	genotype	0.739912	0.13082	0.01743	0.850656
1513	R08B4.4	WBGene00011140	genotype	0.630163	0.200547	-0.01986	0.773484
1514	T15B7.1	WBGene00020516	genotype	0.120964	0.917343	-0.15515	0.251691
1515	H20E11.1	WBGene00019213	genotype	0.654307	0.184219	-0.01612	0.791328
1516	F54B11.3	WBGene00006816	genotype	0.000496695	3.30391	0.11545	0.00313214
1517	Y18D10A.19	WBGene00001427	genotype	0.0225041	1.64774	-0.09958	0.0688707
1518			genotype	0.00126218	2.89888	0.19394	0.00670926
1519	ZK180.6	WBGene00022680	genotype	0.417317	0.379534	0.11364	0.598949
1520	F54A5.3	WBGene00018788	genotype	0.0585403	1.23254	-0.04479	0.145211
1521	C03G6.19	WBGene00005647	genotype	0.0783375	1.10603	0.09162	0.181393
1522	T06A1.7	WBGene00044518	genotype	0.495338	0.305098	-0.00902	0.666995
1523			genotype	0.311457	0.506602	0.07757	0.493762
1524	W09B6.3	WBGene00021103	genotype	2.28323e-09	8.64145	0.23131	6.67836e-08
1525			genotype	0.0701166	1.15418	0.02781	0.166737
1526	Y46G5A.20	WBGene00012910	genotype	1.41635e-05	4.84883	0.33335	0.00016414
1527			genotype	0.431971	0.364545	0.01206	0.612458
1528			genotype	0.837003	0.0772731	0.0028	0.910473
1529			genotype	0.248259	0.605096	0.01739	0.422437
1530			genotype	0.662153	0.179042	-0.00605	0.797451
1531			genotype	0.42765	0.368912	-0.03187	0.608562
1532			genotype	0.832201	0.0797719	-0.00734	0.908221
1533			genotype	0.554288	0.256265	-0.01717	0.714996
1534			genotype	0.725698	0.139244	0.00922	0.841416
1535	T06E4.1	WBGene00001830	genotype	0.556764	0.254329	-0.01967	0.716861
1536	T06D10.1	WBGene00011531	genotype	0.653816	0.184545	0.01553	0.791032
1537	Y37D8A.25	WBGene00012560	genotype	0.28099	0.551309	-0.05889	0.460059
1538			genotype	0.13667	0.864328	-0.06072	0.275766
1539	F20G4.3	WBGene00003777	genotype	0.0759476	1.11949	-0.21392	0.177101
1540	ZK520.4	WBGene00000837	genotype	0.177684	0.750352	-0.04597	0.333508
1541			genotype	0.628206	0.201898	0.02704	0.7719
1542	F10A3.6	WBGene00006155	genotype	0.47268	0.325433	-0.01734	0.647891
1543	ZK328.2	WBGene00001166	genotype	0.289794	0.53791	0.05047	0.470032
1544			genotype	0.00514468	2.28864	-0.1669	0.0209663
1545	C49G7.12	WBGene00077593	genotype	1.20295e-08	7.91975	0.52533	3.09428e-07
1546	F35G8.2	WBGene00044788	genotype	0.280206	0.552523	-0.05463	0.459174
1547	Y55F3AM.5	WBGene00021923	genotype	0.0293287	1.53271	-0.0976	0.0849775
1548			genotype	0.792292	0.101115	-0.00463	0.88432
1549			genotype	3.76441e-05	4.4243	-0.31211	0.000372896
1550	F15D3.4	WBGene00008854	genotype	0.0230446	1.63743	0.1479	0.0702492
1551			genotype	0.721881	0.141535	-0.02342	0.838818
1552	F25B5.3	WBGene00017775	genotype	0.0678491	1.16846	-0.09229	0.162648
1553	T08A11.2	WBGene00011605	genotype	0.797237	0.0984127	0.01843	0.887181
1554	F22H10.3	WBGene00017727	genotype	0.881873	0.0545941	-0.00965	0.936452
1555	F49A5.3	WBGene00009855	genotype	0.748679	0.125705	0.00721	0.856726
1556			genotype	0.000133123	3.87575	-0.39193	0.00106188
1557	T20G5.9	WBGene00011871	genotype	0.000216063	3.66542	-0.15562	0.00158225
1558	Y39H10A.7	WBGene00000498	genotype	0.0391841	1.40689	0.16356	0.106561
1559	ZC84.1	WBGene00013846	genotype	0.765862	0.115849	0.0101	0.86789
1560	Y57G11C.3	WBGene00013301	genotype	0.114877	0.939767	0.08369	0.241739
1561	C11G6.1	WBGene00006384	genotype	0.04815	1.3174	-0.10981	0.12525
1562	T13B5.6	WBGene00020473	genotype	6.93207e-07	6.15914	0.19907	1.20426e-05
1563	F53A9.5	WBGene00018728	genotype	0.62545	0.203807	0.01072	0.770104
1564	F32H5.7	WBGene00006693	genotype	4.39551e-06	5.35699	-0.22042	6.07658e-05
1565	K02F3.1	WBGene00006430	genotype	0.0766173	1.11567	-0.10365	0.178314
1566			genotype	0.00591744	2.22787	-0.11879	0.0234025
1567	C16C10.13	WBGene00007632	genotype	0.425003	0.371608	0.0432	0.60619
1568	Y39H10B.2	WBGene00044527	genotype	0.749727	0.125097	-0.01163	0.857488
1569	F20E11.1	WBGene00008981	genotype	0.86273	0.064125	-0.00234	0.924777
1570	F01D4.6	WBGene00003167	genotype	0.0451102	1.34573	0.10039	0.119024
1571	K03E5.2	WBGene00019361	genotype	0.617769	0.209174	0.0254	0.764163
1572	ZC239.6	WBGene00022569	genotype	3.10584e-12	11.5078	0.57808	1.42008e-10
1573	K07C6.5	WBGene00019473	genotype	0.00531294	2.27466	-0.05216	0.0215028
1574	W10C8.6	WBGene00044433	genotype	0.714442	0.146033	0.03191	0.833644
1575	Y47D7A.11	WBGene00021623	genotype	0.00704889	2.15188	-0.46892	0.0270512
1576	W03F9.10	WBGene00021004	genotype	0.215114	0.667332	-0.06026	0.382008
1577			genotype	0.125697	0.900675	0.04808	0.259
1578	ZC250.4	WBGene00045305	genotype	0.0354256	1.45068	0.17041	0.0985995
1579	R06F6.1	WBGene00000411	genotype	0.362767	0.440373	-0.068	0.547248
1580	B0564.11	WBGene00023421	genotype	6.03646e-11	10.2192	-0.31344	2.26155e-09
1581	K09C4.5	WBGene00019550	genotype	0.846848	0.0721947	-0.02278	0.916026
1582	Y71H2AM.16	WBGene00022181	genotype	0.929885	0.0315708	0.00808	0.963232
1583	M01B2.11	WBGene00005758	genotype	0.505404	0.296361	0.01144	0.675787
1584	C10C6.7	WBGene00007515	genotype	0.00200531	2.69782	-0.13735	0.00977157
1585	F15D4.5	WBGene00008862	genotype	4.84821e-15	14.3144	-0.79443	3.42022e-13
1586	Y105E8A.9	WBGene00000158	genotype	0.00023499	3.62895	-0.13295	0.00169289
1587			genotype	0.12218	0.913001	-0.14015	0.253497
1588	C30A5.3	WBGene00016238	genotype	0.24876	0.60422	-0.06381	0.422939
1589	B0041.6	WBGene00015010	genotype	0.250499	0.601194	-0.0743	0.424922
1590	B0564.10	WBGene00006766	genotype	0.164567	0.783658	0.03353	0.315647
1591	R11A5.7	WBGene00011235	genotype	0.16922	0.771547	0.16192	0.321965
1592			genotype	0.0550221	1.25946	0.08194	0.138726
1593	C25F9.12	WBGene00045412	genotype	1.02737e-12	11.9883	0.47905	5.13912e-11
1594	Y38C1AA.3	WBGene00021395	genotype	0.706387	0.150957	-0.02355	0.827629
1595	T16H12.11	WBGene00011819	genotype	0.000177974	3.74964	-0.21235	0.00135041
1596	C18D1.1	WBGene00000995	genotype	0.671513	0.172945	0.00916	0.80407
1597	F58D12.3	WBGene00010250	genotype	0.730406	0.136436	0.00631	0.84442
1598	C23G10.7	WBGene00016014	genotype	0.0838892	1.07629	-0.08463	0.190953
1599	C47B2.8	WBGene00004196	genotype	0.000469571	3.3283	0.1712	0.00298566
1600	C42C1.5	WBGene00016583	genotype	0.343028	0.46467	0.03935	0.527413
1601	C34G6.7	WBGene00004109	genotype	0.12616	0.899077	0.07329	0.259692
1602	F01G4.6	WBGene00008505	genotype	0.0326526	1.48608	0.21978	0.0925274
1603	C09G12.12	WBGene00023464	genotype	0.467063	0.330624	0.0159	0.643101
1604			genotype	0.242174	0.615872	-0.01856	0.415256
1605	T09A5.10	WBGene00002994	genotype	0.115766	0.93642	-0.07469	0.243145
1606	C41G11.1	WBGene00016568	genotype	0.645905	0.189831	-0.00819	0.785452
1607	Y43F4B.4	WBGene00003804	genotype	0.0584888	1.23293	-0.08369	0.145123
1608	R08C7.4	WBGene00019948	genotype	0.296001	0.528706	0.02257	0.476925
1609	C29A12.3	WBGene00002985	genotype	0.00149319	2.82588	-0.36522	0.00770184
1610	Y60A3A.19	WBGene00013365	genotype	4.28055e-06	5.3685	0.15286	5.94127e-05
1611	F49E2.5	WBGene00009888	genotype	0.00592775	2.22711	0.16929	0.0234291
1612	C50C10.9	WBGene00005697	genotype	0.347892	0.458556	-0.01457	0.532411
1613			genotype	0.447247	0.349452	-0.01339	0.625694
1614			genotype	0.403962	0.393659	0.01165	0.58652
1615			genotype	0.92607	0.0333564	0.00139	0.960986
1616			genotype	0.843803	0.0737589	-0.00775	0.914287
1617			genotype	0.760027	0.119171	0.01153	0.86431
1618			genotype	0.56214	0.250155	0.01695	0.7214
1619	F54B8.4	WBGene00010019	genotype	0.00924397	2.03414	0.21999	0.033757
1620	K02A11.4	WBGene00044607	genotype	0.000151338	3.82005	0.27408	0.0011851
1621	ZK328.2	WBGene00001166	genotype	0.00990918	2.00396	0.08411	0.0357331
1622	F14F9.8	WBGene00044536	genotype	0.00301321	2.52097	0.153	0.0135593
1623	ZK370.3	WBGene00022717	genotype	0.665421	0.176903	-0.01883	0.799705
1624	T01B11.7	WBGene00003837	genotype	0.795849	0.0991693	0.01222	0.886499
1625	Y106G6H.2	WBGene00003902	genotype	0.80409	0.0946954	-0.02128	0.891652
1626	T21C12.1	WBGene00006784	genotype	0.144349	0.840585	0.057	0.28739
1627	ZK40.1	WBGene00022646	genotype	0.189013	0.723508	-0.07332	0.348879
1628	F49H12.1	WBGene00003087	genotype	0.561433	0.250702	-0.04651	0.72084
1629	W05F2.4	WBGene00021036	genotype	0.000160206	3.79532	-0.1905	0.00124078
1630	C50H2.2	WBGene00001211	genotype	0.627539	0.202359	-0.00871	0.771479
1631	H12D21.13	WBGene00044272	genotype	2.1553e-10	9.66649	-0.79929	7.49135e-09
1632	T01E8.6	WBGene00011334	genotype	0.594089	0.226149	0.02443	0.746325
1633	Y73E7A.1	WBGene00022268	genotype	0.0421106	1.37561	0.07556	0.11277
1634	F36F2.6	WBGene00009479	genotype	0.558621	0.252882	-0.01315	0.718475
1635	C49D10.9	WBGene00016777	genotype	0.723035	0.140841	-0.00694	0.839576
1636	Y51H7C.15	WBGene00044439	genotype	0.153246	0.814611	-0.03557	0.299796
1637	F38A5.2	WBGene00018161	genotype	0.157064	0.803922	0.08557	0.304994
1638			genotype	0.69826	0.155983	-0.10438	0.821975
1639	C25F9.1	WBGene00005832	genotype	2.38904e-19	18.6218	1.25326	4.53918e-17
1640	T27A10.5	WBGene00020845	genotype	0.399326	0.398672	0.07741	0.582557
1641	Y26D4A.15	WBGene00044706	genotype	0.0818728	1.08686	-0.03262	0.187524
1642	F53A3.4	WBGene00004128	genotype	0.00473304	2.32486	-0.21005	0.0196374
1643	F28H1.2	WBGene00000779	genotype	0.0228091	1.64189	0.11375	0.0696274
1644	Y37D8A.23	WBGene00006762	genotype	0.898624	0.046422	0.00398	0.94634
1645	Y106G6G.4	WBGene00013713	genotype	0.0356292	1.44819	0.13351	0.0990746
1646	C54D1.6	WBGene00000238	genotype	0.867761	0.0616	0.00798	0.927904
1647	Y75B8A.22	WBGene00006571	genotype	6.68978e-05	4.17459	-0.1606	0.000598842
1648	F16H11.5	WBGene00003635	genotype	0.0300146	1.52267	0.13129	0.0864936
1649	C04G6.7	WBGene00015457	genotype	0.311243	0.5069	0.01665	0.493492
1650	C38H2.2	WBGene00008019	genotype	0.84433	0.073488	0.01252	0.914582
1651	R53.4	WBGene00011273	genotype	0.395417	0.402945	-0.05121	0.579115
1652	Y11D7A.9	WBGene00012433	genotype	0.209117	0.679611	0.1283	0.374676
1653	K11G12.7	WBGene00000043	genotype	0.150457	0.822587	0.04158	0.296018
1654	C28C12.1	WBGene00016177	genotype	0.0874284	1.05835	0.08864	0.197153
1655	Y102A5C.36	WBGene00044213	genotype	9.13073e-20	19.0395	0.99892	1.88535e-17
1656	C27A7.3	WBGene00007755	genotype	0.0160486	1.79456	-0.10245	0.0525008
1657	T07D4.4	WBGene00011580	genotype	0.765241	0.116202	-0.01223	0.867512
1658	Y49F6B.7	WBGene00021719	genotype	0.000725162	3.13956	-0.21626	0.00426533
1659	C25A11.4	WBGene00000100	genotype	0.593878	0.226303	0.01251	0.746164
1660			genotype	0.620855	0.20701	0.00922	0.766718
1661	Y62E10A.13	WBGene00013379	genotype	0.526061	0.278964	0.04925	0.692936
1662	M02B7.3	WBGene00003884	genotype	7.49314e-12	11.1253	0.33868	3.23939e-10
1663			genotype	0.078828	1.10332	-0.04791	0.182258
1664	Y17G7B.3	WBGene00012459	genotype	0.108334	0.965236	0.05765	0.231231
1665	C29F7.1	WBGene00007810	genotype	0.00507559	2.29451	0.10464	0.0207465
1666	F54E2.3	WBGene00004130	genotype	0.889193	0.0510042	-0.00658	0.940606
1667	T09F5.6	WBGene00005277	genotype	0.258997	0.586705	-0.017	0.435161
1668	T20G5.4	WBGene00011868	genotype	0.270836	0.567293	-0.02619	0.44855
1669	C04F6.4	WBGene00006810	genotype	0.0699874	1.15498	0.09624	0.166476
1670	T10E9.6	WBGene00020416	genotype	0.201118	0.69655	-0.07293	0.364569
1671			genotype	0.44616	0.350509	-0.04955	0.624629
1672	C34G6.7	WBGene00004109	genotype	0.15985	0.796288	0.07	0.30913
1673	T24C2.1	WBGene00004301	genotype	0.947765	0.0232995	0.00421	0.973402
1674	H23N18.2	WBGene00019233	genotype	7.43654e-06	5.12863	-0.1543	9.49408e-05
1675	W10D5.3	WBGene00001574	genotype	0.0195503	1.70885	-0.12203	0.0615899
1676	B0414.8	WBGene00015176	genotype	0.643246	0.191623	-0.02212	0.783454
1677	F14F11.2	WBGene00008820	genotype	0.0673494	1.17167	0.10411	0.161756
1678			genotype	0.00538082	2.26915	0.16858	0.0217268
1679	F32A7.1	WBGene00005839	genotype	0.953591	0.0206376	0.00103	0.976084
1680			genotype	0.000152609	3.81642	0.21197	0.0011925
1681	Y6G8.11	WBGene00077460	genotype	0.131138	0.882272	-0.0311	0.267419
1682	F31C3.9	WBGene00004622	genotype	0.919075	0.0366491	-0.01272	0.957661
1683	F09B9.2	WBGene00006839	genotype	0.315093	0.501561	0.04946	0.497733
1684	Y116F11A.4	WBGene00014615	genotype	0.00060219	3.22027	-0.0735	0.0036591
1685			genotype	0.971077	0.0127463	0.00236	0.985726
1686			genotype	0.110992	0.954706	0.0813	0.23535
1687	R74.6	WBGene00011280	genotype	0.0156196	1.80633	-0.11225	0.0513564
1688	Y65B4BR.4	WBGene00007009	genotype	0.552353	0.257783	0.03806	0.713517
1689	Y47D3A.6	WBGene00006604	genotype	0.467558	0.330165	-0.04016	0.643504
1690	F59A6.10	WBGene00044385	genotype	0.983402	0.00726911	-0.00037	0.992098
1691	F31F4.13	WBGene00005687	genotype	2.40553e-05	4.61879	0.09076	0.000256008
1692	C03G6.5	WBGene00015393	genotype	0.000129428	3.88797	-0.20457	0.00103729
1693	F19B10.2	WBGene00017584	genotype	1.06781e-13	12.9715	0.68813	6.09676e-12
1694	F19G12.4	WBGene00017612	genotype	1.98104e-12	11.7031	0.34543	9.39021e-11
1695	Y19D10B.3	WBGene00021232	genotype	0.492019	0.308018	0.01055	0.66439
1696	F53C3.6	WBGene00018750	genotype	0.0498442	1.30239	0.11028	0.128643
1697	Y39B6A.13	WBGene00012675	genotype	0.00268151	2.57162	-0.2262	0.0123242
1698			genotype	0.630827	0.20009	0.00717	0.773901
1699			genotype	0.198012	0.703308	0.02113	0.360486
1700			genotype	0.441501	0.355068	0.0142	0.620542
1701			genotype	0.772059	0.11235	-0.0121	0.871799
1702			genotype	0.274335	0.561718	-0.04156	0.452423
1703			genotype	0.526688	0.278446	-0.02302	0.693459
1704	R08E3.1	WBGene00019957	genotype	0.19008	0.721063	0.07951	0.350348
1705	Y39E4B.6	WBGene00012717	genotype	0.295368	0.529637	-0.04964	0.476287
1706	T09E11.4	WBGene00011653	genotype	0.523542	0.281048	0.01922	0.691027
1707	H01G02.1	WBGene00010348	genotype	0.402973	0.394725	-0.07576	0.585779
1708	B0334.5	WBGene00007145	genotype	0.00135819	2.86704	-0.15351	0.00711592
1709			genotype	0.104195	0.982155	0.07435	0.2247
1710	F26D10.8	WBGene00006229	genotype	0.896456	0.0474709	-0.00211	0.944976
1711	CC4.2	WBGene00003753	genotype	0.200304	0.698311	0.07742	0.363414
1712	F28D1.2	WBGene00009212	genotype	0.817879	0.087311	-0.00516	0.899839
1713	Y69A2AR.32	WBGene00022101	genotype	0.00167256	2.77662	0.11875	0.00844368
1714	C46E10.2	WBGene00016708	genotype	0.836402	0.0775848	-0.00545	0.910126
1715	T14F9.3	WBGene00020509	genotype	0.0841137	1.07513	0.07898	0.191329
1716	C50D2.2	WBGene00016806	genotype	6.33548e-06	5.19822	0.32825	8.30167e-05
1717	C34G6.1	WBGene00016418	genotype	0.00358927	2.44499	0.2043	0.015638
1718	F18C12.2	WBGene00004378	genotype	0.777819	0.109121	-0.01404	0.875601
1719			genotype	0.269376	0.569641	-0.01822	0.446977
1720	C26E6.9	WBGene00004782	genotype	0.000648838	3.18786	-0.15541	0.00389596
1721			genotype	0.051358	1.28939	-0.03285	0.131555
1722	ZK1225.5	WBGene00014239	genotype	0.0988812	1.00489	0.07078	0.216004
1723	Y55D5A.3	WBGene00021917	genotype	0.0848924	1.07113	0.07629	0.192732
1724			genotype	0.000242842	3.61468	-0.43597	0.00173783
1725	B0041.4	WBGene00004415	genotype	0.482558	0.31645	-0.0321	0.656635
1726	C17E7.3	WBGene00015898	genotype	0.722	0.141463	0.00659	0.838892
1727	Y53C12B.3	WBGene00003785	genotype	0.000114174	3.94243	-0.23462	0.000935043
1728	C18C4.3	WBGene00015965	genotype	0.399616	0.398357	0.06777	0.58287
1729	T19E7.2	WBGene00004804	genotype	0.219285	0.658991	-0.04808	0.387245
1730	C14F11.6	WBGene00015781	genotype	3.87347e-06	5.4119	0.67955	5.43515e-05
1731	F44C4.5	WBGene00004092	genotype	3.43471e-23	22.4641	-1.32397	2.31115e-20
1732	F08G12.10	WBGene00002124	genotype	3.15697e-05	4.50073	-0.3854	0.000322398
1733	Y81G3A.3	WBGene00013591	genotype	0.321616	0.492662	-0.04039	0.505105
1734			genotype	1.87299e-06	5.72746	0.2178	2.89958e-05
1735			genotype	3.725e-05	4.42887	0.19692	0.000369963
1736	VW02B12L.4	WBGene00012157	genotype	0.000647712	3.18862	-0.20449	0.00389075
1737	Y92H12BR.3	WBGene00022369	genotype	0.307578	0.512045	-0.08251	0.4895
1738			genotype	0.86426	0.0633557	0.00344	0.925737
1739	K01A2.4	WBGene00019279	genotype	0.122334	0.912455	-0.16319	0.2537
1740			genotype	0.0157991	1.80137	0.14054	0.0518497
1741			genotype	0.000456377	3.34068	0.15677	0.00292107
1742			genotype	0.398751	0.399299	-0.14118	0.582112
1743	Y55B1AR.2	WBGene00021906	genotype	0.667929	0.175269	-0.02525	0.801331
1744	F37B4.1	WBGene00005344	genotype	0.0212398	1.67285	-0.03308	0.0657401
1745	F55E10.6	WBGene00018885	genotype	0.0114766	1.94019	-0.24746	0.0401838
1746	F11D11.21	WBGene00206492	genotype	0.919844	0.0362857	-0.00216	0.958109
1747			genotype	0.109846	0.959215	-0.12504	0.233599
1748			genotype	0.645826	0.189885	-0.00647	0.785381
1749	F49C12.15	WBGene00009884	genotype	0.000271299	3.56655	0.24975	0.00190263
1750	H05C05.1	WBGene00019157	genotype	1.06784e-05	4.9715	0.3383	0.000128904
1751			genotype	0.691281	0.160345	0.03164	0.817251
1752	C05C8.7	WBGene00015464	genotype	0.101684	0.992746	0.08928	0.220482
1753	ZK354.2	WBGene00022705	genotype	0.0847366	1.07193	0.11514	0.192494
1754	Y47D7A.15	WBGene00021627	genotype	0.0176599	1.75301	0.22598	0.0567697
1755	F18E3.9	WBGene00005825	genotype	0.456228	0.340818	0.01467	0.633716
1756	F45C12.16	WBGene00018447	genotype	0.208906	0.680049	0.02264	0.374462
1757	F46C3.3	WBGene00002037	genotype	0.0263041	1.57998	0.06288	0.0781057
1758	F42G2.6	WBGene00018355	genotype	0.00184311	2.73445	-0.23625	0.00912573
1759	Y71H2AM.14	WBGene00022179	genotype	0.000758969	3.11978	0.14415	0.00442532
1760	F35D2.4	WBGene00018042	genotype	0.0200286	1.69835	0.05334	0.0627949
1761	R07C3.8	WBGene00019924	genotype	0.00487503	2.31202	-0.17936	0.0201091
1762	T22C8.3	WBGene00011924	genotype	0.708901	0.149414	0.01771	0.829658
1763	JC8.8	WBGene00010440	genotype	0.771614	0.1126	-0.0225	0.871627
1764	C03G6.9	WBGene00005450	genotype	0.173566	0.760534	0.01537	0.327957
1765			genotype	0.776111	0.110076	0.00936	0.874482
1766	Y69A2AR.5	WBGene00022076	genotype	0.00133415	2.8748	0.09537	0.00701268
1767	ZK829.6	WBGene00006566	genotype	0.00293845	2.53188	-0.1244	0.0132744
1768	T23E1.1	WBGene00020728	genotype	0.929101	0.0319369	0.0015	0.962826
1769	F38A1.14	WBGene00009526	genotype	0.199992	0.698988	0.09018	0.363038
1770	T14B4.1	WBGene00020498	genotype	0.901577	0.0449973	-0.00273	0.947824
1771			genotype	0.410609	0.386572	-0.01456	0.592631
1772	Y39B6A.6	WBGene00006639	genotype	0.939348	0.0271735	-0.00223	0.968533
1773	C49A9.9	WBGene00016763	genotype	0.373439	0.42778	0.03141	0.557932
1774	Y73F8A.25	WBGene00013530	genotype	0.00426675	2.3699	-0.12422	0.0180573
1775	Y45F10B.13	WBGene00012875	genotype	0.624657	0.204359	0.03037	0.769631
1776	Y53C12B.3	WBGene00003785	genotype	0.018862	1.72441	-0.09123	0.0599049
1777	M01E5.5	WBGene00006595	genotype	8.60213e-05	4.06539	-0.20409	0.000737
1778			genotype	0.139604	0.855103	-0.02138	0.280373
1779	F14D7.5	WBGene00008792	genotype	0.015418	1.81197	-0.06682	0.0508995
1780	C50B6.2	WBGene00008218	genotype	8.63032e-05	4.06397	-0.34765	0.000738575
1781	W09C5.8	WBGene00012354	genotype	0.657028	0.182416	0.01571	0.793367
1782	F33D4.8	WBGene00023487	genotype	0.442317	0.354266	0.02961	0.621341
1783			genotype	0.80791	0.0926368	0.00438	0.894028
1784			genotype	0.517167	0.286369	0.00668	0.685743
1785			genotype	0.327468	0.484831	0.01615	0.511083
1786			genotype	0.599337	0.222329	-0.01975	0.749631
1787			genotype	0.901679	0.0449481	0.00433	0.947824
1788			genotype	0.590635	0.228681	0.01478	0.743707
1789	Y71F9AL.14	WBGene00022118	genotype	0.982518	0.00765928	0.00063	0.991694
1790	T20B12.2	WBGene00006542	genotype	0.00130143	2.88558	-0.18949	0.00687591
1791			genotype	0.000219649	3.65827	-0.15506	0.00160306
1792	F49E11.1	WBGene00003150	genotype	0.67751	0.169085	-0.00983	0.807895
1793	C03G6.10	WBGene00015396	genotype	6.36136e-10	9.19645	0.29701	2.05619e-08
1794	F31F4.9	WBGene00005451	genotype	0.329838	0.4817	-0.02549	0.513604
1795	ZK1058.1	WBGene00014202	genotype	0.48641	0.312998	-0.01707	0.659672
1796	C47E12.1	WBGene00005663	genotype	0.0469385	1.32847	0.20364	0.122762
1797	F36D3.14	WBGene00044189	genotype	0.742507	0.1293	-0.00675	0.852459
1798	H10D18.5	WBGene00019180	genotype	0.0326934	1.48554	0.06155	0.092614
1799	W01G7.3	WBGene00012187	genotype	0.0476692	1.32176	-0.10566	0.124271
1800	F18E9.8	WBGene00044780	genotype	0.415406	0.381527	-0.01844	0.59723
1801	T19H5.3	WBGene00011848	genotype	0.0325606	1.48731	-0.05648	0.0923186
1802	T03E6.6	WBGene00005820	genotype	0.183324	0.736781	-0.03196	0.341148
1803	C36B1.4	WBGene00003925	genotype	0.187452	0.727109	-0.05695	0.346633
1804	C09G9.5	WBGene00007495	genotype	0.382553	0.417309	-0.05604	0.567088
1805	Y37E11AR.3	WBGene00021370	genotype	6.46591e-11	10.1894	0.49295	2.40451e-09
1806	F44C8.1	WBGene00018413	genotype	0.505848	0.29598	0.01207	0.676118
1807			genotype	5.80848e-06	5.23594	-0.31427	7.70262e-05
1808	F09G8.5	WBGene00017320	genotype	0.0800385	1.0967	0.101	0.184387
1809			genotype	8.36268e-07	6.07765	0.49301	1.42487e-05
1810			genotype	0.0894646	1.04835	-0.05358	0.20058
1811	F33D4.2	WBGene00002173	genotype	0.652066	0.185708	-0.02827	0.789991
1812	Y75B8A.12	WBGene00003892	genotype	0.929285	0.031851	-0.00228	0.96293
1813	F37E3.2	WBGene00018157	genotype	0.00389294	2.40972	0.09495	0.0167385
1814	B0495.8	WBGene00015207	genotype	0.00582882	2.23442	-0.10685	0.0231515
1815	T10E10.6	WBGene00000743	genotype	0.256338	0.591187	-0.15818	0.431895
1816	ZK262.2	WBGene00013949	genotype	0.209038	0.679775	-0.10486	0.374631
1817	F36D4.4	WBGene00018089	genotype	0.937941	0.0278243	0.00285	0.967621
1818	B0344.2	WBGene00006955	genotype	0.371918	0.429552	0.06723	0.556402
1819	F47B10.5	WBGene00009816	genotype	0.023991	1.61995	0.18468	0.0726493
1820			genotype	0.988468	0.00503742	0.00033	0.994507
1821	F58B3.6	WBGene00010232	genotype	0.0683284	1.1654	-0.09132	0.163445
1822			genotype	1.37702e-10	9.86106	0.56933	4.93022e-09
1823	B0213.3	WBGene00003766	genotype	0.494748	0.305616	0.10255	0.666583
1824	Y40H7A.4	WBGene00012744	genotype	0.967318	0.0144308	0.00085	0.983672
1825	F45F2.7	WBGene00018480	genotype	0.472615	0.325492	0.02427	0.647862
1826	F39E9.14	WBGene00044375	genotype	0.869778	0.0605915	0.00273	0.929051
1827	F26B1.2	WBGene00017816	genotype	0.12912	0.889007	-0.107	0.264227
1828	C03C10.1	WBGene00002202	genotype	0.369054	0.432911	0.08213	0.553648
1829	C03G5.7	WBGene00001448	genotype	0.442691	0.3539	0.0492	0.621642
1830	T19H12.1	WBGene00020587	genotype	0.0747503	1.12639	-0.12742	0.174977
1831	F07C4.3	WBGene00005107	genotype	0.507683	0.294407	-0.01706	0.67765
1832	LLC1.3	WBGene00010794	genotype	0.000468544	3.32925	0.24237	0.00298164
1833	Y7A9C.11	WBGene00045105	genotype	2.53935e-12	11.5953	0.67148	1.18503e-10
1834	F01E11.5	WBGene00017157	genotype	0.456387	0.340666	-0.0131	0.633815
1835	F49E11.11	WBGene00009896	genotype	0.0348136	1.45825	0.17809	0.0972552
1836			genotype	0.162416	0.789371	0.02002	0.31277
1837	F52E4.1	WBGene00018701	genotype	0.744054	0.128396	-0.02275	0.853358
1838	Y43F8B.15	WBGene00045415	genotype	1.0105e-05	4.99547	0.13357	0.0001231
1839	Y53H1B.2	WBGene00013181	genotype	0.024596	1.60914	0.12761	0.0740868
1840	ZK265.7	WBGene00013959	genotype	0.246483	0.608213	0.03427	0.420372
1841	K01C8.5	WBGene00001571	genotype	3.24988e-05	4.48813	-0.23482	0.000330024
1842	K11D2.4	WBGene00010770	genotype	0.454768	0.34221	0.03562	0.632251
1843	T20F5.7	WBGene00020629	genotype	0.389757	0.409206	-0.07124	0.57393
1844	C28C12.13	WBGene00005670	genotype	0.192829	0.714828	0.02654	0.35377
1845			genotype	0.0443234	1.35337	0.13737	0.117396
1846	F44F4.6	WBGene00001626	genotype	1.13261e-10	9.94592	-0.86749	4.09733e-09
1847	ZK353.1	WBGene00022697	genotype	0.0149098	1.82653	0.14918	0.0495387
1848	C10C6.5	WBGene00007513	genotype	0.217902	0.661739	-0.04491	0.385461
1849			genotype	0.96478	0.0155715	0.00325	0.982576
1850	C38C3.4	WBGene00016513	genotype	0.304572	0.516311	0.02747	0.486291
1851	T12B5.15	WBGene00050914	genotype	1.27525e-22	21.8944	2.57339	6.70546e-20
1852	F09C11.1	WBGene00017276	genotype	0.866111	0.0624262	0.0029	0.926772
1853	T15B7.17	WBGene00020529	genotype	4.77364e-08	7.32115	0.19316	1.09298e-06
1854	F43A11.5	WBGene00005972	genotype	0.445553	0.3511	0.01326	0.624084
1855			genotype	0.00699143	2.15543	-0.19946	0.0268632
1856	T27F6.5	WBGene00004190	genotype	0.385653	0.413803	-0.03842	0.570058
1857			genotype	0.343621	0.46392	0.01534	0.527966
1858			genotype	0.0510194	1.29226	-0.13105	0.130865
1859	F17B5.8	WBGene00045458	genotype	0.355431	0.449244	0.0096	0.539965
1860	R119.5	WBGene00020090	genotype	0.064628	1.18958	-0.14992	0.156794
1861	Y43F8B.18	WBGene00050911	genotype	0.000313703	3.50348	0.06808	0.00214188
1862	T24H7.1	WBGene00004015	genotype	0.0399763	1.3982	-0.07664	0.108208
1863	T02D1.2	WBGene00005677	genotype	0.339816	0.468757	-0.02135	0.524183
1864	B0238.8	WBGene00015072	genotype	0.1746	0.757955	-0.02015	0.32925
1865			genotype	0.3161	0.500175	0.01477	0.498878
1866	C04H5.8	WBGene00007316	genotype	0.0916388	1.03792	0.11012	0.204203
1867			genotype	0.675184	0.170578	-0.00654	0.806408
1868			genotype	0.129158	0.888878	0.02509	0.26429
1869			genotype	0.0267771	1.57224	0.03163	0.0791827
1870			genotype	0.0782042	1.10677	0.02746	0.181121
1871			genotype	0.371056	0.430561	-0.03583	0.555544
1872			genotype	0.483002	0.316051	-0.02522	0.657012
1873			genotype	0.655204	0.183624	0.01476	0.792116
1874	Y82E9BR.15	WBGene00001236	genotype	0.0731223	1.13595	-0.19486	0.172012
1875	Y110A2AL.12	WBGene00022447	genotype	0.23648	0.626205	0.0338	0.408404
1876	C14B9.8	WBGene00015754	genotype	0.0705203	1.15169	-0.08639	0.167526
1877			genotype	0.663692	0.178033	-0.01632	0.798368
1878	T08B2.7	WBGene00020347	genotype	0.156357	0.805882	-0.14882	0.304019
1879	K07C11.7	WBGene00019479	genotype	0.957083	0.0190506	-0.00282	0.978151
1880	F38A5.2	WBGene00018161	genotype	0.764487	0.11663	0.01576	0.867125
1881	C03B1.9	WBGene00015379	genotype	0.397366	0.400809	-0.01807	0.580898
1882	Y75B12B.11	WBGene00013573	genotype	5.33998e-06	5.27246	0.26091	7.17076e-05
1883			genotype	0.371449	0.4301	-0.04479	0.555951
1884			genotype	0.32202	0.492118	0.02224	0.505543
1885	T06G6.9	WBGene00006889	genotype	0.126279	0.898668	-0.09487	0.259821
1886	W03B1.4	WBGene00005662	genotype	0.669876	0.174006	0.01884	0.802793
1887			genotype	0.543509	0.264793	-0.01306	0.70665
1888	F38B7.1	WBGene00009532	genotype	0.290401	0.537001	0.03238	0.470696
1889	T05B9.2	WBGene00011465	genotype	0.012467	1.90424	-0.0448	0.042953
1890	C06B3.6	WBGene00007365	genotype	4.41537e-05	4.35503	0.71087	0.000426266
1891	K10C3.4	WBGene00010731	genotype	0.00557191	2.254	-0.22018	0.0223331
1892	T01B10.4	WBGene00003613	genotype	0.547487	0.261626	-0.01426	0.709832
1893	F39H2.3	WBGene00009563	genotype	0.00221833	2.65397	-0.16725	0.0105771
1894	C27C7.5	WBGene00007768	genotype	0.190944	0.719095	0.04783	0.351409
1895	Y73B6BL.1	WBGene00022231	genotype	0.230315	0.637677	0.04513	0.400841
1896			genotype	0.000167007	3.77726	0.25513	0.00128194
1897	H05B21.1	WBGene00005873	genotype	0.0507175	1.29484	-0.04474	0.130265
1898			genotype	0.000318763	3.49653	0.23532	0.0021702
1899	F26F12.8	WBGene00044544	genotype	0.454877	0.342106	0.03398	0.632326
1900	H37A05.4	WBGene00044200	genotype	6.40961e-06	5.19317	-0.4074	8.37937e-05
1901	ZK218.6	WBGene00013940	genotype	0.819964	0.0862054	-0.00374	0.900954
1902			genotype	0.360444	0.443162	0.02585	0.544871
1903	F17A9.2	WBGene00017534	genotype	0.000847687	3.07176	-0.13755	0.00484117
1904			genotype	0.0240477	1.61893	-0.03763	0.0727821
1905			genotype	0.00195605	2.70862	-0.46247	0.00957799
1906	C23H3.2	WBGene00016018	genotype	0.0122194	1.91295	0.14598	0.0422417
1907	R12A1.3	WBGene00020017	genotype	0.464008	0.333474	0.01784	0.640548
1908	ZK899.3	WBGene00014142	genotype	0.00588525	2.23024	-0.05945	0.0233019
1909	AH9.6	WBGene00044701	genotype	0.377412	0.423184	-0.03045	0.561789
1910	R04A9.3	WBGene00019863	genotype	0.631677	0.199505	0.0123	0.774524
1911	H16O14.1	WBGene00019205	genotype	0.212071	0.673519	-0.09786	0.378289
1912	B0563.9	WBGene00044687	genotype	0.0986122	1.00607	0.10378	0.215599
1913	F28B1.7	WBGene00005462	genotype	0.67038	0.173679	0.00686	0.803181
1914	F16B4.1	WBGene00017503	genotype	0.38088	0.419212	-0.02527	0.565331
1915	C23H5.2	WBGene00016024	genotype	0.0434675	1.36184	-0.07178	0.11559
1916	C25H3.16	WBGene00044392	genotype	0.00116995	2.93183	0.21588	0.00629899
1917	W05E7.3	WBGene00001702	genotype	0.0620891	1.20698	0.16281	0.151952
1918	T25G12.1	WBGene00020809	genotype	0.177617	0.750515	-0.07127	0.333424
1919	T19B4.1	WBGene00020556	genotype	0.443765	0.352847	-0.03152	0.622562
1920	K12B6.4	WBGene00019669	genotype	0.00200942	2.69693	0.11003	0.00978736
1921	T23B12.2	WBGene00020717	genotype	0.0727236	1.13832	-0.06556	0.171324
1922	ZC308.1	WBGene00001596	genotype	0.407684	0.389677	-0.06911	0.589787
1923	F36H9.6	WBGene00018114	genotype	0.129341	0.888264	0.04454	0.264568
1924			genotype	0.000122029	3.91354	0.29138	0.000987325
1925	T02H6.1	WBGene00020171	genotype	0.942053	0.0259245	-0.00359	0.969739
1926	ZK637.11	WBGene00000388	genotype	1.74747e-05	4.75759	-0.56124	0.000197255
1927	K08A8.2	WBGene00004949	genotype	0.690928	0.160567	0.00986	0.817013
1928			genotype	0.990217	0.00426949	0.00047	0.995405
1929	T23H2.5	WBGene00004273	genotype	0.980719	0.00845526	-0.00158	0.990975
1930	Y39A3B.5	WBGene00021439	genotype	0.0717143	1.14439	0.08961	0.169667
1931	K09C6.9	WBGene00019563	genotype	0.0220411	1.65677	-0.21962	0.067729
1932			genotype	0.172043	0.764364	0.06956	0.325786
1933	C17F4.1	WBGene00015909	genotype	9.82217e-06	5.00779	-1.23815	0.000120075
1934	W10D5.1	WBGene00003182	genotype	0.786711	0.104185	0.0235	0.881087
1935	Y47D9A.1	WBGene00021628	genotype	0.727009	0.13846	-0.02276	0.84203
1936	F37H8.1	WBGene00003046	genotype	0.00163565	2.78631	-0.23765	0.00828686
1937	C18D11.9	WBGene00045211	genotype	0.23402	0.630747	-0.0943	0.405455
1938	F54D7.4	WBGene00006984	genotype	0.129828	0.886633	0.13263	0.265333
1939	M01H9.4	WBGene00019720	genotype	0.32437	0.48896	-0.04747	0.507881
1940			genotype	0.51455	0.288573	0.01124	0.683444
1941	C07G1.4	WBGene00006957	genotype	1.69654e-09	8.77044	0.58375	5.08736e-08
1942	C47B2.5	WBGene00001234	genotype	0.0254579	1.59418	0.082	0.0761119
1943			genotype	0.961154	0.0172072	0.00598	0.980459
1944	C15C7.1	WBGene00015789	genotype	0.190416	0.720296	0.02456	0.350703
1945	R07B7.11	WBGene00011095	genotype	0.0154734	1.81042	0.20396	0.0510211
1946	C31C9.4	WBGene00007838	genotype	0.00921056	2.03571	-0.07555	0.033655
1947	C49F5.1	WBGene00008205	genotype	0.398409	0.399671	0.036	0.581858
1948	F55C12.7	WBGene00018874	genotype	1.31536e-16	15.881	1.18364	1.26824e-14
1949	F37C4.4	WBGene00018144	genotype	0.354687	0.450155	0.05705	0.539178
1950	F58E1.14	WBGene00019045	genotype	0.153733	0.813234	-0.02801	0.300449
1951	Y47D3B.2	WBGene00003759	genotype	0.00324789	2.4884	0.19668	0.014423
1952			genotype	0.076816	1.11455	0.03745	0.178593
1953	ZK673.11	WBGene00014065	genotype	0.753843	0.122719	-0.00842	0.860198
1954			genotype	0.968768	0.0137803	-0.00064	0.984464
1955			genotype	0.476327	0.322095	0.01251	0.651134
1956			genotype	0.72759	0.138113	-0.01147	0.842464
1957			genotype	0.525027	0.279819	-0.01835	0.692227
1958	F43C1.2	WBGene00003401	genotype	0.148887	0.827144	-0.09709	0.293938
1959	W06B11.1	WBGene00021059	genotype	0.0133489	1.87456	0.08523	0.0453997
1960	F38H12.2	WBGene00005624	genotype	0.725827	0.139167	-0.00894	0.841445
1961	T19E7.6	WBGene00044500	genotype	0.0859615	1.0657	0.12531	0.194564
1962	C55B6.2	WBGene00001025	genotype	0.801035	0.0963485	0.01593	0.88958
1963	Y37D8A.16	WBGene00012554	genotype	0.00245627	2.60972	0.2027	0.011497
1964	F52H2.6	WBGene00018718	genotype	0.137742	0.860932	-0.10032	0.277436
1965	Y42H9AR.4	WBGene00021539	genotype	0.307782	0.511756	-0.01742	0.48974
1966			genotype	6.14735e-18	17.2113	0.75385	7.59517e-16
1967	F38C2.1	WBGene00009535	genotype	0.00209202	2.67943	-0.15658	0.0101039
1968			genotype	0.607024	0.216794	-0.00944	0.755575
1969	F45E4.5	WBGene00018470	genotype	0.00208433	2.68103	0.26035	0.010073
1970	Y6B3B.4	WBGene00012389	genotype	0.276493	0.558316	-0.02311	0.454944
1971	R07E5.7	WBGene00011115	genotype	0.115393	0.93782	-0.06996	0.242544
1972	ZC15.6	WBGene00013834	genotype	0.00154242	2.8118	-0.52146	0.0079017
1973	K07D4.7	WBGene00019487	genotype	0.926946	0.0329457	-0.00642	0.961431
1974	F12E12.3	WBGene00017404	genotype	0.0121044	1.91706	-0.10186	0.041937
1975	T01B11.2	WBGene00020139	genotype	0.548591	0.260751	-0.05151	0.710831
1976	T21B10.7	WBGene00000378	genotype	0.283557	0.54736	-0.06802	0.463054
1977	H02I12.1	WBGene00010351	genotype	0.00472966	2.32517	-0.21903	0.0196252
1978	H04M03.7	WBGene00005731	genotype	0.00289817	2.53788	-0.0574	0.0131239
1979			genotype	0.130086	0.885769	-0.04223	0.265728
1980	B0205.8	WBGene00015022	genotype	0.130021	0.885987	-0.0562	0.265637
1981	C30B5.2	WBGene00016244	genotype	0.766436	0.115524	-0.01346	0.868229
1982	F32A7.2	WBGene00005840	genotype	0.0747358	1.12647	-0.03133	0.174965
1983	F26F12.5	WBGene00017836	genotype	0.147876	0.830102	-0.07015	0.292543
1984	M01D7.9	WBGene00044897	genotype	0.692368	0.159663	0.00786	0.818147
1985	F35B12.2	WBGene00000983	genotype	0.1852	0.732359	0.1152	0.343692
1986			genotype	0.53974	0.267816	-0.01545	0.703636
1987			genotype	0.220825	0.655951	0.06138	0.389125
1988	R10D12.12	WBGene00011193	genotype	0.000514831	3.28834	-0.21518	0.00322313
1989	F36F2.6	WBGene00009479	genotype	0.156255	0.806165	-0.02346	0.303856
1990			genotype	0.407443	0.389933	0.01528	0.589562
1991	R09B3.2	WBGene00011155	genotype	0.00332217	2.47858	-0.15386	0.014698
1992	ZK856.4	WBGene00014105	genotype	0.0429803	1.36673	-0.05051	0.114624
1993	Y82E9BR.23	WBGene00044761	genotype	1.29242e-22	21.8886	2.01066	6.71761e-20
1994	F32H2.12	WBGene00050880	genotype	0.12149	0.91546	0.05858	0.252413
1995	T08G11.1	WBGene00011629	genotype	0.221628	0.654375	0.04315	0.390022
1996	C54D1.5	WBGene00016913	genotype	0.043856	1.35797	-0.13562	0.116404
1997	T21B4.9	WBGene00005291	genotype	7.7473e-12	11.1108	0.42571	3.33333e-10
1998	ZC482.9	WBGene00005752	genotype	0.333653	0.476705	-0.01648	0.517467
1999	F09E5.5	WBGene00017284	genotype	0.0551657	1.25833	-0.07969	0.138974
[truncated: 133,661 more rows]

## Sheet: C-LM_time_genotype_treatment
spotID	Gene	WBID	term	significance	significance_adj	effect	significance_FDR
1			genotype	0.205048	0.688144	0.07761	0.574021
2			genotype	0.517155	0.286379	-0.01275	0.826454
3			genotype	0.79833	0.0978175	-0.00441	0.942687
4			genotype	0.305079	0.515587	-0.02623	0.678174
5			genotype	0.209945	0.677895	-0.01956	0.579863
6			genotype	0.647064	0.189053	-0.00799	0.886539
7			genotype	0.301453	0.520781	-0.01745	0.675539
8			genotype	0.734958	0.133737	-0.006	0.920964
9			genotype	0.650078	0.187034	-0.00854	0.887616
10			genotype	0.857122	0.0669574	-0.0035	0.961863
11			genotype	0.598982	0.222586	0.00953	0.865069
12	F26F4.10	WBGene00004679	genotype	0.286819	0.542392	-0.0301	0.662978
13	C34H4.5	WBGene00016427	genotype	0.711183	0.148019	-0.01902	0.913109
14	ZC116.3	WBGene00013855	genotype	0.150906	0.821293	-0.0305	0.493311
15	R07B7.12	WBGene00011096	genotype	0.730256	0.136525	0.00755	0.919403
16	C11D9.1	WBGene00015704	genotype	0.905668	0.0430311	0.00511	0.975886
17			genotype	0.0457039	1.34005	0.13263	0.249274
18	C07A9.1	WBGene00007399	genotype	0.0424206	1.37242	-0.13122	0.23735
19	Y37H2A.13	WBGene00045417	genotype	2.47908e-06	5.60571	-0.60586	7.09071e-05
20	ZK520.4	WBGene00000837	genotype	0.507492	0.294571	-0.04132	0.820948
21	C34F6.5	WBGene00007939	genotype	0.837068	0.0772391	0.00692	0.95531
22	C54G6.3	WBGene00016932	genotype	0.262428	0.580989	-0.06418	0.637854
23	F43D2.6	WBGene00044191	genotype	0.167281	0.776553	-0.06982	0.519884
24	F42G8.3	WBGene00004056	genotype	0.33562	0.474152	-0.0335	0.704029
25	E01G4.4	WBGene00004116	genotype	0.782387	0.106578	-0.01	0.937684
26	B0280.1	WBGene00015099	genotype	0.140316	0.852893	-0.05965	0.475913
27	R08C7.7	WBGene00006228	genotype	0.302195	0.519713	-0.03648	0.676173
28	T19C9.6	WBGene00011842	genotype	0.46208	0.335283	-0.01051	0.794381
29	W08F4.10	WBGene00021099	genotype	0.0365355	1.43729	-0.03844	0.215881
30	T24F1.2	WBGene00011994	genotype	0.876428	0.057284	-0.00894	0.968187
31	F08B6.3	WBGene00017240	genotype	0.920699	0.0358824	-0.00537	0.981244
32	W04E12.6	WBGene00012251	genotype	0.227069	0.643841	-0.13084	0.602834
33	T16G1.2	WBGene00011796	genotype	0.920365	0.0360398	0.01018	0.981124
34	W07B3.2	WBGene00001561	genotype	0.45742	0.339685	-0.0346	0.791449
35	T09A5.14	WBGene00011640	genotype	0.0134374	1.87168	-0.05511	0.106417
36			genotype	5.1674e-07	6.28673	0.50803	1.68959e-05
37			genotype	0.00747468	2.12641	-0.1581	0.0690847
38	T10B5.3	WBGene00020389	genotype	0.49415	0.306141	-0.02645	0.813225
39			genotype	0.662717	0.178672	-0.02422	0.893289
40	K07A12.5	WBGene00010623	genotype	0.410258	0.386943	0.07587	0.762746
41	F55B12.3	WBGene00004767	genotype	0.936691	0.0284035	-0.00493	0.986005
42	C01G8.4	WBGene00001022	genotype	0.243271	0.61391	-0.055	0.620178
43	C53C7.3	WBGene00008279	genotype	0.38138	0.418642	-0.03474	0.742946
44	F26D2.8	WBGene00014745	genotype	0.918472	0.0369338	0.00466	0.980253
45	C47F8.1	WBGene00008157	genotype	0.573475	0.241485	-0.0723	0.852484
46	T10E10.4	WBGene00020421	genotype	0.644263	0.190937	-0.05312	0.885483
47	B0286.6	WBGene00023425	genotype	0.953466	0.0206948	0.00325	0.990305
48	T20G5.13	WBGene00011874	genotype	0.321764	0.492463	-0.03123	0.69367
49	C32D5.2	WBGene00004860	genotype	0.468412	0.329372	0.02082	0.798131
50	F49H12.1	WBGene00003087	genotype	0.112599	0.948464	-0.06848	0.422656
51	Y56A3A.3	WBGene00003234	genotype	0.0378779	1.42161	0.10777	0.220698
52	F22H10.2	WBGene00017726	genotype	0.000141152	3.85031	-0.28571	0.00255491
53			genotype	0.291857	0.53483	-0.04642	0.668268
54	F36H1.4	WBGene00002992	genotype	0.335048	0.474893	-0.07656	0.703469
55			genotype	0.666797	0.176006	-0.01931	0.894788
56			genotype	0.892	0.049635	0.00222	0.972295
57	T16G12.5	WBGene00011806	genotype	0.662334	0.178923	-0.03199	0.893145
58	F54D8.2	WBGene00006519	genotype	0.65389	0.184495	-0.01672	0.88913
59	Y48G8AL.6	WBGene00004880	genotype	0.924259	0.0342062	-0.00331	0.982426
60	C26F1.3	WBGene00016148	genotype	0.0312556	1.50507	-0.07804	0.194798
61	F42G4.5	WBGene00009642	genotype	0.673725	0.171518	-0.02008	0.897638
62	F55F1.2	WBGene00018888	genotype	0.307755	0.511795	-0.0208	0.680722
63	W03B1.7	WBGene00020976	genotype	0.115321	0.93809	-0.12029	0.428288
64	C52E4.4	WBGene00004501	genotype	0.24824	0.605127	-0.05158	0.62419
65			genotype	0.000818255	3.08711	0.12887	0.0116371
66	C24H12.8	WBGene00016077	genotype	0.123217	0.909331	-0.02808	0.443539
67	F11C7.5	WBGene00003891	genotype	0.0171479	1.76579	-0.10161	0.127245
68	C34C12.5	WBGene00007924	genotype	0.701838	0.153763	-0.01238	0.908855
69	Y51A2D.21	WBGene00044210	genotype	0.948354	0.0230293	0.00388	0.988768
70	W01C9.3	WBGene00004155	genotype	0.593141	0.226842	0.03533	0.86291
71	C02F12.1	WBGene00006643	genotype	0.109176	0.961874	-0.03887	0.416091
72	H04M03.5	WBGene00005729	genotype	0.475059	0.323253	0.01817	0.801707
73	Y26D4A.16	WBGene00044710	genotype	0.298938	0.524418	0.02116	0.673618
74	F14F9.8	WBGene00044536	genotype	0.0429478	1.36706	0.09639	0.239263
75			genotype	0.321826	0.492378	-0.0126	0.69367
76			genotype	0.549479	0.260049	0.00819	0.841972
77			genotype	0.392647	0.405998	0.01065	0.750126
78			genotype	0.481443	0.317455	0.00861	0.806076
79			genotype	0.569532	0.244482	-0.00733	0.850284
80			genotype	0.203889	0.690605	-0.0213	0.572166
81			genotype	0.939452	0.0271256	0.00112	0.98692
82			genotype	0.685576	0.163944	0.00622	0.902238
83			genotype	0.675679	0.17026	-0.00511	0.898415
84			genotype	0.124987	0.903137	0.09494	0.446863
85			genotype	0.131347	0.88158	0.09423	0.458579
86			genotype	0.188904	0.723758	0.08073	0.552217
87			genotype	0.153796	0.813056	-0.02083	0.498184
88			genotype	0.239946	0.619887	-0.01915	0.616671
89			genotype	0.968308	0.0139866	-0.00061	0.993057
90			genotype	0.624873	0.204208	-0.00905	0.877064
91			genotype	0.0620079	1.20755	-0.02818	0.300902
92			genotype	0.289425	0.538463	-0.01769	0.66549
93			genotype	0.440777	0.355781	-0.01362	0.781711
94			genotype	0.693379	0.159029	-0.00746	0.905313
95			genotype	0.987369	0.00552063	0.00027	0.997063
96	R148.2	WBGene00020101	genotype	1.69218e-05	4.77155	-0.13731	0.000396684
97	K05C4.2	WBGene00010579	genotype	0.473533	0.32465	0.03009	0.800957
98	Y53G8AL.4	WBGene00050917	genotype	0.0405689	1.39181	-0.0431	0.230874
99	T08G5.3	WBGene00011624	genotype	0.0090983	2.04104	0.2817	0.0800126
100			genotype	0.000680785	3.16699	-0.13232	0.00993709
101	C01C4.3	WBGene00015293	genotype	0.407695	0.389664	0.03782	0.760687
102			genotype	0.106938	0.970868	-0.03987	0.411954
103	F28C12.1	WBGene00005043	genotype	0.453108	0.343798	0.01062	0.788667
104	F14F8.6	WBGene00005791	genotype	0.142824	0.8452	0.02574	0.479849
105	Y49E10.21	WBGene00013040	genotype	0.230059	0.638161	-0.07835	0.605885
106	C05D10.2	WBGene00015478	genotype	0.861163	0.0649145	0.00395	0.963494
107	F18E2.2	WBGene00006512	genotype	0.416043	0.380861	-0.03109	0.766552
108	B0041.2	WBGene00015007	genotype	0.648214	0.188281	0.01441	0.887121
109			genotype	0.955468	0.0197838	-0.00507	0.990972
110	F19B10.12	WBGene00005990	genotype	0.855461	0.0678	-0.00336	0.961599
111	C03C10.2	WBGene00007269	genotype	0.415682	0.381239	0.11157	0.766261
112	F11C1.6	WBGene00003623	genotype	0.65427	0.184243	-0.03587	0.889356
113	Y39A1A.3	WBGene00012643	genotype	0.00460501	2.33677	0.11071	0.0475757
114	K05D4.6	WBGene00005482	genotype	0.0456326	1.34072	-0.034	0.2491
115			genotype	0.151261	0.820272	-0.03676	0.493902
116	Y71G12B.18	WBGene00022156	genotype	4.89266e-06	5.31045	-0.92256	0.000132166
117			genotype	0.682602	0.165832	-0.03307	0.901376
118			genotype	0.404868	0.392687	0.02427	0.75875
119	B0391.9	WBGene00007164	genotype	0.16257	0.78896	-0.02424	0.511954
120	F38A1.1	WBGene00009515	genotype	2.15748e-15	14.6661	-0.7169	2.86945e-13
121	ZK507.4	WBGene00013980	genotype	0.515563	0.287718	0.03383	0.825899
122	C25D7.15	WBGene00007722	genotype	0.52059	0.283504	-0.0101	0.828538
123			genotype	0.908755	0.0415532	-0.00426	0.977219
124			genotype	0.0910392	1.04077	-0.03119	0.37603
125			genotype	3.9687e-05	4.40135	0.08947	0.00084773
126	K02G10.8	WBGene00001032	genotype	0.300551	0.522081	-0.05312	0.674789
127	F11H8.2	WBGene00017389	genotype	0.919545	0.0364271	0.00541	0.980806
128	Y67D8C.9	WBGene00022073	genotype	0.677193	0.169288	-0.00922	0.898816
129	ZK1225.1	WBGene00014235	genotype	0.594652	0.225737	-0.02674	0.863838
130	W05B5.1	WBGene00012274	genotype	0.0193996	1.71221	0.08429	0.139436
131	F59B10.1	WBGene00004134	genotype	0.973162	0.0118151	0.00341	0.994391
132			genotype	0.236491	0.626185	0.03762	0.612771
133	Y105E8A.5	WBGene00000241	genotype	0.991384	0.00375807	0.00043	0.997996
134	C02F5.2	WBGene00015345	genotype	0.511283	0.291338	-0.04498	0.823194
135			genotype	0.377627	0.422937	0.0186	0.739566
136	F19B10.5	WBGene00017587	genotype	0.137772	0.86084	-0.056	0.471086
137	R05D11.4	WBGene00011032	genotype	0.332437	0.478291	-0.03104	0.701417
138	C37A5.3	WBGene00014698	genotype	0.978536	0.00942317	0.00064	0.995474
139	M195.4	WBGene00010949	genotype	0.000924878	3.03392	-0.23399	0.0128231
140			genotype	0.182586	0.738534	-0.08941	0.544039
141			genotype	0.809514	0.0917756	-0.0149	0.946217
142	ZK1010.7	WBGene00000672	genotype	0.397754	0.400386	0.11959	0.753904
143	F08F3.6	WBGene00017263	genotype	0.531467	0.274524	-0.15502	0.833348
144	C39E9.13	WBGene00004339	genotype	0.304974	0.515737	-0.09121	0.678116
145	F56C9.11	WBGene00018954	genotype	0.239002	0.621598	-0.12397	0.615366
146	T09E8.4	WBGene00011649	genotype	0.937983	0.0278048	-0.00151	0.986485
147	C33G8.6	WBGene00003632	genotype	0.741668	0.129791	-0.01895	0.92289
148	W06H3.1	WBGene00012315	genotype	0.947515	0.0234138	0.00309	0.988502
149	R102.10	WBGene00011297	genotype	0.536297	0.270595	0.06247	0.835931
150	T27A8.4	WBGene00012076	genotype	0.253896	0.595344	-0.02438	0.630107
151	F40D4.6	WBGene00009567	genotype	0.545502	0.263204	-0.01229	0.840513
152	D2062.6	WBGene00017058	genotype	0.762154	0.117957	0.03872	0.930564
153	C29F3.5	WBGene00007806	genotype	0.784619	0.105341	0.04031	0.938384
154	C39D10.8	WBGene00016535	genotype	0.110706	0.95583	-0.09666	0.418781
155	C30G4.6	WBGene00016271	genotype	0.770258	0.113364	-0.00748	0.933652
156	F41D9.3	WBGene00006942	genotype	0.68052	0.167159	0.01048	0.90033
157	F43E2.7	WBGene00018395	genotype	0.435523	0.360989	0.02896	0.779234
158	ZK353.1	WBGene00022697	genotype	0.919218	0.0365814	-0.00645	0.980725
159	W06D4.6	WBGene00004298	genotype	0.569359	0.244614	-0.04349	0.850269
160			genotype	0.379711	0.420546	-0.00894	0.741068
161			genotype	0.396692	0.401547	-0.00971	0.753131
162			genotype	0.183959	0.735279	-0.01537	0.545735
163			genotype	0.660861	0.17989	0.00551	0.89217
164			genotype	0.209996	0.677789	-0.0157	0.579863
165			genotype	0.446293	0.35038	-0.0111	0.785967
166			genotype	0.799256	0.0973142	-0.01046	0.943042
167			genotype	0.0934838	1.02926	-0.02041	0.381563
168			genotype	0.531966	0.274116	-0.00851	0.833582
169			genotype	0.681625	0.166455	0.00767	0.900996
170			genotype	0.145509	0.837109	0.09116	0.484531
171			genotype	0.60324	0.21951	-0.00939	0.86673
172			genotype	0.272049	0.565352	-0.01743	0.648775
173			genotype	0.864414	0.0632783	-0.00281	0.964655
174			genotype	0.352269	0.453125	-0.01486	0.718533
175			genotype	0.216392	0.664759	-0.01961	0.588434
176			genotype	0.374709	0.426306	-0.01375	0.737346
177			genotype	0.342914	0.464814	-0.01615	0.711475
178			genotype	0.641272	0.192958	-0.00789	0.884473
179			genotype	0.876779	0.0571099	0.00256	0.968227
180			genotype	0.96363	0.0160895	0.00086	0.992199
181	T22B11.4	WBGene00020678	genotype	0.42401	0.372624	-0.03251	0.771291
182			genotype	0.202527	0.693517	-0.02196	0.570715
183	T07H8.4	WBGene00003165	genotype	0.00856112	2.06747	-0.21258	0.0765845
184	R04A9.6	WBGene00019865	genotype	0.0536608	1.27034	0.05411	0.276014
185	Y75B8A.9	WBGene00001636	genotype	0.769011	0.114067	-0.01012	0.933111
186	T25G3.4	WBGene00012031	genotype	0.839987	0.0757276	-0.00714	0.956361
187	Y37E11AL.2	WBGene00021358	genotype	0.667679	0.175432	0.05624	0.895194
188	C47E8.7	WBGene00006836	genotype	0.586939	0.231407	0.02189	0.859325
189	C28H8.11	WBGene00016201	genotype	0.865018	0.0629749	0.01753	0.964753
190	B0365.3	WBGene00001137	genotype	0.138574	0.858318	-0.04066	0.472491
191	F39B2.11	WBGene00009559	genotype	0.94288	0.0255437	0.00371	0.987379
192	Y71H2AM.3	WBGene00022168	genotype	0.0583713	1.2338	-0.13448	0.289965
193	B0393.1	WBGene00004469	genotype	0.843618	0.0738541	0.00565	0.957487
194	F23D12.10	WBGene00045291	genotype	0.509821	0.292582	-0.05873	0.82244
195	K01C8.2	WBGene00010457	genotype	0.501821	0.299451	-0.01031	0.818059
196			genotype	0.946317	0.0239636	-0.00368	0.988193
197	T27F7.1	WBGene00020866	genotype	0.983752	0.00711454	-0.0009	0.996209
198	K09H11.6	WBGene00019603	genotype	0.240099	0.61961	-0.05597	0.616671
199			genotype	0.907818	0.0420011	0.01829	0.976859
200	C24F3.4	WBGene00007698	genotype	0.269455	0.569514	-0.04384	0.645824
201	F37D6.1	WBGene00009507	genotype	0.479727	0.319006	-0.01498	0.804773
202	C37A5.11	WBGene00077520	genotype	0.0221832	1.65398	-0.10023	0.152835
203	T03G6.2	WBGene00003630	genotype	0.0242067	1.61607	-0.12838	0.162721
204	B0336.11	WBGene00015148	genotype	0.995833	0.00181331	0.00029	0.999285
205	F19F10.4	WBGene00017600	genotype	0.255298	0.592952	0.04595	0.631515
206	C18H9.3	WBGene00016002	genotype	0.0974256	1.01133	-0.05375	0.390636
207	F18C5.10	WBGene00017563	genotype	0.0877563	1.05672	-0.0568	0.368394
208	ZK593.2	WBGene00014002	genotype	0.39897	0.399059	0.03869	0.754683
209	W08E12.7	WBGene00021088	genotype	0.842094	0.0746392	0.00817	0.956796
210	Y67H2A.1	WBGene00013460	genotype	0.810625	0.0911801	-0.00947	0.946753
211			genotype	0.470847	0.327121	-0.05118	0.799988
212	C33C12.6	WBGene00016338	genotype	0.678773	0.168276	-0.00559	0.899632
213	F47B7.2	WBGene00018533	genotype	0.92091	0.0357826	0.00413	0.981244
214	ZK430.5	WBGene00022741	genotype	0.179253	0.746534	-0.09057	0.5387
215			genotype	0.361878	0.441438	-0.01459	0.72788
216	F55G1.7	WBGene00018903	genotype	0.370341	0.431398	-0.06347	0.734085
217			genotype	0.246549	0.608097	-0.04954	0.622666
218	C37E2.3	WBGene00007995	genotype	0.74757	0.126348	0.00784	0.924628
219	F56G4.7	WBGene00044250	genotype	8.15045e-09	8.08882	0.59949	3.65638e-07
220	Y57A10C.4	WBGene00013282	genotype	0.308487	0.510763	-0.01431	0.681374
221	C35E7.5	WBGene00016457	genotype	0.903491	0.0440763	0.00746	0.975361
222	T05C12.2	WBGene00000053	genotype	0.488257	0.311351	0.02841	0.80949
223	Y15E3A.3	WBGene00012442	genotype	0.572245	0.242418	-0.02651	0.852007
224	F14D7.1	WBGene00008788	genotype	0.199042	0.701055	-0.21394	0.566937
225	F09F7.6	WBGene00017303	genotype	0.801819	0.0959235	0.02669	0.943931
226			genotype	0.624926	0.204171	0.00927	0.877096
227	W04G5.7	WBGene00012267	genotype	0.582559	0.23466	-0.01165	0.85766
228	Y80D3A.2	WBGene00001258	genotype	0.0595439	1.22516	-0.08243	0.293277
229	F54H12.8	WBGene00045247	genotype	0.234079	0.630637	0.12421	0.609704
230	F35A5.5	WBGene00018027	genotype	0.236767	0.62568	0.05053	0.613136
231	Y55D9A.1	WBGene00013223	genotype	0.657814	0.181897	-0.028	0.890875
232	C18E9.3	WBGene00004105	genotype	0.0728197	1.13775	-0.08865	0.331329
233	F09E5.3	WBGene00017283	genotype	0.922409	0.0350766	-0.0039	0.981674
234	T28B8.1	WBGene00012113	genotype	0.684334	0.164732	0.0362	0.90199
235			genotype	0.551485	0.258466	-0.00897	0.842935
236	Y66D12A.21	WBGene00013446	genotype	0.161453	0.791953	0.04731	0.510146
237	T07C4.4	WBGene00004986	genotype	0.700587	0.154538	-0.02286	0.908379
238	C18H9.8	WBGene00016005	genotype	0.805215	0.094088	0.00889	0.94532
239	B0035.5	WBGene00007108	genotype	0.305875	0.514457	-0.02132	0.678787
240	R31.2	WBGene00011270	genotype	0.245957	0.609141	0.04415	0.62222
241	T06D10.1	WBGene00011531	genotype	0.462458	0.334927	0.02814	0.794381
242	F54E7.8	WBGene00018830	genotype	0.341278	0.466891	-0.07199	0.709937
243	R05D11.3	WBGene00004305	genotype	0.539374	0.26811	-0.03897	0.837729
244	ZK470.6	WBGene00022747	genotype	0.449685	0.347092	-0.0247	0.787086
245	C29F9.3	WBGene00016218	genotype	1.79084e-31	30.7469	1.26888	2.99932e-28
246	T19C3.1	WBGene00020559	genotype	0.199591	0.699858	0.0556	0.567363
247			genotype	0.53306	0.273224	-0.00789	0.834198
248			genotype	0.556738	0.254349	-0.00656	0.84523
249			genotype	0.231377	0.63568	-0.01314	0.607014
250			genotype	0.0937866	1.02786	-0.02105	0.382144
251			genotype	0.696213	0.157258	-0.0087	0.906556
252			genotype	0.929683	0.0316649	-0.00269	0.984226
253			genotype	0.180224	0.744186	0.02139	0.54047
254			genotype	0.803126	0.0952163	-0.00623	0.944442
255			genotype	0.623532	0.205141	-0.01494	0.876321
256			genotype	0.380926	0.41916	-0.01467	0.742545
257			genotype	0.0570843	1.24348	-0.0306	0.286244
258			genotype	0.0945777	1.02421	-0.02445	0.383844
259			genotype	0.632283	0.199088	-0.00675	0.88021
260			genotype	0.942391	0.025769	0.00101	0.987346
261			genotype	0.243536	0.613437	-0.01856	0.62036
262			genotype	0.243071	0.614267	-0.01726	0.619878
263			genotype	0.649212	0.187614	-0.00685	0.887298
264			genotype	0.570929	0.243418	-0.01012	0.851105
265	C29H12.1	WBGene00004680	genotype	0.574174	0.240957	-0.03782	0.853053
266	T05F1.7	WBGene00011492	genotype	0.0979434	1.00902	-0.02707	0.391774
267	T19H5.7	WBGene00045414	genotype	0.108369	0.965094	-0.08186	0.414506
268	Y77E11A.7	WBGene00022310	genotype	0.477553	0.320978	-0.0247	0.803379
269	C41H7.5	WBGene00016575	genotype	0.0568435	1.24532	-0.09999	0.285544
270	C03G5.1	WBGene00015391	genotype	0.19768	0.704038	-0.05941	0.564764
271	K07A12.7	WBGene00010624	genotype	0.51327	0.289654	0.02333	0.824621
272	R08E3.4	WBGene00019960	genotype	0.68466	0.164525	-0.02917	0.902062
273	F57H12.3	WBGene00003879	genotype	0.668534	0.174876	0.06267	0.895524
274	R53.4	WBGene00011273	genotype	0.276508	0.558292	-0.03286	0.653515
275	C38D4.7	WBGene00008007	genotype	0.597754	0.223478	0.03549	0.864782
276	F59A1.9	WBGene00010295	genotype	1.13137e-14	13.9464	1.05924	1.35345e-12
277	T20B12.6	WBGene00003378	genotype	0.0281862	1.54996	-0.13354	0.181126
278	C09G12.14	WBGene00023476	genotype	0.823683	0.0842399	0.00437	0.950475
279	Y41C4A.6	WBGene00012753	genotype	0.641677	0.192683	0.02431	0.884646
280	ZK1067.2	WBGene00014208	genotype	0.36689	0.435464	-0.03698	0.731051
281	Y37D8A.2	WBGene00012544	genotype	0.00019919	3.70073	0.11975	0.00346619
282	T02C5.5	WBGene00006742	genotype	0.174089	0.759228	0.05482	0.530408
283	F22E5.14	WBGene00005561	genotype	0.28893	0.539208	-0.01802	0.665147
284	C04E12.7	WBGene00015437	genotype	2.11682e-13	12.6743	0.50872	1.99007e-11
285	C33H5.13	WBGene00016379	genotype	0.668897	0.174641	0.02834	0.895643
286	T07C4.8	WBGene00000423	genotype	0.27371	0.562709	-0.06859	0.65054
287	K02F2.2	WBGene00019322	genotype	0.750434	0.124687	0.01973	0.926134
288	T19D2.2	WBGene00004184	genotype	0.581692	0.235307	0.02667	0.85737
289	F26F12.5	WBGene00017836	genotype	0.936277	0.0285958	-0.00231	0.98596
290	F26F12.3	WBGene00017834	genotype	0.885961	0.0525856	-0.01416	0.971275
291	C16C4.3	WBGene00015827	genotype	0.727874	0.137944	-0.01241	0.918284
292	C37H5.11	WBGene00000860	genotype	0.122701	0.911152	0.02885	0.442632
293	W01B6.9	WBGene00003576	genotype	0.798463	0.0977452	-0.02365	0.942727
294	F08C6.2	WBGene00017241	genotype	0.782392	0.106576	0.01472	0.937684
295	T15B12.1	WBGene00020530	genotype	0.315635	0.500815	-0.04164	0.688453
296	C24F3.1	WBGene00007696	genotype	0.917311	0.0374835	-0.00291	0.979892
297	C47E8.11	WBGene00044180	genotype	0.863353	0.0638115	0.01048	0.963971
298	F22A3.7	WBGene00044605	genotype	0.464524	0.332992	0.04055	0.795442
299	C06G4.6	WBGene00044446	genotype	0.252468	0.597794	0.10314	0.628842
300	C46E10.8	WBGene00016712	genotype	0.137373	0.862099	-0.15615	0.470321
301	H10E21.3	WBGene00003670	genotype	9.76618e-05	4.01028	0.21673	0.00185713
302	F13C5.3	WBGene00017424	genotype	0.737879	0.132015	-0.00395	0.921994
303	C30H6.12	WBGene00044238	genotype	0.505058	0.296659	0.02249	0.819868
304	W05E10.5	WBGene00012282	genotype	0.472305	0.325777	0.03649	0.800604
305	W02D7.7	WBGene00004766	genotype	0.996441	0.00154826	-0.00021	0.999403
306	EEED8.13	WBGene00017141	genotype	0.811641	0.090636	-0.01962	0.947052
307	F25F2.1	WBGene00009115	genotype	0.32691	0.485572	0.08305	0.697306
308	Y39A1A.2	WBGene00012642	genotype	0.328538	0.483414	0.11352	0.698328
309	K02D3.1	WBGene00010504	genotype	0.482201	0.316772	-0.01246	0.806492
310			genotype	0.424465	0.372158	-0.01429	0.771445
311	B0365.3	WBGene00001137	genotype	0.142631	0.845785	-0.04992	0.479593
312			genotype	0.941902	0.0259943	-0.00218	0.987346
313	F46B6.13	WBGene00044192	genotype	0.0112551	1.94865	-0.14409	0.0937474
314	Y41C4A.8	WBGene00012755	genotype	0.605253	0.218063	0.0422	0.867658
315	C04F1.3	WBGene00002989	genotype	0.990158	0.00429571	-0.00072	0.997659
316			genotype	0.555572	0.255259	0.02387	0.844924
317	C55B7.11	WBGene00016947	genotype	0.448972	0.34778	0.02055	0.786767
318	K10D2.6	WBGene00001262	genotype	0.782119	0.106727	-0.01158	0.937639
319	Y45F10D.12	WBGene00004430	genotype	0.590061	0.229103	0.02222	0.861062
320	C27A2.7	WBGene00044386	genotype	0.89566	0.0478567	-0.00406	0.973389
321			genotype	8.05799e-05	4.09377	-0.24775	0.00157129
322	E04A4.7	WBGene00017121	genotype	0.537049	0.269986	-0.02858	0.83609
323	C49D10.4	WBGene00016773	genotype	0.74538	0.127622	0.01603	0.924235
324	C38C3.5	WBGene00006794	genotype	0.989203	0.00471437	-0.00044	0.997525
325	F41G4.1	WBGene00018307	genotype	0.0697783	1.15628	0.08058	0.322368
326	Y73C8C.2	WBGene00022261	genotype	0.601792	0.220553	-0.02986	0.86652
327	Y39D8A.1	WBGene00021448	genotype	0.82963	0.0811157	-0.0071	0.95259
328	F52C6.6	WBGene00018663	genotype	0.537286	0.269795	-0.02799	0.83629
329	F07C6.2	WBGene00008553	genotype	0.00621716	2.20641	0.16002	0.0599318
330			genotype	0.135327	0.868615	0.05609	0.466936
331	Y53G8AR.9	WBGene00021816	genotype	0.499942	0.30108	0.02535	0.816577
332			genotype	0.909776	0.0410656	-0.00149	0.977547
333			genotype	0.244147	0.612349	-0.01721	0.620813
334			genotype	0.0127834	1.89335	-0.03409	0.102639
335			genotype	0.3936	0.404945	-0.01429	0.750743
336			genotype	0.91729	0.0374933	-0.00381	0.979892
337			genotype	0.74236	0.129385	-0.00447	0.923048
338			genotype	0.957949	0.0186576	0.00105	0.991344
339			genotype	0.766439	0.115522	0.0064	0.93254
340			genotype	0.516987	0.28652	0.01051	0.826454
341			genotype	0.207748	0.682463	-0.02232	0.576988
342			genotype	0.176408	0.753481	-0.01958	0.534513
343			genotype	0.0489416	1.31032	-0.02992	0.25988
344			genotype	0.249649	0.602671	-0.01847	0.625817
345			genotype	0.0818282	1.0871	-0.02442	0.35389
346			genotype	0.111856	0.95134	-0.02211	0.421293
347			genotype	0.266225	0.574751	-0.01663	0.642318
348			genotype	0.944288	0.0248955	0.00103	0.987677
349			genotype	0.0692995	1.15927	-0.02381	0.321061
350	H06O01.2	WBGene00010369	genotype	0.739962	0.13079	-0.00923	0.92219
351	C33H5.11	WBGene00016378	genotype	0.286598	0.542726	-0.06532	0.662871
352	F29B9.2	WBGene00017920	genotype	0.279075	0.554279	-0.06177	0.656058
353			genotype	1.17314e-15	14.9307	-0.53	1.64239e-13
354	K08C9.6	WBGene00010653	genotype	0.872464	0.0592523	-0.00557	0.967096
355	Y65B4BL.3	WBGene00022035	genotype	0.779255	0.10832	0.02485	0.936801
356	Y52B11A.11	WBGene00014914	genotype	0.111771	0.95167	0.05001	0.421229
357	T23E7.2	WBGene00020732	genotype	0.748978	0.125531	0.01635	0.925426
358	F49E10.3	WBGene00001450	genotype	0.86623	0.0623667	0.00896	0.965248
359	F58B4.3	WBGene00010236	genotype	0.749121	0.125448	0.0263	0.925426
360	Y43B11AR.4	WBGene00004473	genotype	0.452674	0.344214	-0.02084	0.788311
361	Y110A2AL.7	WBGene00022444	genotype	0.722621	0.141089	-0.02135	0.916604
362			genotype	0.307372	0.512336	-0.22257	0.68024
363	R01B10.1	WBGene00000534	genotype	0.303304	0.518121	0.05674	0.677171
364	C48A7.1	WBGene00001187	genotype	0.271569	0.566119	0.06345	0.648246
365			genotype	0.452351	0.344525	-0.02084	0.788251
366	ZK867.1	WBGene00044068	genotype	0.944211	0.024931	0.0026	0.987677
367	F40F9.11	WBGene00014754	genotype	0.739577	0.131016	0.01611	0.922152
368			genotype	0.988617	0.00497189	0.00032	0.997462
369	C53B7.1	WBGene00004370	genotype	0.65529	0.183567	-0.02102	0.889773
370	K09H11.9	WBGene00044539	genotype	0.892328	0.0494754	0.00521	0.972329
371	C09F9.1	WBGene00007478	genotype	0.178508	0.748343	-0.09222	0.537372
372	F11D11.13	WBGene00045363	genotype	0.0383606	1.41611	-0.03773	0.222622
373	F52E4.6	WBGene00006948	genotype	0.565598	0.247492	-0.01782	0.848702
374			genotype	0.315925	0.500416	0.03572	0.688787
375	K10D11.3	WBGene00010747	genotype	0.54024	0.267413	-0.01561	0.838326
376	T12C9.5	WBGene00003699	genotype	0.144964	0.83874	0.06077	0.483327
377	C47E8.10	WBGene00044216	genotype	0.731596	0.135729	0.03916	0.919943
378	C06A8.6	WBGene00015516	genotype	0.406595	0.390838	0.14854	0.759855
379	T21B4.3	WBGene00011877	genotype	0.0115045	1.93913	0.09903	0.0952986
380	C01C4.2	WBGene00015292	genotype	0.313398	0.503904	0.03077	0.686355
381	Y39B6A.1	WBGene00012664	genotype	0.834321	0.0786669	0.00853	0.9541
382	Y43H11AL.2	WBGene00021546	genotype	0.229704	0.638832	0.05542	0.605823
383			genotype	0.00968721	2.0138	-0.07848	0.0838705
384			genotype	0.814748	0.0889768	-0.00941	0.947667
385	F52F12.3	WBGene00003396	genotype	0.466912	0.330765	0.04947	0.796956
386	C25E10.8	WBGene00016097	genotype	2.77168e-06	5.55726	-0.21905	7.85309e-05
387	K02G10.4	WBGene00001454	genotype	0.908997	0.0414375	0.00839	0.977219
388	F31E9.8	WBGene00045408	genotype	1.08449e-17	16.9648	-0.28712	2.0161e-15
389	T08B2.5	WBGene00020346	genotype	0.166768	0.777886	-0.05898	0.518798
390	F40A3.4	WBGene00018219	genotype	0.862894	0.0640426	-0.01493	0.963668
391	Y15E3A.1	WBGene00003681	genotype	0.46337	0.334072	-0.03709	0.794842
392	F53F1.3	WBGene00009981	genotype	0.263217	0.579687	0.049	0.638827
393	ZK370.4	WBGene00022718	genotype	0.150237	0.823223	-0.05575	0.492078
394			genotype	0.00327472	2.48483	-0.13349	0.0368231
395	F22B7.7	WBGene00006662	genotype	0.509627	0.292747	0.02784	0.822373
396	F56D2.1	WBGene00018963	genotype	0.498738	0.302128	0.01373	0.815947
397	T01H10.7	WBGene00011360	genotype	0.882851	0.0541126	-0.00473	0.96985
398			genotype	0.758454	0.120071	0.01796	0.929204
399			genotype	2.60333e-06	5.58447	-0.30504	7.40393e-05
400	F01F1.2	WBGene00017159	genotype	0.183141	0.737213	-0.04386	0.544553
401			genotype	0.645756	0.189931	0.0873	0.886105
402			genotype	0.506436	0.295476	-0.06492	0.820292
403	C33H5.4	WBGene00002221	genotype	0.564047	0.248685	0.06187	0.848481
404			genotype	0.22396	0.64983	-0.04785	0.598797
405			genotype	0.453771	0.343163	0.02475	0.789243
406	Y34B4A.2	WBGene00021319	genotype	0.451359	0.345478	-0.0223	0.788102
407	Y47D7A.3	WBGene00021617	genotype	0.589715	0.229358	0.00824	0.860921
408			genotype	0.447108	0.349588	-0.0191	0.786089
409	C30F12.1	WBGene00016260	genotype	0.628103	0.201969	-0.02549	0.878311
410	C44C1.6	WBGene00016645	genotype	0.558093	0.253294	-0.04198	0.845741
411	T06E4.12	WBGene00044011	genotype	0.634573	0.197518	0.061	0.880983
412	T14G8.2	WBGene00011770	genotype	0.0338914	1.46991	-0.08695	0.205136
413	W03F9.2	WBGene00021000	genotype	0.064333	1.19157	-0.09628	0.307455
414	Y45F10B.10	WBGene00004265	genotype	0.0469495	1.32837	-0.09858	0.253289
415			genotype	0.0166452	1.77871	0.18481	0.124639
416	T19A6.1	WBGene00011827	genotype	0.580167	0.236447	-0.0146	0.856577
417	K11D2.3	WBGene00006829	genotype	0.077513	1.11063	-0.08328	0.343174
418			genotype	0.749181	0.125413	-0.00466	0.925426
419			genotype	0.564474	0.248356	-0.00778	0.848702
420			genotype	0.348918	0.457276	-0.01572	0.716337
421			genotype	0.976093	0.0105087	-0.00066	0.994944
422			genotype	0.591923	0.227735	-0.01455	0.862193
423			genotype	0.862836	0.0640718	-0.00301	0.963651
424			genotype	0.828294	0.0818157	0.00776	0.9521
425			genotype	0.728767	0.137411	-0.01048	0.918579
426			genotype	0.0435107	1.3614	-0.03447	0.241155
427			genotype	0.462403	0.334979	-0.01171	0.794381
428			genotype	0.265658	0.575678	-0.01722	0.64186
429			genotype	0.183428	0.736534	-0.02338	0.545089
430			genotype	0.323307	0.490384	-0.0134	0.694531
431			genotype	0.0916119	1.03805	-0.02471	0.377375
432			genotype	0.339591	0.469044	-0.01306	0.708554
433			genotype	0.110588	0.956293	-0.0252	0.418583
434	F15H9.1	WBGene00008870	genotype	0.00592362	2.22741	0.28444	0.0577642
435	C25E10.9	WBGene00023417	genotype	0.00990331	2.00422	-0.13813	0.0853005
436	ZC434.5	WBGene00001337	genotype	0.815351	0.0886551	0.00872	0.948015
437	M176.5	WBGene00010944	genotype	0.992574	0.003237	0.0006	0.998225
438			genotype	0.58569	0.232332	-0.01405	0.859002
439	T10E10.3	WBGene00020420	genotype	0.182906	0.737773	-0.07086	0.544441
440	C33F10.7	WBGene00016355	genotype	0.726445	0.138797	-0.02923	0.917901
441	F08A8.8	WBGene00045468	genotype	0.438687	0.357845	0.05937	0.780694
442	M02F4.7	WBGene00019738	genotype	0.761626	0.118258	-0.02867	0.930403
443	K01D12.10	WBGene00010469	genotype	0.242868	0.61463	-0.06704	0.619569
444	K08F4.2	WBGene00010677	genotype	0.0239542	1.62062	-0.10538	0.161456
445	Y39E4B.11	WBGene00012720	genotype	0.402401	0.395341	0.08256	0.756893
446	Y48A6B.4	WBGene00012965	genotype	0.0521719	1.28256	-0.12503	0.271119
447	R09H10.2	WBGene00011180	genotype	0.310613	0.50778	0.03517	0.6837
448	F21D5.7	WBGene00009012	genotype	0.789475	0.102662	-0.00845	0.940234
449	T27A10.3	WBGene00000515	genotype	0.0821852	1.08521	0.10069	0.354992
450	F28E10.1	WBGene00017900	genotype	0.837855	0.0768309	-0.01002	0.955701
451	Y41D4B.19	WBGene00003794	genotype	3.02692e-05	4.519	-0.18973	0.000670968
452	W03F9.11	WBGene00044512	genotype	0.839306	0.0760796	-0.0109	0.956229
453			genotype	0.682953	0.165609	0.01485	0.901539
454	ZC482.5	WBGene00013914	genotype	0.526024	0.278995	-0.02244	0.831161
455	C35B8.2	WBGene00006887	genotype	0.982917	0.00748327	0.0006	0.996099
456	Y47D7A.5	WBGene00001714	genotype	0.885018	0.0530478	0.02795	0.970923
457			genotype	0.220226	0.657132	-0.05162	0.594011
458	C39E9.4	WBGene00008028	genotype	0.315308	0.501266	-0.10096	0.688104
459	K04G2.6	WBGene00010565	genotype	0.548649	0.260706	0.02479	0.841641
460	F39G3.3	WBGene00018208	genotype	0.892095	0.0495889	0.00897	0.972295
461			genotype	0.00557523	2.25374	-0.0875	0.0550223
462	T11B7.1	WBGene00011706	genotype	0.246386	0.608383	-0.11908	0.622632
463	Y48G1BL.2	WBGene00000227	genotype	0.205304	0.687602	-0.04187	0.574331
464	B0361.2	WBGene00015156	genotype	0.759757	0.119325	-0.01541	0.929652
465	C34C6.4	WBGene00007917	genotype	0.639886	0.193898	-0.01366	0.883467
466			genotype	0.889058	0.0510698	-0.01758	0.971791
467	W06H8.8	WBGene00006436	genotype	0.0415624	1.3813	-0.04782	0.234244
468			genotype	0.515979	0.287368	0.03772	0.825899
469	E03H12.9	WBGene00017115	genotype	0.280944	0.551381	-0.02103	0.657655
470			genotype	0.748729	0.125675	-0.0048	0.925246
471	R11D1.11	WBGene00000984	genotype	0.16461	0.783543	-0.04705	0.515022
472	C09B7.4	WBGene00022919	genotype	0.528199	0.277203	-0.01161	0.832351
473	Y54G2A.21	WBGene00021886	genotype	0.0545597	1.26313	-0.07275	0.278464
474	T22A3.4	WBGene00044070	genotype	0.924355	0.0341613	0.00967	0.98245
475	C25F9.13	WBGene00045413	genotype	0.980178	0.00869507	-0.00039	0.995551
476			genotype	0.963972	0.0159356	-0.00111	0.992369
477	F26E4.11	WBGene00009164	genotype	0.534754	0.271846	-0.03675	0.834949
478			genotype	1.95317e-12	11.7093	1.02087	1.58568e-10
479			genotype	0.0272343	1.56488	-0.04596	0.176894
480	C34H4.5	WBGene00016427	genotype	0.574881	0.240422	-0.02745	0.853481
481	T03D3.14	WBGene00005635	genotype	0.280186	0.552554	0.03597	0.656812
482	C18B12.3	WBGene00001096	genotype	0.233019	0.632608	-0.02644	0.608731
483	C45B2.5	WBGene00001602	genotype	0.878717	0.0561511	-0.00574	0.968841
484	Y48B6A.11	WBGene00012982	genotype	0.500629	0.300484	-0.05232	0.817125
485	C01H6.6	WBGene00007255	genotype	0.197312	0.704846	0.05831	0.56407
486	C42D8.9	WBGene00044299	genotype	0.210718	0.676297	-0.06163	0.580593
487	T19B10.12	WBGene00050898	genotype	0.567836	0.245777	0.03787	0.84984
488	C06C3.1	WBGene00003196	genotype	0.719054	0.143239	-0.02261	0.91552
489	ZC482.4	WBGene00013913	genotype	0.822428	0.0849021	0.00379	0.950155
490	B0496.7	WBGene00015216	genotype	0.400309	0.397605	-0.06063	0.755476
491	C18D11.4	WBGene00004705	genotype	0.118729	0.925444	-0.08561	0.435435
492			genotype	0.828989	0.0814511	0.00701	0.952345
493			genotype	0.698039	0.15612	0.00724	0.907466
494	F55C9.3	WBGene00010100	genotype	0.00027343	3.56315	-0.21098	0.00454411
495	F45E12.3	WBGene00000839	genotype	0.675273	0.170521	-0.02333	0.898187
496	ZC434.5	WBGene00001337	genotype	0.362099	0.441172	-0.03593	0.727981
497	F14F8.13	WBGene00023505	genotype	0.814712	0.0889961	-0.00601	0.947667
498	R09B5.7	WBGene00005611	genotype	0.610653	0.214205	-0.02613	0.870245
499	T11G6.7	WBGene00011721	genotype	0.836523	0.0775219	0.01457	0.95517
500	F28E10.4	WBGene00017902	genotype	0.888407	0.0513878	-0.00465	0.971791
501	F08G12.4	WBGene00006922	genotype	0.709479	0.14906	-0.01465	0.912549
502	M79.2	WBGene00010902	genotype	0.657896	0.181842	0.02403	0.89092
503			genotype	0.389558	0.409427	-0.01134	0.747834
504			genotype	0.471308	0.326695	-0.01191	0.800367
505			genotype	0.486722	0.312719	-0.01112	0.808927
506			genotype	0.106135	0.974141	-0.0345	0.410232
507			genotype	0.887984	0.0515949	0.00235	0.971791
508			genotype	0.861554	0.0647174	0.00662	0.963494
509			genotype	0.709373	0.149125	-0.02313	0.912547
510			genotype	0.231636	0.635195	0.01821	0.607186
511			genotype	0.848438	0.07138	-0.0031	0.959467
512			genotype	0.664658	0.177402	-0.00665	0.89428
513			genotype	0.64044	0.193521	-0.01129	0.883918
514			genotype	0.154807	0.810211	-0.02531	0.499704
515			genotype	0.800668	0.0965475	-0.00366	0.943681
516			genotype	0.499254	0.301679	-0.00884	0.816117
517			genotype	0.238259	0.622951	-0.01536	0.614526
518			genotype	0.183152	0.737189	-0.0225	0.544553
519	F07A5.1	WBGene00002136	genotype	0.565923	0.247243	-0.06669	0.848834
520	C34D1.3	WBGene00003850	genotype	0.753619	0.122848	0.00797	0.927717
521	W03G9.8	WBGene00044431	genotype	0.0981748	1.008	-0.09579	0.392323
522	F46C3.1	WBGene00003970	genotype	0.487005	0.312466	-0.05178	0.809004
523	F39B2.1	WBGene00009553	genotype	0.508922	0.293349	-0.05106	0.822034
524	C08C3.3	WBGene00003102	genotype	0.761097	0.11856	0.02076	0.930083
525	K10D2.7	WBGene00019633	genotype	0.072992	1.13672	0.06019	0.331836
526	K08D12.1	WBGene00003947	genotype	0.260458	0.584263	0.03024	0.636127
527	C46H11.4	WBGene00002979	genotype	0.295576	0.52933	-0.04268	0.671279
528	F47A4.1	WBGene00009799	genotype	0.842848	0.0742509	0.00474	0.957146
529	R08H2.14	WBGene00005325	genotype	0.057804	1.23804	-0.08551	0.288446
530	Y51A2B.2	WBGene00013066	genotype	0.454718	0.342258	-0.06074	0.789575
531	F09B9.2	WBGene00006839	genotype	0.656549	0.182733	0.02327	0.890324
532			genotype	2.69456e-08	7.56951	0.22206	1.1067e-06
533			genotype	0.548195	0.261065	-0.01068	0.841546
534	F33A8.3	WBGene00000472	genotype	0.183607	0.736112	-0.04397	0.545377
535	K10D2.1	WBGene00019627	genotype	0.660422	0.180178	-0.02653	0.89192
536	D2023.1	WBGene00014300	genotype	0.694135	0.158556	-0.0357	0.905594
537			genotype	0.0759518	1.11946	-0.02821	0.339381
538	C05E4.14	WBGene00005228	genotype	0.0051313	2.28977	0.22299	0.0517133
539	Y51H1A.4	WBGene00013095	genotype	0.474017	0.324206	-0.06217	0.801039
540	F07A11.1	WBGene00008545	genotype	0.616517	0.210055	-0.01615	0.872853
541	F58D5.5	WBGene00010244	genotype	0.444421	0.352205	0.04177	0.784704
542	Y22D7AR.6	WBGene00021260	genotype	0.128661	0.890553	-0.05786	0.454295
543			genotype	0.0140899	1.85109	-0.11758	0.110087
544			genotype	0.597442	0.223704	0.11074	0.864744
545	T24F1.7	WBGene00011999	genotype	0.856622	0.0672106	-0.02637	0.961715
546	D1086.20	WBGene00077448	genotype	0.841608	0.0748899	0.00617	0.956664
547	F58B3.8	WBGene00001107	genotype	0.553231	0.257093	0.02855	0.843699
548	C01F6.6	WBGene00006438	genotype	0.746641	0.126888	0.01911	0.924457
549	R04F11.2	WBGene00011015	genotype	0.850078	0.0705414	-0.01017	0.959794
550	F54H12.1	WBGene00000041	genotype	0.00273514	2.56302	-0.15597	0.0320754
551	Y106G6H.2	WBGene00003902	genotype	3.25547e-05	4.48739	-0.12645	0.000714624
552	T15B7.12	WBGene00020524	genotype	0.987998	0.00524401	0.00026	0.997296
553	Y5H2A.4	WBGene00044521	genotype	0.000335555	3.47424	0.20034	0.00545231
554	M01D7.7	WBGene00001196	genotype	0.910832	0.0405618	-0.00367	0.978092
555	T23F6.1	WBGene00011949	genotype	0.902827	0.0443956	-0.01393	0.975233
556			genotype	0.742001	0.129595	0.00537	0.92296
557	Y57G11C.5	WBGene00013303	genotype	0.797454	0.0982943	0.03335	0.942596
558	C17E7.1	WBGene00015897	genotype	0.000380604	3.41953	-0.15892	0.00605165
559	F33G12.3	WBGene00018015	genotype	0.235053	0.628835	-0.08608	0.611137
560	C15C7.5	WBGene00015791	genotype	0.840555	0.0754341	-0.00684	0.956469
561	Y73B6A.5	WBGene00003030	genotype	0.00729339	2.13707	-0.13861	0.0678197
562			genotype	0.458978	0.338208	0.11585	0.792448
563	C32H11.3	WBGene00007866	genotype	0.767366	0.114998	0.01902	0.932753
564	R07C3.6	WBGene00019922	genotype	0.134274	0.872008	-0.1761	0.464523
565	T23H2.1	WBGene00003798	genotype	0.383319	0.41644	-0.01631	0.744063
566	C50F2.6	WBGene00001430	genotype	0.776082	0.110092	-0.03753	0.935681
567			genotype	0.872225	0.0593712	-0.01158	0.967086
568	H03G16.6	WBGene00044141	genotype	0.103083	0.986814	-0.03845	0.40348
569	Y105C5B.15	WBGene00013654	genotype	0.832356	0.0796911	-0.01451	0.953734
570			genotype	0.242389	0.615487	0.0269	0.619116
571			genotype	0.663462	0.178184	0.01429	0.893505
572	Y41D4B.24	WBGene00021524	genotype	0.605059	0.218203	-0.024	0.867657
573	T07F10.4	WBGene00011590	genotype	0.553111	0.257187	0.0249	0.843679
574	ZK355.1	WBGene00022711	genotype	0.854187	0.0684473	0.00362	0.961227
575	H37A05.4	WBGene00044200	genotype	0.106967	0.970749	-0.10762	0.412008
576	C43F9.8	WBGene00001163	genotype	0.859163	0.0659245	-0.01812	0.962692
577	Y116F11B.2	WBGene00013820	genotype	0.130423	0.884647	-0.14381	0.457293
578	Y39F10B.1	WBGene00021456	genotype	3.17892e-05	4.49772	-0.24822	0.000699857
579			genotype	0.00569217	2.24472	-0.11883	0.0559322
580	K08A8.2	WBGene00004949	genotype	0.243576	0.613366	-0.04309	0.62036
581			genotype	0.114084	0.942774	-0.12656	0.425827
582	F10A3.10	WBGene00014733	genotype	0.531039	0.274874	-0.0221	0.83317
583	K08H10.6	WBGene00010698	genotype	0.38486	0.414698	-0.04193	0.745258
584	T23D8.9	WBGene00006379	genotype	0.199845	0.699306	-0.04604	0.567473
585	T28B11.1	WBGene00012117	genotype	0.092601	1.03338	-0.02966	0.379398
586	M03C11.7	WBGene00010844	genotype	0.634371	0.197657	-0.02005	0.880892
587	ZK328.1	WBGene00000874	genotype	0.627887	0.202118	0.02115	0.878212
588	F15A2.5	WBGene00001164	genotype	0.545161	0.263476	-0.06164	0.840432
589			genotype	0.90873	0.0415652	-0.00157	0.977219
590			genotype	0.477465	0.321058	-0.01032	0.803379
591			genotype	0.708144	0.149878	0.00621	0.911573
592			genotype	0.690054	0.161117	0.00461	0.904014
593			genotype	0.392925	0.405691	0.03253	0.750345
594			genotype	0.60362	0.219237	0.03184	0.866922
595			genotype	0.762981	0.117486	0.00534	0.931041
596			genotype	0.999996	1.74807e-06	0	0.999996
597			genotype	0.319326	0.495766	-0.01331	0.691643
598			genotype	0.207391	0.683209	-0.02914	0.576672
599			genotype	0.356375	0.448092	-0.01766	0.722797
600			genotype	0.532951	0.273313	-0.01233	0.834152
601			genotype	0.303455	0.517906	-0.01355	0.677203
602			genotype	0.161677	0.791353	-0.01727	0.510261
603			genotype	0.00289999	2.5376	-0.13487	0.0335561
604	C08H9.6	WBGene00007466	genotype	0.103714	0.984161	-0.1197	0.404761
605	F09F7.4	WBGene00017301	genotype	0.528464	0.276985	-0.02804	0.832362
606	E01A2.2	WBGene00017085	genotype	0.16317	0.787359	-0.03107	0.512674
607	Y43H11AL.2	WBGene00021546	genotype	0.590932	0.228463	0.02422	0.861581
608			genotype	0.0491279	1.30867	-0.099	0.260564
609			genotype	0.946384	0.0239324	0.00087	0.988193
610	C36F7.4	WBGene00004372	genotype	0.448039	0.348684	-0.02341	0.786508
611	Y37D8A.14	WBGene00012553	genotype	0.870279	0.0603413	0.00396	0.966596
612	C39E9.8	WBGene00008032	genotype	0.0138523	1.85848	-0.17708	0.108883
613	R01H2.8	WBGene00045190	genotype	0.969752	0.0133395	0.00068	0.993434
614			genotype	0.642529	0.192107	-0.00617	0.884858
615			genotype	0.000431742	3.36478	-0.18346	0.00672925
616			genotype	0.125581	0.901077	-0.0707	0.447887
617	K07A3.2	WBGene00004226	genotype	0.950484	0.0220554	0.0061	0.989506
618	T22C1.5	WBGene00011916	genotype	0.537356	0.269738	-0.01495	0.836321
619	R193.2	WBGene00020128	genotype	0.518485	0.285264	-0.05072	0.827074
620	Y51F10.5	WBGene00021766	genotype	0.667278	0.175693	-0.02966	0.894987
621	F53G12.6	WBGene00004962	genotype	0.229515	0.639188	0.12673	0.605524
622			genotype	0.116894	0.932208	-0.06982	0.431591
623	T19B4.2	WBGene00003793	genotype	0.0689003	1.16178	-0.0969	0.319753
624			genotype	0.30821	0.511153	-0.02602	0.681022
625	F53E4.1	WBGene00009978	genotype	0.773521	0.111528	-0.01102	0.934732
626	Y47D7A.11	WBGene00021623	genotype	0.132411	0.878077	-0.1063	0.460884
627	T06A1.4	WBGene00020279	genotype	0.0245938	1.60917	-0.10328	0.164444
628	K02A6.1	WBGene00019292	genotype	0.237465	0.6244	-0.03872	0.614074
629	F42A8.1	WBGene00009626	genotype	0.061044	1.21436	-0.16584	0.298174
630	C56G2.1	WBGene00016977	genotype	0.982536	0.00765143	0.00082	0.996099
631	C32E8.9	WBGene00016325	genotype	0.387739	0.41146	0.03529	0.74669
632	Y24D9A.1	WBGene00021281	genotype	0.25749	0.589239	-0.04565	0.633689
633	K08D8.4	WBGene00010658	genotype	2.1762e-08	7.6623	-0.6366	9.1034e-07
634	ZK1290.15	WBGene00044775	genotype	1.58135e-05	4.80097	0.2702	0.000373218
635			genotype	0.192549	0.71546	0.03386	0.557073
636	B0207.12	WBGene00000232	genotype	0.763356	0.117273	0.01029	0.931258
637	H18N23.2	WBGene00019211	genotype	0.889201	0.051	0.00552	0.971791
638	C08F11.2	WBGene00007451	genotype	0.27456	0.561362	-0.01561	0.65142
639	T27E4.1	WBGene00020861	genotype	0.886176	0.0524798	-0.00605	0.971339
640	T20D3.3	WBGene00011857	genotype	0.693096	0.159206	0.01437	0.905127
641	Y57G11C.24	WBGene00001330	genotype	0.733926	0.134348	0.02103	0.920528
642	K02E11.11	WBGene00050975	genotype	0.575176	0.240199	-0.01208	0.853609
643	F35E2.3	WBGene00009411	genotype	2.81128e-08	7.5511	0.55219	1.15046e-06
644			genotype	0.422234	0.374447	0.02055	0.770241
645	F48F7.8	WBGene00009853	genotype	0.0237236	1.62482	-0.08744	0.16014
646	M04G12.2	WBGene00000789	genotype	0.527688	0.277622	0.04862	0.832098
647	C31B8.7	WBGene00016282	genotype	0.106761	0.971589	-0.07977	0.41143
648	T07H3.2	WBGene00020325	genotype	0.286692	0.542584	-0.07386	0.662929
649			genotype	0.0451825	1.34503	0.13859	0.247526
650	T02B11.5	WBGene00005622	genotype	0.621764	0.206374	-0.0106	0.875851
651	R53.6	WBGene00011275	genotype	0.547701	0.261457	0.01497	0.841448
652	B0464.7	WBGene00000235	genotype	0.388723	0.41036	0.02334	0.74718
653	C24D10.2	WBGene00016054	genotype	0.690629	0.160755	0.06502	0.904246
654	F41E6.4	WBGene00018285	genotype	0.0664824	1.17729	-0.0902	0.313062
655	C17C3.1	WBGene00015887	genotype	0.9503	0.0221395	-0.00202	0.989493
656	C14E2.6	WBGene00015775	genotype	0.0726894	1.13853	0.07222	0.330852
657	K07H8.10	WBGene00019510	genotype	0.175572	0.755545	0.05092	0.532843
658	F53C11.9	WBGene00044921	genotype	0.00551513	2.25844	0.19978	0.0546199
659	B0284.1	WBGene00007131	genotype	0.061776	1.20918	-0.09374	0.300184
660	K09F6.11	WBGene00044361	genotype	0.909075	0.0414005	-0.00283	0.977219
661			genotype	0.198886	0.701395	-0.10846	0.566706
662	F57G8.8	WBGene00005747	genotype	0.286494	0.542884	-0.03406	0.662871
663	Y34B4A.3	WBGene00002031	genotype	0.626835	0.202847	-0.02509	0.877759
664			genotype	0.671335	0.173061	0.04844	0.896838
665	Y54E5A.4	WBGene00003790	genotype	0.305207	0.515406	-0.06115	0.678235
666	F54H12.1	WBGene00000041	genotype	0.037038	1.43135	-0.09038	0.217655
667			genotype	0.77265	0.112017	-0.0151	0.934394
668	C36E8.5	WBGene00006537	genotype	0.512418	0.290376	-0.0224	0.823966
669	T26H5.9	WBGene00044206	genotype	0.236444	0.626272	-0.15718	0.612756
670	Y55B1AR.1	WBGene00002269	genotype	0.339896	0.468653	-0.06607	0.708692
671	C09G12.17	WBGene00044470	genotype	0.000100113	3.99951	-0.08032	0.00189817
672	E02H9.1	WBGene00017099	genotype	0.417626	0.379213	-0.01897	0.767424
673	Y116A8C.11	WBGene00013791	genotype	0.0384701	1.41488	-0.07677	0.223028
674			genotype	0.884657	0.053225	-0.00206	0.970787
675			genotype	0.683865	0.16503	0.00623	0.901778
676			genotype	0.866379	0.062292	-0.00215	0.965248
677			genotype	0.893833	0.0487435	-0.00168	0.973018
678			genotype	0.321727	0.492512	0.03638	0.69367
679			genotype	0.886112	0.0525113	0.01042	0.971339
680			genotype	0.48012	0.31865	0.0111	0.805097
681			genotype	0.994024	0.00260313	0.00012	0.998616
682			genotype	0.456457	0.3406	-0.01264	0.790775
683			genotype	0.296554	0.527896	-0.01505	0.672121
684			genotype	0.408398	0.388916	-0.01331	0.761297
685			genotype	0.723243	0.140716	-0.01242	0.916824
686			genotype	0.959164	0.018107	-0.00078	0.991617
687			genotype	0.241158	0.617699	-0.01335	0.617887
688			genotype	0.622734	0.205697	0.09787	0.876093
689	Y17D7C.4	WBGene00050903	genotype	0.514105	0.288948	-0.03764	0.825152
690			genotype	0.596873	0.224118	-0.04312	0.864649
691	C02F12.1	WBGene00006643	genotype	0.693127	0.159187	-0.01451	0.905136
692	K10B2.3	WBGene00019606	genotype	0.445687	0.35097	-0.15294	0.785555
693	F32H5.4	WBGene00009350	genotype	0.68493	0.164354	0.02298	0.902095
694	C01G8.1	WBGene00015312	genotype	0.501795	0.299474	-0.14749	0.818059
695	C01G5.6	WBGene00015308	genotype	0.745839	0.127355	-0.01857	0.92429
696	C35B1.5	WBGene00016435	genotype	0.461084	0.33622	0.04824	0.794047
697	W07E6.5	WBGene00021076	genotype	0.107573	0.968296	0.0808	0.413083
698	T23C6.1	WBGene00007011	genotype	0.503273	0.298197	-0.03144	0.818776
699	Y51A2D.15	WBGene00013082	genotype	0.172901	0.762203	-0.07974	0.528744
700	C26F1.5	WBGene00001719	genotype	0.559983	0.251825	-0.06531	0.846832
701	C34D4.12	WBGene00000888	genotype	0.841325	0.0750361	0.00679	0.956662
702	C33D9.1	WBGene00001366	genotype	0.660348	0.180227	-0.0214	0.89192
703	K07C11.8	WBGene00019480	genotype	0.548995	0.260432	-0.02755	0.841825
704	ZK228.3	WBGene00013946	genotype	0.56272	0.249708	-0.03671	0.84779
705			genotype	0.604627	0.218513	-0.15252	0.867397
706	C07H6.4	WBGene00015581	genotype	0.386783	0.412533	-0.02983	0.746118
707	T22F3.11	WBGene00020700	genotype	0.376933	0.423735	0.11172	0.739062
708	Y82E9BL.2	WBGene00022319	genotype	0.00825584	2.08324	-0.08108	0.0744721
709	C30G4.4	WBGene00016269	genotype	0.824946	0.0835743	0.00914	0.950846
710	F40H7.1	WBGene00006000	genotype	0.700701	0.154467	0.01709	0.908379
711	ZK1307.6	WBGene00001510	genotype	0.53321	0.273102	-0.03905	0.834317
712	T04B2.5	WBGene00011423	genotype	0.500026	0.301008	0.01878	0.816577
713	Y48G9A.9	WBGene00021702	genotype	0.00181106	2.74207	-0.12298	0.0227553
714			genotype	0.917207	0.0375328	0.00339	0.979892
715	T28D6.2	WBGene00006533	genotype	0.0104743	1.97988	0.10178	0.0888748
716	W06B4.2	WBGene00021057	genotype	0.803395	0.0950711	-0.00681	0.94458
717	C08B6.15	WBGene00077449	genotype	0.39077	0.408079	-0.02767	0.74885
718	Y38F1A.3	WBGene00004232	genotype	0.562748	0.249686	0.07668	0.847797
719	ZK1225.9	WBGene00044713	genotype	0.240984	0.618012	-0.01866	0.61769
720	F46F2.3	WBGene00009787	genotype	0.107694	0.967807	-0.1964	0.413364
721	ZK742.1	WBGene00002078	genotype	0.940883	0.0264643	-0.00275	0.987104
722	F52E4.6	WBGene00006948	genotype	0.64137	0.192891	0.01059	0.884581
723	F35H8.5	WBGene00001368	genotype	0.173153	0.761571	0.05522	0.529146
724	ZK1248.3	WBGene00001224	genotype	0.999889	4.8078e-05	-1e-05	0.999996
725	K09A9.2	WBGene00004276	genotype	0.960966	0.0172919	-0.00202	0.991807
726	F47H4.11	WBGene00009841	genotype	8.79908e-11	10.0556	-0.45224	5.50338e-09
727	C29E4.13	WBGene00043051	genotype	0.632409	0.199002	-0.03798	0.88025
728	T27E9.8	WBGene00012098	genotype	0.00912114	2.03995	-0.11896	0.0801823
729	Y45F10D.16	WBGene00044257	genotype	0.267916	0.572001	0.07828	0.644322
730	C35A5.11	WBGene00044024	genotype	0.0723623	1.14049	0.13223	0.329894
731			genotype	0.244587	0.611567	0.03759	0.621081
732			genotype	0.193848	0.712538	-0.02118	0.559273
733	Y46G5A.1	WBGene00012894	genotype	0.0532368	1.27379	0.076	0.274532
734	ZK863.1	WBGene00014122	genotype	0.868824	0.0610684	-0.00503	0.966119
735	F58G6.9	WBGene00044107	genotype	0.00519777	2.28418	-0.09723	0.0522086
736	F13H10.3	WBGene00008774	genotype	0.791005	0.101821	-0.0133	0.940609
737	M04G7.1	WBGene00019772	genotype	0.434668	0.361842	-0.05853	0.778819
738	C33H5.14	WBGene00016380	genotype	0.527299	0.277943	-0.01295	0.831942
739	T08A9.13	WBGene00044442	genotype	0.822718	0.0847489	0.01115	0.950155
740			genotype	0.746394	0.127032	-0.05476	0.924404
741	C05D2.1	WBGene00000900	genotype	0.270771	0.567399	0.03347	0.647467
742	F58H10.1	WBGene00010291	genotype	0.922718	0.0349311	0.00244	0.981747
743	Y41C4A.4	WBGene00000793	genotype	0.997871	0.000925664	-0.00011	0.999613
744	C47A10.8	WBGene00005909	genotype	0.313456	0.503823	0.0664	0.68645
745	F26A1.19	WBGene00270319	genotype	0.424425	0.372199	-0.02405	0.771445
746	C18A11.7	WBGene00001000	genotype	0.780727	0.107501	-0.01684	0.93717
747	Y67H2A.5	WBGene00013463	genotype	0.847344	0.07194	-0.00954	0.959221
748	F36H1.4	WBGene00002992	genotype	0.303009	0.518544	-0.02098	0.67689
749	Y18D10A.20	WBGene00003989	genotype	0.0569758	1.24431	-0.09935	0.285922
750	C50H11.9	WBGene00006271	genotype	0.269425	0.569562	0.01922	0.64582
751			genotype	0.0824857	1.08362	0.04457	0.355717
752	F08F1.7	WBGene00006472	genotype	0.0059402	2.2262	-0.11916	0.0578664
753	F11E6.3	WBGene00008707	genotype	0.209786	0.678223	-0.10185	0.579613
754	M02G9.3	WBGene00010832	genotype	0.870763	0.0601	-0.01524	0.966703
755	Y51A2A.12	WBGene00077445	genotype	0.000103273	3.98601	-0.10318	0.0019499
756	F41E7.6	WBGene00009622	genotype	0.000112869	3.94743	-0.12938	0.00209934
757	F27E11.3	WBGene00000478	genotype	0.819997	0.0861876	-0.01016	0.949445
758			genotype	0.208811	0.680246	-0.04537	0.578475
759	Y40B10A.1	WBGene00021486	genotype	0.806893	0.0931842	-0.01358	0.945802
760			genotype	0.968267	0.014005	0.00071	0.993038
761			genotype	0.990984	0.00393332	0.00017	0.997899
762			genotype	0.145806	0.836226	0.01865	0.484946
763			genotype	0.301152	0.521214	0.07008	0.675439
764			genotype	0.556577	0.254475	0.04361	0.845181
765			genotype	0.0725564	1.13932	0.03233	0.330579
766			genotype	0.57037	0.243843	-0.00919	0.850738
767			genotype	0.357213	0.447073	-0.015	0.723741
768			genotype	0.536698	0.27027	-0.01273	0.835931
769			genotype	0.628371	0.201784	-0.01741	0.8785
770			genotype	0.608127	0.216006	-0.01272	0.868905
771			genotype	0.878787	0.0561163	0.00305	0.968881
772	C12D12.5	WBGene00015716	genotype	0.83137	0.0802054	-0.01204	0.953475
773			genotype	0.529513	0.276124	0.03467	0.832623
774			genotype	0.879017	0.0560026	-0.00286	0.968881
775			genotype	0.984194	0.00691922	0.00032	0.996357
776	Y71G12B.9	WBGene00022149	genotype	0.813128	0.089841	0.00582	0.947471
777	C06C3.6	WBGene00005271	genotype	0.964705	0.0156054	0.00179	0.992512
778			genotype	0.660462	0.180152	-0.03226	0.89192
779	Y1H11.1	WBGene00001782	genotype	0.118367	0.92677	0.06202	0.434764
780	C06H2.5	WBGene00007389	genotype	0.292484	0.533899	-0.05511	0.668606
781	C24H12.9	WBGene00016078	genotype	0.568305	0.245419	-0.01749	0.84997
782	F01D4.4	WBGene00001189	genotype	0.747265	0.126526	0.01911	0.924628
783	C53C7.3	WBGene00008279	genotype	0.88047	0.0552856	0.00529	0.969017
784	K07A1.12	WBGene00003036	genotype	0.104754	0.979831	-0.0408	0.407043
785	R160.7	WBGene00003084	genotype	0.353744	0.451311	-0.03132	0.720042
786	F44B9.1	WBGene00001059	genotype	0.777006	0.109576	0.029	0.935858
787	F44C8.2	WBGene00003724	genotype	0.0944237	1.02492	0.07784	0.383634
788	B0379.3	WBGene00003508	genotype	0.690349	0.160931	0.02529	0.904092
789	C16A11.5	WBGene00015818	genotype	0.239775	0.620195	-0.08026	0.61662
790	F18E3.13	WBGene00045276	genotype	0.454369	0.342591	0.06696	0.789494
791	F18G5.6	WBGene00017582	genotype	0.450788	0.346027	-0.04484	0.787874
792	T19D7.5	WBGene00020573	genotype	0.898928	0.0462751	-0.00688	0.974191
793	Y51H7C.15	WBGene00044439	genotype	0.386418	0.412943	0.04097	0.745883
794	C15H9.6	WBGene00002007	genotype	0.0319306	1.49579	-0.10151	0.197686
795	T15D6.10	WBGene00011784	genotype	0.0539933	1.26766	-0.05135	0.276697
796	K03B8.8	WBGene00010525	genotype	0.672245	0.172472	0.00842	0.897104
797			genotype	0.00271625	2.56603	-0.09425	0.0318967
798	Y67D8C.8	WBGene00022072	genotype	0.899815	0.045847	0.00721	0.974488
799			genotype	0.572053	0.242564	0.09571	0.851956
800	F02A9.7	WBGene00044406	genotype	0.271113	0.56685	-0.04962	0.647744
801	T16A9.3	WBGene00011793	genotype	0.207506	0.682969	-0.0495	0.576769
802	F36G3.1	WBGene00009482	genotype	0.955218	0.0198976	0.00325	0.99089
803	C14F11.5	WBGene00002024	genotype	0.989606	0.00453771	0.00074	0.997525
804	H28G03.1	WBGene00019249	genotype	0.0341224	1.46696	-0.07943	0.206285
805	F23C8.13	WBGene00017741	genotype	0.932826	0.0301995	-0.00166	0.985168
806	T16G1.1	WBGene00004150	genotype	0.382556	0.417305	0.05897	0.743604
807	F32A11.3	WBGene00009308	genotype	0.523643	0.280965	0.09385	0.830206
808	R144.10	WBGene00020098	genotype	0.888364	0.0514092	-0.00784	0.971791
809	F37A4.7	WBGene00004316	genotype	0.432886	0.363626	0.03526	0.777253
810			genotype	0.52569	0.27927	0.11832	0.831161
811			genotype	0.16846	0.773504	-0.05455	0.521665
812			genotype	0.885577	0.0527738	0.01077	0.971113
813			genotype	0.332971	0.477594	-0.02808	0.701698
814	R11G11.2	WBGene00003648	genotype	4.27304e-09	8.36926	0.44002	1.99203e-07
815	F22B7.5	WBGene00001028	genotype	0.0166749	1.77794	-0.1007	0.12482
816	C25E10.2	WBGene00016092	genotype	0.69826	0.155983	-0.01176	0.907468
817	H28G03.2	WBGene00019250	genotype	0.00639261	2.19432	-0.09406	0.0612069
818	C50F4.6	WBGene00001910	genotype	0.701557	0.153937	0.02415	0.908805
819	K09E4.5	WBGene00001805	genotype	0.313203	0.504174	0.05502	0.686152
820	F56A8.6	WBGene00000774	genotype	0.856246	0.0674016	-0.00847	0.961657
821	Y47D3B.2	WBGene00003759	genotype	0.597769	0.223466	0.02567	0.864782
822	R11A8.6	WBGene00002152	genotype	0.631155	0.199864	-0.01922	0.879942
823	T06E4.6	WBGene00000719	genotype	0.439182	0.357356	-0.09178	0.780952
824			genotype	0.715722	0.145256	0.00658	0.914445
825	F08A8.2	WBGene00008565	genotype	4.03245e-12	11.3944	1.26017	3.10114e-10
826	K10H10.9	WBGene00010764	genotype	0.632919	0.198652	-0.01414	0.880451
827			genotype	0.013849	1.85858	0.0445	0.108883
828	R10E11.3	WBGene00011216	genotype	0.845218	0.0730312	0.01275	0.958309
829	C18G1.4	WBGene00003994	genotype	0.215617	0.666317	-0.10956	0.587223
830	C32E8.3	WBGene00016321	genotype	0.897591	0.0469214	0.00505	0.973851
831	T08A9.7	WBGene00004988	genotype	0.00211363	2.67497	-0.10958	0.0258739
832	F59A3.1	WBGene00019074	genotype	0.625944	0.203464	-0.00836	0.87737
833	F20G4.2	WBGene00008991	genotype	0.663388	0.178232	-0.02272	0.893505
834	R12H7.2	WBGene00000217	genotype	0.0581272	1.23562	-0.04299	0.289231
835	ZC373.5	WBGene00013870	genotype	0.454366	0.342594	0.02782	0.789494
836			genotype	0.457759	0.339363	-0.04892	0.791612
837	F13H10.9	WBGene00045056	genotype	0.236911	0.625415	0.0543	0.613264
838	C18B10.6	WBGene00015963	genotype	0.0121654	1.91487	-0.05539	0.0992333
839	R53.4	WBGene00011273	genotype	0.671099	0.173214	0.01416	0.896747
840	F43G6.8	WBGene00009660	genotype	0.0500796	1.30034	0.09821	0.2637
841			genotype	0.821414	0.0854379	0.00704	0.94987
842			genotype	0.181526	0.741062	-0.07385	0.542316
843	F49E11.6	WBGene00009892	genotype	0.497259	0.303417	0.05835	0.815269
844	F29G6.3	WBGene00009259	genotype	0.213208	0.671197	0.04827	0.584102
845			genotype	0.745909	0.127314	-0.00468	0.92429
846			genotype	0.0141294	1.84988	0.03222	0.110332
847			genotype	0.71133	0.147929	0.00497	0.913194
848			genotype	0.225616	0.646629	0.08327	0.60113
849			genotype	0.202828	0.692871	0.05594	0.570943
850			genotype	0.328142	0.483938	0.01441	0.698154
851			genotype	0.162461	0.789251	-0.02134	0.511701
852			genotype	0.183119	0.737266	-0.02143	0.544553
853			genotype	0.517185	0.286354	-0.01253	0.826454
854			genotype	0.808688	0.0922192	-0.01676	0.945983
855			genotype	0.663423	0.17821	-0.0102	0.893505
856			genotype	0.325504	0.487444	-0.02975	0.696442
857	F59E12.13	WBGene00006402	genotype	0.304864	0.515894	-0.06822	0.678026
858	C39D10.8	WBGene00016535	genotype	0.240556	0.618783	-0.08364	0.617224
859	F15D4.6	WBGene00008863	genotype	4.49096e-11	10.3477	-0.41271	2.91365e-09
860	F10G7.2	WBGene00006626	genotype	0.0988334	1.0051	-0.07418	0.393585
861	K09E4.6	WBGene00010723	genotype	0.711602	0.147763	0.03401	0.913284
862			genotype	0.722917	0.140911	0.01524	0.916774
863	W04G5.12	WBGene00045075	genotype	0.435069	0.361442	-0.03601	0.779069
864	B0041.8	WBGene00015011	genotype	0.281992	0.549763	0.09522	0.659001
865	F59H5.3	WBGene00019131	genotype	0.271987	0.565452	0.07404	0.648775
866	F02C12.1	WBGene00008515	genotype	0.651827	0.185868	-0.01666	0.888409
867	F23F12.4	WBGene00017752	genotype	0.0831422	1.08018	-0.10871	0.357019
868	F19F10.7	WBGene00017603	genotype	0.880441	0.0552999	0.00584	0.969017
869	Y54F10BM.14	WBGene00004016	genotype	0.761216	0.118492	0.00958	0.930128
870			genotype	0.809666	0.0916941	-0.00391	0.946227
871	K10H10.12	WBGene00045403	genotype	0.769422	0.113835	-0.01592	0.933178
872	F07C6.3	WBGene00008554	genotype	0.672555	0.172273	-0.02862	0.89711
873	F13E6.4	WBGene00008748	genotype	0.869861	0.0605502	-0.00462	0.966514
874	K10G4.8	WBGene00005793	genotype	0.510875	0.291685	-0.01871	0.823141
875	C07H6.4	WBGene00015581	genotype	0.417584	0.379256	-0.02572	0.767421
876	ZK666.10	WBGene00005520	genotype	0.556205	0.254765	-0.01941	0.845181
877	K02A4.1	WBGene00001149	genotype	0.851168	0.0699846	-0.00723	0.960178
878	B0035.11	WBGene00007110	genotype	0.144964	0.83874	-0.06309	0.483327
879	T02B11.1	WBGene00005210	genotype	0.0249512	1.60291	-0.04625	0.166161
880			genotype	0.177005	0.752014	-0.07152	0.535362
881	T09F3.4	WBGene00011663	genotype	0.97333	0.0117399	-0.00206	0.994416
882			genotype	0.000894973	3.04819	-0.12742	0.012496
883			genotype	0.713066	0.14687	-0.01337	0.913578
884	F32A5.2	WBGene00017968	genotype	0.385463	0.414017	0.04683	0.745415
885	F49E11.2	WBGene00009889	genotype	0.589764	0.229322	0.05198	0.860931
886	F01G4.6	WBGene00008505	genotype	0.591018	0.228399	-0.02135	0.861587
887	W08E12.9	WBGene00021090	genotype	0.690226	0.161009	0.00701	0.904037
888			genotype	2.20112e-15	14.6574	0.62959	2.9189e-13
889	F22A3.1	WBGene00017687	genotype	0.452252	0.34462	0.04384	0.788251
890	F21F8.5	WBGene00017679	genotype	0.430707	0.365818	0.03717	0.775498
891	VW02B12L.1	WBGene00006915	genotype	0.333962	0.476303	-0.03316	0.702586
892			genotype	0.0613773	1.21199	-0.02744	0.299179
893			genotype	0.324056	0.489379	0.01296	0.695133
894	C37H5.13	WBGene00016511	genotype	0.373911	0.427232	0.02959	0.736706
895	VZK822L.2	WBGene00012163	genotype	0.901443	0.0450619	0.01392	0.974894
896	F55A12.9	WBGene00004131	genotype	0.569643	0.244397	-0.0413	0.850404
897	F09F7.3	WBGene00017300	genotype	0.179767	0.74529	-0.03583	0.539517
898	W03G9.5	WBGene00021016	genotype	0.230025	0.638224	0.12484	0.605885
899	C44E12.1	WBGene00016657	genotype	0.613789	0.211981	-0.02755	0.87165
900	Y57G11C.12	WBGene00013308	genotype	0.80656	0.0933633	0.00749	0.945606
901	C54F6.12	WBGene00016929	genotype	0.00301595	2.52058	-0.09671	0.0346146
902	R11A8.7	WBGene00011240	genotype	0.712922	0.146958	-0.02516	0.913552
903	B0294.3	WBGene00015118	genotype	0.591069	0.228362	-0.01351	0.861587
904	C01G6.2	WBGene00007224	genotype	0.494293	0.306016	0.08166	0.813267
905	Y54F10AL.1	WBGene00021847	genotype	0.0613648	1.21208	-0.05954	0.29915
906	W06D4.2	WBGene00012296	genotype	0.151023	0.820957	0.19672	0.493658
907	F41E7.1	WBGene00009617	genotype	0.00441444	2.35512	0.13545	0.0461445
908	T12C9.6	WBGene00003615	genotype	0.132733	0.87702	0.05827	0.461389
909	F33G12.3	WBGene00018015	genotype	0.264805	0.577074	-0.08733	0.640711
910	F22B3.4	WBGene00009035	genotype	0.123942	0.90678	-0.10801	0.44512
911			genotype	0.0174005	1.75944	0.09132	0.12857
912	R11H6.1	WBGene00003982	genotype	0.551135	0.258742	-0.02724	0.842778
913	W05B10.2	WBGene00012277	genotype	0.0489587	1.31017	-0.10721	0.25988
914	K08B4.4	WBGene00019516	genotype	0.454366	0.342594	0.02435	0.789494
915			genotype	0.410284	0.386916	0.02729	0.762746
916			genotype	0.260832	0.583639	0.05075	0.636595
917	H38K22.7	WBGene00044912	genotype	0.14199	0.847742	0.12161	0.478683
918	Y105E8A.14	WBGene00013674	genotype	0.505817	0.296007	0.04199	0.820084
919			genotype	0.662875	0.178568	0.02845	0.893342
920	Y17G7B.1	WBGene00012457	genotype	0.628507	0.20169	-0.00765	0.878577
921	B0218.8	WBGene00015052	genotype	0.210096	0.677582	0.12032	0.579992
922	cTel54X.1	WBGene00008352	genotype	1.06562e-21	20.9724	1.17095	3.34633e-19
923	K07G5.1	WBGene00010641	genotype	0.0885916	1.05261	-0.05569	0.370285
924	F11E6.8	WBGene00008711	genotype	0.908296	0.0417727	0.00826	0.977094
925	T21B4.4	WBGene00011878	genotype	0.899576	0.0459623	0.00629	0.974481
926			genotype	0.568887	0.244974	-0.02794	0.850269
927	C39D10.2	WBGene00016530	genotype	0.122565	0.911632	-0.10909	0.442555
928	T14G12.4	WBGene00001434	genotype	0.113753	0.944038	-0.12663	0.425125
929	Y116A8C.8	WBGene00013788	genotype	0.300813	0.521703	0.0294	0.675043
930			genotype	0.888782	0.0512047	0.00212	0.971791
931			genotype	0.793451	0.10048	0.00351	0.94123
932			genotype	0.855345	0.0678586	-0.00273	0.961563
933			genotype	0.506746	0.29521	0.05469	0.820487
934			genotype	0.244145	0.612353	0.06506	0.620813
935			genotype	0.213198	0.671217	0.02573	0.584102
936			genotype	0.218404	0.66074	-0.022	0.591348
937			genotype	0.558026	0.253345	0.00852	0.845741
938			genotype	0.762159	0.117955	-0.02191	0.930564
939			genotype	0.87208	0.0594438	-0.01335	0.967086
940			genotype	0.342331	0.465554	-0.02929	0.710806
941	Y52B11A.11	WBGene00014914	genotype	0.0338633	1.47027	0.06598	0.205018
942			genotype	0.0135366	1.86849	0.06595	0.10694
943	C34B2.6	WBGene00016391	genotype	0.753281	0.123043	0.01133	0.927601
944	Y71H10B.1	WBGene00022201	genotype	0.210552	0.67664	-0.02496	0.580454
945	K03F8.2	WBGene00000044	genotype	0.890499	0.0503665	0.0072	0.972042
946	C17F4.12	WBGene00044374	genotype	0.181546	0.741013	-0.08099	0.542316
947	F56D5.3	WBGene00010148	genotype	0.890257	0.0504846	0.0083	0.971979
948	Y52B11A.3	WBGene00013123	genotype	0.325111	0.487968	0.03838	0.69616
949	Y105E8B.11	WBGene00044265	genotype	2.79745e-06	5.55324	-0.09514	7.91123e-05
950	C49F5.12	WBGene00268214	genotype	0.130964	0.882848	0.0707	0.458198
951	K01D12.6	WBGene00010465	genotype	0.599265	0.222381	-0.03054	0.865069
952	C06H5.13	WBGene00219446	genotype	0.636415	0.196259	0.01485	0.881966
953	Y7A9C.7	WBGene00023514	genotype	0.404074	0.393539	-0.01168	0.758013
954			genotype	0.692446	0.159614	-0.01012	0.904884
955	F11C1.5	WBGene00008694	genotype	0.000285009	3.54514	-0.07683	0.00472612
956	B0464.6	WBGene00007186	genotype	0.854529	0.068273	0.01124	0.961353
957	ZC513.8	WBGene00000620	genotype	0.931766	0.0306934	0.01203	0.984918
958	F54B8.1	WBGene00010016	genotype	0.0211449	1.67479	-0.20559	0.147946
959	ZK721.3	WBGene00022810	genotype	0.168471	0.773475	0.04966	0.521665
960			genotype	0.962402	0.0166434	-0.00142	0.991944
961	C08F11.14	WBGene00007461	genotype	0.0227243	1.64351	0.15204	0.155531
962	C18D11.4	WBGene00004705	genotype	0.0870339	1.06031	-0.06264	0.366458
963	F56H6.6	WBGene00010167	genotype	0.793793	0.100293	0.01658	0.941319
964	T04A8.12	WBGene00007045	genotype	0.901563	0.0450041	-0.00453	0.974894
965	H40L08.2	WBGene00014793	genotype	0.811797	0.0905527	0.00608	0.947111
966	C24B9.3	WBGene00016048	genotype	0.797101	0.0984865	-0.01326	0.942596
967	F20G2.5	WBGene00008988	genotype	0.660052	0.180422	-0.01292	0.891845
968	Y113G7B.7	WBGene00013758	genotype	2.20477e-10	9.65664	0.46604	1.30327e-08
969	W02D3.3	WBGene00003170	genotype	0.013406	1.8727	-0.12716	0.106205
970			genotype	0.349008	0.457164	-0.03971	0.716393
971	C32H11.5	WBGene00007868	genotype	0.666293	0.176335	0.00886	0.89464
972	B0034.1	WBGene00015002	genotype	0.903679	0.0439859	-0.00868	0.975467
973	B0244.8	WBGene00015083	genotype	0.547628	0.261514	-0.12308	0.841448
974	Y53H1A.1	WBGene00013177	genotype	7.52492e-05	4.1235	-0.14182	0.00147882
975			genotype	0.869834	0.0605637	-0.00741	0.966514
976	K06A9.1	WBGene00019435	genotype	5.45288e-16	15.2634	0.51607	8.0319e-14
977	R01E6.2	WBGene00010968	genotype	0.965182	0.0153909	0.0071	0.992512
978	R11A5.1	WBGene00000163	genotype	0.434203	0.362307	-0.04021	0.778407
979	F07A5.7	WBGene00006754	genotype	0.0334654	1.4754	-0.09359	0.20362
980	ZK829.1	WBGene00014093	genotype	0.370154	0.431617	-0.03708	0.73388
981	C24A11.8	WBGene00001491	genotype	0.319331	0.49576	-0.03323	0.691643
982			genotype	0.98331	0.00730934	-0.00117	0.996209
983	T05H10.7	WBGene00011511	genotype	0.0833711	1.07898	0.03313	0.357587
984	C42D4.10	WBGene00006250	genotype	0.248775	0.604194	-0.03099	0.624691
985	C14C6.1	WBGene00005898	genotype	0.102101	0.990969	0.05447	0.401724
986	Y15E3A.4	WBGene00012443	genotype	0.86831	0.061325	0.01149	0.965952
987	F02E11.1	WBGene00017179	genotype	0.118552	0.926091	0.09003	0.435175
988	T13F3.2	WBGene00011750	genotype	0.00183936	2.73533	-0.09616	0.0230355
989	F08B4.4	WBGene00017236	genotype	0.934336	0.0294971	0.00202	0.985645
990	T08H10.1	WBGene00020369	genotype	0.927911	0.0324939	-0.00367	0.983585
991	F11A5.7	WBGene00008675	genotype	0.0638126	1.19509	0.04857	0.305996
992			genotype	0.118675	0.925642	0.09582	0.43542
993	T24A6.20	WBGene00020756	genotype	0.349125	0.457019	-0.02714	0.716536
994	C34F6.5	WBGene00007939	genotype	0.758962	0.11978	0.01038	0.929395
995	F23B2.6	WBGene00000121	genotype	0.739354	0.131147	-0.02169	0.922103
996	BE0003N10.3	WBGene00015268	genotype	0.345899	0.461051	-0.0699	0.713784
997	R52.10	WBGene00020081	genotype	3.99707e-09	8.39826	0.69804	1.88083e-07
998	B0001.1	WBGene00003010	genotype	0.676013	0.170045	0.01467	0.898482
999	F45F2.5	WBGene00018478	genotype	0.0130226	1.8853	-0.07176	0.104061
1000	K01A2.4	WBGene00019279	genotype	0.710584	0.148384	-0.01904	0.91295
1001	T23F11.4	WBGene00011956	genotype	0.0307778	1.51176	-0.11073	0.192659
1002	H28O16.1	WBGene00010419	genotype	0.00361906	2.4414	-0.10947	0.0398669
1003	C10A4.7	WBGene00015668	genotype	0.0650757	1.18658	0.03215	0.309207
1004	H25K10.5	WBGene00010414	genotype	0.211152	0.675404	-0.05435	0.581185
1005	W09C3.4	WBGene00021112	genotype	0.422831	0.373833	0.02611	0.770664
1006	F53B2.6	WBGene00001820	genotype	0.274696	0.561148	-0.06718	0.651555
1007	H12C20.4	WBGene00005982	genotype	0.143468	0.843245	0.02397	0.480722
1008			genotype	0.198297	0.702683	0.12053	0.565849
1009	C06E8.3	WBGene00004182	genotype	0.833016	0.0793465	0.0079	0.953734
1010	F56H6.9	WBGene00010170	genotype	0.0348738	1.4575	-0.04288	0.209373
1011	C04F5.6	WBGene00015448	genotype	0.270344	0.568084	-0.01733	0.646959
1012	Y39G10AR.8	WBGene00021466	genotype	0.321042	0.493438	-0.02773	0.692993
1013			genotype	0.248994	0.603811	-0.1019	0.625008
1014	T05F1.3	WBGene00004488	genotype	0.349661	0.456352	-0.0191	0.716986
1015			genotype	0.311391	0.506695	-0.0123	0.684312
1016			genotype	0.855212	0.0679262	-0.00214	0.961505
1017			genotype	0.825061	0.0835137	0.00275	0.950846
1018			genotype	0.489674	0.310093	0.05742	0.810211
1019			genotype	0.0621517	1.20655	0.03642	0.301193
1020			genotype	0.0264703	1.57724	0.04415	0.173476
1021			genotype	0.0840588	1.07542	-0.02933	0.359242
1022			genotype	0.676493	0.169737	-0.00847	0.898581
1023			genotype	0.603649	0.219215	-0.01341	0.86693
1024			genotype	0.747236	0.126542	-0.02396	0.924628
1025			genotype	0.731693	0.135671	-0.01382	0.919957
1026			genotype	0.60258	0.219985	-0.03327	0.866545
1027	C17C3.1	WBGene00015887	genotype	0.565005	0.247948	0.03102	0.848702
1028	F01F1.1	WBGene00017158	genotype	0.0346526	1.46026	-0.0922	0.208554
1029	C39D10.8	WBGene00016535	genotype	0.105062	0.978554	-0.10494	0.407733
1030	F37E3.3	WBGene00018158	genotype	0.405313	0.39221	0.10487	0.758986
1031	Y119C1B.8	WBGene00022473	genotype	0.212771	0.672087	0.04359	0.583726
1032	F29D11.2	WBGene00009254	genotype	0.799275	0.0973039	-0.01627	0.943042
1033			genotype	0.467077	0.330612	-0.05934	0.797087
1034	F15B10.2	WBGene00001090	genotype	0.108076	0.966272	-0.23993	0.414133
1035	T27E4.5	WBGene00020863	genotype	0.337869	0.471251	-0.0372	0.706545
1036	C31H1.6	WBGene00016289	genotype	0.929271	0.0318576	0.00477	0.984114
1037	T19E7.2	WBGene00004804	genotype	0.0446095	1.35057	0.07712	0.245347
1038	T07A9.13	WBGene00020300	genotype	0.437436	0.359085	-0.04314	0.780331
1039	F36H2.4	WBGene00044247	genotype	0.705756	0.151345	0.01742	0.910588
1040	Y87G2A.15	WBGene00001704	genotype	0.849267	0.0709557	-0.01835	0.959665
1041	F54C9.1	WBGene00002065	genotype	0.980434	0.00858143	-0.00247	0.995551
1042	ZC266.1	WBGene00022584	genotype	0.000107372	3.96911	0.33171	0.00201552
1043	F13D11.2	WBGene00001824	genotype	0.291387	0.53553	-0.02304	0.667879
1044	F13D12.7	WBGene00001679	genotype	0.484444	0.314756	-0.02429	0.807621
1045			genotype	0.81259	0.0901286	-0.00956	0.947333
1046	R12H7.4	WBGene00011255	genotype	0.471661	0.32637	-0.02548	0.80054
1047	T12B5.6	WBGene00020453	genotype	1.70948e-13	12.7671	0.52903	1.63777e-11
1048	K06A4.1	WBGene00003522	genotype	0.420818	0.375906	0.10079	0.769548
1049	R144.12	WBGene00043060	genotype	0.641564	0.19276	-0.02196	0.884646
1050	C26C6.6	WBGene00007740	genotype	0.721805	0.14158	0.0319	0.916263
1051	F08B12.3	WBGene00004831	genotype	0.82077	0.0857785	0.00876	0.949687
1052			genotype	0.128893	0.889771	0.08427	0.454536
1053	C53C11.2	WBGene00016900	genotype	0.625978	0.203441	0.03269	0.87737
1054	C52B9.7	WBGene00003907	genotype	0.881742	0.0546584	0.00458	0.969515
1055	F26H11.2	WBGene00009180	genotype	0.0712496	1.14722	-0.06065	0.3266
1056	C12D8.1	WBGene00007534	genotype	0.730905	0.136139	0.01227	0.919617
1057	D1007.18	WBGene00044421	genotype	0.145623	0.836769	0.0799	0.484679
1058	F21C10.11	WBGene00017660	genotype	0.989024	0.00479321	0.00045	0.997494
1059	F28H7.6	WBGene00009239	genotype	0.936302	0.0285842	0.0051	0.98596
1060	R05D3.7	WBGene00006840	genotype	0.708979	0.149366	0.01033	0.9123
1061	C09E7.6	WBGene00015640	genotype	0.714255	0.146146	-0.01747	0.914048
1062			genotype	0.662552	0.17878	0.01746	0.893223
1063			genotype	0.0472522	1.32558	0.07203	0.254344
1064	F13A7.4	WBGene00005746	genotype	0.813297	0.0897507	-0.0058	0.947551
1065	K02A4.2	WBGene00001681	genotype	0.361176	0.442281	0.03895	0.727366
1066	C34D10.2	WBGene00016407	genotype	0.975365	0.0108329	0.00178	0.994709
1067	K02E2.5	WBGene00014794	genotype	0.513713	0.28928	-0.01102	0.824908
1068	Y24D9A.8	WBGene00021286	genotype	0.614862	0.211222	-0.01599	0.872033
1069	F58E6.4	WBGene00010253	genotype	0.567526	0.246014	0.06422	0.849589
1070	T20G5.11	WBGene00004326	genotype	0.70036	0.154679	-0.02534	0.908299
1071	W07G4.3	WBGene00012337	genotype	0.0481876	1.31707	-0.03218	0.257179
1072	Y49C4A.8	WBGene00021709	genotype	0.048824	1.31137	0.05217	0.259499
1073	C46C2.6	WBGene00008114	genotype	0.59559	0.225053	-0.01779	0.864213
1074	Y9C9A.6	WBGene00006212	genotype	0.814447	0.0891373	-0.01092	0.947667
1075	C08E3.10	WBGene00015602	genotype	0.000675092	3.17064	-0.15013	0.00986992
1076			genotype	0.374456	0.426599	0.028	0.737153
1077	Y23H5A.1	WBGene00000801	genotype	0.275346	0.560121	0.031	0.652235
1078	F45H11.6	WBGene00077521	genotype	0.119174	0.923817	0.06824	0.436606
1079	R05A10.3	WBGene00011020	genotype	0.220957	0.655692	-0.06831	0.595133
1080	K09E3.4	WBGene00019575	genotype	1.08786e-17	16.9634	-0.73255	2.0161e-15
1081	Y56A3A.30	WBGene00013242	genotype	0.872482	0.0592435	0.00534	0.967096
1082	T08G5.3	WBGene00011624	genotype	0.00580602	2.23612	0.2847	0.0568286
1083	F34D6.2	WBGene00018022	genotype	0.00283857	2.5469	-0.05032	0.032989
1084			genotype	0.630142	0.200561	-0.01451	0.879492
1085	T15B7.14	WBGene00020526	genotype	0.785997	0.104579	-0.01651	0.93892
1086	M162.2	WBGene00010928	genotype	0.598963	0.2226	0.07343	0.865069
1087	T10A3.1	WBGene00006750	genotype	0.387079	0.4122	0.05017	0.746236
1088			genotype	0.822156	0.0850458	-0.01881	0.950138
1089	B0348.6	WBGene00002061	genotype	0.172065	0.764307	-0.11285	0.527374
1090	F30H5.5	WBGene00044288	genotype	0.119058	0.92424	-0.06714	0.436325
1091	ZK546.15	WBGene00006619	genotype	0.550717	0.259072	-0.11609	0.842605
1092	ZK856.14	WBGene00044020	genotype	0.42426	0.372368	0.01808	0.771406
1093			genotype	0.000236952	3.62534	-0.08812	0.00402214
1094	C06A6.7	WBGene00015511	genotype	0.39828	0.399811	0.08705	0.754129
1095	C24D10.2	WBGene00016054	genotype	0.704101	0.152365	0.06165	0.909785
1096	F49E2.5	WBGene00009888	genotype	0.936164	0.0286483	0.00387	0.98596
1097	Y67H2A.9	WBGene00014941	genotype	0.372909	0.428397	0.03945	0.735859
1098	C33A12.14	WBGene00005664	genotype	0.307978	0.51148	-0.02386	0.680834
1099			genotype	0.236233	0.626659	-0.02522	0.612562
1100	C14A11.7	WBGene00006055	genotype	0.0120809	1.9179	0.11417	0.0987712
1101			genotype	0.176688	0.752794	0.01372	0.53508
1102			genotype	0.548303	0.260979	-0.00573	0.841583
1103			genotype	0.589885	0.229233	0.00751	0.860977
1104			genotype	0.400504	0.397393	0.02193	0.755548
1105			genotype	0.488854	0.310821	0.01042	0.809895
1106			genotype	0.443544	0.353063	-0.01339	0.783892
1107			genotype	0.90152	0.0450246	-0.00198	0.974894
1108			genotype	0.718125	0.1438	-0.02462	0.915185
1109			genotype	0.641165	0.193031	-0.04095	0.884398
1110			genotype	0.624746	0.204297	-0.01174	0.877064
1111	T06A1.4	WBGene00020279	genotype	0.115014	0.939249	-0.07499	0.427639
1112	C17C3.19	WBGene00002095	genotype	0.102439	0.989533	-0.0753	0.402285
1113	K08B4.1	WBGene00002245	genotype	0.978545	0.0094193	-0.00205	0.995474
1114	F09C6.15	WBGene00077492	genotype	0.718598	0.143514	0.00639	0.915326
1115			genotype	0.765622	0.115986	-0.04347	0.932131
1116	C12D5.3	WBGene00015706	genotype	0.685705	0.163863	0.0354	0.90224
1117	K10D3.1	WBGene00001614	genotype	0.445001	0.351639	-0.02516	0.784992
1118	C49H3.5	WBGene00003827	genotype	0.071001	1.14874	-0.04847	0.325693
1119	Y47G6A.14	WBGene00021640	genotype	1.25091e-16	15.9028	0.73221	2.03475e-14
1120	F53E4.1	WBGene00009978	genotype	0.554421	0.25616	-0.02409	0.84431
1121	C14E2.7	WBGene00044562	genotype	0.713022	0.146897	-0.01343	0.913578
1122	T08D10.5	WBGene00206466	genotype	0.307216	0.512555	0.02574	0.68003
1123	R11G1.3	WBGene00001759	genotype	0.804019	0.0947334	0.01104	0.944793
1124			genotype	0.00223813	2.65011	-0.10642	0.0271336
1125	ZC334.11	WBGene00002110	genotype	0.792273	0.101125	-0.03085	0.940701
1126	C01F1.2	WBGene00015297	genotype	0.00421098	2.37562	0.09587	0.0446368
1127	Y53F4B.31	WBGene00001776	genotype	0.0514764	1.28839	0.08041	0.26864
1128	F35D11.1	WBGene00018043	genotype	0.474815	0.323476	0.02062	0.801476
1129	T02G6.5	WBGene00011388	genotype	0.343166	0.464496	-0.17485	0.71159
1130	ZK287.5	WBGene00004320	genotype	0.396687	0.401552	0.03325	0.753131
1131	C03H5.7	WBGene00015409	genotype	0.873924	0.0585262	0.00256	0.967599
1132	T12B5.15	WBGene00050914	genotype	3.06595e-09	8.51344	1.13538	1.47335e-07
1133	K09B11.5	WBGene00010712	genotype	0.870801	0.060081	0.01565	0.966703
1134			genotype	0.411913	0.385194	0.02512	0.764111
1135	T01C3.5	WBGene00011322	genotype	0.596444	0.22443	0.06832	0.864435
1136	C03B8.4	WBGene00003002	genotype	0.979234	0.00911365	0.00125	0.995486
1137	R02D3.2	WBGene00019820	genotype	0.243845	0.612885	-0.04227	0.620593
1138	Y56A3A.28	WBGene00013240	genotype	0.905609	0.0430592	0.00697	0.975886
1139			genotype	0.0408971	1.38831	-0.1232	0.23207
1140	K08F4.2	WBGene00010677	genotype	0.09027	1.04446	-0.0918	0.374371
1141	Y59H11AR.6	WBGene00077437	genotype	0.991412	0.00374594	0.00063	0.997996
1142	W10C6.1	WBGene00003133	genotype	0.674929	0.170742	-0.0101	0.898004
1143			genotype	0.220953	0.6557	-0.03419	0.595133
1144	C10G8.8	WBGene00015684	genotype	0.346836	0.459876	0.0449	0.714491
1145	C48B4.6	WBGene00008169	genotype	0.0251681	1.59915	0.14753	0.16715
1146	T22B7.3	WBGene00020672	genotype	0.269481	0.569471	-0.09347	0.645852
1147	F23H11.1	WBGene00017757	genotype	0.134652	0.870787	-0.06891	0.465375
1148	F29A7.6	WBGene00017916	genotype	0.127791	0.893498	-0.05684	0.452666
1149	F55C7.7	WBGene00006805	genotype	0.465088	0.332464	-0.02468	0.795835
1150	R08D7.2	WBGene00011143	genotype	0.701218	0.154147	-0.02262	0.908621
1151	T02E9.6	WBGene00044203	genotype	0.140717	0.851655	-0.02997	0.47643
1152	T07H8.4	WBGene00003165	genotype	0.753405	0.122971	-0.01546	0.927714
1153	F44G3.2	WBGene00009706	genotype	0.226403	0.645118	-0.20528	0.601673
1154	C02F5.9	WBGene00003952	genotype	0.47616	0.322247	0.02012	0.802713
1155	D2030.1	WBGene00008411	genotype	0.511129	0.291469	-0.03531	0.823194
1156	C38C6.6	WBGene00007999	genotype	0.569853	0.244237	0.0885	0.850509
1157			genotype	0.364807	0.437937	-0.07391	0.729647
1158			genotype	0.0470586	1.32736	-0.10623	0.253574
1159	K09A9.1	WBGene00010700	genotype	0.900226	0.0456485	-0.00528	0.97458
1160	C50C3.12	WBGene00016804	genotype	0.561699	0.250496	-0.00879	0.847544
1161	Y51B9A.4	WBGene00013086	genotype	0.0476334	1.32209	-0.20894	0.255544
1162	F25D7.3	WBGene00003847	genotype	0.856419	0.0673139	0.01629	0.961706
1163	C39D10.8	WBGene00016535	genotype	0.223007	0.651681	-0.08118	0.597522
1164	ZK858.6	WBGene00014119	genotype	0.876351	0.057322	0.00644	0.968187
1165	F38B6.3	WBGene00018173	genotype	0.431989	0.364527	-0.04156	0.776535
1166	Y71G12B.31	WBGene00044348	genotype	0.48796	0.311616	-0.01062	0.809389
1167	C25H3.6	WBGene00016115	genotype	0.259552	0.585775	-0.07454	0.635151
1168			genotype	0.767995	0.114642	-0.00682	0.932966
1169	C42C1.4	WBGene00016582	genotype	0.656838	0.182542	-0.02193	0.890414
1170	T17E9.1	WBGene00002201	genotype	0.872746	0.0591123	-0.00978	0.967269
1171	F20B6.8	WBGene00001994	genotype	0.159285	0.797826	-0.06467	0.506722
1172			genotype	0.0746959	1.1267	-0.06644	0.336028
1173	C07G3.6	WBGene00006256	genotype	0.00026331	3.57953	-0.07171	0.00440103
1174	F08A8.4	WBGene00008567	genotype	0.409386	0.387867	0.02552	0.761833
1175	Y58G8A.1	WBGene00021981	genotype	0.590509	0.228773	0.03958	0.861298
1176	F29C6.1	WBGene00009243	genotype	0.745461	0.127575	0.02494	0.924235
1177	Y48G1A.6	WBGene00021661	genotype	0.815388	0.0886356	0.02153	0.948033
1178			genotype	0.88937	0.0509175	-0.00324	0.971845
1179	ZC247.2	WBGene00013860	genotype	0.839091	0.076191	-0.01398	0.956194
1180	Y66A7A.8	WBGene00006552	genotype	0.384006	0.415662	-0.05834	0.744623
1181	Y32B12C.5	WBGene00194769	genotype	0.691573	0.160162	-0.00997	0.90462
1182			genotype	0.852492	0.0693096	0.01013	0.960688
1183	T02G6.2	WBGene00011385	genotype	0.0197713	1.70396	-0.09031	0.141376
1184	T01H3.1	WBGene00006913	genotype	0.43954	0.357002	0.03295	0.78118
1185	ZK945.9	WBGene00003058	genotype	0.218955	0.659644	-0.03638	0.591927
1186			genotype	0.321505	0.492812	-0.01099	0.69343
1187			genotype	0.224564	0.64866	-0.01478	0.599668
1188			genotype	0.313958	0.503128	0.01116	0.686712
1189			genotype	0.969541	0.013434	-0.00074	0.993412
1190			genotype	0.537824	0.26936	-0.00876	0.836742
1191			genotype	0.761661	0.118238	0.00436	0.930421
1192			genotype	0.881921	0.0545702	0.00249	0.969555
1193			genotype	0.386022	0.413388	-0.1037	0.745693
1194			genotype	0.695462	0.157727	-0.02574	0.906279
1195			genotype	0.542121	0.265904	-0.02563	0.839258
1196	T22C8.4	WBGene00011925	genotype	0.386624	0.412711	-0.02771	0.745994
1197	C41G6.2	WBGene00005759	genotype	0.365291	0.437361	-0.02405	0.729794
1198	F58F12.3	WBGene00019063	genotype	0.320679	0.493929	0.11747	0.692574
1199	E04D5.2	WBGene00008481	genotype	0.701747	0.153819	0.01591	0.908812
1200	T12G3.1	WBGene00011737	genotype	0.977087	0.0100666	0.00225	0.995188
1201	T26E3.5	WBGene00012038	genotype	0.0118308	1.92699	-0.11927	0.097182
1202	F23F1.7	WBGene00017748	genotype	0.437771	0.358753	-0.03423	0.780455
1203	R13.5	WBGene00014825	genotype	5.34218e-16	15.2723	-1.01898	7.9465e-14
1204	F58A4.7	WBGene00001955	genotype	0.231422	0.635595	0.06107	0.607014
1205			genotype	0.492009	0.308027	0.0218	0.811858
1206	C25H3.9	WBGene00016118	genotype	0.494601	0.305745	0.02238	0.813534
1207	F52C6.9	WBGene00018666	genotype	0.867441	0.0617603	0.00825	0.965793
1208	R08D7.3	WBGene00001227	genotype	0.0684478	1.16464	-0.04578	0.31867
1209	ZK697.10	WBGene00006205	genotype	0.966295	0.0148903	-0.0008	0.992631
1210	F56F10.1	WBGene00018984	genotype	0.0373624	1.42756	-0.08739	0.218738
1211	F44F4.11	WBGene00006530	genotype	0.142523	0.846115	0.1259	0.479435
1212			genotype	0.0184159	1.73481	-0.03931	0.134274
1213	F28F8.5	WBGene00009223	genotype	0.103531	0.984931	-0.07493	0.404418
1214	F43G9.1	WBGene00009664	genotype	0.184454	0.734113	-0.08929	0.546584
1215			genotype	0.403217	0.394461	-0.01594	0.757299
1216	Y73C8C.12	WBGene00044524	genotype	0.33242	0.478313	-0.01264	0.701417
1217	Y17G7B.7	WBGene00006601	genotype	0.886002	0.0525651	-0.00689	0.971297
1218	Y47D3B.1	WBGene00012939	genotype	0.0844074	1.07362	0.2246	0.360221
1219	ZK742.1	WBGene00002078	genotype	0.446137	0.350532	-0.04374	0.785851
1220	F59H6.14	WBGene00206415	genotype	7.50679e-11	10.1245	0.11487	4.73441e-09
1221	F54B8.4	WBGene00010019	genotype	0.650886	0.186495	0.02734	0.888009
1222	C36E8.5	WBGene00006537	genotype	0.295114	0.53001	-0.03307	0.670882
1223	F37B4.13	WBGene00005447	genotype	0.465403	0.332171	-0.01872	0.796004
1224	F13D12.4	WBGene00000114	genotype	0.037654	1.42419	-0.07237	0.219649
1225	Y22D7AR.8	WBGene00005141	genotype	0.0512728	1.29011	0.07137	0.267948
1226	C09E9.1	WBGene00007476	genotype	0.627344	0.202495	-0.02376	0.877982
1227			genotype	0.13867	0.858016	0.07801	0.472723
1228	C49G7.10	WBGene00016788	genotype	0.202885	0.692749	0.1192	0.570943
1229	W03D2.4	WBGene00003955	genotype	0.509682	0.2927	-0.05764	0.822373
1230	C02F5.8	WBGene00006627	genotype	0.0686689	1.16324	-0.12142	0.319203
1231	F33D11.8	WBGene00018005	genotype	0.517089	0.286435	0.04425	0.826454
1232	Y18H1A.9	WBGene00021213	genotype	0.806449	0.0934232	0.03096	0.945606
1233	D1081.8	WBGene00008386	genotype	0.68177	0.166362	-0.0188	0.901085
1234	F56D2.6	WBGene00018967	genotype	0.369713	0.432135	-0.02636	0.733386
1235	K06B9.6	WBGene00044478	genotype	0.000105069	3.97853	0.15584	0.00197638
1236	B0464.8	WBGene00007187	genotype	0.415182	0.381762	-0.05376	0.766057
1237	C54E4.2	WBGene00016918	genotype	0.745371	0.127627	-0.01368	0.924235
1238	Y57E12B.4	WBGene00021964	genotype	0.613064	0.212494	0.02299	0.87117
1239	F10G7.10	WBGene00017373	genotype	0.215399	0.666756	0.06263	0.587082
1240	Y75B8A.17	WBGene00013552	genotype	0.000412987	3.38406	0.11176	0.00647098
1241	F09E10.10	WBGene00022982	genotype	0.913623	0.0392332	0.004	0.979019
1242			genotype	0.335745	0.473991	0.17551	0.704094
1243	T10B10.3	WBGene00011680	genotype	0.568195	0.245503	0.03623	0.849884
1244	Y4C6B.7	WBGene00021161	genotype	0.664134	0.177744	-0.00968	0.893855
1245	T08G3.4	WBGene00011617	genotype	0.275533	0.559827	0.14417	0.652414
1246	C13A2.8	WBGene00023235	genotype	0.739318	0.131169	0.01683	0.922103
1247			genotype	0.77383	0.111355	0.05218	0.934881
1248	C34C6.6	WBGene00004194	genotype	0.873942	0.0585175	0.00588	0.967599
1249	C46H11.1	WBGene00016727	genotype	0.291366	0.535561	0.04577	0.667879
1250	F49C5.4	WBGene00009867	genotype	0.304057	0.517045	0.02543	0.677414
1251			genotype	0.81733	0.0876025	-0.01201	0.948668
1252	Y51H4A.17	WBGene00013111	genotype	0.613359	0.212286	0.02338	0.871305
1253	Y116A8C.26	WBGene00013803	genotype	0.961479	0.0170602	-0.00229	0.991807
1254	F59H6.10	WBGene00019140	genotype	1.74632e-14	13.7579	0.47446	1.99415e-12
1255			genotype	0.864251	0.06336	0.02807	0.964521
1256	H08M01.2	WBGene00010374	genotype	0.501957	0.299333	0.02985	0.818059
1257	K01D12.6	WBGene00010465	genotype	0.656769	0.182587	0.01515	0.890414
1258	T20B12.2	WBGene00006542	genotype	0.631538	0.1996	0.01962	0.88004
1259	F01E11.1	WBGene00017154	genotype	0.897811	0.0468148	-0.00201	0.973851
1260			genotype	0.374176	0.426925	0.10909	0.737007
1261	T07H3.1	WBGene00006464	genotype	0.397001	0.401208	-0.05638	0.753277
1262	C26E6.12	WBGene00016145	genotype	0.335072	0.474862	0.048	0.703469
1263	F57B1.8	WBGene00044199	genotype	0.447428	0.349277	0.02658	0.786117
1264	ZK643.5	WBGene00014036	genotype	0.494255	0.306049	-0.03778	0.813267
1265	T19B10.9	WBGene00011836	genotype	0.309538	0.509286	-0.02466	0.682582
1266	F32B6.7	WBGene00006049	genotype	0.447833	0.348884	0.0851	0.786385
1267	C10C6.7	WBGene00007515	genotype	0.834945	0.0783422	-0.00695	0.954319
1268	F08B4.7	WBGene00017238	genotype	0.909756	0.0410752	-0.00447	0.977547
1269	M03E7.4	WBGene00019756	genotype	0.678545	0.168422	0.00825	0.899554
1270	ZC404.9	WBGene00022603	genotype	0.920487	0.0359822	0.00555	0.981176
1271			genotype	0.749618	0.12516	-0.00953	0.925624
1272			genotype	0.854004	0.0685401	-0.00238	0.961198
1273			genotype	0.143447	0.843309	-0.01735	0.480708
1274			genotype	0.901712	0.0449322	0.00143	0.97495
1275			genotype	0.547684	0.26147	0.00646	0.841448
1276			genotype	0.928734	0.0321086	0.00155	0.983914
1277			genotype	0.0882141	1.05446	-0.02421	0.369321
1278			genotype	0.638527	0.194821	-0.02557	0.882972
1279			genotype	0.782802	0.106348	-0.01383	0.937842
1280	Y39G8B.9	WBGene00012728	genotype	0.60286	0.219784	-0.03235	0.866567
1281	K08D12.3	WBGene00019537	genotype	0.153202	0.814737	-0.03555	0.497509
1282	C52B9.9	WBGene00003179	genotype	0.463364	0.334078	-0.0421	0.794842
1283	B0205.3	WBGene00004466	genotype	0.983623	0.00717113	0.00075	0.996209
1284	T13H5.8	WBGene00011761	genotype	0.206174	0.685767	-0.04132	0.575327
1285			genotype	2.73691e-13	12.5627	0.68133	2.53094e-11
1286	F32A5.4	WBGene00017970	genotype	0.707489	0.15028	-0.03632	0.911457
1287	M163.8	WBGene00010940	genotype	0.000587598	3.23092	-0.27204	0.00877226
1288	C06G1.4	WBGene00015547	genotype	0.222649	0.652379	-0.05286	0.597122
1289	C02D4.1	WBGene00007262	genotype	0.458746	0.338427	0.0789	0.792339
1290			genotype	4.87753e-07	6.3118	-0.26021	1.60292e-05
1291			genotype	0.321871	0.492318	0.08727	0.6937
1292	C26E6.4	WBGene00016140	genotype	0.012402	1.90651	-0.09882	0.100596
1293	C43E11.2	WBGene00016602	genotype	0.665484	0.176862	0.02308	0.89464
1294	T14G12.4	WBGene00001434	genotype	0.393422	0.405142	-0.04213	0.750592
1295	F46E10.8	WBGene00006721	genotype	0.603488	0.219332	0.02237	0.866836
1296	K05B2.5	WBGene00003986	genotype	0.00144588	2.83987	0.18395	0.0188967
1297	T26E4.4	WBGene00012046	genotype	0.242187	0.61585	0.0326	0.618921
1298			genotype	0.685455	0.164021	0.02402	0.902238
1299	R119.5	WBGene00020090	genotype	0.117941	0.928335	-0.05303	0.43406
1300	R166.1	WBGene00003107	genotype	0.0240697	1.61853	-0.08123	0.161969
1301	T11B7.4	WBGene00001132	genotype	0.408357	0.38896	-0.03724	0.761297
1302			genotype	0.940105	0.0268238	0.00167	0.987
1303	T04H1.6	WBGene00003075	genotype	0.479301	0.319392	0.09368	0.804528
1304	C04E7.5	WBGene00045270	genotype	0.686811	0.163163	-0.02538	0.902656
1305	Y54E10A.7	WBGene00021829	genotype	0.882756	0.0541593	0.00585	0.969831
1306	F43C1.5	WBGene00009649	genotype	0.271087	0.566892	0.08828	0.647743
1307	T10B10.8	WBGene00011684	genotype	0.0394574	1.40387	0.06789	0.227092
1308	ZC132.11	WBGene00269432	genotype	0.947257	0.0235321	0.00169	0.988423
1309	R09E10.4	WBGene00011174	genotype	0.262617	0.580677	0.05401	0.638024
1310			genotype	0.320234	0.494532	-0.04371	0.692389
1311	T04G9.5	WBGene00020216	genotype	0.264169	0.578118	-0.0697	0.639767
1312			genotype	0.721319	0.141873	-0.01943	0.916134
1313			genotype	0.895816	0.0477812	0.00234	0.973389
1314	F20A1.7	WBGene00006666	genotype	0.622085	0.20615	-0.01667	0.875851
1315			genotype	0.723235	0.140721	-0.0353	0.916824
1316	F42A10.2	WBGene00003593	genotype	0.913996	0.0390557	-0.00408	0.979019
1317			genotype	0.0398604	1.39946	-0.04741	0.228481
1318	ZK652.4	WBGene00004449	genotype	0.413745	0.383267	-0.02168	0.765257
1319	C01B10.5	WBGene00001858	genotype	0.113246	0.945976	-0.17507	0.424169
1320	C05D12.7	WBGene00044029	genotype	0.432582	0.363932	0.04262	0.777107
1321	Y73B6BL.44	WBGene00044350	genotype	0.624821	0.204244	-0.02997	0.877064
1322	F31D5.3	WBGene00006495	genotype	0.153088	0.815057	0.05239	0.497425
1323	T21E8.7	WBGene00164972	genotype	0.389721	0.409247	-0.03878	0.747948
1324	F32A7.3	WBGene00009304	genotype	0.995869	0.00179779	-0.00023	0.999294
1325			genotype	2.08415e-12	11.6811	-0.50995	1.68295e-10
1326	Y111B2A.12	WBGene00013735	genotype	0.636123	0.196459	-0.02487	0.881719
1327	C16E9.4	WBGene00002123	genotype	0.596896	0.224101	0.02365	0.864649
1328	T19E10.1	WBGene00002297	genotype	0.790405	0.10215	-0.02493	0.940547
1329			genotype	0.733375	0.134674	0.03827	0.920497
1330	ZK686.3	WBGene00022793	genotype	0.782644	0.106436	0.00854	0.937813
1331	C35C5.4	WBGene00003239	genotype	0.233607	0.631514	-0.05628	0.609275
1332	H02I12.8	WBGene00010354	genotype	0.225589	0.646681	-0.15167	0.601093
1333	ZK1037.7	WBGene00005817	genotype	0.0014121	2.85013	0.04741	0.0185249
1334	C26C6.5	WBGene00000938	genotype	0.00143152	2.8442	-0.13018	0.0187362
1335			genotype	2.83533e-08	7.5474	0.31438	1.15926e-06
1336	K08F11.4	WBGene00006968	genotype	0.238888	0.621805	-0.03519	0.615143
1337			genotype	0.10231	0.990082	0.25223	0.402021
1338	K03D3.10	WBGene00004287	genotype	0.808761	0.0921798	0.00875	0.945989
1339	F49E7.1	WBGene00004377	genotype	0.758253	0.120186	0.00976	0.929071
1340	C30E1.9	WBGene00022951	genotype	0.739701	0.130944	-0.0127	0.92219
1341			genotype	0.687503	0.162726	0.01119	0.903059
1342			genotype	0.0924028	1.03431	-0.02491	0.378952
1343	Y105E8A.25	WBGene00013682	genotype	0.411063	0.386092	-0.02928	0.763347
1344	F11G11.7	WBGene00001027	genotype	0.944078	0.0249919	0.00304	0.987677
1345	C36E8.1	WBGene00007980	genotype	0.14805	0.829592	0.04944	0.488615
1346	T25B9.11	WBGene00044990	genotype	0.887848	0.0516611	-0.00674	0.971791
1347	F49C5.11	WBGene00044163	genotype	0.418793	0.378	0.15614	0.768145
1348	M04D5.1	WBGene00014807	genotype	0.0131015	1.88268	-0.07336	0.104525
1349	K04G7.4	WBGene00019401	genotype	0.867168	0.0618965	0.00693	0.965704
1350	B0432.3	WBGene00015185	genotype	0.784054	0.105654	0.01421	0.938207
1351	F39B2.1	WBGene00009553	genotype	0.587427	0.231046	-0.03815	0.85952
1352	T07H8.4	WBGene00003165	genotype	0.653643	0.184659	0.01446	0.889006
1353	F44B9.8	WBGene00018409	genotype	0.488302	0.311311	-0.05853	0.80949
1354	Y38H6A.1	WBGene00012612	genotype	0.182466	0.738817	-0.0323	0.543804
1355	F21H12.6	WBGene00017686	genotype	0.00747527	2.12637	0.08561	0.0690847
1356	D1022.8	WBGene00000280	genotype	0.173816	0.759911	0.08311	0.530111
1357			genotype	0.967789	0.0142194	0.00059	0.992978
1358			genotype	0.709959	0.148767	-0.00461	0.912628
1359			genotype	0.194798	0.710416	0.01601	0.560603
1360			genotype	0.433605	0.362905	0.01025	0.777927
1361			genotype	0.144436	0.840323	-0.01949	0.482487
1362			genotype	0.201753	0.695181	-0.016	0.569858
1363			genotype	0.539165	0.268278	-0.01181	0.837592
1364			genotype	0.777383	0.109365	-0.01545	0.935858
1365	F56F4.3	WBGene00018980	genotype	0.780315	0.10773	-0.02463	0.937115
1366	Y116A8C.10	WBGene00013790	genotype	0.822356	0.0849404	-0.00502	0.950155
1367	C38C10.1	WBGene00006576	genotype	0.360955	0.442547	-0.02739	0.727178
1368	F32D8.10	WBGene00009333	genotype	0.10605	0.974488	0.08781	0.410125
1369	W03G1.6	WBGene00021012	genotype	0.954111	0.0204011	0.00393	0.990493
1370	C24D10.2	WBGene00016054	genotype	0.447107	0.349588	0.11438	0.786089
1371	Y94H6A.3	WBGene00022376	genotype	0.712385	0.147285	-0.01906	0.913293
1372	F36G9.9	WBGene00005514	genotype	0.00922131	2.03521	0.06549	0.0808273
1373	Y75D11A.3	WBGene00022292	genotype	0.316228	0.499999	-0.12778	0.68895
1374	B0393.9	WBGene00044636	genotype	0.672371	0.172391	-0.01833	0.897104
1375	B0304.4	WBGene00015136	genotype	0.575491	0.239961	0.04331	0.853822
1376	C08G5.7	WBGene00044418	genotype	0.0302313	1.51954	-0.06215	0.190266
1377			genotype	0.336825	0.472596	-0.01124	0.705117
1378	K02F2.2	WBGene00019322	genotype	0.639351	0.19426	0.02801	0.883327
1379	Y46H3D.7	WBGene00021611	genotype	2.87271e-08	7.54171	0.29976	1.17136e-06
1380	T11F9.3	WBGene00003539	genotype	0.989926	0.0043973	-0.00254	0.997554
1381	F55A3.5	WBGene00018850	genotype	0.635744	0.196718	-0.01892	0.881438
1382	C33D12.1	WBGene00000452	genotype	0.598577	0.22288	0.01462	0.8649
1383	F48C1.2	WBGene00018595	genotype	0.93788	0.0278526	-0.0056	0.986467
1384	ZK418.8	WBGene00022737	genotype	0.529286	0.27631	-0.03636	0.832608
1385	Y73F8A.31	WBGene00013535	genotype	0.975466	0.0107877	0.00057	0.994726
1386	Y38H6C.9	WBGene00012622	genotype	0.00113975	2.94319	0.12154	0.0154171
1387	F17E5.2	WBGene00008924	genotype	0.0986916	1.00572	0.05361	0.393339
1388	Y45F3A.2	WBGene00004282	genotype	0.000258008	3.58837	-0.11758	0.00433399
1389	C44C10.9	WBGene00008089	genotype	0.40222	0.395537	-0.04163	0.75684
1390	ZK899.8	WBGene00001516	genotype	0.222866	0.651955	-0.05059	0.597322
1391			genotype	0.451383	0.345455	-0.01105	0.788102
1392	C09G1.5	WBGene00007487	genotype	0.960078	0.0176936	-0.00191	0.9918
1393	F53A2.3	WBGene00009951	genotype	0.139374	0.855819	-0.08118	0.473906
1394	Y54E10BL.4	WBGene00001046	genotype	0.738399	0.131709	0.0246	0.922064
1395	K01G5.8	WBGene00010479	genotype	0.00142935	2.84486	-0.10582	0.0187185
1396	T11F1.7	WBGene00020431	genotype	0.985543	0.00632464	0.0005	0.99668
1397	C32D5.14	WBGene00044755	genotype	0.757375	0.120689	-0.00548	0.92876
1398	C01F6.9	WBGene00007223	genotype	0.550242	0.259446	0.0137	0.842336
1399	F38A1.8	WBGene00009521	genotype	0.186252	0.729899	-0.04043	0.549078
1400	C30E1.9	WBGene00022951	genotype	0.899883	0.0458142	-0.00859	0.974488
1401			genotype	0.833777	0.0789502	-0.02913	0.9541
1402	Y43F11A.5	WBGene00012845	genotype	0.238105	0.623232	-0.06042	0.614526
1403	F57C7.1	WBGene00010199	genotype	0.0491813	1.3082	-0.08937	0.26074
1404	Y37F4.7	WBGene00021388	genotype	0.503135	0.298315	-0.0427	0.818763
1405	Y39B6A.1	WBGene00012664	genotype	0.728446	0.137603	0.01356	0.918411
1406	T07H8.4	WBGene00003165	genotype	0.212621	0.672395	-0.03568	0.583523
1407	T01E8.4	WBGene00003177	genotype	0.651615	0.186009	-0.03748	0.88826
1408			genotype	0.739064	0.131318	0.00582	0.922088
1409			genotype	5.07827e-09	8.29428	0.21822	2.35046e-07
1410	C51E3.7	WBGene00001172	genotype	0.903193	0.0442196	-0.00408	0.975354
1411	ZC434.2	WBGene00004476	genotype	0.914481	0.0388255	-0.00229	0.979091
1412			genotype	0.171752	0.765098	-0.04322	0.526835
1413	ZK1037.1	WBGene00014190	genotype	0.416032	0.380874	-0.01524	0.766552
1414			genotype	0.670226	0.173779	-0.0384	0.896269
1415	K08D12.6	WBGene00019540	genotype	0.2078	0.682355	-0.0412	0.577078
1416	D1069.4	WBGene00017038	genotype	0.220828	0.655946	-0.04599	0.594935
1417	Y67H2A.9	WBGene00014941	genotype	0.3346	0.475474	0.04021	0.702933
1418	F26B1.2	WBGene00017816	genotype	0.795729	0.0992347	-0.01074	0.942207
1419	F54C9.9	WBGene00010044	genotype	0.823232	0.0844777	0.00773	0.950291
1420			genotype	0.0361026	1.44246	-0.08416	0.213966
1421	F38B7.10	WBGene00077536	genotype	0.213171	0.671271	0.03016	0.584102
1422	T19C9.6	WBGene00011842	genotype	0.878339	0.0563379	-0.00181	0.968756
1423	F40H3.5	WBGene00002030	genotype	0.327606	0.484649	0.04401	0.697867
1424			genotype	0.400686	0.397195	-0.01534	0.755755
1425	Y105E8B.9	WBGene00013693	genotype	0.187959	0.725937	0.05433	0.551308
1426			genotype	3.10278e-12	11.5082	-0.17343	2.4359e-10
1427	T19B4.1	WBGene00020556	genotype	0.168971	0.772187	-0.03115	0.522698
1428	F25H2.5	WBGene00009119	genotype	0.0295031	1.53013	-0.06975	0.186905
1429			genotype	0.684794	0.16444	-0.03598	0.902095
1430	ZC239.4	WBGene00022567	genotype	2.83933e-05	4.54678	0.10137	0.000634048
1431	F33G12.2	WBGene00018014	genotype	0.371177	0.430419	-0.05739	0.734696
1432	R09B5.3	WBGene00000556	genotype	0.560799	0.251193	-0.0728	0.847128
1433	Y45F10B.13	WBGene00012875	genotype	0.955905	0.0195852	0.00389	0.991127
1434	F09E10.10	WBGene00022982	genotype	0.383432	0.416311	0.02971	0.744106
1435	T17A3.11	WBGene00020547	genotype	0.779537	0.108163	-0.00861	0.936844
1436	T28D9.12	WBGene00044669	genotype	0.615656	0.210662	0.00763	0.872193
1437	ZC123.1	WBGene00022517	genotype	0.899741	0.0458826	-0.008	0.974488
1438	C14F5.5	WBGene00004774	genotype	0.378712	0.421691	-0.02609	0.740183
1439	Y81B9A.1	WBGene00022315	genotype	0.164349	0.784234	-0.07308	0.514599
1440	C06A6.7	WBGene00015511	genotype	0.335374	0.47447	0.08795	0.703781
1441	ZK520.4	WBGene00000837	genotype	0.673677	0.171548	-0.02192	0.897638
1442			genotype	0.846651	0.0722957	-0.00831	0.958947
1443			genotype	0.20375	0.690902	-0.01423	0.572065
1444			genotype	0.602588	0.219979	-0.00624	0.866545
1445			genotype	0.819261	0.0865779	0.00247	0.949318
1446			genotype	0.936701	0.0283989	-0.00122	0.986005
1447			genotype	0.330725	0.480533	-0.01372	0.700423
1448			genotype	0.40188	0.395904	-0.01792	0.756524
1449	Y48G10A.6	WBGene00013023	genotype	0.466946	0.330733	-0.03583	0.796956
1450	T06C10.2	WBGene00020288	genotype	0.437701	0.358822	-0.02335	0.780455
1451	K03C7.2	WBGene00001441	genotype	0.270625	0.567631	-0.04025	0.647193
1452	W03D2.4	WBGene00003955	genotype	0.577407	0.238518	-0.04885	0.855067
1453	R90.3	WBGene00011285	genotype	0.403613	0.394035	0.05493	0.757667
1454	B0391.9	WBGene00007164	genotype	0.812974	0.0899234	0.01506	0.947464
1455			genotype	0.609186	0.21525	-0.0456	0.869433
1456	R10D12.1	WBGene00011185	genotype	0.496331	0.304229	-0.04816	0.814519
1457	C08H9.4	WBGene00007465	genotype	0.300518	0.522129	-0.01544	0.674789
1458	C34B2.8	WBGene00016393	genotype	0.90208	0.0447549	0.00425	0.975055
1459	Y62E10A.13	WBGene00013379	genotype	0.281149	0.551064	0.02682	0.657945
1460	R05D3.8	WBGene00019881	genotype	0.212423	0.672798	-0.0704	0.58324
1461	C41D11.8	WBGene00000787	genotype	0.701095	0.154223	-0.01632	0.908567
1462	W01B11.1	WBGene00020913	genotype	0.754586	0.122291	0.02922	0.927844
1463			genotype	0.0512086	1.29066	-0.07942	0.267767
1464	K07C11.2	WBGene00000098	genotype	0.853332	0.068882	-0.01585	0.960955
1465			genotype	0.736594	0.132772	-0.03565	0.921512
1466	C18F3.2	WBGene00004732	genotype	0.00107642	2.96802	-0.09958	0.0146715
1467	W03A5.1	WBGene00020966	genotype	0.587119	0.231274	0.05249	0.859347
1468	C53C7.5	WBGene00014294	genotype	0.135994	0.866479	-0.10151	0.468182
1469	F21G4.6	WBGene00009027	genotype	0.954542	0.0202051	0.00195	0.990547
1470	F54D12.11	WBGene00044425	genotype	0.070505	1.15178	-0.03024	0.324469
1471	C27C12.3	WBGene00007773	genotype	0.120609	0.918621	-0.04171	0.439196
1472	K06B4.4	WBGene00010599	genotype	0.00317048	2.49887	-0.11914	0.0359863
1473			genotype	0.390393	0.408498	0.01468	0.748433
1474			genotype	0.251721	0.59908	-0.09201	0.628434
1475			genotype	0.77259	0.112051	-0.02048	0.934394
1476	F11D11.12	WBGene00045362	genotype	0.199638	0.699757	-0.08905	0.567373
1477	Y46G5A.35	WBGene00012920	genotype	0.864177	0.0633971	-0.0067	0.964504
1478			genotype	0.453602	0.343325	-0.01748	0.789089
1479	C14B1.8	WBGene00007579	genotype	0.581755	0.23526	-0.02278	0.857405
1480	T11F9.2	WBGene00006486	genotype	7.3712e-11	10.1325	0.2945	4.65539e-09
1481	F35B12.9	WBGene00009388	genotype	0.464776	0.332756	-0.05317	0.795653
1482	Y40B10A.4	WBGene00021489	genotype	0.293296	0.532694	0.06021	0.669333
1483			genotype	0.00414859	2.3821	-0.27575	0.0441098
1484	T01E8.5	WBGene00011333	genotype	0.76695	0.115233	-0.00785	0.932623
1485	T25E12.8	WBGene00012023	genotype	0.0667322	1.17566	-0.06837	0.313901
1486			genotype	0.575124	0.240238	-0.01635	0.8536
1487	Y48G1C.10	WBGene00021683	genotype	0.390886	0.40795	-0.03513	0.748971
1488	F10E7.6	WBGene00017348	genotype	0.290689	0.536572	0.03024	0.667135
1489	F08G5.3	WBGene00008582	genotype	0.523806	0.280829	-0.0156	0.83032
1490	Y38C9B.1	WBGene00021412	genotype	0.694524	0.158312	0.02683	0.905788
1491			genotype	0.69536	0.15779	-0.01411	0.906235
1492	T26C12.3	WBGene00020833	genotype	0.205126	0.68798	-0.10698	0.574103
1493			genotype	0.0632215	1.19914	-0.14689	0.304179
1494			genotype	0.16929	0.77137	0.03807	0.523036
1495	Y54E2A.9	WBGene00013194	genotype	0.393474	0.405083	0.11849	0.750649
1496	E02A10.3	WBGene00008453	genotype	0.788504	0.103196	-0.00698	0.939605
1497	F42A10.2	WBGene00003593	genotype	0.649651	0.18732	0.0183	0.887395
1498	C08E8.8	WBGene00045496	genotype	0.299106	0.524175	0.03999	0.673698
1499	Y37E11AR.4	WBGene00021371	genotype	0.0167048	1.77716	0.09934	0.124933
1500	C35E7.10	WBGene00016462	genotype	0.624307	0.204602	0.07053	0.876907
1501	D2030.9	WBGene00008419	genotype	0.345608	0.461417	-0.0454	0.713527
1502	Y37E11B.7	WBGene00021379	genotype	0.00351708	2.45382	-0.15879	0.038981
1503			genotype	0.873893	0.0585419	-0.00375	0.967599
1504	T23G4.3	WBGene00011959	genotype	0.930494	0.0312865	-0.0054	0.984627
1505	Y37A1B.4	WBGene00012537	genotype	0.205347	0.687512	0.05553	0.574342
1506	F10D7.5	WBGene00017342	genotype	0.013302	1.87608	-0.05297	0.105659
1507	T06G6.7	WBGene00005835	genotype	0.699754	0.155055	-0.00676	0.908088
1508	K01B6.1	WBGene00010453	genotype	0.237819	0.623753	0.07118	0.614307
1509	T23F4.2	WBGene00020740	genotype	0.100468	0.997974	-0.08538	0.39765
1510	F26D2.3	WBGene00009148	genotype	0.255062	0.593354	0.03179	0.631515
1511	D1014.4	WBGene00017017	genotype	0.0572565	1.24218	-0.06206	0.286759
1512	F45F2.6	WBGene00018479	genotype	0.401245	0.396591	0.02309	0.756111
1513	R08B4.4	WBGene00011140	genotype	0.444953	0.351686	0.02322	0.784986
1514	T15B7.1	WBGene00020516	genotype	0.058103	1.2358	-0.08831	0.289179
1515	H20E11.1	WBGene00019213	genotype	0.753761	0.122766	0.01462	0.927717
1516	F54B11.3	WBGene00006816	genotype	0.552017	0.258048	-0.02157	0.843204
1517	Y18D10A.19	WBGene00001427	genotype	0.045423	1.34272	-0.06638	0.248491
1518			genotype	0.49406	0.30622	0.07278	0.813214
1519	ZK180.6	WBGene00022680	genotype	0.99647	0.00153579	-0.00076	0.999403
1520	F54A5.3	WBGene00018788	genotype	0.172701	0.762705	-0.02194	0.528356
1521	C03G6.19	WBGene00005647	genotype	0.0575682	1.23982	0.0518	0.287809
1522	T06A1.7	WBGene00044518	genotype	0.312041	0.505788	-0.03485	0.684871
1523			genotype	0.133668	0.873974	-0.16736	0.463034
1524	W09B6.3	WBGene00021103	genotype	0.010703	1.97049	0.13536	0.0902463
1525			genotype	0.199743	0.699529	0.04094	0.567373
1526	Y46G5A.20	WBGene00012910	genotype	0.295268	0.529783	-0.15562	0.670963
1527			genotype	0.567147	0.246304	-0.01974	0.849472
1528			genotype	0.783534	0.105942	-0.00325	0.937976
1529			genotype	0.893991	0.048667	0.00178	0.973034
1530			genotype	0.150461	0.822576	-0.01674	0.492438
1531			genotype	0.503672	0.297852	-0.00997	0.819017
1532			genotype	0.248188	0.605219	-0.01508	0.624162
1533			genotype	0.434933	0.361577	-0.01315	0.779014
1534			genotype	0.24044	0.618994	-0.01875	0.61717
1535	T06E4.1	WBGene00001830	genotype	0.642259	0.19229	-0.03844	0.884809
1536	T06D10.1	WBGene00011531	genotype	0.406695	0.390731	-0.02035	0.759979
1537	Y37D8A.25	WBGene00012560	genotype	0.438506	0.358024	0.02487	0.780619
1538			genotype	0.295299	0.529737	-0.03472	0.67098
1539	F20G4.3	WBGene00003777	genotype	0.34714	0.459495	-0.07438	0.714776
1540	ZK520.4	WBGene00000837	genotype	0.691847	0.15999	0.02513	0.904622
1541			genotype	0.628852	0.201451	0.08597	0.878842
1542	F10A3.6	WBGene00006155	genotype	0.566114	0.247096	0.01012	0.84888
1543	ZK328.2	WBGene00001166	genotype	0.051059	1.29193	0.08161	0.267356
1544			genotype	0.42902	0.367523	-0.09721	0.774091
1545	C49G7.12	WBGene00077593	genotype	0.289266	0.538703	0.08491	0.665408
1546	F35G8.2	WBGene00044788	genotype	0.472584	0.325521	-0.03705	0.800702
1547	Y55F3AM.5	WBGene00021923	genotype	0.513789	0.289216	0.02663	0.824908
1548			genotype	0.824998	0.083547	0.00553	0.950846
1549			genotype	5.51697e-07	6.2583	-0.25631	1.79352e-05
1550	F15D3.4	WBGene00008854	genotype	0.517176	0.286362	0.07236	0.826454
1551			genotype	0.386471	0.412883	-0.04105	0.745923
1552	F25B5.3	WBGene00017775	genotype	0.759992	0.119191	0.00815	0.929809
1553	T08A11.2	WBGene00011605	genotype	0.376916	0.423755	0.0477	0.739062
1554	F22H10.3	WBGene00017727	genotype	0.586178	0.23197	-0.02728	0.859138
1555	F49A5.3	WBGene00009855	genotype	0.198513	0.702211	-0.03614	0.566214
1556			genotype	0.641813	0.192591	-0.11148	0.884646
1557	T20G5.9	WBGene00011871	genotype	0.0426649	1.36993	-0.06454	0.238274
1558	Y39H10A.7	WBGene00000498	genotype	0.0126873	1.89663	0.18231	0.102142
1559	ZC84.1	WBGene00013846	genotype	0.750015	0.12493	0.01268	0.925848
1560	Y57G11C.3	WBGene00013301	genotype	0.000807791	3.0927	0.09297	0.0115304
1561	C11G6.1	WBGene00006384	genotype	0.113616	0.94456	-0.06978	0.424758
1562	T13B5.6	WBGene00020473	genotype	0.0149205	1.82622	0.12053	0.114707
1563	F53A9.5	WBGene00018728	genotype	0.55724	0.253958	0.01473	0.845565
1564	F32H5.7	WBGene00006693	genotype	0.808847	0.0921339	-0.01614	0.945989
1565	K02F3.1	WBGene00006430	genotype	0.984347	0.00685174	0.00086	0.996422
1566			genotype	0.00680948	2.16689	-0.1146	0.0643521
1567	C16C10.13	WBGene00007632	genotype	0.6685	0.174899	0.02155	0.895524
1568	Y39H10B.2	WBGene00044527	genotype	0.0601184	1.22099	-0.13434	0.294886
1569	F20E11.1	WBGene00008981	genotype	0.55382	0.256631	-0.01032	0.844067
1570	F01D4.6	WBGene00003167	genotype	0.585374	0.232566	0.02923	0.858878
1571	K03E5.2	WBGene00019361	genotype	0.813149	0.0898299	-0.01212	0.947471
1572	ZC239.6	WBGene00022569	genotype	1.20179e-09	8.92017	0.50685	6.22506e-08
1573	K07C6.5	WBGene00019473	genotype	0.00160008	2.79586	-0.04841	0.0205206
1574	W10C8.6	WBGene00044433	genotype	0.574308	0.240855	-0.02684	0.853105
1575	Y47D7A.11	WBGene00021623	genotype	0.556242	0.254736	-0.03227	0.845181
1576	W03F9.10	WBGene00021004	genotype	0.969663	0.0133792	0.00191	0.993412
1577			genotype	0.105357	0.977336	0.04851	0.408388
1578	ZC250.4	WBGene00045305	genotype	0.321989	0.492159	0.06434	0.693735
1579	R06F6.1	WBGene00000411	genotype	0.255251	0.593033	-0.09201	0.631515
1580	B0564.11	WBGene00023421	genotype	0.0973925	1.01147	-0.12133	0.390572
1581	K09C4.5	WBGene00019550	genotype	0.429326	0.367213	-0.05157	0.774304
1582	Y71H2AM.16	WBGene00022181	genotype	0.0321598	1.49269	-0.14984	0.198616
1583	M01B2.11	WBGene00005758	genotype	0.77628	0.109981	0.00459	0.935681
1584	C10C6.7	WBGene00007515	genotype	0.371396	0.430163	-0.03777	0.734766
1585	F15D4.5	WBGene00008862	genotype	1.04893e-15	14.9793	-0.59954	1.48691e-13
1586	Y105E8A.9	WBGene00000158	genotype	8.75881e-07	6.05756	-0.12611	2.73342e-05
1587			genotype	0.0873698	1.05864	-0.10247	0.367283
1588	C30A5.3	WBGene00016238	genotype	0.868641	0.0611598	0.0116	0.966045
1589	B0041.6	WBGene00015010	genotype	0.0738659	1.13156	-0.11545	0.334289
1590	B0564.10	WBGene00006766	genotype	0.584528	0.233195	0.02246	0.858419
1591	R11A5.7	WBGene00011235	genotype	0.617423	0.209417	0.07932	0.873014
1592			genotype	0.139695	0.854818	-0.07601	0.474679
1593	C25F9.12	WBGene00045412	genotype	4.78006e-08	7.32057	0.41323	1.88781e-06
1594	Y38C1AA.3	WBGene00021395	genotype	0.711669	0.147722	0.01999	0.913284
1595	T16H12.11	WBGene00011819	genotype	0.5694	0.244583	-0.04924	0.850269
1596	C18D1.1	WBGene00000995	genotype	0.411317	0.385823	-0.0111	0.763686
1597	F58D12.3	WBGene00010250	genotype	0.448444	0.348292	-0.01435	0.786597
1598	C23G10.7	WBGene00016014	genotype	0.474744	0.32354	-0.04192	0.801476
1599	C47B2.8	WBGene00004196	genotype	0.829841	0.0810051	0.01228	0.952784
1600	C42C1.5	WBGene00016583	genotype	0.989484	0.00459123	-0.00042	0.997525
1601	C34G6.7	WBGene00004109	genotype	0.95824	0.0185259	0.00277	0.991344
1602	F01G4.6	WBGene00008505	genotype	0.514199	0.288869	-0.0258	0.825274
1603	C09G12.12	WBGene00023464	genotype	0.136078	0.866211	0.08055	0.468219
1604			genotype	0.445026	0.351615	0.01504	0.784992
1605	T09A5.10	WBGene00002994	genotype	0.320489	0.494187	0.08264	0.692389
1606	C41G11.1	WBGene00016568	genotype	0.0368554	1.4335	-0.04592	0.216892
1607	Y43F4B.4	WBGene00003804	genotype	0.54351	0.264793	0.02665	0.839881
1608	R08C7.4	WBGene00019948	genotype	0.704471	0.152137	0.02292	0.909886
1609	C29A12.3	WBGene00002985	genotype	0.170013	0.769518	-0.09948	0.523991
1610	Y60A3A.19	WBGene00013365	genotype	0.00170168	2.76912	0.10218	0.0215908
1611	F49E2.5	WBGene00009888	genotype	0.0567974	1.24567	0.1173	0.285471
1612	C50C10.9	WBGene00005697	genotype	0.55137	0.258557	-0.01686	0.842871
1613			genotype	0.882188	0.054439	-0.00151	0.969685
1614			genotype	0.886419	0.0523609	-0.00167	0.9714
1615			genotype	0.0900251	1.04564	-0.02555	0.373823
1616			genotype	0.138165	0.859601	-0.02156	0.471926
1617			genotype	0.18787	0.726142	-0.01857	0.55119
1618			genotype	0.65165	0.185985	-0.00956	0.88826
1619	F54B8.4	WBGene00010019	genotype	0.575398	0.240032	0.03488	0.853714
1620	K02A11.4	WBGene00044607	genotype	0.020972	1.67836	0.11089	0.147123
1621	ZK328.2	WBGene00001166	genotype	0.00943057	2.02546	0.08407	0.0821994
1622	F14F9.8	WBGene00044536	genotype	0.0927172	1.03284	0.08686	0.379805
1623	ZK370.3	WBGene00022717	genotype	0.330745	0.480507	-0.04406	0.700423
1624	T01B11.7	WBGene00003837	genotype	0.701715	0.153839	0.03543	0.908812
1625	Y106G6H.2	WBGene00003902	genotype	0.000165549	3.78107	-0.11526	0.00293804
1626	T21C12.1	WBGene00006784	genotype	0.791183	0.101723	0.01552	0.940609
1627	ZK40.1	WBGene00022646	genotype	0.773414	0.111588	-0.00841	0.934699
1628	F49H12.1	WBGene00003087	genotype	0.254586	0.594165	-0.04764	0.630919
1629	W05F2.4	WBGene00021036	genotype	0.0236003	1.62708	-0.05548	0.159666
1630	C50H2.2	WBGene00001211	genotype	0.128759	0.890223	0.02156	0.454348
1631	H12D21.13	WBGene00044272	genotype	0.0187032	1.72808	-0.33202	0.135778
1632	T01E8.6	WBGene00011334	genotype	0.434011	0.3625	0.0245	0.778252
1633	Y73E7A.1	WBGene00022268	genotype	0.666112	0.176453	0.01199	0.89464
1634	F36F2.6	WBGene00009479	genotype	0.811309	0.0908136	0.00427	0.947014
1635	C49D10.9	WBGene00016777	genotype	0.235598	0.627828	-0.01508	0.6118
1636	Y51H7C.15	WBGene00044439	genotype	0.178809	0.747612	0.05796	0.537901
1637	F38A5.2	WBGene00018161	genotype	0.807899	0.0926427	-0.0066	0.945935
1638			genotype	0.961397	0.0170973	-0.00712	0.991807
1639	C25F9.1	WBGene00005832	genotype	9.35662e-10	9.02888	0.81008	4.94283e-08
1640	T27A10.5	WBGene00020845	genotype	0.745313	0.127661	0.02948	0.924235
1641	Y26D4A.15	WBGene00044706	genotype	0.936291	0.028589	0.00175	0.98596
1642	F53A3.4	WBGene00004128	genotype	0.587828	0.23075	-0.02964	0.859689
1643	F28H1.2	WBGene00000779	genotype	0.0815101	1.08879	0.06227	0.353122
1644	Y37D8A.23	WBGene00006762	genotype	0.95982	0.01781	-0.00351	0.9918
1645	Y106G6G.4	WBGene00013713	genotype	0.464464	0.333048	0.11764	0.795442
1646	C54D1.6	WBGene00000238	genotype	0.989527	0.00457233	0.00046	0.997525
1647	Y75B8A.22	WBGene00006571	genotype	0.379657	0.420609	-0.05173	0.741068
1648	F16H11.5	WBGene00003635	genotype	0.380815	0.419286	-0.03453	0.742452
1649	C04G6.7	WBGene00015457	genotype	0.258352	0.587788	-0.03019	0.634334
1650	C38H2.2	WBGene00008019	genotype	0.965935	0.0150519	-0.00273	0.992631
1651	R53.4	WBGene00011273	genotype	0.148309	0.828834	-0.04761	0.489234
1652	Y11D7A.9	WBGene00012433	genotype	0.605166	0.218125	0.07834	0.867657
1653	K11G12.7	WBGene00000043	genotype	0.42603	0.37056	0.03533	0.772453
1654	C28C12.1	WBGene00016177	genotype	0.0853183	1.06896	0.15541	0.362194
1655	Y102A5C.36	WBGene00044213	genotype	1.03152e-09	8.98652	0.55173	5.3925e-08
1656	C27A7.3	WBGene00007755	genotype	0.846196	0.0725292	-0.01073	0.958725
1657	T07D4.4	WBGene00011580	genotype	0.744997	0.127845	-0.01584	0.92412
1658	Y49F6B.7	WBGene00021719	genotype	0.0411535	1.38559	-0.1799	0.232839
1659	C25A11.4	WBGene00000100	genotype	0.636137	0.19645	-0.0087	0.881719
1660			genotype	0.971657	0.0124872	-0.00072	0.993902
1661	Y62E10A.13	WBGene00013379	genotype	0.366483	0.435946	0.04578	0.730837
1662	M02B7.3	WBGene00003884	genotype	7.61307e-07	6.11844	0.20034	2.40575e-05
1663			genotype	0.0556546	1.2545	-0.09173	0.282015
1664	Y17G7B.3	WBGene00012459	genotype	0.0341726	1.46632	0.07183	0.206506
1665	C29F7.1	WBGene00007810	genotype	0.504029	0.297545	-0.02018	0.819292
1666	F54E2.3	WBGene00004130	genotype	0.479515	0.319198	-0.03571	0.804578
1667	T09F5.6	WBGene00005277	genotype	0.330237	0.481174	0.03038	0.700138
1668	T20G5.4	WBGene00011868	genotype	0.930728	0.0311772	0.00246	0.984743
1669	C04F6.4	WBGene00006810	genotype	0.991692	0.0036231	-0.00055	0.998025
1670	T10E9.6	WBGene00020416	genotype	0.699489	0.155219	0.03424	0.907976
1671			genotype	0.0232569	1.63345	-0.18029	0.157862
1672	C34G6.7	WBGene00004109	genotype	0.596621	0.224302	0.02735	0.864524
1673	T24C2.1	WBGene00004301	genotype	0.385189	0.414326	0.04596	0.745357
1674	H23N18.2	WBGene00019233	genotype	0.00856358	2.06734	-0.13994	0.0765912
1675	W10D5.3	WBGene00001574	genotype	0.392119	0.406582	-0.06043	0.749832
1676	B0414.8	WBGene00015176	genotype	0.218496	0.660557	0.07976	0.591391
1677	F14F11.2	WBGene00008820	genotype	0.961196	0.0171879	-0.00468	0.991807
1678			genotype	0.00923712	2.03446	0.10748	0.0809344
1679	F32A7.1	WBGene00005839	genotype	0.1647	0.783306	-0.02727	0.515131
1680			genotype	0.257794	0.588727	0.1037	0.633833
1681	Y6G8.11	WBGene00077460	genotype	0.891655	0.0498031	-0.00382	0.972241
1682	F31C3.9	WBGene00004622	genotype	0.352746	0.452537	-0.04975	0.719008
1683	F09B9.2	WBGene00006839	genotype	0.518213	0.285492	0.02905	0.826873
1684	Y116F11A.4	WBGene00014615	genotype	0.0457204	1.33989	-0.08625	0.24929
1685			genotype	0.78138	0.107138	-0.02131	0.937341
1686			genotype	0.599406	0.222279	-0.01912	0.865178
1687	R74.6	WBGene00011280	genotype	0.451919	0.344939	0.0266	0.788251
1688	Y65B4BR.4	WBGene00007009	genotype	0.946068	0.0240776	0.00397	0.988132
1689	Y47D3A.6	WBGene00006604	genotype	0.28858	0.539734	0.04517	0.664899
1690	F59A6.10	WBGene00044385	genotype	0.0870947	1.06001	-0.02755	0.366604
1691	F31F4.13	WBGene00005687	genotype	0.344111	0.463301	0.02166	0.712233
1692	C03G6.5	WBGene00015393	genotype	0.31781	0.497833	-0.1185	0.690333
1693	F19B10.2	WBGene00017584	genotype	8.91859e-05	4.0497	0.47772	0.00171534
1694	F19G12.4	WBGene00017612	genotype	1.23758e-09	8.90743	0.20332	6.38123e-08
1695	Y19D10B.3	WBGene00021232	genotype	0.27729	0.557066	-0.02938	0.654504
1696	F53C3.6	WBGene00018750	genotype	0.239376	0.62092	0.06563	0.615978
1697	Y39B6A.13	WBGene00012675	genotype	0.22592	0.646046	-0.05225	0.601406
1698			genotype	0.944427	0.0248317	0.00077	0.987677
1699			genotype	0.962079	0.0167891	0.00057	0.991866
1700			genotype	0.882142	0.0544614	0.00202	0.969685
1701			genotype	0.452664	0.344224	-0.02005	0.788311
1702			genotype	0.414544	0.382429	-0.01116	0.765749
1703			genotype	0.105062	0.978554	-0.02484	0.407733
1704	R08E3.1	WBGene00019957	genotype	0.339287	0.469433	-0.04608	0.708237
1705	Y39E4B.6	WBGene00012717	genotype	5.40359e-07	6.26732	-0.1489	1.76045e-05
1706	T09E11.4	WBGene00011653	genotype	0.141611	0.848902	-0.02144	0.478178
1707	H01G02.1	WBGene00010348	genotype	0.148328	0.828776	-0.10492	0.489234
1708	B0334.5	WBGene00007145	genotype	0.000912549	3.03974	-0.09287	0.0126776
1709			genotype	0.436612	0.359905	-0.03806	0.779824
1710	F26D10.8	WBGene00006229	genotype	0.324324	0.489021	0.05587	0.695283
1711	CC4.2	WBGene00003753	genotype	0.933729	0.0297792	-0.00601	0.985315
1712	F28D1.2	WBGene00009212	genotype	0.688884	0.161854	-0.01865	0.903408
1713	Y69A2AR.32	WBGene00022101	genotype	0.391093	0.40772	0.03922	0.749054
1714	C46E10.2	WBGene00016708	genotype	0.746749	0.126825	-0.00571	0.924464
1715	T14F9.3	WBGene00020509	genotype	0.778777	0.108587	0.01249	0.936504
1716	C50D2.2	WBGene00016806	genotype	0.0373434	1.42779	0.14632	0.218738
1717	C34G6.1	WBGene00016418	genotype	0.184992	0.732847	0.0706	0.54734
1718	F18C12.2	WBGene00004378	genotype	0.797633	0.0981968	0.00858	0.942596
1719			genotype	0.0138338	1.85906	-0.05591	0.108813
1720	C26E6.9	WBGene00004782	genotype	0.302761	0.5189	-0.04571	0.676759
1721			genotype	0.802982	0.0952943	0.01057	0.944442
1722	ZK1225.5	WBGene00014239	genotype	0.74192	0.129643	0.02976	0.922948
1723	Y55D5A.3	WBGene00021917	genotype	0.0590759	1.22859	0.08436	0.292213
1724			genotype	0.775312	0.110523	-0.03634	0.935322
1725	B0041.4	WBGene00004415	genotype	0.615981	0.210433	0.01216	0.872503
1726	C17E7.3	WBGene00015898	genotype	0.0335282	1.47459	0.04728	0.203783
1727	Y53C12B.3	WBGene00003785	genotype	0.0100431	1.99813	-0.07366	0.0860945
1728	C18C4.3	WBGene00015965	genotype	0.748519	0.125797	0.02398	0.925117
1729	T19E7.2	WBGene00004804	genotype	0.749182	0.125413	-0.00767	0.925426
1730	C14F11.6	WBGene00015781	genotype	0.283614	0.547273	0.19217	0.660257
1731	F44C4.5	WBGene00004092	genotype	7.80713e-12	11.1075	-0.73414	5.75919e-10
1732	F08G12.10	WBGene00002124	genotype	0.242548	0.615203	-0.13625	0.619241
1733	Y81G3A.3	WBGene00013591	genotype	0.855107	0.0679797	-0.0066	0.961505
1734			genotype	0.000598283	3.22309	0.13375	0.00890532
1735			genotype	0.000158799	3.79915	0.22331	0.0028301
1736	VW02B12L.4	WBGene00012157	genotype	0.373156	0.428109	-0.04232	0.736199
1737	Y92H12BR.3	WBGene00022369	genotype	0.554227	0.256313	-0.02853	0.844184
1738			genotype	0.289834	0.53785	0.02629	0.666115
1739	K01A2.4	WBGene00019279	genotype	0.0102544	1.98909	-0.17815	0.0874746
1740			genotype	0.0104983	1.97888	0.08833	0.0890014
1741			genotype	0.693804	0.158763	-0.01985	0.905502
1742			genotype	0.71367	0.146503	-0.03919	0.913831
1743	Y55B1AR.2	WBGene00021906	genotype	0.397676	0.400471	-0.04001	0.753904
1744	F37B4.1	WBGene00005344	genotype	0.00876589	2.0572	-0.05315	0.0777686
1745	F55E10.6	WBGene00018885	genotype	0.884951	0.0530806	-0.00851	0.970921
1746	F11D11.21	WBGene00206492	genotype	0.140551	0.852167	-0.06358	0.476154
1747			genotype	0.000767154	3.11512	-0.34648	0.011041
1748			genotype	0.329668	0.481923	0.01931	0.699493
1749	F49C12.15	WBGene00009884	genotype	0.340803	0.467497	0.14754	0.709509
1750	H05C05.1	WBGene00019157	genotype	0.00175012	2.75693	0.16597	0.0221001
1751			genotype	0.0268534	1.571	-0.09325	0.175174
1752	C05C8.7	WBGene00015464	genotype	0.710071	0.148698	0.0278	0.912718
1753	ZK354.2	WBGene00022705	genotype	0.733037	0.134874	0.05357	0.920497
1754	Y47D7A.15	WBGene00021627	genotype	0.0958129	1.01858	0.12737	0.386622
1755	F18E3.9	WBGene00005825	genotype	0.163179	0.787336	0.07604	0.512674
1756	F45C12.16	WBGene00018447	genotype	0.235383	0.628225	-0.03947	0.611479
1757	F46C3.3	WBGene00002037	genotype	0.643992	0.191119	0.01886	0.885416
1758	F42G2.6	WBGene00018355	genotype	0.229796	0.638658	-0.10388	0.605823
1759	Y71H2AM.14	WBGene00022179	genotype	0.508082	0.294066	0.0414	0.821462
1760	F35D2.4	WBGene00018042	genotype	0.378825	0.421561	0.03148	0.740265
1761	R07C3.8	WBGene00019924	genotype	0.558403	0.253052	-0.02627	0.845958
1762	T22C8.3	WBGene00011924	genotype	0.905234	0.0432392	0.00514	0.97578
1763	JC8.8	WBGene00010440	genotype	0.641841	0.192573	-0.02533	0.884646
1764	C03G6.9	WBGene00005450	genotype	0.179626	0.745631	-0.03221	0.539248
1765			genotype	0.357286	0.446983	0.02574	0.723825
1766	Y69A2AR.5	WBGene00022076	genotype	0.101425	0.993856	0.03745	0.399968
1767	ZK829.6	WBGene00006566	genotype	0.0662804	1.17861	-0.07164	0.312599
1768	T23E1.1	WBGene00020728	genotype	0.654765	0.183915	-0.02441	0.889604
1769	F38A1.14	WBGene00009526	genotype	0.037521	1.42573	0.10364	0.219382
1770	T14B4.1	WBGene00020498	genotype	0.430547	0.365979	-0.01313	0.775362
1771			genotype	0.622937	0.205556	0.0143	0.876208
1772	Y39B6A.6	WBGene00006639	genotype	0.758397	0.120104	-0.01251	0.929174
1773	C49A9.9	WBGene00016763	genotype	0.135771	0.867192	0.0633	0.467673
1774	Y73F8A.25	WBGene00013530	genotype	0.75126	0.12421	-0.01448	0.9266
1775	Y45F10B.13	WBGene00012875	genotype	0.907511	0.042148	0.00831	0.976692
1776	Y53C12B.3	WBGene00003785	genotype	0.0244126	1.61239	-0.09426	0.163724
1777	M01E5.5	WBGene00006595	genotype	0.0645514	1.19009	-0.06659	0.307783
1778			genotype	0.819399	0.0865047	0.00336	0.949318
1779	F14D7.5	WBGene00008792	genotype	0.000427988	3.36857	-0.07579	0.00667826
1780	C50B6.2	WBGene00008218	genotype	0.457643	0.339473	-0.11833	0.791584
1781	W09C5.8	WBGene00012354	genotype	0.918698	0.0368274	-0.00247	0.980424
1782	F33D4.8	WBGene00023487	genotype	0.449901	0.346884	0.03295	0.787252
1783			genotype	0.658917	0.181169	0.00659	0.891462
1784			genotype	0.249277	0.603317	-0.01431	0.625109
1785			genotype	0.855177	0.0679438	-0.00265	0.961505
1786			genotype	0.391593	0.407165	-0.01588	0.749363
1787			genotype	0.141803	0.848314	-0.01819	0.478449
1788			genotype	0.585071	0.232791	-0.00703	0.85874
1789	Y71F9AL.14	WBGene00022118	genotype	0.59705	0.223989	-0.01573	0.86467
1790	T20B12.2	WBGene00006542	genotype	0.995607	0.00191202	-0.00036	0.999164
1791			genotype	0.0087308	2.05895	-0.10314	0.0775957
1792	F49E11.1	WBGene00003150	genotype	0.517959	0.285705	-0.02991	0.82673
1793	C03G6.10	WBGene00015396	genotype	5.88632e-07	6.23016	0.27136	1.90264e-05
1794	F31F4.9	WBGene00005451	genotype	0.489101	0.310601	0.02375	0.809895
1795	ZK1058.1	WBGene00014202	genotype	0.745745	0.12741	0.01715	0.924261
1796	C47E12.1	WBGene00005663	genotype	0.0861849	1.06457	0.0696	0.364164
1797	F36D3.14	WBGene00044189	genotype	0.563652	0.248989	0.01216	0.848328
1798	H10D18.5	WBGene00019180	genotype	0.113473	0.945108	0.03744	0.424596
1799	W01G7.3	WBGene00012187	genotype	0.627145	0.202632	0.01639	0.877867
1800	F18E9.8	WBGene00044780	genotype	0.225373	0.647098	-0.02119	0.600658
1801	T19H5.3	WBGene00011848	genotype	0.746539	0.126947	0.0073	0.924457
1802	T03E6.6	WBGene00005820	genotype	0.0756684	1.12109	-0.07343	0.338544
1803	C36B1.4	WBGene00003925	genotype	0.453223	0.343688	0.02349	0.788742
1804	C09G9.5	WBGene00007495	genotype	0.759074	0.119716	0.01723	0.929444
1805	Y37E11AR.3	WBGene00021370	genotype	1.93138e-10	9.71413	0.31829	1.15525e-08
1806	F44C8.1	WBGene00018413	genotype	0.682494	0.165901	-0.00467	0.901376
1807			genotype	0.0108216	1.96571	-0.10873	0.0909882
1808	F09G8.5	WBGene00017320	genotype	0.000373705	3.42747	0.21382	0.00597347
1809			genotype	5.98389e-06	5.22302	0.36981	0.000158612
1810			genotype	0.731215	0.135955	0.01049	0.919765
1811	F33D4.2	WBGene00002173	genotype	0.431478	0.365041	0.0269	0.776111
1812	Y75B8A.12	WBGene00003892	genotype	0.59781	0.223437	-0.01998	0.864782
1813	F37E3.2	WBGene00018157	genotype	0.304856	0.515905	0.03087	0.678026
1814	B0495.8	WBGene00015207	genotype	0.361989	0.441305	-0.0277	0.72796
1815	T10E10.6	WBGene00000743	genotype	0.4139	0.383105	-0.12933	0.765257
1816	ZK262.2	WBGene00013949	genotype	0.00044718	3.34952	-0.164	0.00693228
1817	F36D4.4	WBGene00018089	genotype	0.650256	0.186915	0.01991	0.887632
1818	B0344.2	WBGene00006955	genotype	0.75373	0.122784	0.02368	0.927717
1819	F47B10.5	WBGene00009816	genotype	0.860912	0.0650411	-0.01297	0.963458
1820			genotype	0.176584	0.753049	-0.02906	0.534945
1821	F58B3.6	WBGene00010232	genotype	0.384811	0.414752	-0.04722	0.745258
1822			genotype	0.000226884	3.6442	0.24285	0.00386867
1823	B0213.3	WBGene00003766	genotype	0.295978	0.52874	-0.10481	0.67163
1824	Y40H7A.4	WBGene00012744	genotype	0.187173	0.727758	-0.02679	0.550294
1825	F45F2.7	WBGene00018480	genotype	0.0838486	1.0765	0.04031	0.358668
1826	F39E9.14	WBGene00044375	genotype	0.209177	0.679485	-0.0534	0.579028
1827	F26B1.2	WBGene00017816	genotype	0.369938	0.431871	-0.05842	0.733647
1828	C03C10.1	WBGene00002202	genotype	0.663704	0.178026	-0.0187	0.893687
1829	C03G5.7	WBGene00001448	genotype	0.233915	0.630942	-0.09262	0.609476
1830	T19H12.1	WBGene00020587	genotype	0.921719	0.0354016	-0.01215	0.98139
1831	F07C4.3	WBGene00005107	genotype	0.168435	0.773567	-0.07233	0.521665
1832	LLC1.3	WBGene00010794	genotype	0.0845377	1.07295	0.06352	0.360437
1833	Y7A9C.11	WBGene00045105	genotype	0.17498	0.757012	0.30093	0.532261
1834	F01E11.5	WBGene00017157	genotype	0.313674	0.503521	-0.01859	0.686527
1835	F49E11.11	WBGene00009896	genotype	0.944268	0.0249049	0.00493	0.987677
1836			genotype	0.275444	0.559966	-0.01705	0.65233
1837	F52E4.1	WBGene00018701	genotype	0.305778	0.514593	-0.03502	0.678787
1838	Y43F8B.15	WBGene00045415	genotype	0.40749	0.389883	0.02983	0.760648
1839	Y53H1B.2	WBGene00013181	genotype	0.73899	0.131361	0.01535	0.922088
1840	ZK265.7	WBGene00013959	genotype	0.436826	0.359692	0.04047	0.779988
1841	K01C8.5	WBGene00001571	genotype	0.47046	0.327477	-0.07326	0.799613
1842	K11D2.4	WBGene00010770	genotype	0.257084	0.589925	0.04085	0.63343
1843	T20F5.7	WBGene00020629	genotype	0.208671	0.680538	-0.07054	0.578227
1844	C28C12.13	WBGene00005670	genotype	0.725176	0.139557	0.01191	0.917425
1845			genotype	0.817073	0.0877391	0.02392	0.948581
1846	F44F4.6	WBGene00001626	genotype	5.87444e-06	5.23103	-0.55286	0.000156352
1847	ZK353.1	WBGene00022697	genotype	0.0303048	1.51849	0.05529	0.190596
1848	C10C6.5	WBGene00007513	genotype	0.525378	0.279528	-0.01135	0.830946
1849			genotype	0.377406	0.423192	0.07033	0.739417
1850	C38C3.4	WBGene00016513	genotype	0.470216	0.327702	-0.01605	0.799404
1851	T12B5.15	WBGene00050914	genotype	8.91332e-09	8.04996	1.06951	3.96713e-07
1852	F09C11.1	WBGene00017276	genotype	0.919273	0.0365553	-0.00506	0.980751
1853	T15B7.17	WBGene00020529	genotype	1.96841e-07	6.70588	0.21077	6.89663e-06
1854	F43A11.5	WBGene00005972	genotype	0.631243	0.199804	-0.01193	0.87996
1855			genotype	0.00819864	2.08626	-0.11077	0.0740744
1856	T27F6.5	WBGene00004190	genotype	0.22983	0.638594	0.03663	0.605823
1857			genotype	0.324803	0.48838	0.02445	0.695846
1858			genotype	0.895988	0.0476976	-0.01308	0.973506
1859	F17B5.8	WBGene00045458	genotype	0.191124	0.718685	0.0315	0.55524
1860	R119.5	WBGene00020090	genotype	0.014029	1.85297	-0.09749	0.109794
1861	Y43F8B.18	WBGene00050911	genotype	0.020371	1.69099	0.04005	0.14425
1862	T24H7.1	WBGene00004015	genotype	0.938444	0.0275918	-0.00258	0.986559
1863	T02D1.2	WBGene00005677	genotype	0.199738	0.69954	-0.04978	0.567373
1864	B0238.8	WBGene00015072	genotype	0.155728	0.807632	-0.03945	0.501177
1865			genotype	0.649469	0.187442	0.01835	0.887334
1866	C04H5.8	WBGene00007316	genotype	0.852114	0.069502	-0.01292	0.96057
1867			genotype	0.724789	0.139788	-0.00654	0.917341
1868			genotype	0.958445	0.0184327	-0.00076	0.991344
1869			genotype	0.352568	0.452757	0.01257	0.718856
1870			genotype	0.653151	0.184986	-0.00565	0.888791
1871			genotype	0.569504	0.244503	-0.01349	0.850269
1872			genotype	0.233198	0.632274	-0.01713	0.608928
1873			genotype	0.933849	0.0297232	-0.00124	0.985362
1874	Y82E9BR.15	WBGene00001236	genotype	0.821757	0.0852566	0.0227	0.950064
1875	Y110A2AL.12	WBGene00022447	genotype	0.143066	0.844464	0.03984	0.480145
1876	C14B9.8	WBGene00015754	genotype	0.820885	0.0857176	-0.01046	0.949756
1877			genotype	0.0869328	1.06082	-0.04371	0.366331
1878	T08B2.7	WBGene00020347	genotype	0.0327974	1.48416	-0.06232	0.20088
1879	K07C11.7	WBGene00019479	genotype	0.153557	0.81373	-0.0561	0.498058
1880	F38A5.2	WBGene00018161	genotype	0.888261	0.0514593	-0.00514	0.971791
1881	C03B1.9	WBGene00015379	genotype	0.20461	0.689074	0.05378	0.573307
1882	Y75B12B.11	WBGene00013573	genotype	0.083172	1.08002	0.11208	0.357072
1883			genotype	0.872089	0.059439	-0.01476	0.967086
1884			genotype	0.74709	0.126627	-0.0096	0.924628
1885	T06G6.9	WBGene00006889	genotype	0.463341	0.334099	-0.02938	0.794842
1886	W03B1.4	WBGene00005662	genotype	0.498763	0.302106	0.0203	0.815947
1887			genotype	0.301189	0.521161	-0.01451	0.675439
1888	F38B7.1	WBGene00009532	genotype	0.0415895	1.38102	-0.05526	0.234314
1889	T05B9.2	WBGene00011465	genotype	0.346951	0.459732	-0.01728	0.714539
1890	C06B3.6	WBGene00007365	genotype	0.459639	0.337583	0.1123	0.792983
1891	K10C3.4	WBGene00010731	genotype	0.631148	0.199869	-0.03057	0.879942
1892	T01B10.4	WBGene00003613	genotype	0.0103714	1.98416	-0.0373	0.088207
1893	F39H2.3	WBGene00009563	genotype	0.632638	0.198845	-0.0197	0.880352
1894	C27C7.5	WBGene00007768	genotype	0.275661	0.559624	0.03163	0.652529
1895	Y73B6BL.1	WBGene00022231	genotype	0.89279	0.0492508	0.00961	0.972443
1896			genotype	0.0122928	1.91035	0.27258	0.0999786
1897	H05B21.1	WBGene00005873	genotype	0.0804424	1.09451	-0.07499	0.350635
1898			genotype	0.510513	0.291993	0.0632	0.822921
1899	F26F12.8	WBGene00044544	genotype	0.315256	0.501337	-0.04628	0.688104
1900	H37A05.4	WBGene00044200	genotype	0.0638827	1.19462	-0.17645	0.306016
1901	ZK218.6	WBGene00013940	genotype	0.190687	0.719678	-0.04017	0.554669
1902			genotype	0.17095	0.767132	0.03837	0.525451
1903	F17A9.2	WBGene00017534	genotype	0.963628	0.0160908	-0.00277	0.992199
1904			genotype	0.821831	0.0852172	-0.00452	0.950077
1905			genotype	0.489984	0.309818	-0.02568	0.810495
1906	C23H3.2	WBGene00016018	genotype	0.544566	0.26395	0.03491	0.840252
1907	R12A1.3	WBGene00020017	genotype	0.841368	0.075014	-0.00717	0.956662
1908	ZK899.3	WBGene00014142	genotype	0.00104203	2.98212	-0.06671	0.0142747
1909	AH9.6	WBGene00044701	genotype	0.876065	0.0574636	-0.00864	0.968187
1910	R04A9.3	WBGene00019863	genotype	0.852347	0.0693834	-0.00956	0.960648
1911	H16O14.1	WBGene00019205	genotype	0.0266379	1.5745	-0.20535	0.17412
1912	B0563.9	WBGene00044687	genotype	0.0605641	1.21779	0.06502	0.296525
1913	F28B1.7	WBGene00005462	genotype	0.224062	0.649633	-0.01712	0.598964
1914	F16B4.1	WBGene00017503	genotype	0.753731	0.122783	0.0132	0.927717
1915	C23H5.2	WBGene00016024	genotype	0.914234	0.0389427	0.00434	0.97908
1916	C25H3.16	WBGene00044392	genotype	0.686701	0.163232	0.04456	0.902641
1917	W05E7.3	WBGene00001702	genotype	0.975235	0.0108907	-0.00492	0.994683
1918	T25G12.1	WBGene00020809	genotype	0.336235	0.473357	-0.04438	0.704443
1919	T19B4.1	WBGene00020556	genotype	0.452347	0.344529	-0.02074	0.788251
1920	K12B6.4	WBGene00019669	genotype	0.230085	0.638111	0.04202	0.605885
[truncated: 133,740 more rows]
